# Supplementary material for: De novo transcriptome assembly and analysis of Sf21 cells using illumina paired end sequencing
Source: Biol Direct. 2015 Aug 20;10:44. doi: 10.1186/s13062-015-0072-7 (PMC4545970; doi:10.1186/s13062-015-0072-7)
Supplement: Additional file 8: — Gene Ontology (GO) analysis of the annotated unigenes. (XLS 3759 kb) [file 13062_2015_72_MOESM8_ESM.xls]

## Sheet: Sheet1
Parameter	Trinity.fasta	Velvet.fasta	Trinity-CD-Hit.fasta	Velvet-CD-Hit.fasta	Common-Unique-Transcripts.fasta
No. of Transcripts	373740	152097	48717	44815	24038
Length (Mb)	219.082	203.323	46.4173	57.4307	47.3816
Mean	586.19	1336.8	952.794	1281.51	1971.11
Median	133	571	407	600	1199
Min	101	100	201	201	201
Max	26017	92061	26017	92061	28914
N10	8100	7768	6736	7443	8293
N20	5893	5876	4861	5554	6342
N30	4598	4761	3756	4355	5139
N40	3679	3880	2869	3425	4224
N50	2815	3082	2110	2658	3409
N60	1996	2381	1496	1960	2745
N70	1216	1717	956	1383	2056
N80	453	1095	551	866	1452
N90	143	548	323	476	854
A	0.2982	0.2986	0.3013	0.3015	0.3013
T	0.298	0.2975	0.3013	0.3007	0.3005
G	0.2019	0.2022	0.1988	0.1993	0.1994
C	0.202	0.2013	0.1986	0.1986	0.1988
N	0	0.0003	0	0	0
GC	0.4039	0.4035	0.3974	0.3979	0.3982
NOTE: Clustering has been performed using CD-HIT-EST tool using following parameters in all the clustering excersize: Alignment Coverage – 70 % of sequence length, Identity – 80%
