# Supplementary material for: De novo transcriptome assembly and analysis of Sf21 cells using illumina paired end sequencing
Source: Biol Direct. 2015 Aug 20;10:44. doi: 10.1186/s13062-015-0072-7 (PMC4545970; doi:10.1186/s13062-015-0072-7)
Supplement: Additional file 9: — Gene Ontology classification of the identified unigenes: Gene ontology (GO) term was assigned to each gene based on the annotation and were summarized into three main GO categories (biological process, cellular component, molecular function) while only the top 10 sub categories are presented in individual pie charts. (TIFF 1286 kb) [file 13062_2015_72_MOESM9_ESM.xls]

## Sheet: Sheet1
Transcript-ID	Length	Start	End	length	Size	Frequency	ErrorRate	Sequence
SF21_Tr7	497	163	177	15	5	3	0	TTAAA TTAAA TTAAA
SF21_Tr10	602	158	173	16	6	2.67	0	TATACA TATACA TATA
SF21_Tr13	1245	700	714	15	6	2.5	0	TATTGA TATTGA TAT
SF21_Tr25	481	466	481	16	3	5.33	0	TTA TTA TTA TTA TTA T
SF21_Tr27	371	77	90	14	5	2.8	0	ACAAC ACAAC ACAA
SF21_Tr35	612	560	569	10	1	10	0	T T T T T T T T T T
SF21_Tr38	1616	1	22	22	6	3.67	0	TTCTTA TTCTTA TTCTTA TTCT
SF21_Tr38	1616	381	396	16	7	2.29	0	TTAATTA TTAATTA TT
SF21_Tr43	430	8	20	13	4	3.25	0	ATAA ATAA ATAA A
SF21_Tr43	430	22	38	17	6	2.83	0	AAAAAT AAAAAT AAAAA
SF21_Tr56	429	236	253	18	8	2.25	0	GTACGTTA GTACGTTA GT
SF21_Tr66	1783	48	66	19	6	3.17	0	CTTTGA CTTTGA CTTTGA C
SF21_Tr66	1783	68	83	16	6	2.67	0	TTGACT TTGACT TTGA
SF21_Tr66	1783	127	143	17	6	2.83	0	TTGACT TTGACT TTGAC
SF21_Tr73	515	35	48	14	4	3.5	0	TATG TATG TATG TA
SF21_Tr74	365	221	238	18	8	2.25	0	AAGTAAAC AAGTAAAC AA
SF21_Tr75	682	144	154	11	2	5.5	0	CA CA CA CA CA C
SF21_Tr75	682	178	192	15	5	3	0	ACATA ACATA ACATA
SF21_Tr76	297	10	22	13	4	3.25	0	ACAA ACAA ACAA A
SF21_Tr76	297	253	263	11	1	11	0	T T T T T T T T T T T
SF21_Tr98	432	291	307	17	8	2.12	0	TATAATAA TATAATAA T
SF21_Tr106	218	74	85	12	1	12	0	T T T T T T T T T T T T
SF21_Tr107	253	170	179	10	1	10	0	T T T T T T T T T T
SF21_Tr121	694	100	109	10	1	10	0	A A A A A A A A A A
SF21_Tr122	309	40	49	10	1	10	0	A A A A A A A A A A
SF21_Tr125	227	187	203	17	6	2.83	0	CGTCCG CGTCCG CGTCC
SF21_Tr131	681	660	674	15	6	2.5	0	GTTTTA GTTTTA GTT
SF21_Tr138	355	121	133	13	3	4.33	0	ATA ATA ATA ATA A
SF21_Tr142	786	1	20	20	5	4	0	TTATT TTATT TTATT TTATT
SF21_Tr147	299	151	169	19	4	4.75	0	AGAT AGAT AGAT AGAT AGA
SF21_Tr161	538	284	300	17	8	2.12	0	GTAGCATT GTAGCATT G
SF21_Tr170	495	171	184	14	5	2.8	0	AATAC AATAC AATA
SF21_Tr170	495	220	229	10	1	10	0	T T T T T T T T T T
SF21_Tr171	338	81	94	14	3	4.67	0	TCT TCT TCT TCT TC
SF21_Tr172	292	6	20	15	6	2.5	0	ATCTAA ATCTAA ATC
SF21_Tr180	695	98	113	16	6	2.67	0	ATATCG ATATCG ATAT
SF21_Tr185	348	251	264	14	4	3.5	0	AAGG AAGG AAGG AA
SF21_Tr190	868	78	92	15	6	2.5	0	ACTTTG ACTTTG ACT
SF21_Tr190	868	158	175	18	6	3	0	TTTGAC TTTGAC TTTGAC
SF21_Tr191	535	144	153	10	1	10	0	A A A A A A A A A A
SF21_Tr194	401	124	133	10	1	10	0	A A A A A A A A A A
SF21_Tr196	272	102	117	16	7	2.29	0	TTAATCA TTAATCA TT
SF21_Tr198	4440	394	406	13	3	4.33	0	ATT ATT ATT ATT A
SF21_Tr198	4440	771	786	16	5	3.2	0	TATAA TATAA TATAA T
SF21_Tr198	4440	912	926	15	4	3.75	0	ATAA ATAA ATAA ATA
SF21_Tr198	4440	4064	4081	18	6	3	0	CTATGT CTATGT CTATGT
SF21_Tr199	783	108	119	12	1	12	0	A A A A A A A A A A A A
SF21_Tr199	783	432	449	18	9	2	0	TGTATGTAT TGTATGTAT
SF21_Tr199	783	441	456	16	4	4	0	TGTA TGTA TGTA TGTA
SF21_Tr200	254	22	38	17	4	4.25	0	GGAA GGAA GGAA GGAA G
SF21_Tr201	3096	2857	2872	16	7	2.29	0	TTTAAAA TTTAAAA TT
SF21_Tr205	5461	4680	4699	20	10	2	0	ACACATACAC ACACATACAC
SF21_Tr205	5461	4745	4766	22	2	11	0	CA CA CA CA CA CA CA CA CA CA CA
SF21_Tr205	5461	4768	4779	12	2	6	0	AC AC AC AC AC AC
SF21_Tr205	5461	4802	4814	13	4	3.25	0	ATAC ATAC ATAC A
SF21_Tr206	840	57	69	13	4	3.25	0	TATT TATT TATT T
SF21_Tr206	840	396	408	13	3	4.33	0	ATA ATA ATA ATA A
SF21_Tr206	840	659	676	18	8	2.25	0	TAAAGCAG TAAAGCAG TA
SF21_Tr209	2232	488	501	14	1	14	0	T T T T T T T T T T T T T T
SF21_Tr210	3525	2172	2188	17	6	2.83	0	GCGGAG GCGGAG GCGGA
SF21_Tr212	4115	2164	2173	10	1	10	0	A A A A A A A A A A
SF21_Tr215	3859	2280	2291	12	3	4	0	TTG TTG TTG TTG
SF21_Tr216	349	154	164	11	1	11	0	T T T T T T T T T T T
SF21_Tr216	349	220	229	10	1	10	0	A A A A A A A A A A
SF21_Tr216	349	247	260	14	1	14	0	T T T T T T T T T T T T T T
SF21_Tr217	3594	2635	2649	15	4	3.75	0	AAAT AAAT AAAT AAA
SF21_Tr219	3100	1480	1494	15	5	3	0	TAAAA TAAAA TAAAA
SF21_Tr219	3100	2946	2961	16	5	3.2	0	TTTGT TTTGT TTTGT T
SF21_Tr220	3104	97	113	17	8	2.12	0	AATAAATT AATAAATT A
SF21_Tr220	3104	2931	2945	15	5	3	0	TATTT TATTT TATTT
SF21_Tr221	2506	43	60	18	8	2.25	0	TTTTCAAT TTTTCAAT TT
SF21_Tr221	2506	805	819	15	6	2.5	0	TGAAAC TGAAAC TGA
SF21_Tr225	3365	2225	2240	16	3	5.33	0	ATA ATA ATA ATA ATA A
SF21_Tr226	1250	119	134	16	7	2.29	0	AAGTTAC AAGTTAC AA
SF21_Tr226	1250	523	541	19	5	3.8	0	GTTAT GTTAT GTTAT GTTA
SF21_Tr228	1750	131	145	15	6	2.5	0	ATAAAA ATAAAA ATA
SF21_Tr229	954	133	148	16	6	2.67	0	ATTATA ATTATA ATTA
SF21_Tr229	954	821	835	15	3	5	0	TTA TTA TTA TTA TTA
SF21_Tr234	3181	808	822	15	6	2.5	0	TCTCTT TCTCTT TCT
SF21_Tr234	3181	1668	1680	13	3	4.33	0	AAT AAT AAT AAT A
SF21_Tr234	3181	1699	1708	10	1	10	0	A A A A A A A A A A
SF21_Tr234	3181	2653	2667	15	6	2.5	0	ATTTTA ATTTTA ATT
SF21_Tr235	3026	2457	2466	10	1	10	0	T T T T T T T T T T
SF21_Tr235	3026	2800	2809	10	1	10	0	T T T T T T T T T T
SF21_Tr236	2872	1978	1995	18	9	2	0	CTGGCTCCA CTGGCTCCA
SF21_Tr237	1152	34	50	17	8	2.12	0	TATTATTA TATTATTA T
SF21_Tr237	1152	723	735	13	4	3.25	0	TTTA TTTA TTTA T
SF21_Tr238	3000	2888	2897	10	1	10	0	T T T T T T T T T T
SF21_Tr241	1162	446	461	16	6	2.67	0	TCTTGT TCTTGT TCTT
SF21_Tr241	1162	1093	1102	10	1	10	0	T T T T T T T T T T
SF21_Tr242	1508	1473	1487	15	6	2.5	0	AATGTC AATGTC AAT
SF21_Tr244	468	146	157	12	3	4	0	ATT ATT ATT ATT
SF21_Tr244	468	150	165	16	7	2.29	0	TTATTAT TTATTAT TT
SF21_Tr244	468	251	267	17	3	5.67	0	ATG ATG ATG ATG ATG AT
SF21_Tr246	910	93	107	15	5	3	0	GCCGC GCCGC GCCGC
SF21_Tr246	910	471	490	20	9	2.22	0	CGGGCTCGT CGGGCTCGT CG
SF21_Tr248	3364	107	127	21	10	2.1	0	TTGAGTTCAT TTGAGTTCAT T
SF21_Tr249	1890	497	514	18	9	2	0	TTGTTGGAA TTGTTGGAA
SF21_Tr250	2398	557	569	13	4	3.25	0	AATT AATT AATT A
SF21_Tr252	4272	2048	2057	10	1	10	0	A A A A A A A A A A
SF21_Tr252	4272	2436	2445	10	1	10	0	A A A A A A A A A A
SF21_Tr252	4272	2859	2875	17	8	2.12	0	ACTTAATT ACTTAATT A
SF21_Tr253	798	159	169	11	2	5.5	0	GC GC GC GC GC G
SF21_Tr257	5193	1021	1034	14	3	4.67	0	CTT CTT CTT CTT CT
SF21_Tr260	1698	979	998	20	9	2.22	0	GGGGGCGCG GGGGGCGCG GG
SF21_Tr261	3712	2482	2495	14	5	2.8	0	ATTAT ATTAT ATTA
SF21_Tr263	3121	15	26	12	3	4	0	CCG CCG CCG CCG
SF21_Tr266	1435	16	29	14	3	4.67	0	GCC GCC GCC GCC GC
SF21_Tr266	1435	195	210	16	7	2.29	0	GGCGCGG GGCGCGG GG
SF21_Tr267	1253	1219	1228	10	1	10	0	T T T T T T T T T T
SF21_Tr268	1936	264	278	15	3	5	0	CTT CTT CTT CTT CTT
SF21_Tr268	1936	295	308	14	3	4.67	0	TTC TTC TTC TTC TT
SF21_Tr268	1936	378	389	12	3	4	0	TGA TGA TGA TGA
SF21_Tr268	1936	412	428	17	6	2.83	0	TCTTTT TCTTTT TCTTT
SF21_Tr271	2127	1164	1180	17	7	2.43	0	GTAATTC GTAATTC GTA
SF21_Tr274	5377	2583	2602	20	9	2.22	0	TTATTTAAT TTATTTAAT TT
SF21_Tr275	1945	1836	1846	11	1	11	0	T T T T T T T T T T T
SF21_Tr278	2708	59	70	12	3	4	0	ATA ATA ATA ATA
SF21_Tr278	2708	322	332	11	1	11	0	A A A A A A A A A A A
SF21_Tr280	792	654	664	11	1	11	0	T T T T T T T T T T T
SF21_Tr281	2320	2302	2317	16	6	2.67	0	GTCACT GTCACT GTCA
SF21_Tr283	2618	1910	1922	13	3	4.33	0	ATT ATT ATT ATT A
SF21_Tr283	2618	2254	2266	13	2	6.5	0	TG TG TG TG TG TG T
SF21_Tr285	5120	4236	4249	14	5	2.8	0	TTTAA TTTAA TTTA
SF21_Tr286	2584	1654	1668	15	5	3	0	TAAAA TAAAA TAAAA
SF21_Tr290	2280	2252	2261	10	1	10	0	A A A A A A A A A A
SF21_Tr293	1073	56	72	17	8	2.12	0	GGCGGCGC GGCGGCGC G
SF21_Tr293	1073	802	821	20	10	2	0	TAAGTTTAAT TAAGTTTAAT
SF21_Tr295	4567	286	302	17	8	2.12	0	TGTAGTTA TGTAGTTA T
SF21_Tr295	4567	1088	1104	17	7	2.43	0	TGAACAT TGAACAT TGA
SF21_Tr295	4567	2737	2748	12	3	4	0	ATA ATA ATA ATA
SF21_Tr299	1932	1728	1739	12	1	12	0	A A A A A A A A A A A A
SF21_Tr300	2002	171	188	18	8	2.25	0	TACCTACT TACCTACT TA
SF21_Tr301	2242	1444	1453	10	1	10	0	A A A A A A A A A A
SF21_Tr302	2966	2324	2339	16	3	5.33	0	AGA AGA AGA AGA AGA A
SF21_Tr304	3270	2133	2146	14	5	2.8	0	GAGAG GAGAG GAGA
SF21_Tr307	1938	957	971	15	6	2.5	0	GTCACT GTCACT GTC
SF21_Tr308	2621	513	524	12	3	4	0	GCG GCG GCG GCG
SF21_Tr308	2621	561	578	18	9	2	0	AGCGCGACG AGCGCGACG
SF21_Tr308	2621	577	587	11	2	5.5	0	CG CG CG CG CG C
SF21_Tr308	2621	653	667	15	6	2.5	0	GACTCC GACTCC GAC
SF21_Tr309	1550	408	425	18	9	2	0	ATTAAAAGT ATTAAAAGT
SF21_Tr309	1550	1480	1492	13	3	4.33	0	AAT AAT AAT AAT A
SF21_Tr313	5432	98	108	11	2	5.5	0	CG CG CG CG CG C
SF21_Tr313	5432	3968	3977	10	1	10	0	A A A A A A A A A A
SF21_Tr313	5432	4081	4094	14	4	3.5	0	TTAT TTAT TTAT TT
SF21_Tr315	2024	1925	1937	13	4	3.25	0	TTCA TTCA TTCA T
SF21_Tr316	2780	1669	1683	15	6	2.5	0	TGACAA TGACAA TGA
SF21_Tr318	1838	1828	1838	11	1	11	0	A A A A A A A A A A A
SF21_Tr322	5369	627	639	13	3	4.33	0	CGG CGG CGG CGG C
SF21_Tr322	5369	648	667	20	9	2.22	0	CGACGGCTG CGACGGCTG CG
SF21_Tr322	5369	2432	2450	19	9	2.11	0	TCAGGTATT TCAGGTATT T
SF21_Tr322	5369	4322	4339	18	6	3	0	ACCGCC ACCGCC ACCGCC
SF21_Tr323	2889	20	30	11	1	11	0	T T T T T T T T T T T
SF21_Tr324	1044	982	995	14	5	2.8	0	AAGAC AAGAC AAGA
SF21_Tr326	912	206	219	14	1	14	0	T T T T T T T T T T T T T T
SF21_Tr327	1996	498	510	13	4	3.25	0	TATT TATT TATT T
SF21_Tr328	1230	1	22	22	1	22	0	T T T T T T T T T T T T T T T T T T T T T T
SF21_Tr328	1230	73	89	17	4	4.25	0	TTGT TTGT TTGT TTGT T
SF21_Tr329	621	1	10	10	1	10	0	T T T T T T T T T T
SF21_Tr331	3419	2056	2071	16	3	5.33	0	AAG AAG AAG AAG AAG A
SF21_Tr331	3419	2203	2220	18	3	6	0	AAG AAG AAG AAG AAG AAG
SF21_Tr331	3419	2347	2363	17	3	5.67	0	AAG AAG AAG AAG AAG AA
SF21_Tr332	939	865	874	10	1	10	0	T T T T T T T T T T
SF21_Tr333	1635	21	35	15	1	15	0	T T T T T T T T T T T T T T T
SF21_Tr333	1635	42	57	16	7	2.29	0	ATTTTTA ATTTTTA AT
SF21_Tr333	1635	1091	1101	11	1	11	0	T T T T T T T T T T T
SF21_Tr334	616	20	37	18	4	4.5	0	TTAT TTAT TTAT TTAT TT
SF21_Tr335	1756	848	859	12	3	4	0	ACA ACA ACA ACA
SF21_Tr338	1841	953	970	18	9	2	0	CGGCTACGG CGGCTACGG
SF21_Tr338	1841	1063	1081	19	3	6.33	0	GCG GCG GCG GCG GCG GCG G
SF21_Tr338	1841	1829	1841	13	1	13	0	A A A A A A A A A A A A A
SF21_Tr341	453	1	11	11	1	11	0	T T T T T T T T T T T
SF21_Tr344	5617	125	136	12	3	4	0	GCG GCG GCG GCG
SF21_Tr344	5617	1144	1164	21	9	2.33	0	GGCGCTGCT GGCGCTGCT GGC
SF21_Tr344	5617	2950	2964	15	4	3.75	0	ACAG ACAG ACAG ACA
SF21_Tr344	5617	4029	4046	18	9	2	0	ACGGAGACG ACGGAGACG
SF21_Tr344	5617	4876	4891	16	4	4	0	TAAT TAAT TAAT TAAT
SF21_Tr347	6543	883	897	15	6	2.5	0	AAATCT AAATCT AAA
SF21_Tr347	6543	3424	3440	17	8	2.12	0	GGCGGCGC GGCGGCGC G
SF21_Tr351	2970	1	22	22	1	22	0	A A A A A A A A A A A A A A A A A A A A A A
SF21_Tr352	964	558	573	16	6	2.67	0	CATCCA CATCCA CATC
SF21_Tr353	3846	999	1016	18	9	2	0	TGTTTTAAG TGTTTTAAG
SF21_Tr354	1433	688	710	23	1	23	0	T T T T T T T T T T T T T T T T T T T T T T T
SF21_Tr356	1472	1451	1472	22	5	4.4	0	ATTAA ATTAA ATTAA ATTAA AT
SF21_Tr357	4661	1797	1810	14	4	3.5	0	AGGC AGGC AGGC AG
SF21_Tr357	4661	2874	2887	14	4	3.5	0	CTGC CTGC CTGC CT
SF21_Tr359	694	410	421	12	3	4	0	AGC AGC AGC AGC
SF21_Tr360	3861	3770	3786	17	7	2.43	0	TACGAAT TACGAAT TAC
SF21_Tr361	1541	1171	1184	14	4	3.5	0	ATTA ATTA ATTA AT
SF21_Tr362	2180	66	78	13	4	3.25	0	TATT TATT TATT T
SF21_Tr366	3753	3380	3392	13	4	3.25	0	AATA AATA AATA A
SF21_Tr366	3753	3535	3544	10	1	10	0	T T T T T T T T T T
SF21_Tr367	2665	50	64	15	5	3	0	TATTT TATTT TATTT
SF21_Tr367	2665	1244	1260	17	8	2.12	0	AACAATAA AACAATAA A
SF21_Tr369	4470	4372	4385	14	4	3.5	0	TTTA TTTA TTTA TT
SF21_Tr372	2192	1610	1623	14	3	4.67	0	CTT CTT CTT CTT CT
SF21_Tr372	2192	2156	2171	16	7	2.29	0	AATCGTT AATCGTT AA
SF21_Tr373	1218	32	41	10	1	10	0	T T T T T T T T T T
SF21_Tr373	1218	124	140	17	8	2.12	0	ATAATATT ATAATATT A
SF21_Tr374	3221	3111	3125	15	4	3.75	0	TATG TATG TATG TAT
SF21_Tr376	2338	220	235	16	7	2.29	0	CGAGTGA CGAGTGA CG
SF21_Tr377	3743	3687	3702	16	7	2.29	0	TAATACA TAATACA TA
SF21_Tr378	3405	107	123	17	6	2.83	0	ACTTTT ACTTTT ACTTT
SF21_Tr378	3405	147	158	12	1	12	0	T T T T T T T T T T T T
SF21_Tr378	3405	1675	1690	16	7	2.29	0	TTATTTA TTATTTA TT
SF21_Tr379	1385	1361	1376	16	7	2.29	0	TACTGTT TACTGTT TA
SF21_Tr380	3468	1586	1600	15	6	2.5	0	GACGAT GACGAT GAC
SF21_Tr381	3999	878	892	15	6	2.5	0	CGCTGT CGCTGT CGC
SF21_Tr381	3999	1663	1674	12	3	4	0	ATA ATA ATA ATA
SF21_Tr383	4903	4379	4390	12	3	4	0	GCG GCG GCG GCG
SF21_Tr384	788	145	162	18	9	2	0	TAGAAAGAG TAGAAAGAG
SF21_Tr387	781	4	18	15	6	2.5	0	GAAAAA GAAAAA GAA
SF21_Tr387	781	267	281	15	6	2.5	0	GAAAAA GAAAAA GAA
SF21_Tr388	2392	1609	1625	17	6	2.83	0	CGATCG CGATCG CGATC
SF21_Tr390	5180	1725	1737	13	4	3.25	0	AAAT AAAT AAAT A
SF21_Tr390	5180	2489	2498	10	1	10	0	A A A A A A A A A A
SF21_Tr390	5180	2565	2584	20	10	2	0	TCAGTTTTAT TCAGTTTTAT
SF21_Tr393	2887	2001	2016	16	6	2.67	0	TATGAA TATGAA TATG
SF21_Tr394	380	1	14	14	4	3.5	0	AGTG AGTG AGTG AG
SF21_Tr394	380	177	190	14	3	4.67	0	GTA GTA GTA GTA GT
SF21_Tr395	1331	328	342	15	6	2.5	0	AGAAAG AGAAAG AGA
SF21_Tr396	3878	3753	3765	13	3	4.33	0	ATT ATT ATT ATT A
SF21_Tr397	1439	684	702	19	9	2.11	0	TACATACAC TACATACAC T
SF21_Tr397	1439	926	938	13	4	3.25	0	ACAT ACAT ACAT A
SF21_Tr397	1439	959	970	12	2	6	0	AC AC AC AC AC AC
SF21_Tr400	1148	18	27	10	1	10	0	A A A A A A A A A A
SF21_Tr401	2260	697	711	15	5	3	0	ATATT ATATT ATATT
SF21_Tr402	1182	886	905	20	9	2.22	0	TTTGTAAAA TTTGTAAAA TT
SF21_Tr404	3660	74	87	14	5	2.8	0	GCGCT GCGCT GCGC
SF21_Tr404	3660	3056	3065	10	1	10	0	A A A A A A A A A A
SF21_Tr405	1843	425	438	14	5	2.8	0	GTTAG GTTAG GTTA
SF21_Tr410	422	56	67	12	3	4	0	TTA TTA TTA TTA
SF21_Tr412	3459	3314	3329	16	7	2.29	0	ATATCTG ATATCTG AT
SF21_Tr413	2459	1988	2009	22	11	2	0	TGTAGATTCTG TGTAGATTCTG
SF21_Tr416	728	583	592	10	1	10	0	T T T T T T T T T T
SF21_Tr421	788	49	61	13	4	3.25	0	AATA AATA AATA A
SF21_Tr422	2732	107	123	17	6	2.83	0	TTTTTC TTTTTC TTTTT
SF21_Tr423	3347	2090	2106	17	6	2.83	0	AAAGAA AAAGAA AAAGA
SF21_Tr424	4477	88	97	10	1	10	0	A A A A A A A A A A
SF21_Tr424	4477	1085	1098	14	4	3.5	0	ATTT ATTT ATTT AT
SF21_Tr424	4477	1547	1564	18	8	2.25	0	ATAATTTC ATAATTTC AT
SF21_Tr425	7806	1299	1312	14	3	4.67	0	TAA TAA TAA TAA TA
SF21_Tr425	7806	6685	6700	16	5	3.2	0	GTGTC GTGTC GTGTC G
SF21_Tr425	7806	7783	7795	13	4	3.25	0	CCGG CCGG CCGG C
SF21_Tr426	3332	245	254	10	1	10	0	T T T T T T T T T T
SF21_Tr426	3332	3261	3274	14	4	3.5	0	TACC TACC TACC TA
SF21_Tr428	438	34	49	16	4	4	0	AACA AACA AACA AACA
SF21_Tr429	650	428	439	12	3	4	0	TAA TAA TAA TAA
SF21_Tr429	650	473	489	17	5	3.4	0	AACTA AACTA AACTA AA
SF21_Tr430	1326	1214	1230	17	8	2.12	0	TACAACTT TACAACTT T
SF21_Tr431	2457	652	671	20	3	6.67	0	GAG GAG GAG GAG GAG GAG GA
SF21_Tr431	2457	988	1003	16	6	2.67	0	GACGAG GACGAG GACG
SF21_Tr432	2874	630	639	10	1	10	0	A A A A A A A A A A
SF21_Tr433	1544	1509	1523	15	4	3.75	0	AATG AATG AATG AAT
SF21_Tr434	526	350	365	16	5	3.2	0	AGAGA AGAGA AGAGA A
SF21_Tr437	1920	608	623	16	3	5.33	0	TCA TCA TCA TCA TCA T
SF21_Tr438	1202	1175	1188	14	1	14	0	A A A A A A A A A A A A A A
SF21_Tr443	2671	2368	2378	11	2	5.5	0	CA CA CA CA CA C
SF21_Tr445	2042	163	178	16	7	2.29	0	AAAGTTT AAAGTTT AA
SF21_Tr445	2042	436	451	16	7	2.29	0	AATACAA AATACAA AA
SF21_Tr449	1910	81	96	16	7	2.29	0	ATGAGCT ATGAGCT AT
SF21_Tr449	1910	731	747	17	4	4.25	0	TCAT TCAT TCAT TCAT T
SF21_Tr450	2446	930	947	18	7	2.57	0	TGTGTCG TGTGTCG TGTG
SF21_Tr450	2446	1036	1050	15	3	5	0	GCG GCG GCG GCG GCG
SF21_Tr452	1463	397	410	14	5	2.8	0	AATGA AATGA AATG
SF21_Tr453	4655	2948	2959	12	3	4	0	CGC CGC CGC CGC
SF21_Tr456	2480	1196	1211	16	6	2.67	0	GGATCT GGATCT GGAT
SF21_Tr457	1526	94	114	21	9	2.33	0	GCCCGGACT GCCCGGACT GCC
SF21_Tr457	1526	119	138	20	9	2.22	0	CTGCCCGGC CTGCCCGGC CT
SF21_Tr458	886	494	507	14	3	4.67	0	GGC GGC GGC GGC GG
SF21_Tr459	2222	1394	1404	11	2	5.5	0	TC TC TC TC TC T
SF21_Tr459	2222	1769	1778	10	1	10	0	A A A A A A A A A A
SF21_Tr460	1881	1727	1743	17	8	2.12	0	AGAAAAAC AGAAAAAC A
SF21_Tr461	1091	554	565	12	3	4	0	GAA GAA GAA GAA
SF21_Tr463	1141	940	953	14	4	3.5	0	CATT CATT CATT CA
SF21_Tr466	1828	1776	1787	12	3	4	0	ATA ATA ATA ATA
SF21_Tr468	373	85	94	10	1	10	0	T T T T T T T T T T
SF21_Tr473	3810	1602	1615	14	5	2.8	0	TTTGC TTTGC TTTG
SF21_Tr473	3810	3366	3379	14	5	2.8	0	TGTAC TGTAC TGTA
SF21_Tr479	3307	121	134	14	5	2.8	0	TTTAT TTTAT TTTA
SF21_Tr479	3307	1391	1414	24	12	2	0	CCTCGCCGCCGA CCTCGCCGCCGA
SF21_Tr481	3461	92	108	17	6	2.83	0	TTTCAA TTTCAA TTTCA
SF21_Tr481	3461	3293	3309	17	6	2.83	0	TGAAAT TGAAAT TGAAA
SF21_Tr482	2949	658	676	19	9	2.11	0	AGACCTGGT AGACCTGGT A
SF21_Tr483	2425	150	159	10	1	10	0	A A A A A A A A A A
SF21_Tr487	5091	5022	5039	18	5	3.6	0	ACTTC ACTTC ACTTC ACT
SF21_Tr490	2043	234	247	14	5	2.8	0	CCGCG CCGCG CCGC
SF21_Tr490	2043	1094	1107	14	4	3.5	0	TTGA TTGA TTGA TT
SF21_Tr491	336	327	336	10	1	10	0	A A A A A A A A A A
SF21_Tr493	6972	757	768	12	3	4	0	AAT AAT AAT AAT
SF21_Tr493	6972	1196	1211	16	7	2.29	0	ATATATT ATATATT AT
SF21_Tr493	6972	4164	4174	11	1	11	0	T T T T T T T T T T T
SF21_Tr496	2330	95	105	11	2	5.5	0	TG TG TG TG TG T
SF21_Tr504	458	361	375	15	6	2.5	0	TAACAC TAACAC TAA
SF21_Tr506	2097	1	16	16	5	3.2	0	CCGCG CCGCG CCGCG C
SF21_Tr506	2097	848	859	12	3	4	0	GCG GCG GCG GCG
SF21_Tr506	2097	1230	1241	12	3	4	0	CGG CGG CGG CGG
SF21_Tr507	1185	346	356	11	2	5.5	0	CG CG CG CG CG C
SF21_Tr507	1185	942	959	18	9	2	0	CCGCCGCCT CCGCCGCCT
SF21_Tr509	825	673	686	14	5	2.8	0	ACAAC ACAAC ACAA
SF21_Tr520	754	251	262	12	3	4	0	ACA ACA ACA ACA
SF21_Tr521	931	261	273	13	4	3.25	0	TCTT TCTT TCTT T
SF21_Tr523	2475	1499	1513	15	6	2.5	0	TTAGGA TTAGGA TTA
SF21_Tr523	2475	2466	2475	10	1	10	0	A A A A A A A A A A
SF21_Tr524	1883	1835	1844	10	1	10	0	T T T T T T T T T T
SF21_Tr525	2609	782	795	14	3	4.67	0	GAA GAA GAA GAA GA
SF21_Tr530	2890	1403	1416	14	4	3.5	0	ATAA ATAA ATAA AT
SF21_Tr533	4466	4381	4390	10	1	10	0	A A A A A A A A A A
SF21_Tr535	2096	1763	1775	13	4	3.25	0	TAAT TAAT TAAT T
SF21_Tr541	1062	103	115	13	3	4.33	0	GTA GTA GTA GTA G
SF21_Tr543	2981	2533	2549	17	7	2.43	0	TTGTCGC TTGTCGC TTG
SF21_Tr544	1339	753	765	13	4	3.25	0	TTTA TTTA TTTA T
SF21_Tr545	591	337	351	15	5	3	0	TATTA TATTA TATTA
SF21_Tr546	3921	634	650	17	7	2.43	0	AATATTG AATATTG AAT
SF21_Tr546	3921	2420	2441	22	9	2.44	0	CCCCCGCGA CCCCCGCGA CCCC
SF21_Tr546	3921	2839	2853	15	6	2.5	0	AAAGAA AAAGAA AAA
SF21_Tr546	3921	2843	2859	17	7	2.43	0	AAAAAGA AAAAAGA AAA
SF21_Tr547	436	278	289	12	3	4	0	GTC GTC GTC GTC
SF21_Tr549	1273	1118	1137	20	9	2.22	0	ATACTATTA ATACTATTA AT
SF21_Tr550	2299	1487	1502	16	7	2.29	0	TTTCTTC TTTCTTC TT
SF21_Tr552	2202	1633	1645	13	3	4.33	0	AGA AGA AGA AGA A
SF21_Tr552	2202	1641	1658	18	6	3	0	AAGAAA AAGAAA AAGAAA
SF21_Tr552	2202	1676	1693	18	9	2	0	AGAGGAGGC AGAGGAGGC
SF21_Tr552	2202	1714	1732	19	9	2.11	0	AAAAGAAGA AAAAGAAGA A
SF21_Tr552	2202	1787	1798	12	3	4	0	CCA CCA CCA CCA
SF21_Tr552	2202	1862	1871	10	1	10	0	T T T T T T T T T T
SF21_Tr552	2202	2193	2202	10	1	10	0	A A A A A A A A A A
SF21_Tr554	1627	1004	1013	10	1	10	0	T T T T T T T T T T
SF21_Tr554	1627	1116	1125	10	1	10	0	A A A A A A A A A A
SF21_Tr554	1627	1283	1298	16	7	2.29	0	ATTTGAT ATTTGAT AT
SF21_Tr555	2242	1558	1572	15	6	2.5	0	AAAAGA AAAAGA AAA
SF21_Tr555	2242	2140	2156	17	8	2.12	0	TTGTTATA TTGTTATA T
SF21_Tr556	1027	662	675	14	4	3.5	0	CTAG CTAG CTAG CT
SF21_Tr559	3131	43	60	18	7	2.57	0	TTTTGCA TTTTGCA TTTT
SF21_Tr559	3131	1114	1132	19	9	2.11	0	GGTGAACGC GGTGAACGC G
SF21_Tr561	1200	107	118	12	1	12	0	G G G G G G G G G G G G
SF21_Tr561	1200	132	152	21	10	2.1	0	TTTTCACTAT TTTTCACTAT T
SF21_Tr563	3297	2286	2298	13	3	4.33	0	CGG CGG CGG CGG C
SF21_Tr565	1980	158	171	14	5	2.8	0	AATTC AATTC AATT
SF21_Tr568	796	1	13	13	4	3.25	0	TAAA TAAA TAAA T
SF21_Tr569	6862	303	319	17	8	2.12	0	TAATGATT TAATGATT T
SF21_Tr569	6862	2415	2432	18	4	4.5	0	TAAT TAAT TAAT TAAT TA
SF21_Tr569	6862	3301	3318	18	7	2.57	0	TTATATA TTATATA TTAT
SF21_Tr569	6862	4159	4173	15	3	5	0	ATT ATT ATT ATT ATT
SF21_Tr572	4448	2010	2024	15	3	5	0	ATT ATT ATT ATT ATT
SF21_Tr575	2722	1706	1720	15	6	2.5	0	CTCGAG CTCGAG CTC
SF21_Tr576	1191	158	172	15	6	2.5	0	TCCTTG TCCTTG TCC
SF21_Tr577	3107	2571	2587	17	5	3.4	0	ATGTT ATGTT ATGTT AT
SF21_Tr579	2277	508	518	11	1	11	0	A A A A A A A A A A A
SF21_Tr580	3794	479	495	17	8	2.12	0	AAGCCACA AAGCCACA A
SF21_Tr582	816	3	15	13	4	3.25	0	ACAT ACAT ACAT A
SF21_Tr583	1391	178	190	13	4	3.25	0	TACG TACG TACG T
SF21_Tr584	3199	1840	1852	13	1	13	0	T T T T T T T T T T T T T
SF21_Tr584	3199	2097	2106	10	1	10	0	A A A A A A A A A A
SF21_Tr586	434	407	421	15	5	3	0	TGACA TGACA TGACA
SF21_Tr587	1973	365	379	15	6	2.5	0	TTATAA TTATAA TTA
SF21_Tr587	1973	382	391	10	1	10	0	A A A A A A A A A A
SF21_Tr588	3089	2015	2027	13	3	4.33	0	CCT CCT CCT CCT C
SF21_Tr588	3089	2241	2254	14	5	2.8	0	TTTTA TTTTA TTTT
SF21_Tr590	1875	1269	1282	14	4	3.5	0	AAAT AAAT AAAT AA
SF21_Tr591	4298	2922	2938	17	6	2.83	0	TCATTT TCATTT TCATT
SF21_Tr592	4487	2033	2050	18	9	2	0	AAGCTGAAA AAGCTGAAA
SF21_Tr593	942	673	688	16	5	3.2	0	CTGTA CTGTA CTGTA C
SF21_Tr594	8189	1354	1369	16	6	2.67	0	CCTAAA CCTAAA CCTA
SF21_Tr594	8189	1633	1649	17	6	2.83	0	CCAGAG CCAGAG CCAGA
SF21_Tr594	8189	3766	3783	18	6	3	0	CCTTAT CCTTAT CCTTAT
SF21_Tr594	8189	4632	4644	13	3	4.33	0	AGA AGA AGA AGA A
SF21_Tr594	8189	5638	5653	16	6	2.67	0	CACCTG CACCTG CACC
SF21_Tr596	2567	338	368	31	9	3.44	0	CCGTGCCGT CCGTGCCGT CCGTGCCGT CCGT
SF21_Tr597	1609	1291	1315	25	12	2.08	0	GCCGGGGGCGCG GCCGGGGGCGCG G
SF21_Tr597	1609	1450	1463	14	5	2.8	0	GCGGT GCGGT GCGG
SF21_Tr597	1609	1510	1527	18	9	2	0	GGCGGGGGC GGCGGGGGC
SF21_Tr597	1609	1579	1605	27	12	2.25	0	GCGTGCGGGGGC GCGTGCGGGGGC GCG
SF21_Tr598	1111	793	817	25	12	2.08	0	GCCGGGGGCGCG GCCGGGGGCGCG G
SF21_Tr598	1111	952	965	14	5	2.8	0	GCGGT GCGGT GCGG
SF21_Tr598	1111	1012	1029	18	9	2	0	GGCGGGGGC GGCGGGGGC
SF21_Tr598	1111	1081	1107	27	12	2.25	0	GCGTGCGGGGGC GCGTGCGGGGGC GCG
SF21_Tr600	2407	1245	1256	12	2	6	0	CG CG CG CG CG CG
SF21_Tr600	2407	1300	1324	25	12	2.08	0	CTCCGCGCCGCC CTCCGCGCCGCC C
SF21_Tr609	371	38	55	18	8	2.25	0	TTACTATT TTACTATT TT
SF21_Tr609	371	320	337	18	7	2.57	0	TAAATAT TAAATAT TAAA
SF21_Tr616	9979	1399	1421	23	9	2.56	0	TCATGGTCC TCATGGTCC TCATG
SF21_Tr616	9979	5605	5620	16	3	5.33	0	GTT GTT GTT GTT GTT G
SF21_Tr618	4005	2127	2141	15	4	3.75	0	ATAA ATAA ATAA ATA
SF21_Tr618	4005	3468	3489	22	8	2.75	0	GCGTCCTC GCGTCCTC GCGTCC
SF21_Tr620	6109	1341	1356	16	7	2.29	0	AATCTAT AATCTAT AA
SF21_Tr620	6109	3479	3492	14	5	2.8	0	GATAT GATAT GATA
SF21_Tr620	6109	5566	5581	16	7	2.29	0	ATTATAC ATTATAC AT
SF21_Tr623	4929	2200	2209	10	1	10	0	A A A A A A A A A A
SF21_Tr624	793	697	713	17	8	2.12	0	CTGCCGCA CTGCCGCA C
SF21_Tr625	454	67	77	11	1	11	0	A A A A A A A A A A A
SF21_Tr627	2006	1825	1837	13	4	3.25	0	ATTT ATTT ATTT A
SF21_Tr628	3534	1624	1635	12	3	4	0	CTC CTC CTC CTC
SF21_Tr628	3534	2747	2763	17	8	2.12	0	GGGCTCGC GGGCTCGC G
SF21_Tr628	3534	3494	3506	13	3	4.33	0	TGA TGA TGA TGA T
SF21_Tr630	2651	1524	1537	14	5	2.8	0	AAAAG AAAAG AAAA
SF21_Tr630	2651	2222	2245	24	3	8	0	ATG ATG ATG ATG ATG ATG ATG ATG
SF21_Tr631	1860	385	397	13	4	3.25	0	TCAA TCAA TCAA T
SF21_Tr635	5116	3258	3272	15	4	3.75	0	TATT TATT TATT TAT
SF21_Tr638	1647	1205	1224	20	9	2.22	0	GGCCCCAGT GGCCCCAGT GG
SF21_Tr639	9290	1583	1598	16	7	2.29	0	CTAATTA CTAATTA CT
SF21_Tr639	9290	2261	2273	13	3	4.33	0	ATT ATT ATT ATT A
SF21_Tr639	9290	4166	4180	15	6	2.5	0	GTATGT GTATGT GTA
SF21_Tr639	9290	5111	5125	15	6	2.5	0	TACACA TACACA TAC
SF21_Tr639	9290	7018	7030	13	3	4.33	0	TAA TAA TAA TAA T
SF21_Tr639	9290	7693	7708	16	7	2.29	0	AGTAATT AGTAATT AG
SF21_Tr642	4603	2312	2321	10	1	10	0	A A A A A A A A A A
SF21_Tr642	4603	3071	3085	15	5	3	0	AAAAT AAAAT AAAAT
SF21_Tr644	2506	1519	1531	13	4	3.25	0	GACA GACA GACA G
SF21_Tr647	3375	980	994	15	6	2.5	0	CGAGCG CGAGCG CGA
SF21_Tr647	3375	3107	3120	14	3	4.67	0	ATT ATT ATT ATT AT
SF21_Tr650	3320	3116	3127	12	3	4	0	TAT TAT TAT TAT
SF21_Tr651	639	232	249	18	7	2.57	0	TATTATT TATTATT TATT
SF21_Tr651	639	241	253	13	4	3.25	0	TTAT TTAT TTAT T
SF21_Tr652	1321	37	52	16	6	2.67	0	GCGCCG GCGCCG GCGC
SF21_Tr664	459	284	299	16	7	2.29	0	AGCGGTA AGCGGTA AG
SF21_Tr668	2286	517	531	15	3	5	0	CTG CTG CTG CTG CTG
SF21_Tr668	2286	1317	1330	14	5	2.8	0	AAAAG AAAAG AAAA
SF21_Tr671	3551	1902	1914	13	3	4.33	0	AAT AAT AAT AAT A
SF21_Tr675	3533	95	107	13	4	3.25	0	AATT AATT AATT A
SF21_Tr677	3012	10	25	16	4	4	0	TCAG TCAG TCAG TCAG
SF21_Tr677	3012	196	207	12	3	4	0	AAC AAC AAC AAC
SF21_Tr678	4111	989	1006	18	9	2	0	GTACAGCCC GTACAGCCC
SF21_Tr678	4111	2222	2235	14	3	4.67	0	TAA TAA TAA TAA TA
SF21_Tr678	4111	2694	2707	14	5	2.8	0	GCGGT GCGGT GCGG
SF21_Tr678	4111	4094	4111	18	6	3	0	TCGCTC TCGCTC TCGCTC
SF21_Tr679	2962	2644	2655	12	3	4	0	ATT ATT ATT ATT
SF21_Tr682	2963	2842	2855	14	3	4.67	0	TTA TTA TTA TTA TT
SF21_Tr684	4359	160	171	12	3	4	0	ATT ATT ATT ATT
SF21_Tr684	4359	4289	4305	17	8	2.12	0	AATCTCAA AATCTCAA A
SF21_Tr688	3363	345	364	20	7	2.86	0	CATTCGG CATTCGG CATTCG
SF21_Tr688	3363	3265	3284	20	7	2.86	0	CGAATGC CGAATGC CGAATG
SF21_Tr690	2566	635	652	18	9	2	0	GTCGTGCGG GTCGTGCGG
SF21_Tr690	2566	649	667	19	8	2.38	0	GCGGCGCG GCGGCGCG GCG
SF21_Tr690	2566	1653	1667	15	5	3	0	TGTTT TGTTT TGTTT
SF21_Tr691	2384	1	10	10	1	10	0	T T T T T T T T T T
SF21_Tr692	376	153	168	16	6	2.67	0	AATTTC AATTTC AATT
SF21_Tr696	2317	1557	1572	16	7	2.29	0	TGAAGTA TGAAGTA TG
SF21_Tr699	2723	1673	1685	13	3	4.33	0	CTG CTG CTG CTG C
SF21_Tr700	1266	164	176	13	4	3.25	0	ATAC ATAC ATAC A
SF21_Tr700	1266	1003	1014	12	3	4	0	ATT ATT ATT ATT
SF21_Tr701	2988	2101	2111	11	2	5.5	0	GC GC GC GC GC G
SF21_Tr702	2381	2352	2366	15	3	5	0	ATA ATA ATA ATA ATA
SF21_Tr703	1662	1459	1470	12	3	4	0	TAT TAT TAT TAT
SF21_Tr704	776	9	19	11	1	11	0	A A A A A A A A A A A
SF21_Tr704	776	665	678	14	5	2.8	0	TAAAC TAAAC TAAA
SF21_Tr705	474	51	74	24	12	2	0	CATATTATATTA CATATTATATTA
SF21_Tr705	474	194	216	23	11	2.09	0	CACTACTGCAC CACTACTGCAC C
SF21_Tr705	474	209	231	23	11	2.09	0	ACTGCACCGCG ACTGCACCGCG A
SF21_Tr708	4635	44	59	16	6	2.67	0	GTCAAA GTCAAA GTCA
SF21_Tr711	1482	1381	1393	13	3	4.33	0	ATT ATT ATT ATT A
SF21_Tr712	2748	907	921	15	6	2.5	0	TTTGAT TTTGAT TTT
SF21_Tr712	2748	1553	1569	17	6	2.83	0	AGGAAC AGGAAC AGGAA
SF21_Tr712	2748	2726	2744	19	9	2.11	0	GATTTGTAT GATTTGTAT G
SF21_Tr713	2750	251	264	14	5	2.8	0	TTGTG TTGTG TTGT
SF21_Tr713	2750	1401	1415	15	6	2.5	0	CTTTCT CTTTCT CTT
SF21_Tr713	2750	2242	2258	17	6	2.83	0	TCAGCC TCAGCC TCAGC
SF21_Tr717	5083	751	762	12	3	4	0	TGA TGA TGA TGA
SF21_Tr717	5083	3767	3779	13	4	3.25	0	AGTA AGTA AGTA A
SF21_Tr718	2577	111	126	16	7	2.29	0	ATAAAAC ATAAAAC AT
SF21_Tr719	1364	355	364	10	1	10	0	A A A A A A A A A A
SF21_Tr720	1560	1551	1560	10	1	10	0	A A A A A A A A A A
SF21_Tr721	3704	1	11	11	1	11	0	T T T T T T T T T T T
SF21_Tr721	3704	1961	1972	12	3	4	0	CGC CGC CGC CGC
SF21_Tr724	2011	386	396	11	2	5.5	0	CG CG CG CG CG C
SF21_Tr725	2074	133	145	13	4	3.25	0	ATAA ATAA ATAA A
SF21_Tr727	1668	75	92	18	9	2	0	CTTTGTATT CTTTGTATT
SF21_Tr727	1668	1530	1547	18	9	2	0	AATACAAAG AATACAAAG
SF21_Tr728	449	38	51	14	5	2.8	0	TTTTC TTTTC TTTT
SF21_Tr728	449	194	207	14	3	4.67	0	TAT TAT TAT TAT TA
SF21_Tr729	3828	535	548	14	5	2.8	0	TTCAG TTCAG TTCA
SF21_Tr729	3828	1096	1112	17	8	2.12	0	GCGGAGCG GCGGAGCG G
SF21_Tr729	3828	1684	1707	24	12	2	0	AGCCGCAGTCGG AGCCGCAGTCGG
SF21_Tr729	3828	3714	3725	12	3	4	0	ATT ATT ATT ATT
SF21_Tr730	1388	1	11	11	1	11	0	T T T T T T T T T T T
SF21_Tr732	1527	971	984	14	3	4.67	0	ATA ATA ATA ATA AT
SF21_Tr733	797	690	704	15	6	2.5	0	AAATTA AAATTA AAA
SF21_Tr735	956	923	935	13	3	4.33	0	TAA TAA TAA TAA T
SF21_Tr737	2325	1	23	23	2	11.5	0	CT CT CT CT CT CT CT CT CT CT CT C
SF21_Tr740	1412	1306	1319	14	4	3.5	0	TTAT TTAT TTAT TT
SF21_Tr741	707	129	140	12	3	4	0	AAT AAT AAT AAT
SF21_Tr742	2719	717	730	14	4	3.5	0	AATA AATA AATA AA
SF21_Tr743	2350	152	161	10	1	10	0	A A A A A A A A A A
SF21_Tr743	2350	215	231	17	8	2.12	0	TAAAATTA TAAAATTA T
SF21_Tr743	2350	562	579	18	9	2	0	AATTATTTT AATTATTTT
SF21_Tr743	2350	695	705	11	1	11	0	T T T T T T T T T T T
SF21_Tr743	2350	963	986	24	2	12	0	TA TA TA TA TA TA TA TA TA TA TA TA
SF21_Tr743	2350	1244	1254	11	1	11	0	A A A A A A A A A A A
SF21_Tr743	2350	1370	1387	18	9	2	0	AAAATAATT AAAATAATT
SF21_Tr743	2350	1718	1734	17	8	2.12	0	ATAATTTT ATAATTTT A
SF21_Tr743	2350	1788	1797	10	1	10	0	T T T T T T T T T T
SF21_Tr743	2350	1966	1981	16	4	4	0	AATT AATT AATT AATT
SF21_Tr744	985	972	985	14	1	14	0	A A A A A A A A A A A A A A
SF21_Tr745	1403	617	630	14	3	4.67	0	AAT AAT AAT AAT AA
SF21_Tr746	2219	608	626	19	9	2.11	0	GAAGAAAGA GAAGAAAGA G
SF21_Tr746	2219	890	907	18	9	2	0	AATGGTACA AATGGTACA
SF21_Tr751	3469	341	359	19	9	2.11	0	ATAATATAC ATAATATAC A
SF21_Tr751	3469	504	524	21	10	2.1	0	ACTAAAATAA ACTAAAATAA A
SF21_Tr751	3469	1999	2009	11	2	5.5	0	TC TC TC TC TC T
SF21_Tr751	3469	3379	3396	18	9	2	0	TGAAAATAT TGAAAATAT
SF21_Tr752	3808	415	426	12	3	4	0	TTA TTA TTA TTA
SF21_Tr753	3309	9	23	15	3	5	0	GGC GGC GGC GGC GGC
SF21_Tr753	3309	54	66	13	3	4.33	0	GGC GGC GGC GGC G
SF21_Tr753	3309	138	157	20	9	2.22	0	CCCACTTGC CCCACTTGC CC
SF21_Tr753	3309	1575	1586	12	3	4	0	TGC TGC TGC TGC
SF21_Tr753	3309	1672	1686	15	6	2.5	0	GCTCCT GCTCCT GCT
SF21_Tr753	3309	2589	2606	18	9	2	0	GCGTGCAGC GCGTGCAGC
SF21_Tr755	2095	2062	2073	12	3	4	0	TAA TAA TAA TAA
SF21_Tr759	1166	1021	1042	22	4	5.5	0	AATA AATA AATA AATA AATA AA
SF21_Tr760	2337	1169	1178	10	1	10	0	G G G G G G G G G G
SF21_Tr762	2078	1879	1897	19	9	2.11	0	TAATTATTA TAATTATTA T
SF21_Tr767	1174	107	119	13	1	13	0	A A A A A A A A A A A A A
SF21_Tr768	6277	1898	1909	12	2	6	0	GC GC GC GC GC GC
SF21_Tr768	6277	1963	1981	19	9	2.11	0	GCGCAGTGC GCGCAGTGC G
SF21_Tr770	1753	1292	1306	15	3	5	0	TGA TGA TGA TGA TGA
SF21_Tr771	245	232	243	12	1	12	0	A A A A A A A A A A A A
SF21_Tr772	1137	1087	1103	17	8	2.12	0	TGTGGAAG TGTGGAAG T
SF21_Tr773	6041	400	413	14	3	4.67	0	TAT TAT TAT TAT TA
SF21_Tr773	6041	2890	2901	12	3	4	0	ATA ATA ATA ATA
SF21_Tr774	2042	23	35	13	3	4.33	0	TAA TAA TAA TAA T
SF21_Tr774	2042	86	102	17	6	2.83	0	TAATAT TAATAT TAATA
SF21_Tr774	2042	103	117	15	6	2.5	0	ATATTT ATATTT ATA
SF21_Tr774	2042	1926	1940	15	6	2.5	0	TATAAA TATAAA TAT
SF21_Tr774	2042	1941	1957	17	6	2.83	0	TATTAA TATTAA TATTA
SF21_Tr774	2042	2008	2020	13	3	4.33	0	ATT ATT ATT ATT A
SF21_Tr779	5627	975	986	12	3	4	0	CGC CGC CGC CGC
SF21_Tr779	5627	1182	1196	15	6	2.5	0	CGGGCA CGGGCA CGG
SF21_Tr779	5627	1308	1319	12	3	4	0	CCA CCA CCA CCA
SF21_Tr779	5627	1315	1329	15	6	2.5	0	CACCAG CACCAG CAC
SF21_Tr779	5627	1527	1553	27	12	2.25	0	GGCCACGCCGCT GGCCACGCCGCT GGC
SF21_Tr779	5627	2232	2247	16	5	3.2	0	CGGCG CGGCG CGGCG C
SF21_Tr781	5670	26	41	16	5	3.2	0	ATTGA ATTGA ATTGA A
SF21_Tr781	5670	323	341	19	9	2.11	0	CCCTGCACC CCCTGCACC C
SF21_Tr781	5670	2803	2818	16	6	2.67	0	ATTTCA ATTTCA ATTT
SF21_Tr781	5670	2863	2878	16	6	2.67	0	AAATTG AAATTG AAAT
SF21_Tr781	5670	5340	5358	19	9	2.11	0	GGGTGCAGG GGGTGCAGG G
SF21_Tr781	5670	5640	5655	16	5	3.2	0	TTCAA TTCAA TTCAA T
SF21_Tr784	2216	1451	1462	12	3	4	0	AGC AGC AGC AGC
SF21_Tr785	2996	2915	2924	10	1	10	0	T T T T T T T T T T
SF21_Tr786	529	321	339	19	9	2.11	0	CTTAGTACG CTTAGTACG C
SF21_Tr792	3009	1822	1836	15	6	2.5	0	ATTGTG ATTGTG ATT
SF21_Tr793	5279	3472	3486	15	6	2.5	0	CATTTT CATTTT CAT
SF21_Tr794	6356	1595	1609	15	5	3	0	AAAGA AAAGA AAAGA
SF21_Tr794	6356	4439	4452	14	5	2.8	0	TTTTA TTTTA TTTT
SF21_Tr795	1073	126	140	15	5	3	0	TATTA TATTA TATTA
SF21_Tr795	1073	240	253	14	4	3.5	0	TGTT TGTT TGTT TG
SF21_Tr798	3469	198	213	16	7	2.29	0	ATACATT ATACATT AT
SF21_Tr798	3469	555	566	12	3	4	0	ATA ATA ATA ATA
SF21_Tr798	3469	663	678	16	4	4	0	GGCG GGCG GGCG GGCG
SF21_Tr798	3469	1644	1654	11	2	5.5	0	AG AG AG AG AG A
SF21_Tr798	3469	3335	3348	14	5	2.8	0	ATAAA ATAAA ATAA
SF21_Tr799	1138	18	28	11	2	5.5	0	AT AT AT AT AT A
SF21_Tr799	1138	20	37	18	9	2	0	ATATATATA ATATATATA
SF21_Tr799	1138	849	864	16	7	2.29	0	CCCAGCC CCCAGCC CC
SF21_Tr799	1138	861	882	22	8	2.75	0	CCCCGGGC CCCCGGGC CCCCGG
SF21_Tr803	354	7	19	13	4	3.25	0	ACAT ACAT ACAT A
SF21_Tr808	2265	142	157	16	4	4	0	ATTA ATTA ATTA ATTA
SF21_Tr808	2265	446	459	14	5	2.8	0	ATTAA ATTAA ATTA
SF21_Tr808	2265	2110	2121	12	3	4	0	TAA TAA TAA TAA
SF21_Tr809	4663	515	529	15	3	5	0	TAA TAA TAA TAA TAA
SF21_Tr809	4663	528	543	16	3	5.33	0	AAC AAC AAC AAC AAC A
SF21_Tr812	9536	4975	4992	18	9	2	0	AATTCAAGA AATTCAAGA
SF21_Tr812	9536	6590	6607	18	9	2	0	TAAATAAAG TAAATAAAG
SF21_Tr812	9536	7332	7346	15	4	3.75	0	TAGT TAGT TAGT TAG
SF21_Tr812	9536	7847	7860	14	3	4.67	0	AAT AAT AAT AAT AA
SF21_Tr812	9536	9513	9523	11	2	5.5	0	AT AT AT AT AT A
SF21_Tr815	1286	506	519	14	2	7	0	AT AT AT AT AT AT AT
SF21_Tr819	5329	269	278	10	1	10	0	A A A A A A A A A A
SF21_Tr819	5329	629	638	10	1	10	0	T T T T T T T T T T
SF21_Tr819	5329	3900	3909	10	1	10	0	T T T T T T T T T T
SF21_Tr819	5329	5311	5323	13	4	3.25	0	CTCC CTCC CTCC C
SF21_Tr824	3327	2287	2296	10	1	10	0	A A A A A A A A A A
SF21_Tr825	4230	2351	2362	12	3	4	0	ATT ATT ATT ATT
SF21_Tr826	5661	827	844	18	8	2.25	0	AAAATAAA AAAATAAA AA
SF21_Tr827	3106	69	84	16	3	5.33	0	TTC TTC TTC TTC TTC T
SF21_Tr830	4237	2507	2526	20	9	2.22	0	ATATGTTAT ATATGTTAT AT
SF21_Tr830	4237	2771	2783	13	4	3.25	0	AGGT AGGT AGGT A
SF21_Tr833	3788	676	689	14	4	3.5	0	AATA AATA AATA AA
SF21_Tr834	3788	3757	3770	14	5	2.8	0	AATAA AATAA AATA
SF21_Tr835	11017	3434	3450	17	6	2.83	0	AAGAAT AAGAAT AAGAA
SF21_Tr835	11017	4127	4146	20	3	6.67	0	GCT GCT GCT GCT GCT GCT GC
SF21_Tr835	11017	6981	6993	13	1	13	0	T T T T T T T T T T T T T
SF21_Tr835	11017	7735	7744	10	1	10	0	T T T T T T T T T T
SF21_Tr837	3075	1783	1795	13	3	4.33	0	GTG GTG GTG GTG G
SF21_Tr838	4402	2022	2035	14	4	3.5	0	ATGT ATGT ATGT AT
SF21_Tr838	4402	2369	2382	14	4	3.5	0	ATAC ATAC ATAC AT
SF21_Tr841	4510	2509	2526	18	9	2	0	GAGCTGCTC GAGCTGCTC
SF21_Tr841	4510	3978	3999	22	9	2.44	0	GCTGTCGCA GCTGTCGCA GCTG
SF21_Tr841	4510	4023	4037	15	6	2.5	0	CAACCA CAACCA CAA
SF21_Tr842	1249	736	749	14	5	2.8	0	CGCCG CGCCG CGCC
SF21_Tr844	5019	2784	2797	14	5	2.8	0	TACAC TACAC TACA
SF21_Tr849	3481	3421	3437	17	3	5.67	0	CGG CGG CGG CGG CGG CG
SF21_Tr850	1840	474	483	10	1	10	0	A A A A A A A A A A
SF21_Tr850	1840	926	938	13	3	4.33	0	CCG CCG CCG CCG C
SF21_Tr851	3372	839	859	21	9	2.33	0	CAGGAGCTG CAGGAGCTG CAG
SF21_Tr851	3372	2526	2546	21	9	2.33	0	CTGCAGCTC CTGCAGCTC CTG
SF21_Tr860	5910	780	796	17	3	5.67	0	TCT TCT TCT TCT TCT TC
SF21_Tr860	5910	2042	2056	15	6	2.5	0	AAAATA AAAATA AAA
SF21_Tr860	5910	5004	5020	17	8	2.12	0	GAGGAGAG GAGGAGAG G
SF21_Tr861	1920	1765	1775	11	1	11	0	A A A A A A A A A A A
SF21_Tr864	1262	1185	1196	12	3	4	0	AAG AAG AAG AAG
SF21_Tr864	1262	1229	1240	12	3	4	0	GAT GAT GAT GAT
SF21_Tr865	5211	10	19	10	1	10	0	A A A A A A A A A A
SF21_Tr865	5211	61	77	17	5	3.4	0	ATTTC ATTTC ATTTC AT
SF21_Tr865	5211	5080	5096	17	5	3.4	0	ATGAA ATGAA ATGAA AT
SF21_Tr865	5211	5138	5147	10	1	10	0	T T T T T T T T T T
SF21_Tr866	1099	759	775	17	8	2.12	0	AATATTCG AATATTCG A
SF21_Tr869	954	857	869	13	4	3.25	0	TAAT TAAT TAAT T
SF21_Tr870	1259	1055	1068	14	5	2.8	0	CCAAA CCAAA CCAA
SF21_Tr874	5423	61	74	14	4	3.5	0	ATTC ATTC ATTC AT
SF21_Tr874	5423	4566	4576	11	1	11	0	T T T T T T T T T T T
SF21_Tr874	5423	5057	5073	17	6	2.83	0	TCTATC TCTATC TCTAT
SF21_Tr876	792	419	436	18	8	2.25	0	ATGGGGAT ATGGGGAT AT
SF21_Tr877	2000	590	613	24	6	4	0	GCACCG GCACCG GCACCG GCACCG
SF21_Tr877	2000	602	624	23	11	2.09	0	GCACCGGCACC GCACCGGCACC G
SF21_Tr879	1871	635	646	12	3	4	0	TTC TTC TTC TTC
SF21_Tr880	303	226	236	11	1	11	0	A A A A A A A A A A A
SF21_Tr881	5788	1935	1952	18	9	2	0	ACCTTTGGA ACCTTTGGA
SF21_Tr881	5788	4486	4498	13	3	4.33	0	TAA TAA TAA TAA T
SF21_Tr881	5788	5541	5550	10	1	10	0	T T T T T T T T T T
SF21_Tr882	4612	4576	4589	14	5	2.8	0	TCCTT TCCTT TCCT
SF21_Tr883	4341	2476	2489	14	5	2.8	0	TGTAT TGTAT TGTA
SF21_Tr883	4341	2511	2521	11	1	11	0	T T T T T T T T T T T
SF21_Tr884	2697	568	578	11	1	11	0	A A A A A A A A A A A
SF21_Tr885	5077	95	117	23	4	5.75	0	AATT AATT AATT AATT AATT AAT
SF21_Tr885	5077	578	596	19	9	2.11	0	TATTCAAAA TATTCAAAA T
SF21_Tr885	5077	3195	3207	13	3	4.33	0	TCT TCT TCT TCT T
SF21_Tr886	2353	168	178	11	2	5.5	0	AT AT AT AT AT A
SF21_Tr886	2353	900	914	15	6	2.5	0	CCTGTG CCTGTG CCT
SF21_Tr890	5380	1667	1684	18	9	2	0	ATGTTTAAC ATGTTTAAC
SF21_Tr890	5380	3683	3700	18	9	2	0	GTTAAACAT GTTAAACAT
SF21_Tr891	838	572	589	18	9	2	0	CACGGCGGC CACGGCGGC
SF21_Tr892	262	19	40	22	4	5.5	0	GTAT GTAT GTAT GTAT GTAT GT
SF21_Tr893	2032	237	251	15	6	2.5	0	GAAGCT GAAGCT GAA
SF21_Tr894	4010	635	644	10	1	10	0	T T T T T T T T T T
SF21_Tr894	4010	1323	1337	15	6	2.5	0	GGCACG GGCACG GGC
SF21_Tr894	4010	1333	1347	15	6	2.5	0	CGGGCT CGGGCT CGG
SF21_Tr894	4010	3091	3104	14	5	2.8	0	TTTTA TTTTA TTTT
SF21_Tr894	4010	3931	3951	21	9	2.33	0	AATGTCAAA AATGTCAAA AAT
SF21_Tr895	1590	1532	1545	14	5	2.8	0	GCGCG GCGCG GCGC
SF21_Tr896	7756	2773	2787	15	4	3.75	0	TTTA TTTA TTTA TTT
SF21_Tr896	7756	4644	4658	15	6	2.5	0	TCAGCA TCAGCA TCA
SF21_Tr897	4596	3798	3809	12	3	4	0	GCC GCC GCC GCC
SF21_Tr897	4596	4112	4123	12	3	4	0	GTC GTC GTC GTC
SF21_Tr898	3244	1738	1752	15	6	2.5	0	GATAGT GATAGT GAT
SF21_Tr898	3244	2094	2108	15	3	5	0	TGA TGA TGA TGA TGA
SF21_Tr898	3244	2116	2127	12	3	4	0	TCA TCA TCA TCA
SF21_Tr899	3811	1208	1221	14	5	2.8	0	ATAAA ATAAA ATAA
SF21_Tr899	3811	1788	1803	16	2	8	0	GT GT GT GT GT GT GT GT
SF21_Tr899	3811	2254	2264	11	2	5.5	0	CG CG CG CG CG C
SF21_Tr900	7727	5516	5534	19	9	2.11	0	GGAGGCGGC GGAGGCGGC G
SF21_Tr900	7727	6749	6762	14	3	4.67	0	TTC TTC TTC TTC TT
SF21_Tr902	1935	208	222	15	4	3.75	0	AGAA AGAA AGAA AGA
SF21_Tr904	12416	1	18	18	1	18	0	T T T T T T T T T T T T T T T T T T
SF21_Tr904	12416	3186	3206	21	9	2.33	0	CCAGGCTGG CCAGGCTGG CCA
SF21_Tr904	12416	4116	4136	21	9	2.33	0	TTTGGTCCC TTTGGTCCC TTT
SF21_Tr904	12416	4984	5001	18	9	2	0	GACCTTGTT GACCTTGTT
SF21_Tr904	12416	6208	6219	12	3	4	0	AAT AAT AAT AAT
SF21_Tr904	12416	6266	6283	18	9	2	0	TTCCGCCGC TTCCGCCGC
SF21_Tr904	12416	6763	6780	18	9	2	0	CAAAAAGGA CAAAAAGGA
SF21_Tr904	12416	7369	7388	20	9	2.22	0	CCACCAGGT CCACCAGGT CC
SF21_Tr904	12416	7525	7542	18	9	2	0	AAAGGTGAA AAAGGTGAA
SF21_Tr904	12416	7993	8010	18	9	2	0	GCTGACGGT GCTGACGGT
SF21_Tr904	12416	8503	8520	18	9	2	0	GATAAAGGT GATAAAGGT
SF21_Tr904	12416	10144	10162	19	9	2.11	0	CTTCCTGGA CTTCCTGGA C
SF21_Tr904	12416	11909	11925	17	3	5.67	0	ATT ATT ATT ATT ATT AT
SF21_Tr905	3975	1793	1805	13	4	3.25	0	ATTT ATTT ATTT A
SF21_Tr905	3975	2195	2207	13	4	3.25	0	TAAA TAAA TAAA T
SF21_Tr907	5216	599	608	10	1	10	0	T T T T T T T T T T
SF21_Tr907	5216	1064	1077	14	4	3.5	0	ATCC ATCC ATCC AT
SF21_Tr907	5216	5201	5216	16	7	2.29	0	TGACAGA TGACAGA TG
SF21_Tr908	1117	900	918	19	6	3.17	0	TACTGC TACTGC TACTGC T
SF21_Tr908	1117	1013	1027	15	5	3	0	TAAAT TAAAT TAAAT
SF21_Tr909	6898	6285	6294	10	1	10	0	T T T T T T T T T T
SF21_Tr909	6898	6856	6865	10	1	10	0	A A A A A A A A A A
SF21_Tr910	4029	3436	3450	15	6	2.5	0	AATTTT AATTTT AAT
SF21_Tr911	4197	962	977	16	6	2.67	0	CATCAG CATCAG CATC
SF21_Tr911	4197	1039	1054	16	7	2.29	0	CAGCCCT CAGCCCT CA
SF21_Tr912	2701	28	45	18	7	2.57	0	TGTCAAG TGTCAAG TGTC
SF21_Tr912	2701	1803	1820	18	9	2	0	TTTTTAATC TTTTTAATC
SF21_Tr912	2701	2398	2410	13	1	13	0	T T T T T T T T T T T T T
SF21_Tr915	3219	2897	2911	15	6	2.5	0	TCTGTT TCTGTT TCT
SF21_Tr916	2552	119	131	13	3	4.33	0	CAA CAA CAA CAA C
SF21_Tr916	2552	645	660	16	7	2.29	0	TTAATCA TTAATCA TT
SF21_Tr916	2552	1160	1173	14	5	2.8	0	TAAAT TAAAT TAAA
SF21_Tr916	2552	1480	1494	15	5	3	0	CATTT CATTT CATTT
SF21_Tr917	948	1	20	20	1	20	0	T T T T T T T T T T T T T T T T T T T T
SF21_Tr917	948	411	425	15	6	2.5	0	TTCTTG TTCTTG TTC
SF21_Tr919	3549	1234	1249	16	3	5.33	0	CAT CAT CAT CAT CAT C
SF21_Tr920	918	40	55	16	6	2.67	0	GCGCGG GCGCGG GCGC
SF21_Tr920	918	118	129	12	2	6	0	GC GC GC GC GC GC
SF21_Tr921	706	12	22	11	1	11	0	T T T T T T T T T T T
SF21_Tr923	1386	1	10	10	1	10	0	C C C C C C C C C C
SF21_Tr924	5012	2140	2156	17	8	2.12	0	TTTATTAT TTTATTAT T
SF21_Tr924	5012	2441	2452	12	1	12	0	A A A A A A A A A A A A
SF21_Tr925	1790	1	10	10	1	10	0	T T T T T T T T T T
SF21_Tr925	1790	326	337	12	3	4	0	AAT AAT AAT AAT
SF21_Tr925	1790	352	361	10	1	10	0	A A A A A A A A A A
SF21_Tr925	1790	1086	1096	11	2	5.5	0	AC AC AC AC AC A
SF21_Tr926	2431	433	447	15	5	3	0	CGGGG CGGGG CGGGG
SF21_Tr926	2431	2408	2427	20	6	3.33	0	AGTGTC AGTGTC AGTGTC AG
SF21_Tr930	2094	1344	1359	16	7	2.29	0	TTGACAG TTGACAG TT
SF21_Tr930	2094	1362	1372	11	1	11	0	A A A A A A A A A A A
SF21_Tr932	2462	320	329	10	1	10	0	A A A A A A A A A A
SF21_Tr934	6809	677	700	24	6	4	0	GCGGGT GCGGGT GCGGGT GCGGGT
SF21_Tr934	6809	752	767	16	3	5.33	0	CGC CGC CGC CGC CGC C
SF21_Tr934	6809	2203	2214	12	3	4	0	CCG CCG CCG CCG
SF21_Tr934	6809	4596	4607	12	3	4	0	CGG CGG CGG CGG
SF21_Tr934	6809	6043	6058	16	3	5.33	0	GGC GGC GGC GGC GGC G
SF21_Tr934	6809	6110	6133	24	6	4	0	ACCCGC ACCCGC ACCCGC ACCCGC
SF21_Tr936	4368	256	268	13	3	4.33	0	GGC GGC GGC GGC G
SF21_Tr936	4368	1531	1544	14	4	3.5	0	TAAA TAAA TAAA TA
SF21_Tr936	4368	2208	2220	13	4	3.25	0	TAAC TAAC TAAC T
SF21_Tr938	4864	3911	3921	11	2	5.5	0	AT AT AT AT AT A
SF21_Tr939	2985	823	837	15	6	2.5	0	ATTGAC ATTGAC ATT
SF21_Tr939	2985	2128	2139	12	3	4	0	TCA TCA TCA TCA
SF21_Tr940	1001	316	339	24	9	2.67	0	GACGGCTGT GACGGCTGT GACGGC
SF21_Tr940	1001	341	363	23	9	2.56	0	GCGACGGCT GCGACGGCT GCGAC
SF21_Tr941	1630	654	671	18	3	6	0	GGA GGA GGA GGA GGA GGA
SF21_Tr941	1630	810	821	12	3	4	0	TGG TGG TGG TGG
SF21_Tr942	2883	1617	1633	17	7	2.43	0	ATTGTTA ATTGTTA ATT
SF21_Tr943	513	1	12	12	1	12	0	T T T T T T T T T T T T
SF21_Tr946	12764	3570	3585	16	5	3.2	0	CTTTT CTTTT CTTTT C
SF21_Tr946	12764	5917	5931	15	4	3.75	0	TTTC TTTC TTTC TTT
SF21_Tr946	12764	8297	8321	25	12	2.08	0	GTTATCTTTATT GTTATCTTTATT G
SF21_Tr946	12764	8431	8448	18	9	2	0	CATCATCTT CATCATCTT
SF21_Tr947	1348	1063	1078	16	5	3.2	0	GCGGC GCGGC GCGGC G
SF21_Tr948	2819	108	128	21	9	2.33	0	CCGCGCCCT CCGCGCCCT CCG
SF21_Tr948	2819	185	197	13	3	4.33	0	TCG TCG TCG TCG T
SF21_Tr948	2819	1504	1521	18	9	2	0	CAGCTGCGC CAGCTGCGC
SF21_Tr948	2819	1609	1622	14	3	4.67	0	CGC CGC CGC CGC CG
SF21_Tr949	4131	1147	1161	15	6	2.5	0	CCGAGC CCGAGC CCG
SF21_Tr949	4131	1157	1171	15	6	2.5	0	GCCCGT GCCCGT GCC
SF21_Tr949	4131	2717	2726	10	1	10	0	A A A A A A A A A A
SF21_Tr954	1558	10	29	20	10	2	0	CCCCCCGCCG CCCCCCGCCG
SF21_Tr956	3799	2008	2024	17	6	2.83	0	CCTCAG CCTCAG CCTCA
SF21_Tr956	3799	3462	3479	18	9	2	0	TCCACAGTC TCCACAGTC
SF21_Tr958	4756	1120	1135	16	6	2.67	0	TTTATT TTTATT TTTA
SF21_Tr958	4756	1246	1255	10	1	10	0	A A A A A A A A A A
SF21_Tr958	4756	4257	4270	14	3	4.67	0	GTT GTT GTT GTT GT
SF21_Tr959	5778	159	176	18	5	3.6	0	ACATG ACATG ACATG ACA
SF21_Tr959	5778	4975	4986	12	3	4	0	TGG TGG TGG TGG
SF21_Tr960	3026	260	273	14	5	2.8	0	ATATT ATATT ATAT
SF21_Tr960	3026	2769	2783	15	6	2.5	0	ATCTAA ATCTAA ATC
SF21_Tr966	4013	12	21	10	1	10	0	T T T T T T T T T T
SF21_Tr967	1908	924	938	15	6	2.5	0	GTAAGT GTAAGT GTA
SF21_Tr970	2974	1	20	20	1	20	0	A A A A A A A A A A A A A A A A A A A A
SF21_Tr972	3087	647	663	17	6	2.83	0	CAGGCG CAGGCG CAGGC
SF21_Tr973	6015	3477	3495	19	5	3.8	0	TTCAT TTCAT TTCAT TTCA
SF21_Tr973	6015	5584	5593	10	1	10	0	T T T T T T T T T T
SF21_Tr979	2837	1636	1651	16	6	2.67	0	CGCCCG CGCCCG CGCC
SF21_Tr979	2837	1656	1676	21	6	3.5	0	CCCGCG CCCGCG CCCGCG CCC
SF21_Tr980	1165	91	103	13	3	4.33	0	CAT CAT CAT CAT C
SF21_Tr981	4604	4527	4541	15	6	2.5	0	TATTTT TATTTT TAT
SF21_Tr983	2192	260	271	12	3	4	0	AAT AAT AAT AAT
SF21_Tr984	1209	36	49	14	5	2.8	0	ATTTA ATTTA ATTT
SF21_Tr985	3085	786	807	22	11	2	0	TGAGCTGTGAC TGAGCTGTGAC
SF21_Tr985	3085	827	844	18	6	3	0	GCGCCC GCGCCC GCGCCC
SF21_Tr985	3085	2985	2994	10	1	10	0	T T T T T T T T T T
SF21_Tr986	5916	577	589	13	3	4.33	0	AAT AAT AAT AAT A
SF21_Tr986	5916	2728	2741	14	4	3.5	0	ATTA ATTA ATTA AT
SF21_Tr986	5916	4776	4790	15	5	3	0	GCCGC GCCGC GCCGC
SF21_Tr986	5916	5435	5450	16	6	2.67	0	GTCGGC GTCGGC GTCG
SF21_Tr986	5916	5899	5914	16	7	2.29	0	GGGGCGC GGGGCGC GG
SF21_Tr991	7333	612	621	10	1	10	0	T T T T T T T T T T
SF21_Tr992	4019	354	365	12	1	12	0	A A A A A A A A A A A A
SF21_Tr992	4019	1569	1582	14	4	3.5	0	AATC AATC AATC AA
SF21_Tr992	4019	3598	3616	19	4	4.75	0	TCAT TCAT TCAT TCAT TCA
SF21_Tr993	579	251	260	10	1	10	0	A A A A A A A A A A
SF21_Tr996	4184	2641	2654	14	5	2.8	0	AAACA AAACA AAAC
SF21_Tr996	4184	4078	4087	10	1	10	0	A A A A A A A A A A
SF21_Tr996	4184	4082	4097	16	7	2.29	0	AAAAAAT AAAAAAT AA
SF21_Tr998	1997	334	350	17	6	2.83	0	CCCTCC CCCTCC CCCTC
SF21_Tr998	1997	1214	1225	12	2	6	0	GC GC GC GC GC GC
SF21_Tr999	1035	67	79	13	4	3.25	0	AATA AATA AATA A
SF21_Tr1000	643	353	367	15	2	7.5	0	TG TG TG TG TG TG TG T
SF21_Tr1001	6120	46	57	12	3	4	0	ATT ATT ATT ATT
SF21_Tr1001	6120	662	676	15	5	3	0	AATAA AATAA AATAA
SF21_Tr1002	8014	1811	1831	21	4	5.25	0	TACA TACA TACA TACA TACA T
SF21_Tr1002	8014	4027	4042	16	7	2.29	0	CAAGTAC CAAGTAC CA
SF21_Tr1003	2150	279	308	30	9	3.33	0	CGCCCCGGC CGCCCCGGC CGCCCCGGC CGC
SF21_Tr1003	2150	686	695	10	1	10	0	A A A A A A A A A A
SF21_Tr1005	607	582	593	12	2	6	0	CG CG CG CG CG CG
SF21_Tr1008	4327	482	502	21	7	3	0	TCTATAC TCTATAC TCTATAC
SF21_Tr1008	4327	1651	1678	28	6	4.67	0	CTGAAC CTGAAC CTGAAC CTGAAC CTGA
SF21_Tr1009	4205	730	745	16	7	2.29	0	GCCGCCG GCCGCCG GC
SF21_Tr1009	4205	2253	2267	15	6	2.5	0	GAGCGG GAGCGG GAG
SF21_Tr1009	4205	3918	3930	13	3	4.33	0	GAG GAG GAG GAG G
SF21_Tr1013	891	641	656	16	7	2.29	0	TACTTTT TACTTTT TA
SF21_Tr1014	1330	38	54	17	6	2.83	0	GGGCGC GGGCGC GGGCG
SF21_Tr1014	1330	107	121	15	6	2.5	0	GCCGGC GCCGGC GCC
SF21_Tr1017	3673	2010	2023	14	5	2.8	0	CGTTT CGTTT CGTT
SF21_Tr1018	586	560	575	16	4	4	0	TGTC TGTC TGTC TGTC
SF21_Tr1020	7292	3919	3939	21	7	3	0	CCGCTCG CCGCTCG CCGCTCG
SF21_Tr1020	7292	6322	6336	15	6	2.5	0	GCGGCT GCGGCT GCG
SF21_Tr1022	775	593	607	15	6	2.5	0	TAAATA TAAATA TAA
SF21_Tr1023	886	789	798	10	1	10	0	A A A A A A A A A A
SF21_Tr1026	5795	5762	5773	12	3	4	0	TTA TTA TTA TTA
SF21_Tr1027	6655	850	859	10	1	10	0	T T T T T T T T T T
SF21_Tr1027	6655	1199	1208	10	1	10	0	T T T T T T T T T T
SF21_Tr1027	6655	2064	2075	12	3	4	0	ATT ATT ATT ATT
SF21_Tr1027	6655	2168	2183	16	5	3.2	0	TTATG TTATG TTATG T
SF21_Tr1027	6655	2588	2602	15	4	3.75	0	TACA TACA TACA TAC
SF21_Tr1027	6655	4236	4245	10	1	10	0	T T T T T T T T T T
SF21_Tr1027	6655	4618	4639	22	11	2	0	AATGACACCGT AATGACACCGT
SF21_Tr1027	6655	5268	5292	25	9	2.78	0	TCGCGGGGG TCGCGGGGG TCGCGGG
SF21_Tr1027	6655	5330	5347	18	9	2	0	GTCGCGGGG GTCGCGGGG
SF21_Tr1028	849	828	845	18	9	2	0	TAATAAATG TAATAAATG
SF21_Tr1029	1281	1004	1016	13	4	3.25	0	AAGA AAGA AAGA A
SF21_Tr1029	1281	1063	1072	10	1	10	0	A A A A A A A A A A
SF21_Tr1029	1281	1243	1252	10	1	10	0	A A A A A A A A A A
SF21_Tr1030	1043	413	425	13	1	13	0	T T T T T T T T T T T T T
SF21_Tr1030	1043	657	669	13	4	3.25	0	TGCT TGCT TGCT T
SF21_Tr1031	4126	474	489	16	7	2.29	0	ATACATT ATACATT AT
SF21_Tr1031	4126	3233	3242	10	1	10	0	T T T T T T T T T T
SF21_Tr1034	4326	1805	1825	21	9	2.33	0	CTCGCCAAC CTCGCCAAC CTC
SF21_Tr1034	4326	1991	2006	16	3	5.33	0	GCG GCG GCG GCG GCG G
SF21_Tr1035	2849	2430	2442	13	4	3.25	0	TGTA TGTA TGTA T
SF21_Tr1035	2849	2676	2695	20	10	2	0	TAATATAAAT TAATATAAAT
SF21_Tr1036	2024	1143	1161	19	9	2.11	0	TTTTCAAGT TTTTCAAGT T
SF21_Tr1036	2024	1938	1951	14	4	3.5	0	AATA AATA AATA AA
SF21_Tr1040	2143	1247	1258	12	3	4	0	AAT AAT AAT AAT
SF21_Tr1042	7521	1716	1730	15	6	2.5	0	ATGATC ATGATC ATG
SF21_Tr1042	7521	2716	2735	20	3	6.67	0	CCG CCG CCG CCG CCG CCG CC
SF21_Tr1042	7521	3584	3596	13	4	3.25	0	TATT TATT TATT T
SF21_Tr1042	7521	3926	3938	13	4	3.25	0	AAAT AAAT AAAT A
SF21_Tr1042	7521	4787	4806	20	3	6.67	0	GGC GGC GGC GGC GGC GGC GG
SF21_Tr1042	7521	5792	5806	15	6	2.5	0	CATGAT CATGAT CAT
SF21_Tr1043	1925	479	492	14	4	3.5	0	AATA AATA AATA AA
SF21_Tr1044	4310	36	53	18	9	2	0	ACTTACAAA ACTTACAAA
SF21_Tr1044	4310	4232	4244	13	4	3.25	0	TTAT TTAT TTAT T
SF21_Tr1045	2665	1389	1404	16	5	3.2	0	AATGA AATGA AATGA A
SF21_Tr1045	2665	2288	2308	21	6	3.5	0	TCATCC TCATCC TCATCC TCA
SF21_Tr1047	2039	264	282	19	6	3.17	0	AGCGGG AGCGGG AGCGGG A
SF21_Tr1047	2039	2020	2039	20	1	20	0	T T T T T T T T T T T T T T T T T T T T
SF21_Tr1048	1419	81	92	12	1	12	0	A A A A A A A A A A A A
SF21_Tr1050	3275	907	920	14	5	2.8	0	AATGA AATGA AATG
SF21_Tr1052	1105	816	830	15	1	15	0	T T T T T T T T T T T T T T T
SF21_Tr1053	1599	262	277	16	6	2.67	0	GTCAGT GTCAGT GTCA
SF21_Tr1053	1599	852	870	19	9	2.11	0	ACATTACAT ACATTACAT A
SF21_Tr1053	1599	1506	1515	10	1	10	0	A A A A A A A A A A
SF21_Tr1058	892	241	255	15	5	3	0	ATAAA ATAAA ATAAA
SF21_Tr1058	892	249	261	13	4	3.25	0	AAAT AAAT AAAT A
SF21_Tr1058	892	520	536	17	7	2.43	0	AATAGTG AATAGTG AAT
SF21_Tr1058	892	661	673	13	1	13	0	A A A A A A A A A A A A A
SF21_Tr1064	2176	834	843	10	1	10	0	T T T T T T T T T T
SF21_Tr1068	2297	2278	2291	14	3	4.67	0	GGC GGC GGC GGC GG
SF21_Tr1071	439	357	366	10	1	10	0	A A A A A A A A A A
SF21_Tr1073	1794	577	592	16	7	2.29	0	TTGTTTC TTGTTTC TT
SF21_Tr1074	1843	193	205	13	4	3.25	0	TTAT TTAT TTAT T
SF21_Tr1074	1843	206	217	12	1	12	0	A A A A A A A A A A A A
SF21_Tr1074	1843	1033	1055	23	11	2.09	0	CGGTGCCGGTG CGGTGCCGGTG C
SF21_Tr1074	1843	1044	1067	24	6	4	0	CGGTGC CGGTGC CGGTGC CGGTGC
SF21_Tr1074	1843	1687	1703	17	7	2.43	0	CACAATA CACAATA CAC
SF21_Tr1078	496	121	137	17	8	2.12	0	AAAAATAA AAAAATAA A
SF21_Tr1084	2938	510	523	14	3	4.67	0	CCA CCA CCA CCA CC
SF21_Tr1086	3272	1520	1531	12	3	4	0	CGC CGC CGC CGC
SF21_Tr1086	3272	3242	3259	18	9	2	0	TTTGACAGA TTTGACAGA
SF21_Tr1088	680	237	251	15	6	2.5	0	TTAATA TTAATA TTA
SF21_Tr1088	680	614	625	12	1	12	0	A A A A A A A A A A A A
SF21_Tr1089	1239	437	454	18	9	2	0	AGGCGGCGG AGGCGGCGG
SF21_Tr1089	1239	884	894	11	2	5.5	0	GC GC GC GC GC G
SF21_Tr1090	896	598	617	20	9	2.22	0	CGAGCCCCG CGAGCCCCG CG
SF21_Tr1091	1428	105	115	11	2	5.5	0	TG TG TG TG TG T
SF21_Tr1091	1428	835	848	14	5	2.8	0	TTCAT TTCAT TTCA
SF21_Tr1092	2342	83	94	12	1	12	0	A A A A A A A A A A A A
SF21_Tr1092	2342	1138	1150	13	2	6.5	0	AC AC AC AC AC AC A
SF21_Tr1092	2342	1756	1782	27	7	3.86	0	GTGCACC GTGCACC GTGCACC GTGCAC
SF21_Tr1093	1272	323	337	15	6	2.5	0	TTTGTC TTTGTC TTT
SF21_Tr1093	1272	567	582	16	7	2.29	0	ATCATTC ATCATTC AT
SF21_Tr1093	1272	621	636	16	5	3.2	0	ATTCC ATTCC ATTCC A
SF21_Tr1093	1272	686	712	27	7	3.86	0	GTGCACC GTGCACC GTGCACC GTGCAC
SF21_Tr1095	2427	116	126	11	1	11	0	A A A A A A A A A A A
SF21_Tr1095	2427	588	600	13	4	3.25	0	AAAT AAAT AAAT A
SF21_Tr1099	4662	211	220	10	1	10	0	A A A A A A A A A A
SF21_Tr1099	4662	2440	2449	10	1	10	0	T T T T T T T T T T
SF21_Tr1103	1196	249	272	24	12	2	0	GCCGCACCACGC GCCGCACCACGC
SF21_Tr1103	1196	1164	1180	17	6	2.83	0	TCGCAG TCGCAG TCGCA
SF21_Tr1104	1856	1824	1840	17	6	2.83	0	TCGCAG TCGCAG TCGCA
SF21_Tr1110	3120	9	24	16	7	2.29	0	CGCCCCG CGCCCCG CG
SF21_Tr1110	3120	86	98	13	3	4.33	0	CGC CGC CGC CGC C
SF21_Tr1110	3120	2766	2776	11	2	5.5	0	GT GT GT GT GT G
SF21_Tr1110	3120	2770	2788	19	9	2.11	0	GTGTGTGGA GTGTGTGGA G
SF21_Tr1110	3120	3069	3091	23	6	3.83	0	CAGCGA CAGCGA CAGCGA CAGCG
SF21_Tr1112	2914	53	69	17	8	2.12	0	AATCACGA AATCACGA A
SF21_Tr1112	2914	1466	1479	14	4	3.5	0	ATAC ATAC ATAC AT
SF21_Tr1113	8503	2506	2521	16	5	3.2	0	GTTAT GTTAT GTTAT G
SF21_Tr1113	8503	3332	3341	10	1	10	0	T T T T T T T T T T
SF21_Tr1113	8503	3969	3978	10	1	10	0	A A A A A A A A A A
SF21_Tr1113	8503	4789	4804	16	5	3.2	0	CATAA CATAA CATAA C
SF21_Tr1113	8503	7299	7314	16	3	5.33	0	TGT TGT TGT TGT TGT T
SF21_Tr1114	3416	101	118	18	9	2	0	CCGCCGCCA CCGCCGCCA
SF21_Tr1114	3416	979	996	18	9	2	0	AAAGAAGAA AAAGAAGAA
SF21_Tr1115	3153	101	118	18	9	2	0	CCGCCGCCA CCGCCGCCA
SF21_Tr1115	3153	979	996	18	9	2	0	AAAGAAGAA AAAGAAGAA
SF21_Tr1117	4669	3130	3145	16	3	5.33	0	CGG CGG CGG CGG CGG C
SF21_Tr1118	5746	1838	1849	12	3	4	0	CAC CAC CAC CAC
SF21_Tr1118	5746	4814	4826	13	4	3.25	0	AAAT AAAT AAAT A
SF21_Tr1119	2975	1812	1827	16	5	3.2	0	GCGCG GCGCG GCGCG G
SF21_Tr1119	2975	1908	1920	13	4	3.25	0	CCCG CCCG CCCG C
SF21_Tr1119	2975	2549	2563	15	5	3	0	TTTTA TTTTA TTTTA
SF21_Tr1120	1157	930	966	37	16	2.31	0	ATACTGTACAGTACTG ATACTGTACAGTACTG ATACT
SF21_Tr1121	1156	573	588	16	6	2.67	0	GACGGC GACGGC GACG
SF21_Tr1121	1156	929	965	37	16	2.31	0	ATACTGTACAGTACTG ATACTGTACAGTACTG ATACT
SF21_Tr1123	3483	7	25	19	6	3.17	0	GGCCCC GGCCCC GGCCCC G
SF21_Tr1123	3483	46	56	11	2	5.5	0	GC GC GC GC GC G
SF21_Tr1123	3483	2099	2117	19	9	2.11	0	GGCGTGGGC GGCGTGGGC G
SF21_Tr1123	3483	2184	2194	11	2	5.5	0	CG CG CG CG CG C
SF21_Tr1123	3483	2344	2356	13	3	4.33	0	CGG CGG CGG CGG C
SF21_Tr1123	3483	2860	2870	11	2	5.5	0	AC AC AC AC AC A
SF21_Tr1123	3483	3460	3475	16	3	5.33	0	TTA TTA TTA TTA TTA T
SF21_Tr1125	2743	1010	1025	16	3	5.33	0	GCG GCG GCG GCG GCG G
SF21_Tr1126	6859	1592	1602	11	2	5.5	0	CG CG CG CG CG C
SF21_Tr1126	6859	1882	1894	13	4	3.25	0	TAAA TAAA TAAA T
SF21_Tr1126	6859	5014	5026	13	4	3.25	0	ATTT ATTT ATTT A
SF21_Tr1126	6859	5306	5316	11	2	5.5	0	GC GC GC GC GC G
SF21_Tr1127	5219	4939	4948	10	1	10	0	T T T T T T T T T T
SF21_Tr1129	5273	386	396	11	1	11	0	T T T T T T T T T T T
SF21_Tr1129	5273	1572	1581	10	1	10	0	T T T T T T T T T T
SF21_Tr1129	5273	3777	3798	22	9	2.44	0	GCGGATGGT GCGGATGGT GCGG
SF21_Tr1129	5273	3797	3816	20	9	2.22	0	GGGTGGTGG GGGTGGTGG GG
SF21_Tr1129	5273	4281	4292	12	3	4	0	TGT TGT TGT TGT
SF21_Tr1131	2333	1663	1678	16	7	2.29	0	TTCTTTG TTCTTTG TT
SF21_Tr1132	1101	19	29	11	2	5.5	0	AT AT AT AT AT A
SF21_Tr1133	637	45	54	10	1	10	0	G G G G G G G G G G
SF21_Tr1133	637	215	232	18	8	2.25	0	CGCGCCCC CGCGCCCC CG
SF21_Tr1136	3691	1762	1783	22	9	2.44	0	CAGCGTCTG CAGCGTCTG CAGC
SF21_Tr1136	3691	2017	2039	23	9	2.56	0	CTGCGGGGG CTGCGGGGG CTGCG
SF21_Tr1137	766	441	460	20	6	3.33	0	TCTAAG TCTAAG TCTAAG TC
SF21_Tr1138	1460	36	53	18	8	2.25	0	ATTAAATA ATTAAATA AT
SF21_Tr1139	1349	36	53	18	8	2.25	0	ATTAAATA ATTAAATA AT
SF21_Tr1141	1908	795	812	18	9	2	0	TCTTCTTTT TCTTCTTTT
SF21_Tr1142	5034	1127	1142	16	6	2.67	0	CGCCCC CGCCCC CGCC
SF21_Tr1142	5034	1138	1153	16	3	5.33	0	CCG CCG CCG CCG CCG C
SF21_Tr1142	5034	2766	2778	13	4	3.25	0	ACAT ACAT ACAT A
SF21_Tr1142	5034	4046	4057	12	2	6	0	TA TA TA TA TA TA
SF21_Tr1142	5034	4142	4157	16	5	3.2	0	TTGTA TTGTA TTGTA T
SF21_Tr1142	5034	4239	4254	16	2	8	0	AT AT AT AT AT AT AT AT
SF21_Tr1142	5034	4889	4903	15	6	2.5	0	ATACAT ATACAT ATA
SF21_Tr1143	1706	62	77	16	6	2.67	0	TCAATG TCAATG TCAA
SF21_Tr1144	6998	3543	3556	14	5	2.8	0	TTATT TTATT TTAT
SF21_Tr1147	2469	110	122	13	4	3.25	0	GTCA GTCA GTCA G
SF21_Tr1148	9454	72	83	12	3	4	0	TAT TAT TAT TAT
SF21_Tr1150	3884	338	351	14	3	4.67	0	CAC CAC CAC CAC CA
SF21_Tr1150	3884	1775	1791	17	7	2.43	0	AATGTTA AATGTTA AAT
SF21_Tr1150	3884	1902	1916	15	4	3.75	0	AATA AATA AATA AAT
SF21_Tr1150	3884	1966	1980	15	4	3.75	0	ATTT ATTT ATTT ATT
SF21_Tr1150	3884	2091	2107	17	7	2.43	0	ATTTAAC ATTTAAC ATT
SF21_Tr1150	3884	3531	3544	14	3	4.67	0	TGG TGG TGG TGG TG
SF21_Tr1153	1926	873	882	10	1	10	0	A A A A A A A A A A
SF21_Tr1155	5609	877	886	10	1	10	0	A A A A A A A A A A
SF21_Tr1155	5609	1548	1562	15	6	2.5	0	GCGCTC GCGCTC GCG
SF21_Tr1155	5609	4889	4898	10	1	10	0	A A A A A A A A A A
SF21_Tr1158	3995	2973	2983	11	1	11	0	A A A A A A A A A A A
SF21_Tr1158	3995	3417	3432	16	4	4	0	ATTT ATTT ATTT ATTT
SF21_Tr1158	3995	3609	3620	12	3	4	0	AAT AAT AAT AAT
SF21_Tr1165	6519	5197	5211	15	5	3	0	TTATA TTATA TTATA
SF21_Tr1167	3779	2188	2201	14	1	14	0	T T T T T T T T T T T T T T
SF21_Tr1168	4386	778	789	12	3	4	0	TAT TAT TAT TAT
SF21_Tr1168	4386	4276	4291	16	7	2.29	0	ATTGTTT ATTGTTT AT
SF21_Tr1169	1663	1473	1490	18	8	2.25	0	TACATTTG TACATTTG TA
SF21_Tr1170	409	294	305	12	3	4	0	AAT AAT AAT AAT
SF21_Tr1171	2878	2855	2870	16	5	3.2	0	GGCGC GGCGC GGCGC G
SF21_Tr1174	6940	62	81	20	10	2	0	TATACATTTA TATACATTTA
SF21_Tr1174	6940	2869	2889	21	7	3	0	AATGCGC AATGCGC AATGCGC
SF21_Tr1178	1591	1145	1157	13	2	6.5	0	TC TC TC TC TC TC T
SF21_Tr1179	1482	1084	1096	13	2	6.5	0	TC TC TC TC TC TC T
SF21_Tr1180	1137	664	679	16	5	3.2	0	TTAAG TTAAG TTAAG T
SF21_Tr1180	1137	852	873	22	6	3.67	0	AATTTG AATTTG AATTTG AATT
SF21_Tr1181	1704	259	270	12	3	4	0	ATA ATA ATA ATA
SF21_Tr1183	2220	357	369	13	4	3.25	0	TTTA TTTA TTTA T
SF21_Tr1188	1048	785	804	20	9	2.22	0	GCGTACGGC GCGTACGGC GC
SF21_Tr1190	2468	688	700	13	1	13	0	T T T T T T T T T T T T T
SF21_Tr1191	4330	482	500	19	6	3.17	0	CGACCG CGACCG CGACCG C
SF21_Tr1191	4330	570	584	15	6	2.5	0	CGCGAC CGCGAC CGC
SF21_Tr1191	4330	3335	3351	17	4	4.25	0	ATAG ATAG ATAG ATAG A
SF21_Tr1194	5116	1632	1645	14	3	4.67	0	CCA CCA CCA CCA CC
SF21_Tr1194	5116	3326	3343	18	5	3.6	0	AATAT AATAT AATAT AAT
SF21_Tr1194	5116	4407	4416	10	1	10	0	T T T T T T T T T T
SF21_Tr1195	5423	1632	1645	14	3	4.67	0	CCA CCA CCA CCA CC
SF21_Tr1195	5423	3633	3650	18	5	3.6	0	AATAT AATAT AATAT AAT
SF21_Tr1195	5423	4714	4723	10	1	10	0	T T T T T T T T T T
SF21_Tr1196	3409	1865	1877	13	3	4.33	0	TAA TAA TAA TAA T
SF21_Tr1196	3409	3056	3068	13	3	4.33	0	TTA TTA TTA TTA T
SF21_Tr1196	3409	3375	3390	16	7	2.29	0	ACGTGTT ACGTGTT AC
SF21_Tr1199	4746	1147	1158	12	3	4	0	AAG AAG AAG AAG
SF21_Tr1199	4746	1272	1284	13	3	4.33	0	AGA AGA AGA AGA A
SF21_Tr1199	4746	4117	4130	14	4	3.5	0	TTTA TTTA TTTA TT
SF21_Tr1202	2306	117	128	12	3	4	0	TCA TCA TCA TCA
SF21_Tr1203	4765	732	744	13	3	4.33	0	AAG AAG AAG AAG A
SF21_Tr1203	4765	3707	3720	14	3	4.67	0	TCA TCA TCA TCA TC
SF21_Tr1205	6506	5765	5777	13	4	3.25	0	TAAT TAAT TAAT T
SF21_Tr1208	7851	383	408	26	12	2.17	0	GCTCCTACCCCT GCTCCTACCCCT GC
SF21_Tr1208	7851	422	450	29	12	2.42	0	CCTACTCCTGCG CCTACTCCTGCG CCTAC
SF21_Tr1208	7851	1029	1040	12	3	4	0	GCG GCG GCG GCG
SF21_Tr1208	7851	1089	1102	14	3	4.67	0	TGG TGG TGG TGG TG
SF21_Tr1208	7851	1736	1753	18	7	2.57	0	CTAAGTA CTAAGTA CTAA
SF21_Tr1208	7851	1946	1956	11	1	11	0	T T T T T T T T T T T
SF21_Tr1208	7851	5696	5707	12	2	6	0	GC GC GC GC GC GC
SF21_Tr1208	7851	7830	7842	13	1	13	0	G G G G G G G G G G G G G
SF21_Tr1209	1788	1676	1693	18	8	2.25	0	ATTACTTA ATTACTTA AT
SF21_Tr1210	4583	202	218	17	8	2.12	0	TATTTACT TATTTACT T
SF21_Tr1210	4583	1315	1328	14	4	3.5	0	TTAT TTAT TTAT TT
SF21_Tr1210	4583	1411	1425	15	6	2.5	0	CATTAC CATTAC CAT
SF21_Tr1211	2509	10	22	13	3	4.33	0	CAT CAT CAT CAT C
SF21_Tr1212	3235	10	22	13	3	4.33	0	CAT CAT CAT CAT C
SF21_Tr1214	3420	1805	1816	12	2	6	0	TG TG TG TG TG TG
SF21_Tr1215	5859	2593	2602	10	1	10	0	A A A A A A A A A A
SF21_Tr1215	5859	3158	3174	17	5	3.4	0	AAAAT AAAAT AAAAT AA
SF21_Tr1215	5859	3905	3916	12	1	12	0	A A A A A A A A A A A A
SF21_Tr1215	5859	4916	4930	15	6	2.5	0	TTTATA TTTATA TTT
SF21_Tr1215	5859	4928	4937	10	1	10	0	T T T T T T T T T T
SF21_Tr1215	5859	4977	4986	10	1	10	0	T T T T T T T T T T
SF21_Tr1215	5859	5430	5447	18	5	3.6	0	TCACG TCACG TCACG TCA
SF21_Tr1215	5859	5848	5859	12	1	12	0	A A A A A A A A A A A A
SF21_Tr1216	3013	788	799	12	1	12	0	A A A A A A A A A A A A
SF21_Tr1217	3776	3672	3686	15	6	2.5	0	GCGGGC GCGGGC GCG
SF21_Tr1217	3776	3725	3735	11	2	5.5	0	GC GC GC GC GC G
SF21_Tr1218	4404	2277	2291	15	3	5	0	GTG GTG GTG GTG GTG
SF21_Tr1218	4404	4341	4351	11	1	11	0	T T T T T T T T T T T
SF21_Tr1219	3539	296	309	14	5	2.8	0	AAACT AAACT AAAC
SF21_Tr1219	3539	692	707	16	6	2.67	0	ATGACA ATGACA ATGA
SF21_Tr1219	3539	2062	2080	19	9	2.11	0	AAGACTACT AAGACTACT A
SF21_Tr1219	3539	2261	2272	12	3	4	0	TTA TTA TTA TTA
SF21_Tr1220	2522	296	309	14	5	2.8	0	AAACT AAACT AAAC
SF21_Tr1220	2522	692	707	16	6	2.67	0	ATGACA ATGACA ATGA
SF21_Tr1221	2393	111	121	11	1	11	0	T T T T T T T T T T T
SF21_Tr1221	2393	134	143	10	1	10	0	T T T T T T T T T T
SF21_Tr1221	2393	2252	2261	10	1	10	0	T T T T T T T T T T
SF21_Tr1222	6202	1	10	10	1	10	0	T T T T T T T T T T
SF21_Tr1222	6202	4362	4375	14	4	3.5	0	TTAT TTAT TTAT TT
SF21_Tr1222	6202	4759	4768	10	1	10	0	T T T T T T T T T T
SF21_Tr1227	3640	3463	3472	10	1	10	0	A A A A A A A A A A
SF21_Tr1227	3640	3619	3640	22	1	22	0	A A A A A A A A A A A A A A A A A A A A A A
SF21_Tr1228	4592	155	164	10	1	10	0	T T T T T T T T T T
SF21_Tr1228	4592	4415	4424	10	1	10	0	A A A A A A A A A A
SF21_Tr1228	4592	4571	4592	22	1	22	0	A A A A A A A A A A A A A A A A A A A A A A
SF21_Tr1230	6093	2	16	15	6	2.5	0	CTCCCG CTCCCG CTC
SF21_Tr1230	6093	2	40	39	18	2.17	0	CTCCCGCTCCCGCTCGCG CTCCCGCTCCCGCTCGCG CTC
SF21_Tr1230	6093	18	34	17	6	2.83	0	CGCTCC CGCTCC CGCTC
SF21_Tr1230	6093	30	46	17	6	2.83	0	CGCTCG CGCTCG CGCTC
SF21_Tr1230	6093	146	160	15	6	2.5	0	GCCCAC GCCCAC GCC
SF21_Tr1231	2222	2	16	15	6	2.5	0	CTCCCG CTCCCG CTC
SF21_Tr1231	2222	2	40	39	18	2.17	0	CTCCCGCTCCCGCTCGCG CTCCCGCTCCCGCTCGCG CTC
SF21_Tr1231	2222	18	34	17	6	2.83	0	CGCTCC CGCTCC CGCTC
SF21_Tr1231	2222	30	46	17	6	2.83	0	CGCTCG CGCTCG CGCTC
SF21_Tr1231	2222	146	160	15	6	2.5	0	GCCCAC GCCCAC GCC
SF21_Tr1231	2222	1401	1413	13	3	4.33	0	GCG GCG GCG GCG G
SF21_Tr1231	2222	1533	1544	12	3	4	0	GGC GGC GGC GGC
SF21_Tr1232	2701	1954	1968	15	6	2.5	0	GCTCAG GCTCAG GCT
SF21_Tr1233	873	10	21	12	3	4	0	TAA TAA TAA TAA
SF21_Tr1234	1516	1507	1516	10	1	10	0	A A A A A A A A A A
SF21_Tr1238	4284	879	889	11	1	11	0	T T T T T T T T T T T
SF21_Tr1238	4284	1156	1172	17	8	2.12	0	TCAAGGTA TCAAGGTA T
SF21_Tr1238	4284	3070	3081	12	3	4	0	GGC GGC GGC GGC
SF21_Tr1238	4284	3094	3108	15	3	5	0	GGC GGC GGC GGC GGC
SF21_Tr1238	4284	3379	3393	15	3	5	0	GGC GGC GGC GGC GGC
SF21_Tr1239	1862	1757	1772	16	7	2.29	0	GTGTGTT GTGTGTT GT
SF21_Tr1240	3591	1787	1798	12	1	12	0	A A A A A A A A A A A A
SF21_Tr1242	2324	74	85	12	3	4	0	CCG CCG CCG CCG
SF21_Tr1242	2324	456	467	12	3	4	0	CGC CGC CGC CGC
SF21_Tr1242	2324	2258	2276	19	9	2.11	0	GGTGTGCGT GGTGTGCGT G
SF21_Tr1242	2324	2309	2320	12	3	4	0	CGC CGC CGC CGC
SF21_Tr1243	4674	2814	2832	19	9	2.11	0	ATTTACAAA ATTTACAAA A
SF21_Tr1247	1770	1512	1524	13	4	3.25	0	ACAA ACAA ACAA A
SF21_Tr1248	3315	2545	2564	20	7	2.86	0	CGTGTAG CGTGTAG CGTGTA
SF21_Tr1248	3315	2580	2595	16	7	2.29	0	CGTGTAG CGTGTAG CG
SF21_Tr1249	670	13	32	20	10	2	0	GGCCGGCGGG GGCCGGCGGG
SF21_Tr1250	546	13	32	20	10	2	0	GGCCGGCGGG GGCCGGCGGG
SF21_Tr1251	1045	707	722	16	7	2.29	0	ACTTATC ACTTATC AC
SF21_Tr1252	1963	70	80	11	2	5.5	0	TA TA TA TA TA T
SF21_Tr1252	1963	1775	1797	23	8	2.88	0	AGTACTGG AGTACTGG AGTACTG
SF21_Tr1253	6143	6130	6141	12	1	12	0	A A A A A A A A A A A A
SF21_Tr1254	4290	526	535	10	1	10	0	A A A A A A A A A A
SF21_Tr1254	4290	683	698	16	6	2.67	0	ATATCG ATATCG ATAT
SF21_Tr1257	2845	1630	1641	12	1	12	0	A A A A A A A A A A A A
SF21_Tr1257	2845	1973	1990	18	9	2	0	ACGCAGCCA ACGCAGCCA
SF21_Tr1257	2845	2011	2029	19	8	2.38	0	CGTACACT CGTACACT CGT
SF21_Tr1260	792	112	124	13	4	3.25	0	TTAT TTAT TTAT T
SF21_Tr1261	3656	310	327	18	8	2.25	0	TATATTAT TATATTAT TA
SF21_Tr1261	3656	2121	2135	15	6	2.5	0	TGTGAG TGTGAG TGT
SF21_Tr1261	3656	2351	2362	12	1	12	0	T T T T T T T T T T T T
SF21_Tr1261	3656	2546	2555	10	1	10	0	T T T T T T T T T T
SF21_Tr1261	3656	2588	2601	14	4	3.5	0	TTTA TTTA TTTA TT
SF21_Tr1264	4830	2010	2024	15	6	2.5	0	GAAATG GAAATG GAA
SF21_Tr1264	4830	2669	2684	16	7	2.29	0	AATGGAA AATGGAA AA
SF21_Tr1264	4830	2716	2728	13	3	4.33	0	AGG AGG AGG AGG A
SF21_Tr1264	4830	3209	3223	15	6	2.5	0	TGCCAT TGCCAT TGC
SF21_Tr1265	3252	181	196	16	6	2.67	0	AAAATA AAAATA AAAA
SF21_Tr1266	425	93	105	13	4	3.25	0	ATAC ATAC ATAC A
SF21_Tr1267	6230	1038	1052	15	3	5	0	ATC ATC ATC ATC ATC
SF21_Tr1267	6230	2965	2982	18	9	2	0	AACCGTGCA AACCGTGCA
SF21_Tr1267	6230	6207	6223	17	8	2.12	0	AGGTATTC AGGTATTC A
SF21_Tr1269	3022	402	418	17	7	2.43	0	ATTATTA ATTATTA ATT
SF21_Tr1269	3022	723	739	17	7	2.43	0	GAGTGCC GAGTGCC GAG
SF21_Tr1269	3022	832	845	14	4	3.5	0	AATA AATA AATA AA
SF21_Tr1269	3022	2464	2477	14	5	2.8	0	AATAC AATAC AATA
SF21_Tr1270	730	540	551	12	1	12	0	T T T T T T T T T T T T
SF21_Tr1272	4009	3301	3312	12	1	12	0	T T T T T T T T T T T T
SF21_Tr1273	3664	2599	2612	14	5	2.8	0	AGTTT AGTTT AGTT
SF21_Tr1274	4977	75	91	17	4	4.25	0	TTAA TTAA TTAA TTAA T
SF21_Tr1274	4977	464	478	15	6	2.5	0	AATATT AATATT AAT
SF21_Tr1274	4977	2839	2853	15	6	2.5	0	GGTGGG GGTGGG GGT
SF21_Tr1276	3072	9	24	16	3	5.33	0	ATA ATA ATA ATA ATA A
SF21_Tr1276	3072	614	624	11	2	5.5	0	TG TG TG TG TG T
SF21_Tr1276	3072	1128	1140	13	3	4.33	0	GCC GCC GCC GCC G
SF21_Tr1276	3072	1290	1300	11	2	5.5	0	GC GC GC GC GC G
SF21_Tr1276	3072	1367	1385	19	9	2.11	0	CGCCCACGC CGCCCACGC C
SF21_Tr1277	3438	825	836	12	2	6	0	GA GA GA GA GA GA
SF21_Tr1278	4821	825	836	12	2	6	0	GA GA GA GA GA GA
SF21_Tr1278	4821	1657	1672	16	6	2.67	0	TATAAT TATAAT TATA
SF21_Tr1278	4821	1715	1724	10	1	10	0	T T T T T T T T T T
SF21_Tr1279	4562	39	58	20	2	10	0	AG AG AG AG AG AG AG AG AG AG
SF21_Tr1279	4562	3478	3487	10	1	10	0	T T T T T T T T T T
SF21_Tr1281	5236	3760	3775	16	6	2.67	0	TATACC TATACC TATA
SF21_Tr1282	4844	3368	3383	16	6	2.67	0	TATACC TATACC TATA
SF21_Tr1285	1137	778	793	16	5	3.2	0	AAATT AAATT AAATT A
SF21_Tr1287	653	420	431	12	3	4	0	ATT ATT ATT ATT
SF21_Tr1288	1373	855	868	14	4	3.5	0	TATT TATT TATT TA
SF21_Tr1291	785	209	224	16	7	2.29	0	CCACCAC CCACCAC CC
SF21_Tr1292	1897	717	735	19	9	2.11	0	AATGTTCAG AATGTTCAG A
SF21_Tr1295	5511	1416	1432	17	8	2.12	0	CACACACC CACACACC C
SF21_Tr1295	5511	1500	1515	16	6	2.67	0	CCATAA CCATAA CCAT
SF21_Tr1295	5511	1814	1829	16	7	2.29	0	TAGTATT TAGTATT TA
SF21_Tr1295	5511	2590	2611	22	8	2.75	0	TGACGAGT TGACGAGT TGACGA
SF21_Tr1295	5511	2898	2919	22	8	2.75	0	TCGTCAAC TCGTCAAC TCGTCA
SF21_Tr1295	5511	3680	3695	16	7	2.29	0	TAAATAC TAAATAC TA
SF21_Tr1295	5511	3994	4009	16	6	2.67	0	ATGGTT ATGGTT ATGG
SF21_Tr1295	5511	4077	4093	17	8	2.12	0	GGGTGTGT GGGTGTGT G
SF21_Tr1296	3232	1490	1505	16	6	2.67	0	TTGTTA TTGTTA TTGT
SF21_Tr1296	3232	3142	3155	14	5	2.8	0	AATAC AATAC AATA
SF21_Tr1297	2082	209	223	15	2	7.5	0	TG TG TG TG TG TG TG T
SF21_Tr1297	2082	1120	1129	10	1	10	0	A A A A A A A A A A
SF21_Tr1297	2082	1695	1710	16	3	5.33	0	GCG GCG GCG GCG GCG G
SF21_Tr1297	2082	2067	2079	13	3	4.33	0	CCG CCG CCG CCG C
SF21_Tr1299	2943	1171	1188	18	9	2	0	CTTCTTGGG CTTCTTGGG
SF21_Tr1299	2943	1304	1322	19	7	2.71	0	TCAATAC TCAATAC TCAAT
SF21_Tr1301	1465	960	981	22	6	3.67	0	GCGGTC GCGGTC GCGGTC GCGG
SF21_Tr1301	1465	1073	1086	14	3	4.67	0	GCC GCC GCC GCC GC
SF21_Tr1303	5866	3626	3640	15	5	3	0	GCGGC GCGGC GCGGC
SF21_Tr1304	3564	17	31	15	6	2.5	0	CATCAG CATCAG CAT
SF21_Tr1304	3564	3509	3523	15	6	2.5	0	ATGCTG ATGCTG ATG
SF21_Tr1308	1874	985	996	12	1	12	0	A A A A A A A A A A A A
SF21_Tr1308	1874	1363	1380	18	9	2	0	GTGTTGTTG GTGTTGTTG
SF21_Tr1308	1874	1529	1547	19	9	2.11	0	GTCCATGGT GTCCATGGT G
SF21_Tr1309	3031	1888	1904	17	5	3.4	0	CAAAT CAAAT CAAAT CA
SF21_Tr1309	3031	2094	2108	15	6	2.5	0	AGTCGT AGTCGT AGT
SF21_Tr1309	3031	2580	2606	27	10	2.7	0	ACAGCTGCCT ACAGCTGCCT ACAGCTG
SF21_Tr1311	1581	1481	1490	10	1	10	0	A A A A A A A A A A
SF21_Tr1315	4290	2415	2431	17	3	5.67	0	GCC GCC GCC GCC GCC GC
SF21_Tr1317	3036	320	335	16	6	2.67	0	TATGAA TATGAA TATG
SF21_Tr1318	2870	605	618	14	3	4.67	0	GAT GAT GAT GAT GA
SF21_Tr1319	1070	508	519	12	3	4	0	CAA CAA CAA CAA
SF21_Tr1320	302	154	171	18	8	2.25	0	CGCGTACA CGCGTACA CG
SF21_Tr1321	1844	605	619	15	4	3.75	0	GTAG GTAG GTAG GTA
SF21_Tr1321	1844	764	775	12	3	4	0	TTA TTA TTA TTA
SF21_Tr1321	1844	1266	1280	15	4	3.75	0	TTAT TTAT TTAT TTA
SF21_Tr1323	4421	630	643	14	3	4.67	0	AAG AAG AAG AAG AA
SF21_Tr1323	4421	1848	1868	21	9	2.33	0	CCGTGCTCG CCGTGCTCG CCG
SF21_Tr1324	3024	478	492	15	6	2.5	0	CGCCTG CGCCTG CGC
SF21_Tr1324	3024	644	660	17	8	2.12	0	AGGCTGTT AGGCTGTT A
SF21_Tr1324	3024	1144	1160	17	7	2.43	0	CGCGCCG CGCGCCG CGC
SF21_Tr1324	3024	1297	1312	16	7	2.29	0	CGCCGCC CGCCGCC CG
SF21_Tr1324	3024	2835	2845	11	1	11	0	T T T T T T T T T T T
SF21_Tr1325	4605	79	88	10	1	10	0	T T T T T T T T T T
SF21_Tr1327	3509	1419	1430	12	3	4	0	GCG GCG GCG GCG
SF21_Tr1328	3558	13	25	13	4	3.25	0	ATTT ATTT ATTT A
SF21_Tr1328	3558	1757	1768	12	3	4	0	TCG TCG TCG TCG
SF21_Tr1330	2870	1448	1459	12	3	4	0	CAA CAA CAA CAA
SF21_Tr1330	2870	2814	2831	18	9	2	0	ATATTTTGT ATATTTTGT
SF21_Tr1331	2583	1142	1156	15	4	3.75	0	ACAT ACAT ACAT ACA
SF21_Tr1332	1601	1282	1295	14	4	3.5	0	AATT AATT AATT AA
SF21_Tr1333	2421	35	46	12	3	4	0	CGC CGC CGC CGC
SF21_Tr1334	4728	977	993	17	4	4.25	0	TCTA TCTA TCTA TCTA T
SF21_Tr1334	4728	4131	4145	15	6	2.5	0	GCGGTC GCGGTC GCG
SF21_Tr1334	4728	4215	4233	19	6	3.17	0	GCGGTC GCGGTC GCGGTC G
SF21_Tr1336	1911	1028	1037	10	1	10	0	A A A A A A A A A A
SF21_Tr1337	1957	35	50	16	7	2.29	0	ATGTTTG ATGTTTG AT
SF21_Tr1341	2039	1607	1622	16	7	2.29	0	TATGTAT TATGTAT TA
SF21_Tr1341	2039	1673	1686	14	5	2.8	0	TTATT TTATT TTAT
SF21_Tr1341	2039	1984	1995	12	1	12	0	T T T T T T T T T T T T
SF21_Tr1343	2833	848	861	14	5	2.8	0	TTATA TTATA TTAT
SF21_Tr1343	2833	1405	1435	31	13	2.38	0	GCGACACGATCGC GCGACACGATCGC GCGAC
SF21_Tr1344	3594	164	177	14	5	2.8	0	AATCT AATCT AATC
SF21_Tr1345	7160	1902	1913	12	1	12	0	A A A A A A A A A A A A
SF21_Tr1347	4002	3544	3561	18	8	2.25	0	ATCACCTA ATCACCTA AT
SF21_Tr1347	4002	3574	3592	19	8	2.38	0	CGTGATGA CGTGATGA CGT
SF21_Tr1351	3018	2804	2822	19	4	4.75	0	TGAA TGAA TGAA TGAA TGA
SF21_Tr1351	3018	2899	2915	17	5	3.4	0	TATAT TATAT TATAT TA
SF21_Tr1354	3305	2392	2405	14	3	4.67	0	TGT TGT TGT TGT TG
SF21_Tr1355	8686	966	975	10	1	10	0	A A A A A A A A A A
SF21_Tr1355	8686	1584	1597	14	3	4.67	0	CGG CGG CGG CGG CG
SF21_Tr1355	8686	1752	1769	18	9	2	0	GCGCCGCGC GCGCCGCGC
SF21_Tr1355	8686	5437	5451	15	6	2.5	0	TCTGCC TCTGCC TCT
SF21_Tr1355	8686	7054	7066	13	4	3.25	0	TTTA TTTA TTTA T
SF21_Tr1355	8686	8540	8552	13	4	3.25	0	TTAT TTAT TTAT T
SF21_Tr1356	1188	574	590	17	8	2.12	0	TTCAGATT TTCAGATT T
SF21_Tr1356	1188	747	759	13	4	3.25	0	ATAA ATAA ATAA A
SF21_Tr1357	1014	145	157	13	3	4.33	0	GAA GAA GAA GAA G
SF21_Tr1358	4338	1599	1613	15	3	5	0	ACT ACT ACT ACT ACT
SF21_Tr1359	7402	109	122	14	3	4.67	0	AAT AAT AAT AAT AA
SF21_Tr1359	7402	142	154	13	3	4.33	0	ATT ATT ATT ATT A
SF21_Tr1359	7402	347	362	16	4	4	0	TACA TACA TACA TACA
SF21_Tr1359	7402	3064	3075	12	1	12	0	T T T T T T T T T T T T
SF21_Tr1359	7402	3581	3593	13	4	3.25	0	ATAG ATAG ATAG A
SF21_Tr1359	7402	3920	3929	10	1	10	0	A A A A A A A A A A
SF21_Tr1359	7402	3988	3997	10	1	10	0	T T T T T T T T T T
SF21_Tr1359	7402	3992	4010	19	7	2.71	0	TTTTTTG TTTTTTG TTTTT
SF21_Tr1359	7402	5953	5970	18	9	2	0	CGAGCGAGC CGAGCGAGC
SF21_Tr1359	7402	5962	5975	14	4	3.5	0	CGAG CGAG CGAG CG
SF21_Tr1359	7402	7086	7097	12	3	4	0	CTC CTC CTC CTC
SF21_Tr1362	3215	1860	1874	15	6	2.5	0	TAATAT TAATAT TAA
SF21_Tr1362	3215	2828	2837	10	1	10	0	A A A A A A A A A A
SF21_Tr1363	1096	293	307	15	3	5	0	GTG GTG GTG GTG GTG
SF21_Tr1363	1096	300	325	26	9	2.89	0	TGGTGGTGA TGGTGGTGA TGGTGGTG
SF21_Tr1363	1096	397	412	16	6	2.67	0	CGTCCG CGTCCG CGTC
SF21_Tr1363	1096	936	947	12	3	4	0	GGC GGC GGC GGC
SF21_Tr1363	1096	1008	1023	16	6	2.67	0	GGCTCC GGCTCC GGCT
SF21_Tr1365	2904	184	193	10	1	10	0	T T T T T T T T T T
SF21_Tr1365	2904	2663	2677	15	5	3	0	ATATA ATATA ATATA
SF21_Tr1366	5308	307	324	18	9	2	0	AAAAGAAGA AAAAGAAGA
SF21_Tr1366	5308	1365	1377	13	3	4.33	0	CGC CGC CGC CGC C
SF21_Tr1366	5308	3732	3745	14	5	2.8	0	GCGCC GCGCC GCGC
SF21_Tr1368	797	648	660	13	4	3.25	0	CTTT CTTT CTTT C
SF21_Tr1370	2770	1221	1240	20	10	2	0	TGCGACGTAC TGCGACGTAC
SF21_Tr1371	5517	4426	4440	15	6	2.5	0	TACTTC TACTTC TAC
SF21_Tr1371	5517	4565	4587	23	5	4.6	0	ATGTG ATGTG ATGTG ATGTG ATG
SF21_Tr1371	5517	4996	5006	11	1	11	0	A A A A A A A A A A A
SF21_Tr1371	5517	5483	5494	12	3	4	0	TTA TTA TTA TTA
SF21_Tr1373	4049	260	277	18	9	2	0	AATGTCAAA AATGTCAAA
SF21_Tr1373	4049	325	340	16	6	2.67	0	ACACTT ACACTT ACAC
SF21_Tr1373	4049	4006	4023	18	5	3.6	0	TTAAT TTAAT TTAAT TTA
SF21_Tr1374	3850	260	277	18	9	2	0	AATGTCAAA AATGTCAAA
SF21_Tr1374	3850	325	340	16	6	2.67	0	ACACTT ACACTT ACAC
SF21_Tr1374	3850	3807	3824	18	5	3.6	0	TTAAT TTAAT TTAAT TTA
SF21_Tr1376	3875	144	155	12	3	4	0	TTA TTA TTA TTA
SF21_Tr1377	4066	144	155	12	3	4	0	TTA TTA TTA TTA
SF21_Tr1378	3898	144	155	12	3	4	0	TTA TTA TTA TTA
SF21_Tr1379	4788	2215	2226	12	3	4	0	CTC CTC CTC CTC
SF21_Tr1379	4788	4675	4694	20	7	2.86	0	GGGCTGC GGGCTGC GGGCTG
SF21_Tr1380	7406	106	115	10	1	10	0	T T T T T T T T T T
SF21_Tr1380	7406	1706	1722	17	3	5.67	0	ATG ATG ATG ATG ATG AT
SF21_Tr1380	7406	3296	3307	12	3	4	0	ATA ATA ATA ATA
SF21_Tr1380	7406	3421	3434	14	4	3.5	0	TATG TATG TATG TA
SF21_Tr1380	7406	5464	5476	13	3	4.33	0	GGC GGC GGC GGC G
SF21_Tr1382	7772	8	20	13	1	13	0	T T T T T T T T T T T T T
SF21_Tr1382	7772	1395	1408	14	4	3.5	0	TTAA TTAA TTAA TT
SF21_Tr1382	7772	1605	1624	20	10	2	0	CGACTCGGAG CGACTCGGAG
SF21_Tr1382	7772	3536	3548	13	3	4.33	0	CGC CGC CGC CGC C
SF21_Tr1382	7772	4876	4887	12	3	4	0	GGC GGC GGC GGC
SF21_Tr1384	6215	4111	4122	12	3	4	0	CTT CTT CTT CTT
SF21_Tr1385	3093	2541	2552	12	3	4	0	GAA GAA GAA GAA
SF21_Tr1386	3009	2457	2468	12	3	4	0	GAA GAA GAA GAA
SF21_Tr1388	3453	1186	1198	13	3	4.33	0	TTC TTC TTC TTC T
SF21_Tr1389	7035	191	206	16	4	4	0	AATA AATA AATA AATA
SF21_Tr1392	406	246	263	18	8	2.25	0	CAAGTATA CAAGTATA CA
SF21_Tr1395	826	566	576	11	1	11	0	A A A A A A A A A A A
SF21_Tr1399	2125	787	819	33	13	2.54	0	CGCTTTCGCTAAT CGCTTTCGCTAAT CGCTTTC
SF21_Tr1399	2125	2082	2095	14	4	3.5	0	ATTT ATTT ATTT AT
SF21_Tr1400	6648	116	129	14	3	4.67	0	ATA ATA ATA ATA AT
SF21_Tr1400	6648	126	139	14	4	3.5	0	TAAT TAAT TAAT TA
SF21_Tr1400	6648	754	766	13	4	3.25	0	ATAA ATAA ATAA A
SF21_Tr1400	6648	1818	1833	16	4	4	0	GTCA GTCA GTCA GTCA
SF21_Tr1401	2256	122	137	16	6	2.67	0	TTTATT TTTATT TTTA
SF21_Tr1406	6965	1142	1156	15	6	2.5	0	AAATTA AAATTA AAA
SF21_Tr1406	6965	5593	5602	10	1	10	0	A A A A A A A A A A
SF21_Tr1406	6965	5621	5634	14	1	14	0	T T T T T T T T T T T T T T
SF21_Tr1406	6965	6498	6509	12	3	4	0	ACG ACG ACG ACG
SF21_Tr1407	3306	2839	2850	12	3	4	0	ACG ACG ACG ACG
SF21_Tr1409	1774	1725	1741	17	6	2.83	0	TAACTG TAACTG TAACT
SF21_Tr1410	6929	1705	1724	20	10	2	0	TTTTTTTATA TTTTTTTATA
SF21_Tr1411	1853	86	98	13	3	4.33	0	GGC GGC GGC GGC G
SF21_Tr1413	4875	1077	1088	12	1	12	0	T T T T T T T T T T T T
SF21_Tr1413	4875	1546	1559	14	3	4.67	0	GGC GGC GGC GGC GG
SF21_Tr1413	4875	1559	1578	20	10	2	0	GTACGGCGCA GTACGGCGCA
SF21_Tr1413	4875	3295	3314	20	10	2	0	TGCGCCGTAC TGCGCCGTAC
SF21_Tr1413	4875	3314	3327	14	3	4.67	0	CCG CCG CCG CCG CC
SF21_Tr1413	4875	3785	3796	12	1	12	0	A A A A A A A A A A A A
SF21_Tr1413	4875	4864	4875	12	1	12	0	A A A A A A A A A A A A
SF21_Tr1414	528	517	528	12	1	12	0	A A A A A A A A A A A A
SF21_Tr1416	3355	620	635	16	7	2.29	0	AAATAAT AAATAAT AA
SF21_Tr1417	1126	750	766	17	8	2.12	0	ACAAACAC ACAAACAC A
SF21_Tr1417	1126	768	779	12	2	6	0	AC AC AC AC AC AC
SF21_Tr1417	1126	820	833	14	4	3.5	0	ACAA ACAA ACAA AC
SF21_Tr1417	1126	1087	1101	15	6	2.5	0	CCGAGC CCGAGC CCG
SF21_Tr1421	1912	1822	1835	14	5	2.8	0	ATCTA ATCTA ATCT
SF21_Tr1422	1159	352	369	18	9	2	0	GCGCGGCGC GCGCGGCGC
SF21_Tr1423	2152	1	14	14	1	14	0	T T T T T T T T T T T T T T
SF21_Tr1423	2152	1853	1871	19	9	2.11	0	ATAAAACAC ATAAAACAC A
SF21_Tr1425	6958	3141	3158	18	7	2.57	0	TACACGG TACACGG TACA
SF21_Tr1425	6958	3357	3369	13	3	4.33	0	CGC CGC CGC CGC C
SF21_Tr1425	6958	6214	6226	13	4	3.25	0	TCAT TCAT TCAT T
SF21_Tr1425	6958	6240	6254	15	6	2.5	0	AAAAAG AAAAAG AAA
SF21_Tr1425	6958	6463	6479	17	7	2.43	0	TTTTCTA TTTTCTA TTT
SF21_Tr1425	6958	6486	6495	10	1	10	0	A A A A A A A A A A
SF21_Tr1425	6958	6710	6722	13	4	3.25	0	ATTT ATTT ATTT A
SF21_Tr1426	1906	1770	1790	21	10	2.1	0	ACCAATAAAA ACCAATAAAA A
SF21_Tr1427	1852	1716	1736	21	10	2.1	0	ACCAATAAAA ACCAATAAAA A
SF21_Tr1428	1078	382	396	15	6	2.5	0	CGCGCA CGCGCA CGC
SF21_Tr1433	8275	1904	1915	12	3	4	0	ATA ATA ATA ATA
SF21_Tr1433	8275	3457	3466	10	1	10	0	T T T T T T T T T T
SF21_Tr1433	8275	4801	4810	10	1	10	0	A A A A A A A A A A
SF21_Tr1433	8275	6352	6363	12	3	4	0	TAT TAT TAT TAT
SF21_Tr1434	4421	70	84	15	5	3	0	AACAT AACAT AACAT
SF21_Tr1434	4421	2701	2715	15	3	5	0	ATC ATC ATC ATC ATC
SF21_Tr1434	4421	4394	4409	16	7	2.29	0	AACTGTC AACTGTC AA
SF21_Tr1435	4458	1633	1650	18	3	6	0	GGA GGA GGA GGA GGA GGA
SF21_Tr1435	4458	3385	3397	13	3	4.33	0	CGC CGC CGC CGC C
SF21_Tr1435	4458	3785	3797	13	3	4.33	0	GCC GCC GCC GCC G
SF21_Tr1436	3905	1633	1650	18	3	6	0	GGA GGA GGA GGA GGA GGA
SF21_Tr1436	3905	2832	2844	13	3	4.33	0	CGC CGC CGC CGC C
SF21_Tr1436	3905	3232	3244	13	3	4.33	0	GCC GCC GCC GCC G
SF21_Tr1437	5476	76	93	18	8	2.25	0	AAAACTCA AAAACTCA AA
SF21_Tr1437	5476	3390	3401	12	1	12	0	A A A A A A A A A A A A
SF21_Tr1437	5476	5455	5464	10	1	10	0	A A A A A A A A A A
SF21_Tr1441	4321	1029	1041	13	4	3.25	0	TAGC TAGC TAGC T
SF21_Tr1441	4321	4257	4274	18	9	2	0	AACGTATTT AACGTATTT
SF21_Tr1442	6766	764	778	15	6	2.5	0	GATTGG GATTGG GAT
SF21_Tr1442	6766	2276	2290	15	3	5	0	GCG GCG GCG GCG GCG
SF21_Tr1442	6766	2735	2752	18	8	2.25	0	AAGCGTAC AAGCGTAC AA
SF21_Tr1442	6766	5443	5456	14	3	4.67	0	GAA GAA GAA GAA GA
SF21_Tr1445	2150	445	457	13	4	3.25	0	ATTA ATTA ATTA A
SF21_Tr1445	2150	1878	1894	17	5	3.4	0	TATGG TATGG TATGG TA
SF21_Tr1446	707	320	329	10	1	10	0	T T T T T T T T T T
SF21_Tr1446	707	547	563	17	6	2.83	0	TACAAA TACAAA TACAA
SF21_Tr1447	694	262	274	13	1	13	0	A A A A A A A A A A A A A
SF21_Tr1449	1669	379	391	13	3	4.33	0	TTA TTA TTA TTA T
SF21_Tr1451	7516	3073	3087	15	6	2.5	0	TGATGC TGATGC TGA
SF21_Tr1451	7516	4730	4744	15	4	3.75	0	AAAT AAAT AAAT AAA
SF21_Tr1454	8723	6518	6535	18	9	2	0	TTTGATTCA TTTGATTCA
SF21_Tr1455	2485	195	204	10	1	10	0	A A A A A A A A A A
SF21_Tr1455	2485	376	385	10	1	10	0	A A A A A A A A A A
SF21_Tr1455	2485	642	658	17	5	3.4	0	TTTTA TTTTA TTTTA TT
SF21_Tr1456	3162	1853	1863	11	1	11	0	A A A A A A A A A A A
SF21_Tr1458	1751	69	84	16	4	4	0	TGTA TGTA TGTA TGTA
SF21_Tr1458	1751	874	883	10	1	10	0	T T T T T T T T T T
SF21_Tr1460	2123	1180	1200	21	9	2.33	0	CGCGTCCGG CGCGTCCGG CGC
SF21_Tr1461	411	121	134	14	5	2.8	0	TTTAT TTTAT TTTA
SF21_Tr1461	411	293	309	17	7	2.43	0	ACATGTG ACATGTG ACA
SF21_Tr1462	2777	484	495	12	3	4	0	TAT TAT TAT TAT
SF21_Tr1463	3343	155	167	13	4	3.25	0	TAAA TAAA TAAA T
SF21_Tr1464	2462	1	10	10	1	10	0	T T T T T T T T T T
SF21_Tr1465	4480	635	644	10	1	10	0	A A A A A A A A A A
SF21_Tr1465	4480	1580	1594	15	6	2.5	0	GTCGAC GTCGAC GTC
SF21_Tr1465	4480	1607	1628	22	9	2.44	0	GGGCTTGGC GGGCTTGGC GGGC
SF21_Tr1465	4480	1752	1766	15	5	3	0	GGCGC GGCGC GGCGC
SF21_Tr1465	4480	2310	2328	19	6	3.17	0	TCCTTC TCCTTC TCCTTC T
SF21_Tr1465	4480	3110	3129	20	8	2.5	0	GGCGGGGC GGCGGGGC GGCG
SF21_Tr1465	4480	3744	3765	22	10	2.2	0	TGCTACAATG TGCTACAATG TG
SF21_Tr1466	2193	830	842	13	4	3.25	0	ATAA ATAA ATAA A
SF21_Tr1466	2193	832	849	18	9	2	0	AAATAAATA AAATAAATA
SF21_Tr1468	1255	971	990	20	10	2	0	GTACATACGA GTACATACGA
SF21_Tr1468	1255	982	999	18	9	2	0	TACATACGA TACATACGA
SF21_Tr1469	6080	728	745	18	9	2	0	AGAAGAGAA AGAAGAGAA
SF21_Tr1469	6080	2022	2036	15	3	5	0	GCC GCC GCC GCC GCC
SF21_Tr1469	6080	2060	2073	14	5	2.8	0	CCGCG CCGCG CCGC
SF21_Tr1469	6080	2505	2517	13	3	4.33	0	TTA TTA TTA TTA T
SF21_Tr1469	6080	5436	5445	10	1	10	0	T T T T T T T T T T
SF21_Tr1469	6080	5613	5622	10	1	10	0	A A A A A A A A A A
SF21_Tr1472	3196	1747	1767	21	9	2.33	0	TGCGCGGGG TGCGCGGGG TGC
SF21_Tr1473	2280	2105	2120	16	7	2.29	0	ACGTTCC ACGTTCC AC
SF21_Tr1474	3995	3533	3549	17	8	2.12	0	AAGGGTAC AAGGGTAC A
SF21_Tr1475	2392	1052	1073	22	9	2.44	0	TTCGTATCC TTCGTATCC TTCG
SF21_Tr1475	2392	1268	1285	18	9	2	0	CCCTTCTTA CCCTTCTTA
SF21_Tr1475	2392	1295	1309	15	6	2.5	0	GGGGGT GGGGGT GGG
SF21_Tr1478	1076	14	27	14	2	7	0	TG TG TG TG TG TG TG
SF21_Tr1481	575	280	292	13	4	3.25	0	TTCT TTCT TTCT T
SF21_Tr1482	3472	495	504	10	1	10	0	T T T T T T T T T T
SF21_Tr1482	3472	1636	1648	13	4	3.25	0	TTCT TTCT TTCT T
SF21_Tr1483	2408	780	796	17	8	2.12	0	TACTGATA TACTGATA T
SF21_Tr1483	2408	1192	1204	13	4	3.25	0	TTCT TTCT TTCT T
SF21_Tr1484	878	796	805	10	1	10	0	A A A A A A A A A A
SF21_Tr1486	2242	1	10	10	1	10	0	C C C C C C C C C C
SF21_Tr1487	3268	43	58	16	7	2.29	0	GCGCGCG GCGCGCG GC
SF21_Tr1487	3268	723	734	12	3	4	0	GCG GCG GCG GCG
SF21_Tr1487	3268	1177	1200	24	12	2	0	CGCCGGGGCCCG CGCCGGGGCCCG
SF21_Tr1487	3268	1191	1218	28	12	2.33	0	CCGGGGCCCGAC CCGGGGCCCGAC CCGG
SF21_Tr1487	3268	1621	1648	28	12	2.33	0	CCGGGTCGGGCC CCGGGTCGGGCC CCGG
SF21_Tr1487	3268	1639	1662	24	12	2	0	CGGGCCCCGGCG CGGGCCCCGGCG
SF21_Tr1487	3268	2105	2116	12	3	4	0	CGC CGC CGC CGC
SF21_Tr1487	3268	2781	2796	16	7	2.29	0	GCCGCGC GCCGCGC GC
SF21_Tr1489	2735	354	366	13	4	3.25	0	TACT TACT TACT T
SF21_Tr1491	778	439	448	10	1	10	0	A A A A A A A A A A
SF21_Tr1493	3202	2786	2795	10	1	10	0	T T T T T T T T T T
SF21_Tr1494	1165	766	776	11	2	5.5	0	GC GC GC GC GC G
SF21_Tr1494	1165	1152	1165	14	5	2.8	0	GGCGC GGCGC GGCG
SF21_Tr1496	3901	3856	3868	13	3	4.33	0	AAT AAT AAT AAT A
SF21_Tr1500	4271	1324	1340	17	6	2.83	0	CCTCTA CCTCTA CCTCT
SF21_Tr1500	4271	1341	1355	15	6	2.5	0	CTCTTA CTCTTA CTC
SF21_Tr1502	4970	1324	1340	17	6	2.83	0	CCTCTA CCTCTA CCTCT
SF21_Tr1502	4970	1341	1355	15	6	2.5	0	CTCTTA CTCTTA CTC
SF21_Tr1506	2867	916	930	15	5	3	0	ATTAT ATTAT ATTAT
SF21_Tr1506	2867	1168	1181	14	5	2.8	0	TAAAC TAAAC TAAA
SF21_Tr1507	4283	916	930	15	5	3	0	ATTAT ATTAT ATTAT
SF21_Tr1507	4283	1168	1181	14	5	2.8	0	TAAAC TAAAC TAAA
SF21_Tr1507	4283	1477	1487	11	1	11	0	A A A A A A A A A A A
SF21_Tr1509	4320	2893	2903	11	2	5.5	0	TG TG TG TG TG T
SF21_Tr1510	4333	3875	3887	13	4	3.25	0	TTAA TTAA TTAA T
SF21_Tr1510	4333	3934	3945	12	3	4	0	ATT ATT ATT ATT
SF21_Tr1511	3106	2760	2769	10	1	10	0	A A A A A A A A A A
SF21_Tr1512	3873	3415	3427	13	4	3.25	0	TTAA TTAA TTAA T
SF21_Tr1512	3873	3474	3485	12	3	4	0	ATT ATT ATT ATT
SF21_Tr1513	2682	2195	2210	16	3	5.33	0	TCA TCA TCA TCA TCA T
SF21_Tr1514	1213	775	789	15	6	2.5	0	TTTATC TTTATC TTT
SF21_Tr1520	7151	2622	2639	18	9	2	0	CCATCTCCG CCATCTCCG
SF21_Tr1520	7151	6032	6048	17	8	2.12	0	ACTATGTA ACTATGTA A
SF21_Tr1520	7151	6756	6771	16	5	3.2	0	CGGCT CGGCT CGGCT C
SF21_Tr1522	3256	294	310	17	6	2.83	0	AATGGA AATGGA AATGG
SF21_Tr1523	5346	929	941	13	3	4.33	0	TCC TCC TCC TCC T
SF21_Tr1526	6902	3180	3197	18	9	2	0	CCCATGTTG CCCATGTTG
SF21_Tr1526	6902	3343	3358	16	6	2.67	0	CCGCGG CCGCGG CCGC
SF21_Tr1526	6902	3482	3496	15	6	2.5	0	ATCTCT ATCTCT ATC
SF21_Tr1527	1523	1151	1166	16	6	2.67	0	AAACAC AAACAC AAAC
SF21_Tr1528	1315	943	958	16	6	2.67	0	AAACAC AAACAC AAAC
SF21_Tr1529	6385	382	407	26	7	3.71	0	TCGACCG TCGACCG TCGACCG TCGAC
SF21_Tr1529	6385	1313	1328	16	4	4	0	TAAG TAAG TAAG TAAG
SF21_Tr1529	6385	5311	5327	17	8	2.12	0	CAGGGGCC CAGGGGCC C
SF21_Tr1529	6385	5580	5592	13	4	3.25	0	AAAT AAAT AAAT A
SF21_Tr1532	1501	1182	1201	20	10	2	0	GGACAAGTTA GGACAAGTTA
SF21_Tr1533	5323	89	101	13	3	4.33	0	CGC CGC CGC CGC C
SF21_Tr1533	5323	626	640	15	5	3	0	ATATA ATATA ATATA
SF21_Tr1533	5323	1753	1768	16	5	3.2	0	ATTCT ATTCT ATTCT A
SF21_Tr1533	5323	1868	1878	11	1	11	0	A A A A A A A A A A A
SF21_Tr1533	5323	3508	3518	11	2	5.5	0	TA TA TA TA TA T
SF21_Tr1533	5323	3804	3817	14	5	2.8	0	GTATT GTATT GTAT
SF21_Tr1533	5323	3994	4011	18	9	2	0	GTAAATATT GTAAATATT
SF21_Tr1533	5323	4473	4486	14	5	2.8	0	TTGTT TTGTT TTGT
SF21_Tr1533	5323	4873	4886	14	5	2.8	0	TTTTA TTTTA TTTT
SF21_Tr1535	3845	2822	2834	13	3	4.33	0	GCC GCC GCC GCC G
SF21_Tr1539	2351	503	517	15	6	2.5	0	AAGTGA AAGTGA AAG
SF21_Tr1539	2351	683	697	15	6	2.5	0	ATCTAA ATCTAA ATC
SF21_Tr1539	2351	837	855	19	9	2.11	0	AGTAGAAAA AGTAGAAAA A
SF21_Tr1539	2351	2018	2028	11	1	11	0	A A A A A A A A A A A
SF21_Tr1540	6588	503	517	15	6	2.5	0	AAGTGA AAGTGA AAG
SF21_Tr1540	6588	683	697	15	6	2.5	0	ATCTAA ATCTAA ATC
SF21_Tr1540	6588	837	855	19	9	2.11	0	AGTAGAAAA AGTAGAAAA A
SF21_Tr1540	6588	5339	5359	21	6	3.5	0	GGAGCG GGAGCG GGAGCG GGA
SF21_Tr1544	6143	378	402	25	12	2.08	0	AAAAATAGTAAA AAAAATAGTAAA A
SF21_Tr1544	6143	806	815	10	1	10	0	T T T T T T T T T T
SF21_Tr1546	1758	169	179	11	1	11	0	A A A A A A A A A A A
SF21_Tr1547	3629	2303	2315	13	3	4.33	0	TAA TAA TAA TAA T
SF21_Tr1550	1316	426	439	14	5	2.8	0	TTATG TTATG TTAT
SF21_Tr1550	1316	451	465	15	5	3	0	TTGTA TTGTA TTGTA
SF21_Tr1550	1316	491	501	11	1	11	0	T T T T T T T T T T T
SF21_Tr1550	1316	1029	1049	21	9	2.33	0	AAATGTACC AAATGTACC AAA
SF21_Tr1551	3093	2712	2728	17	6	2.83	0	TCTGGC TCTGGC TCTGG
SF21_Tr1553	4725	549	561	13	3	4.33	0	CTG CTG CTG CTG C
SF21_Tr1553	4725	560	575	16	6	2.67	0	GCGCAC GCGCAC GCGC
SF21_Tr1553	4725	1026	1037	12	3	4	0	GGC GGC GGC GGC
SF21_Tr1553	4725	1067	1079	13	3	4.33	0	CCG CCG CCG CCG C
SF21_Tr1554	3595	587	597	11	1	11	0	A A A A A A A A A A A
SF21_Tr1554	3595	770	781	12	3	4	0	ATA ATA ATA ATA
SF21_Tr1555	3215	2	16	15	6	2.5	0	AGAAAC AGAAAC AGA
SF21_Tr1556	4061	225	236	12	3	4	0	AAG AAG AAG AAG
SF21_Tr1556	4061	857	871	15	6	2.5	0	ATGCAA ATGCAA ATG
SF21_Tr1556	4061	1309	1321	13	3	4.33	0	GGC GGC GGC GGC G
SF21_Tr1556	4061	1377	1403	27	9	3	0	GCATGGGCA GCATGGGCA GCATGGGCA
SF21_Tr1556	4061	1396	1421	26	9	2.89	0	CATGGGCAA CATGGGCAA CATGGGCA
SF21_Tr1557	1977	225	236	12	3	4	0	AAG AAG AAG AAG
SF21_Tr1557	1977	663	677	15	6	2.5	0	ATGCAA ATGCAA ATG
SF21_Tr1557	1977	1115	1127	13	3	4.33	0	GGC GGC GGC GGC G
SF21_Tr1557	1977	1183	1209	27	9	3	0	GCATGGGCA GCATGGGCA GCATGGGCA
SF21_Tr1557	1977	1202	1227	26	9	2.89	0	CATGGGCAA CATGGGCAA CATGGGCA
SF21_Tr1558	4700	2552	2561	10	1	10	0	T T T T T T T T T T
SF21_Tr1558	4700	3808	3817	10	1	10	0	T T T T T T T T T T
SF21_Tr1559	5687	1789	1802	14	5	2.8	0	GCGCG GCGCG GCGC
SF21_Tr1559	5687	2337	2349	13	2	6.5	0	GT GT GT GT GT GT G
SF21_Tr1559	5687	4203	4217	15	3	5	0	TTA TTA TTA TTA TTA
SF21_Tr1559	5687	4291	4308	18	9	2	0	GCCAGCCGA GCCAGCCGA
SF21_Tr1559	5687	5666	5683	18	8	2.25	0	GCTGCGGG GCTGCGGG GC
SF21_Tr1560	431	3	18	16	7	2.29	0	ATTAAAA ATTAAAA AT
SF21_Tr1560	431	21	40	20	1	20	0	A A A A A A A A A A A A A A A A A A A A
SF21_Tr1560	431	410	426	17	6	2.83	0	CGCCCG CGCCCG CGCCC
SF21_Tr1562	1634	1132	1154	23	9	2.56	0	AGCGCCGCC AGCGCCGCC AGCGC
SF21_Tr1562	1634	1216	1229	14	5	2.8	0	CCGCG CCGCG CCGC
SF21_Tr1562	1634	1224	1239	16	7	2.29	0	CGCCGCC CGCCGCC CG
SF21_Tr1563	3414	824	835	12	3	4	0	TAT TAT TAT TAT
SF21_Tr1563	3414	2262	2273	12	3	4	0	TTG TTG TTG TTG
SF21_Tr1563	3414	2272	2291	20	3	6.67	0	TGC TGC TGC TGC TGC TGC TG
SF21_Tr1563	3414	2290	2303	14	3	4.67	0	TGT TGT TGT TGT TG
SF21_Tr1564	1660	1459	1472	14	5	2.8	0	TTCAA TTCAA TTCA
SF21_Tr1565	1463	745	756	12	3	4	0	TGA TGA TGA TGA
SF21_Tr1565	1463	819	830	12	3	4	0	TCT TCT TCT TCT
SF21_Tr1567	5775	300	313	14	5	2.8	0	TTTTG TTTTG TTTT
SF21_Tr1567	5775	1561	1572	12	3	4	0	CGC CGC CGC CGC
SF21_Tr1567	5775	1613	1627	15	6	2.5	0	GCCGCT GCCGCT GCC
SF21_Tr1567	5775	3374	3394	21	9	2.33	0	CGGCCACCT CGGCCACCT CGG
SF21_Tr1567	5775	3472	3484	13	3	4.33	0	ACA ACA ACA ACA A
SF21_Tr1567	5775	4739	4764	26	9	2.89	0	CACGCCGCG CACGCCGCG CACGCCGC
SF21_Tr1567	5775	5704	5718	15	5	3	0	TTTTA TTTTA TTTTA
SF21_Tr1567	5775	5743	5755	13	1	13	0	A A A A A A A A A A A A A
SF21_Tr1569	2776	68	80	13	4	3.25	0	AAAT AAAT AAAT A
SF21_Tr1569	2776	91	106	16	5	3.2	0	ATTTG ATTTG ATTTG A
SF21_Tr1569	2776	2728	2737	10	1	10	0	T T T T T T T T T T
SF21_Tr1572	3561	357	369	13	3	4.33	0	GGC GGC GGC GGC G
SF21_Tr1572	3561	448	465	18	9	2	0	CGCGCCCCC CGCGCCCCC
SF21_Tr1572	3561	3498	3511	14	5	2.8	0	CGCGA CGCGA CGCG
SF21_Tr1574	3329	248	262	15	6	2.5	0	AATTCA AATTCA AAT
SF21_Tr1575	3366	911	924	14	3	4.67	0	TTC TTC TTC TTC TT
SF21_Tr1575	3366	1063	1080	18	9	2	0	TTTCTTCTT TTTCTTCTT
SF21_Tr1577	2113	811	825	15	6	2.5	0	TACAGG TACAGG TAC
SF21_Tr1579	4201	383	398	16	7	2.29	0	AATATGC AATATGC AA
SF21_Tr1579	4201	1034	1045	12	3	4	0	AAT AAT AAT AAT
SF21_Tr1581	5379	5348	5357	10	1	10	0	T T T T T T T T T T
SF21_Tr1583	11430	875	889	15	3	5	0	TTA TTA TTA TTA TTA
SF21_Tr1583	11430	4381	4395	15	6	2.5	0	TTGGGC TTGGGC TTG
SF21_Tr1583	11430	8889	8898	10	1	10	0	A A A A A A A A A A
SF21_Tr1583	11430	8979	8988	10	1	10	0	T T T T T T T T T T
SF21_Tr1583	11430	9254	9270	17	7	2.43	0	ATTTAAA ATTTAAA ATT
SF21_Tr1585	2221	136	148	13	4	3.25	0	GGGC GGGC GGGC G
SF21_Tr1585	2221	370	385	16	7	2.29	0	AATATAA AATATAA AA
SF21_Tr1585	2221	1319	1331	13	3	4.33	0	GCG GCG GCG GCG G
SF21_Tr1585	2221	1367	1386	20	9	2.22	0	CGCGCGGGT CGCGCGGGT CG
SF21_Tr1585	2221	1617	1629	13	3	4.33	0	GGC GGC GGC GGC G
SF21_Tr1585	2221	2154	2168	15	3	5	0	CTG CTG CTG CTG CTG
SF21_Tr1585	2221	2198	2213	16	6	2.67	0	CGCCCA CGCCCA CGCC
SF21_Tr1585	2221	2204	2221	18	9	2	0	CGCCCACGC CGCCCACGC
SF21_Tr1586	3548	3293	3310	18	8	2.25	0	GCGCCCCC GCGCCCCC GC
SF21_Tr1586	3548	3418	3429	12	3	4	0	AAT AAT AAT AAT
SF21_Tr1587	7714	2936	2959	24	11	2.18	0	GTATACGCGCA GTATACGCGCA GT
SF21_Tr1587	7714	4741	4764	24	11	2.18	0	ACTGCGCGTAT ACTGCGCGTAT AC
SF21_Tr1589	604	64	74	11	1	11	0	T T T T T T T T T T T
SF21_Tr1590	6553	85	103	19	5	3.8	0	AACAA AACAA AACAA AACA
SF21_Tr1591	3468	29	44	16	5	3.2	0	GCGGT GCGGT GCGGT G
SF21_Tr1592	1938	1919	1936	18	6	3	0	GTTTTT GTTTTT GTTTTT
SF21_Tr1594	5403	517	534	18	9	2	0	AAAGAAAAG AAAGAAAAG
SF21_Tr1594	5403	1725	1737	13	3	4.33	0	AGA AGA AGA AGA A
SF21_Tr1594	5403	2584	2598	15	6	2.5	0	CGATGA CGATGA CGA
SF21_Tr1594	5403	4462	4477	16	7	2.29	0	TAGTATC TAGTATC TA
SF21_Tr1594	5403	5127	5144	18	9	2	0	ATACGCCGT ATACGCCGT
SF21_Tr1594	5403	5366	5385	20	9	2.22	0	GACGTGCGC GACGTGCGC GA
SF21_Tr1595	2261	1835	1854	20	10	2	0	ACGTTTTGTT ACGTTTTGTT
SF21_Tr1599	2646	2437	2449	13	4	3.25	0	TATG TATG TATG T
SF21_Tr1600	1397	207	218	12	3	4	0	ATA ATA ATA ATA
SF21_Tr1601	6396	984	1001	18	9	2	0	GCTTACAAA GCTTACAAA
SF21_Tr1601	6396	1376	1393	18	8	2.25	0	CATCTCGT CATCTCGT CA
SF21_Tr1601	6396	5475	5488	14	5	2.8	0	CGCCT CGCCT CGCC
SF21_Tr1601	6396	5628	5639	12	3	4	0	TGC TGC TGC TGC
SF21_Tr1601	6396	5641	5655	15	6	2.5	0	GCTGTT GCTGTT GCT
SF21_Tr1601	6396	6225	6235	11	2	5.5	0	GC GC GC GC GC G
SF21_Tr1601	6396	6320	6336	17	7	2.43	0	CGCGCCC CGCGCCC CGC
SF21_Tr1602	4147	2024	2049	26	11	2.36	0	CGCGGTACGGA CGCGGTACGGA CGCG
SF21_Tr1602	4147	3870	3883	14	5	2.8	0	CAAAG CAAAG CAAA
SF21_Tr1603	4751	2451	2476	26	11	2.36	0	CGCGGTACGGA CGCGGTACGGA CGCG
SF21_Tr1603	4751	4474	4487	14	5	2.8	0	CAAAG CAAAG CAAA
SF21_Tr1610	7596	3934	3951	18	9	2	0	TATTGGTGG TATTGGTGG
SF21_Tr1610	7596	4072	4083	12	3	4	0	TTC TTC TTC TTC
SF21_Tr1610	7596	7245	7255	11	1	11	0	A A A A A A A A A A A
SF21_Tr1612	3619	8	22	15	5	3	0	TTAAT TTAAT TTAAT
SF21_Tr1612	3619	537	546	10	1	10	0	T T T T T T T T T T
SF21_Tr1612	3619	2679	2692	14	4	3.5	0	TAAA TAAA TAAA TA
SF21_Tr1613	7481	2099	2117	19	9	2.11	0	ATATATATT ATATATATT A
SF21_Tr1613	7481	6161	6172	12	3	4	0	GTT GTT GTT GTT
SF21_Tr1615	653	581	596	16	7	2.29	0	TTATTAT TTATTAT TT
SF21_Tr1617	3260	1480	1497	18	9	2	0	TCCGCGCCC TCCGCGCCC
SF21_Tr1617	3260	1505	1523	19	9	2.11	0	CCGCGCCCC CCGCGCCCC C
SF21_Tr1617	3260	1521	1536	16	7	2.29	0	CCCGCCG CCCGCCG CC
SF21_Tr1618	5904	20	30	11	2	5.5	0	CG CG CG CG CG C
SF21_Tr1618	5904	2694	2710	17	4	4.25	0	GACG GACG GACG GACG G
SF21_Tr1618	5904	5176	5187	12	2	6	0	GC GC GC GC GC GC
SF21_Tr1618	5904	5847	5861	15	6	2.5	0	ATACTA ATACTA ATA
SF21_Tr1620	7174	2427	2438	12	3	4	0	ATT ATT ATT ATT
SF21_Tr1620	7174	4714	4725	12	3	4	0	AAT AAT AAT AAT
SF21_Tr1622	1660	455	474	20	7	2.86	0	ATCTATT ATCTATT ATCTAT
SF21_Tr1622	1660	591	612	22	9	2.44	0	GATTTTGAA GATTTTGAA GATT
SF21_Tr1622	1660	751	760	10	1	10	0	T T T T T T T T T T
SF21_Tr1623	4205	670	706	37	18	2.06	0	CCCGCGCCCCCGCCGCCG CCCGCGCCCCCGCCGCCG C
SF21_Tr1623	4205	1236	1247	12	3	4	0	CGC CGC CGC CGC
SF21_Tr1623	4205	1247	1262	16	4	4	0	CGAC CGAC CGAC CGAC
SF21_Tr1623	4205	2548	2571	24	9	2.67	0	GACTAGCGA GACTAGCGA GACTAG
SF21_Tr1623	4205	2756	2779	24	9	2.67	0	GCGCTCGCC GCGCTCGCC GCGCTC
SF21_Tr1626	5868	3522	3537	16	6	2.67	0	AATATA AATATA AATA
SF21_Tr1627	1877	583	596	14	4	3.5	0	TACA TACA TACA TA
SF21_Tr1627	1877	1071	1083	13	2	6.5	0	AG AG AG AG AG AG A
SF21_Tr1627	1877	1503	1517	15	5	3	0	ATTAT ATTAT ATTAT
SF21_Tr1627	1877	1521	1545	25	5	5	0	TATAT TATAT TATAT TATAT TATAT
SF21_Tr1628	12691	642	659	18	8	2.25	0	TATATTAT TATATTAT TA
SF21_Tr1628	12691	794	809	16	7	2.29	0	TTTGAAT TTTGAAT TT
SF21_Tr1628	12691	2265	2277	13	4	3.25	0	TTTA TTTA TTTA T
SF21_Tr1628	12691	2310	2323	14	5	2.8	0	TTCAG TTCAG TTCA
SF21_Tr1628	12691	12265	12278	14	4	3.5	0	TTAA TTAA TTAA TT
SF21_Tr1629	4321	623	636	14	3	4.67	0	ATA ATA ATA ATA AT
SF21_Tr1629	4321	2779	2796	18	9	2	0	CTCTTCTTC CTCTTCTTC
SF21_Tr1631	3804	1993	2006	14	5	2.8	0	CCTGT CCTGT CCTG
SF21_Tr1631	3804	2571	2584	14	4	3.5	0	AATA AATA AATA AA
SF21_Tr1631	3804	3794	3804	11	1	11	0	A A A A A A A A A A A
SF21_Tr1636	7014	1650	1660	11	2	5.5	0	GC GC GC GC GC G
SF21_Tr1636	7014	2092	2104	13	3	4.33	0	CGG CGG CGG CGG C
SF21_Tr1636	7014	2997	3007	11	2	5.5	0	AC AC AC AC AC A
SF21_Tr1636	7014	4773	4788	16	7	2.29	0	ACTATCT ACTATCT AC
SF21_Tr1637	4773	1650	1660	11	2	5.5	0	GC GC GC GC GC G
SF21_Tr1637	4773	2092	2104	13	3	4.33	0	CGG CGG CGG CGG C
SF21_Tr1638	1697	1004	1016	13	1	13	0	A A A A A A A A A A A A A
SF21_Tr1639	2051	161	170	10	1	10	0	A A A A A A A A A A
SF21_Tr1639	2051	854	863	10	1	10	0	A A A A A A A A A A
SF21_Tr1640	395	40	49	10	1	10	0	A A A A A A A A A A
SF21_Tr1641	2282	1113	1132	20	8	2.5	0	AGTGTACC AGTGTACC AGTG
SF21_Tr1641	2282	1235	1245	11	2	5.5	0	TG TG TG TG TG T
SF21_Tr1642	10329	2238	2257	20	10	2	0	GCAGCGATAC GCAGCGATAC
SF21_Tr1642	10329	5420	5429	10	1	10	0	A A A A A A A A A A
SF21_Tr1642	10329	6737	6756	20	10	2	0	GTATCGCTGC GTATCGCTGC
SF21_Tr1644	3946	3824	3839	16	5	3.2	0	ATAAA ATAAA ATAAA A
SF21_Tr1646	5594	2978	2994	17	8	2.12	0	CGAGGCCG CGAGGCCG C
SF21_Tr1646	5594	3746	3761	16	7	2.29	0	CCGTTGC CCGTTGC CC
SF21_Tr1648	5240	1503	1520	18	9	2	0	GTAAAAAGC GTAAAAAGC
SF21_Tr1648	5240	4253	4270	18	9	2	0	ATGAATATG ATGAATATG
SF21_Tr1648	5240	4684	4698	15	5	3	0	ATTTA ATTTA ATTTA
SF21_Tr1649	4686	2582	2598	17	6	2.83	0	TCCTTC TCCTTC TCCTT
SF21_Tr1649	4686	2615	2632	18	6	3	0	TTTTCC TTTTCC TTTTCC
SF21_Tr1649	4686	2727	2744	18	9	2	0	CTTTCTCTG CTTTCTCTG
SF21_Tr1649	4686	2759	2779	21	9	2.33	0	TCACTCTTG TCACTCTTG TCA
SF21_Tr1649	4686	2888	2902	15	6	2.5	0	CGGTCG CGGTCG CGG
SF21_Tr1649	4686	4661	4675	15	6	2.5	0	TTTCTT TTTCTT TTT
SF21_Tr1650	4984	1765	1779	15	6	2.5	0	TGCTGG TGCTGG TGC
SF21_Tr1650	4984	4460	4472	13	4	3.25	0	ATTA ATTA ATTA A
SF21_Tr1650	4984	4725	4736	12	3	4	0	AAT AAT AAT AAT
SF21_Tr1652	1586	1399	1409	11	1	11	0	T T T T T T T T T T T
SF21_Tr1654	738	408	420	13	3	4.33	0	TTG TTG TTG TTG T
SF21_Tr1654	738	471	482	12	3	4	0	CTT CTT CTT CTT
SF21_Tr1656	1278	777	792	16	3	5.33	0	GCC GCC GCC GCC GCC G
SF21_Tr1656	1278	1238	1255	18	9	2	0	CGCCGCCCG CGCCGCCCG
SF21_Tr1659	9586	9494	9505	12	3	4	0	ATA ATA ATA ATA
SF21_Tr1660	3109	1516	1532	17	7	2.43	0	CACTGTA CACTGTA CAC
SF21_Tr1660	3109	2277	2287	11	1	11	0	T T T T T T T T T T T
SF21_Tr1660	3109	2579	2602	24	7	3.43	0	GGGCAGT GGGCAGT GGGCAGT GGG
SF21_Tr1660	3109	2782	2805	24	8	3	0	GCACACAC GCACACAC GCACACAC
SF21_Tr1660	3109	2799	2813	15	2	7.5	0	CA CA CA CA CA CA CA C
SF21_Tr1662	2050	10	21	12	3	4	0	CGC CGC CGC CGC
SF21_Tr1662	2050	64	76	13	3	4.33	0	GGC GGC GGC GGC G
SF21_Tr1664	1002	244	257	14	5	2.8	0	GAAAA GAAAA GAAA
SF21_Tr1665	2330	1463	1475	13	4	3.25	0	TTAT TTAT TTAT T
SF21_Tr1667	4226	348	363	16	7	2.29	0	ATACTTT ATACTTT AT
SF21_Tr1667	4226	1252	1263	12	3	4	0	AGG AGG AGG AGG
SF21_Tr1667	4226	1550	1588	39	18	2.17	0	GCTGGAATAAGGTGGCGA GCTGGAATAAGGTGGCGA GCT
SF21_Tr1668	1796	632	648	17	7	2.43	0	GCGGTGG GCGGTGG GCG
SF21_Tr1668	1796	1031	1042	12	3	4	0	CGC CGC CGC CGC
SF21_Tr1668	1796	1173	1183	11	2	5.5	0	TG TG TG TG TG T
SF21_Tr1668	1796	1356	1371	16	3	5.33	0	GCC GCC GCC GCC GCC G
SF21_Tr1669	6432	246	259	14	4	3.5	0	AAAC AAAC AAAC AA
SF21_Tr1669	6432	3053	3069	17	6	2.83	0	CGGCGC CGGCGC CGGCG
SF21_Tr1669	6432	6373	6390	18	9	2	0	TGGGCGCGA TGGGCGCGA
SF21_Tr1673	1402	1357	1374	18	9	2	0	TATTATATA TATTATATA
SF21_Tr1674	1225	906	916	11	1	11	0	A A A A A A A A A A A
SF21_Tr1675	2498	1	14	14	1	14	0	T T T T T T T T T T T T T T
SF21_Tr1675	2498	1510	1525	16	3	5.33	0	TCT TCT TCT TCT TCT T
SF21_Tr1675	2498	1520	1539	20	9	2.22	0	CTTCTTGTC CTTCTTGTC CT
SF21_Tr1676	5452	790	802	13	4	3.25	0	AGAT AGAT AGAT A
SF21_Tr1676	5452	2443	2456	14	5	2.8	0	TTTGA TTTGA TTTG
SF21_Tr1676	5452	2727	2736	10	1	10	0	A A A A A A A A A A
SF21_Tr1676	5452	2924	2934	11	1	11	0	T T T T T T T T T T T
SF21_Tr1676	5452	3920	3933	14	5	2.8	0	ATATT ATATT ATAT
SF21_Tr1676	5452	4184	4197	14	5	2.8	0	TTATT TTATT TTAT
SF21_Tr1677	2855	38	51	14	3	4.67	0	TTA TTA TTA TTA TT
SF21_Tr1679	2772	935	958	24	9	2.67	0	GAGGCGGGC GAGGCGGGC GAGGCG
SF21_Tr1679	2772	1241	1252	12	3	4	0	TGC TGC TGC TGC
SF21_Tr1679	2772	2182	2197	16	6	2.67	0	CACTAG CACTAG CACT
SF21_Tr1680	3710	1123	1134	12	3	4	0	CGG CGG CGG CGG
SF21_Tr1680	3710	1285	1297	13	4	3.25	0	CCCG CCCG CCCG C
SF21_Tr1680	3710	1342	1360	19	9	2.11	0	GGCGAGGGT GGCGAGGGT G
SF21_Tr1682	742	139	155	17	5	3.4	0	ATAAA ATAAA ATAAA AT
SF21_Tr1682	742	373	386	14	4	3.5	0	TGAG TGAG TGAG TG
SF21_Tr1683	2655	478	494	17	3	5.67	0	GAG GAG GAG GAG GAG GA
SF21_Tr1683	2655	1689	1704	16	5	3.2	0	GGGCG GGGCG GGGCG G
SF21_Tr1684	7128	2971	2986	16	3	5.33	0	GCC GCC GCC GCC GCC G
SF21_Tr1685	1935	1082	1100	19	7	2.71	0	ATTGAGT ATTGAGT ATTGA
SF21_Tr1685	1935	1216	1233	18	9	2	0	CCCAAGAAG CCCAAGAAG
SF21_Tr1686	2606	80	89	10	1	10	0	C C C C C C C C C C
SF21_Tr1686	2606	979	997	19	9	2.11	0	GGCGAGCAC GGCGAGCAC G
SF21_Tr1686	2606	2503	2512	10	1	10	0	A A A A A A A A A A
SF21_Tr1687	1353	587	597	11	2	5.5	0	GT GT GT GT GT G
SF21_Tr1687	1353	774	788	15	4	3.75	0	GCCA GCCA GCCA GCC
SF21_Tr1687	1353	1031	1047	17	4	4.25	0	AATA AATA AATA AATA A
SF21_Tr1688	1439	819	842	24	9	2.67	0	CGAGCGACA CGAGCGACA CGAGCG
SF21_Tr1688	1439	1329	1342	14	3	4.67	0	GGA GGA GGA GGA GG
SF21_Tr1690	14178	1363	1384	22	3	7.33	0	GCG GCG GCG GCG GCG GCG GCG G
SF21_Tr1690	14178	2192	2206	15	3	5	0	ATA ATA ATA ATA ATA
SF21_Tr1690	14178	5006	5016	11	2	5.5	0	CA CA CA CA CA C
SF21_Tr1690	14178	5027	5043	17	8	2.12	0	CACCACTA CACCACTA C
SF21_Tr1690	14178	6903	6920	18	9	2	0	CGGCCGCTA CGGCCGCTA
SF21_Tr1690	14178	7266	7281	16	5	3.2	0	CCGCG CCGCG CCGCG C
SF21_Tr1690	14178	10261	10272	12	3	4	0	TTA TTA TTA TTA
SF21_Tr1690	14178	10386	10399	14	4	3.5	0	TGTA TGTA TGTA TG
SF21_Tr1690	14178	10957	10967	11	1	11	0	T T T T T T T T T T T
SF21_Tr1690	14178	13837	13855	19	9	2.11	0	ATTATTATA ATTATTATA A
SF21_Tr1691	4602	657	672	16	7	2.29	0	TTTGAAG TTTGAAG TT
SF21_Tr1691	4602	1539	1554	16	7	2.29	0	GCGGCGC GCGGCGC GC
SF21_Tr1691	4602	1717	1731	15	6	2.5	0	AAAGTT AAAGTT AAA
SF21_Tr1691	4602	2420	2436	17	8	2.12	0	AGGCGGCG AGGCGGCG A
SF21_Tr1691	4602	3405	3420	16	7	2.29	0	AAATAAA AAATAAA AA
SF21_Tr1695	1692	530	539	10	1	10	0	T T T T T T T T T T
SF21_Tr1698	2907	236	253	18	5	3.6	0	ATTTT ATTTT ATTTT ATT
SF21_Tr1699	2944	236	253	18	5	3.6	0	ATTTT ATTTT ATTTT ATT
SF21_Tr1700	4149	2262	2275	14	5	2.8	0	AGTTC AGTTC AGTT
SF21_Tr1701	2653	2407	2424	18	3	6	0	GCG GCG GCG GCG GCG GCG
SF21_Tr1702	9505	1994	2008	15	6	2.5	0	GGCGCT GGCGCT GGC
SF21_Tr1702	9505	8705	8716	12	3	4	0	TGT TGT TGT TGT
SF21_Tr1707	2787	1731	1746	16	6	2.67	0	GTCATT GTCATT GTCA
SF21_Tr1709	5604	2505	2518	14	3	4.67	0	ATA ATA ATA ATA AT
SF21_Tr1709	5604	2934	2945	12	3	4	0	TAA TAA TAA TAA
SF21_Tr1709	5604	3005	3014	10	1	10	0	A A A A A A A A A A
SF21_Tr1709	5604	3212	3229	18	5	3.6	0	GCCGC GCCGC GCCGC GCC
SF21_Tr1709	5604	4433	4449	17	8	2.12	0	GCCGCGCT GCCGCGCT G
SF21_Tr1709	5604	4937	4953	17	6	2.83	0	CGCGCC CGCGCC CGCGC
SF21_Tr1712	814	686	704	19	9	2.11	0	CCTCATGTT CCTCATGTT C
SF21_Tr1713	4483	2955	2965	11	1	11	0	A A A A A A A A A A A
SF21_Tr1715	5009	1068	1078	11	1	11	0	A A A A A A A A A A A
SF21_Tr1717	1444	1315	1328	14	4	3.5	0	ATAA ATAA ATAA AT
SF21_Tr1718	1834	1543	1556	14	4	3.5	0	ATAA ATAA ATAA AT
SF21_Tr1718	1834	1763	1775	13	4	3.25	0	AATA AATA AATA A
SF21_Tr1720	6279	3590	3606	17	4	4.25	0	TCTT TCTT TCTT TCTT T
SF21_Tr1720	6279	5790	5807	18	9	2	0	GACCACCCC GACCACCCC
SF21_Tr1722	1294	545	559	15	5	3	0	ATGCC ATGCC ATGCC
SF21_Tr1723	3660	779	793	15	2	7.5	0	GT GT GT GT GT GT GT G
SF21_Tr1723	3660	787	810	24	8	3	0	GTGTGTGC GTGTGTGC GTGTGTGC
SF21_Tr1723	3660	990	1013	24	7	3.43	0	CCCACTG CCCACTG CCCACTG CCC
SF21_Tr1723	3660	1305	1315	11	1	11	0	A A A A A A A A A A A
SF21_Tr1723	3660	2060	2076	17	7	2.43	0	GTGTACA GTGTACA GTG
SF21_Tr1725	2600	1701	1717	17	3	5.67	0	GTC GTC GTC GTC GTC GT
SF21_Tr1725	2600	2026	2036	11	1	11	0	A A A A A A A A A A A
SF21_Tr1725	2600	2080	2096	17	8	2.12	0	TCGACGTA TCGACGTA T
SF21_Tr1725	2600	2217	2226	10	1	10	0	T T T T T T T T T T
SF21_Tr1726	1404	412	427	16	5	3.2	0	TAATT TAATT TAATT T
SF21_Tr1726	1404	508	518	11	1	11	0	T T T T T T T T T T T
SF21_Tr1727	6140	2861	2874	14	4	3.5	0	CATT CATT CATT CA
SF21_Tr1727	6140	3267	3280	14	4	3.5	0	TGAA TGAA TGAA TG
SF21_Tr1728	2229	658	673	16	5	3.2	0	GCTGC GCTGC GCTGC G
SF21_Tr1728	2229	1438	1454	17	6	2.83	0	GAACGT GAACGT GAACG
SF21_Tr1728	2229	2089	2103	15	6	2.5	0	CGCGAG CGCGAG CGC
SF21_Tr1731	1057	814	827	14	4	3.5	0	TATT TATT TATT TA
SF21_Tr1732	1282	105	118	14	4	3.5	0	ATCA ATCA ATCA AT
SF21_Tr1732	1282	405	420	16	4	4	0	GTAT GTAT GTAT GTAT
SF21_Tr1733	4892	463	478	16	7	2.29	0	TTCCAAT TTCCAAT TT
SF21_Tr1733	4892	1275	1286	12	3	4	0	GCG GCG GCG GCG
SF21_Tr1734	7866	5674	5689	16	7	2.29	0	TTTTTTA TTTTTTA TT
SF21_Tr1734	7866	6714	6726	13	2	6.5	0	AT AT AT AT AT AT A
SF21_Tr1734	7866	7820	7829	10	1	10	0	T T T T T T T T T T
SF21_Tr1736	3515	92	107	16	6	2.67	0	CACCGA CACCGA CACC
SF21_Tr1738	970	417	433	17	7	2.43	0	AATTTTA AATTTTA AAT
SF21_Tr1738	970	469	479	11	1	11	0	A A A A A A A A A A A
SF21_Tr1738	970	797	808	12	3	4	0	TTA TTA TTA TTA
SF21_Tr1739	6278	4883	4895	13	4	3.25	0	AATT AATT AATT A
SF21_Tr1740	4196	31	42	12	1	12	0	T T T T T T T T T T T T
SF21_Tr1740	4196	387	403	17	6	2.83	0	TCTCTT TCTCTT TCTCT
SF21_Tr1740	4196	1016	1032	17	6	2.83	0	TTTTTC TTTTTC TTTTT
SF21_Tr1740	4196	1849	1862	14	5	2.8	0	ATTTA ATTTA ATTT
SF21_Tr1740	4196	2269	2280	12	3	4	0	CTT CTT CTT CTT
SF21_Tr1742	3487	101	116	16	7	2.29	0	TTATCAC TTATCAC TT
SF21_Tr1742	3487	195	216	22	5	4.4	0	GCCGG GCCGG GCCGG GCCGG GC
SF21_Tr1742	3487	607	621	15	6	2.5	0	TTTTGT TTTTGT TTT
SF21_Tr1742	3487	1918	1942	25	12	2.08	0	TATGTGTGTGTG TATGTGTGTGTG T
SF21_Tr1742	3487	1920	1930	11	2	5.5	0	TG TG TG TG TG T
SF21_Tr1742	3487	1932	1942	11	2	5.5	0	TG TG TG TG TG T
SF21_Tr1742	3487	1956	1973	18	4	4.5	0	TGTA TGTA TGTA TGTA TG
SF21_Tr1744	3830	2977	2996	20	6	3.33	0	CCGTAT CCGTAT CCGTAT CC
SF21_Tr1745	4034	3181	3200	20	6	3.33	0	CCGTAT CCGTAT CCGTAT CC
SF21_Tr1746	9513	5206	5223	18	9	2	0	GCGTCGTAC GCGTCGTAC
SF21_Tr1746	9513	5782	5801	20	9	2.22	0	CACACGCCC CACACGCCC CA
SF21_Tr1746	9513	5818	5835	18	9	2	0	CACACGCCC CACACGCCC
SF21_Tr1747	5784	4063	4074	12	3	4	0	ATT ATT ATT ATT
SF21_Tr1747	5784	5433	5445	13	4	3.25	0	TATG TATG TATG T
SF21_Tr1748	5555	2763	2777	15	6	2.5	0	TTATAT TTATAT TTA
SF21_Tr1748	5555	3912	3925	14	4	3.5	0	ACTC ACTC ACTC AC
SF21_Tr1751	830	821	830	10	1	10	0	A A A A A A A A A A
SF21_Tr1752	6587	556	565	10	1	10	0	A A A A A A A A A A
SF21_Tr1752	6587	906	919	14	5	2.8	0	ATTTA ATTTA ATTT
SF21_Tr1752	6587	5450	5466	17	8	2.12	0	AAGCTGTA AAGCTGTA A
SF21_Tr1752	6587	5734	5751	18	8	2.25	0	AAATATAG AAATATAG AA
SF21_Tr1756	2927	1500	1511	12	2	6	0	GT GT GT GT GT GT
SF21_Tr1756	2927	2505	2518	14	3	4.67	0	GCG GCG GCG GCG GC
SF21_Tr1756	2927	2704	2721	18	6	3	0	GTTCAC GTTCAC GTTCAC
SF21_Tr1758	10696	172	186	15	4	3.75	0	GAAT GAAT GAAT GAA
SF21_Tr1760	3204	287	300	14	5	2.8	0	GAAAA GAAAA GAAA
SF21_Tr1760	3204	525	539	15	6	2.5	0	GGAAAG GGAAAG GGA
SF21_Tr1760	3204	681	695	15	6	2.5	0	AAAAGA AAAAGA AAA
SF21_Tr1764	1037	275	293	19	6	3.17	0	CGGGCG CGGGCG CGGGCG C
SF21_Tr1764	1037	293	309	17	6	2.83	0	CCGCCT CCGCCT CCGCC
SF21_Tr1765	1156	842	858	17	6	2.83	0	CTCTTT CTCTTT CTCTT
SF21_Tr1765	1156	955	971	17	4	4.25	0	TCTG TCTG TCTG TCTG T
SF21_Tr1766	1496	22	35	14	4	3.5	0	TTTA TTTA TTTA TT
SF21_Tr1769	7782	4271	4283	13	3	4.33	0	CCG CCG CCG CCG C
SF21_Tr1769	7782	4864	4878	15	6	2.5	0	AGAGCA AGAGCA AGA
SF21_Tr1773	5284	65	76	12	1	12	0	A A A A A A A A A A A A
SF21_Tr1773	5284	173	190	18	9	2	0	GAATCGATT GAATCGATT
SF21_Tr1773	5284	3860	3870	11	2	5.5	0	GC GC GC GC GC G
SF21_Tr1773	5284	3970	3987	18	7	2.57	0	GCGCGCG GCGCGCG GCGC
SF21_Tr1773	5284	4471	4487	17	7	2.43	0	CGCCCAC CGCCCAC CGC
SF21_Tr1774	4892	65	76	12	1	12	0	A A A A A A A A A A A A
SF21_Tr1774	4892	173	190	18	9	2	0	GAATCGATT GAATCGATT
SF21_Tr1774	4892	3624	3634	11	2	5.5	0	GC GC GC GC GC G
SF21_Tr1774	4892	3734	3751	18	7	2.57	0	GCGCGCG GCGCGCG GCGC
SF21_Tr1774	4892	4235	4251	17	7	2.43	0	CGCCCAC CGCCCAC CGC
SF21_Tr1776	1108	386	399	14	3	4.67	0	ATT ATT ATT ATT AT
SF21_Tr1780	759	206	219	14	1	14	0	T T T T T T T T T T T T T T
SF21_Tr1781	3633	1265	1281	17	8	2.12	0	AATGATAA AATGATAA A
SF21_Tr1781	3633	2430	2445	16	6	2.67	0	GATGCA GATGCA GATG
SF21_Tr1782	1554	709	718	10	1	10	0	T T T T T T T T T T
SF21_Tr1786	4809	314	330	17	8	2.12	0	TGGTGTCG TGGTGTCG T
SF21_Tr1786	4809	500	514	15	6	2.5	0	AAAAAG AAAAAG AAA
SF21_Tr1786	4809	581	598	18	3	6	0	AAG AAG AAG AAG AAG AAG
SF21_Tr1787	4654	314	330	17	8	2.12	0	TGGTGTCG TGGTGTCG T
SF21_Tr1787	4654	500	514	15	6	2.5	0	AAAAAG AAAAAG AAA
SF21_Tr1787	4654	581	598	18	3	6	0	AAG AAG AAG AAG AAG AAG
SF21_Tr1789	5472	23	37	15	3	5	0	GGC GGC GGC GGC GGC
SF21_Tr1789	5472	1314	1331	18	9	2	0	TTCTCTTCT TTCTCTTCT
SF21_Tr1789	5472	5079	5090	12	2	6	0	CA CA CA CA CA CA
SF21_Tr1793	5753	5730	5749	20	10	2	0	AATGTTGATT AATGTTGATT
SF21_Tr1794	4390	26	39	14	5	2.8	0	AAAAT AAAAT AAAA
SF21_Tr1794	4390	89	105	17	6	2.83	0	TGTCAC TGTCAC TGTCA
SF21_Tr1795	1777	202	217	16	6	2.67	0	GTTTGT GTTTGT GTTT
SF21_Tr1795	1777	1231	1249	19	9	2.11	0	ACGGTGGCG ACGGTGGCG A
SF21_Tr1795	1777	1747	1759	13	3	4.33	0	GCG GCG GCG GCG G
SF21_Tr1796	7913	5	16	12	1	12	0	C C C C C C C C C C C C
SF21_Tr1796	7913	2278	2291	14	5	2.8	0	AAAAT AAAAT AAAA
SF21_Tr1798	8216	5	16	12	1	12	0	C C C C C C C C C C C C
SF21_Tr1798	8216	2278	2291	14	5	2.8	0	AAAAT AAAAT AAAA
SF21_Tr1799	2194	65	77	13	4	3.25	0	TTTA TTTA TTTA T
SF21_Tr1799	2194	708	719	12	2	6	0	GT GT GT GT GT GT
SF21_Tr1799	2194	918	932	15	6	2.5	0	CCCGCG CCCGCG CCC
SF21_Tr1799	2194	1758	1775	18	7	2.57	0	CGTGCAA CGTGCAA CGTG
SF21_Tr1802	1510	1268	1281	14	3	4.67	0	AAC AAC AAC AAC AA
SF21_Tr1803	10662	4251	4267	17	8	2.12	0	ATAAGTAA ATAAGTAA A
SF21_Tr1803	10662	6386	6402	17	8	2.12	0	TTTACTTA TTTACTTA T
SF21_Tr1804	6171	1758	1774	17	7	2.43	0	CGCTGGG CGCTGGG CGC
SF21_Tr1804	6171	2817	2833	17	6	2.83	0	AGAGAC AGAGAC AGAGA
SF21_Tr1805	6108	1758	1774	17	7	2.43	0	CGCTGGG CGCTGGG CGC
SF21_Tr1805	6108	2817	2833	17	6	2.83	0	AGAGAC AGAGAC AGAGA
SF21_Tr1806	6069	1758	1774	17	7	2.43	0	CGCTGGG CGCTGGG CGC
SF21_Tr1806	6069	2817	2833	17	6	2.83	0	AGAGAC AGAGAC AGAGA
SF21_Tr1808	1249	268	288	21	9	2.33	0	TTTGGTACA TTTGGTACA TTT
SF21_Tr1809	8994	6400	6411	12	3	4	0	GAT GAT GAT GAT
SF21_Tr1809	8994	7459	7473	15	6	2.5	0	AATTTT AATTTT AAT
SF21_Tr1810	3862	144	158	15	6	2.5	0	TTCAGA TTCAGA TTC
SF21_Tr1810	3862	490	527	38	15	2.53	0	TCATGTCGACTCTGG TCATGTCGACTCTGG TCATGTCG
SF21_Tr1810	3862	3422	3440	19	7	2.71	0	AGCTGCT AGCTGCT AGCTG
SF21_Tr1810	3862	3827	3840	14	4	3.5	0	ATAA ATAA ATAA AT
SF21_Tr1811	5900	2645	2669	25	9	2.78	0	GTGGGCGCG GTGGGCGCG GTGGGCG
SF21_Tr1811	5900	2687	2701	15	3	5	0	GCG GCG GCG GCG GCG
SF21_Tr1811	5900	3483	3493	11	2	5.5	0	CG CG CG CG CG C
SF21_Tr1811	5900	3555	3573	19	9	2.11	0	GGGACTCGC GGGACTCGC G
SF21_Tr1811	5900	3566	3583	18	9	2	0	GACTCGCGC GACTCGCGC
SF21_Tr1811	5900	3869	3882	14	5	2.8	0	TCACA TCACA TCAC
SF21_Tr1813	5376	2320	2333	14	4	3.5	0	ATAC ATAC ATAC AT
SF21_Tr1813	5376	3096	3109	14	4	3.5	0	ATGT ATGT ATGT AT
SF21_Tr1814	2447	2038	2050	13	2	6.5	0	CT CT CT CT CT CT C
SF21_Tr1815	1911	1221	1238	18	3	6	0	TCA TCA TCA TCA TCA TCA
SF21_Tr1819	1875	134	148	15	6	2.5	0	GGTGGG GGTGGG GGT
SF21_Tr1824	7711	3332	3348	17	8	2.12	0	AATTACAT AATTACAT A
SF21_Tr1824	7711	4800	4822	23	10	2.3	0	CACAGTACGC CACAGTACGC CAC
SF21_Tr1824	7711	5503	5515	13	3	4.33	0	TAA TAA TAA TAA T
SF21_Tr1824	7711	5537	5550	14	5	2.8	0	TTTTG TTTTG TTTT
SF21_Tr1824	7711	5736	5751	16	7	2.29	0	CATTATG CATTATG CA
SF21_Tr1825	5580	22	34	13	4	3.25	0	TTAT TTAT TTAT T
SF21_Tr1825	5580	5536	5547	12	3	4	0	TAT TAT TAT TAT
SF21_Tr1826	1041	706	719	14	5	2.8	0	AATAA AATAA AATA
SF21_Tr1827	3139	2636	2650	15	6	2.5	0	AGTTTA AGTTTA AGT
SF21_Tr1828	1816	166	179	14	5	2.8	0	TAAAT TAAAT TAAA
SF21_Tr1830	6214	2942	2957	16	6	2.67	0	CGTCGC CGTCGC CGTC
SF21_Tr1830	6214	6149	6163	15	3	5	0	GGC GGC GGC GGC GGC
SF21_Tr1832	17421	2201	2218	18	9	2	0	GCGGCGCGG GCGGCGCGG
SF21_Tr1832	17421	4288	4305	18	9	2	0	ATTTTAAAG ATTTTAAAG
SF21_Tr1832	17421	4777	4791	15	4	3.75	0	TAAT TAAT TAAT TAA
SF21_Tr1832	17421	5024	5039	16	6	2.67	0	ATTTTT ATTTTT ATTT
SF21_Tr1832	17421	5452	5466	15	5	3	0	GCGTC GCGTC GCGTC
SF21_Tr1832	17421	5874	5883	10	1	10	0	T T T T T T T T T T
SF21_Tr1832	17421	6197	6208	12	1	12	0	T T T T T T T T T T T T
SF21_Tr1832	17421	10619	10637	19	9	2.11	0	CCACGCCTT CCACGCCTT C
SF21_Tr1833	4489	401	422	22	11	2	0	ATAAAAATAAC ATAAAAATAAC
SF21_Tr1833	4489	639	653	15	5	3	0	ATAGG ATAGG ATAGG
SF21_Tr1833	4489	3358	3369	12	3	4	0	CTT CTT CTT CTT
SF21_Tr1833	4489	3392	3406	15	6	2.5	0	GCGGGC GCGGGC GCG
SF21_Tr1833	4489	4086	4103	18	9	2	0	CCTTCTTCT CCTTCTTCT
SF21_Tr1833	4489	4453	4466	14	3	4.67	0	GAC GAC GAC GAC GA
SF21_Tr1834	4594	401	422	22	11	2	0	ATAAAAATAAC ATAAAAATAAC
SF21_Tr1834	4594	639	653	15	5	3	0	ATAGG ATAGG ATAGG
SF21_Tr1834	4594	3463	3474	12	3	4	0	CTT CTT CTT CTT
SF21_Tr1834	4594	3497	3511	15	6	2.5	0	GCGGGC GCGGGC GCG
SF21_Tr1834	4594	4191	4208	18	9	2	0	CCTTCTTCT CCTTCTTCT
SF21_Tr1834	4594	4558	4571	14	3	4.67	0	GAC GAC GAC GAC GA
SF21_Tr1841	1106	9	19	11	1	11	0	A A A A A A A A A A A
SF21_Tr1841	1106	106	115	10	1	10	0	A A A A A A A A A A
SF21_Tr1841	1106	509	522	14	1	14	0	A A A A A A A A A A A A A A
SF21_Tr1841	1106	1070	1082	13	4	3.25	0	CCGG CCGG CCGG C
SF21_Tr1842	12331	1776	1787	12	3	4	0	ACT ACT ACT ACT
SF21_Tr1842	12331	5372	5390	19	5	3.8	0	AGTGC AGTGC AGTGC AGTG
SF21_Tr1842	12331	7884	7903	20	10	2	0	GACTATTATG GACTATTATG
SF21_Tr1842	12331	9287	9304	18	9	2	0	GCAGCGGCC GCAGCGGCC
SF21_Tr1842	12331	10351	10368	18	4	4.5	0	CATA CATA CATA CATA CA
SF21_Tr1842	12331	10382	10392	11	2	5.5	0	AC AC AC AC AC A
SF21_Tr1842	12331	10382	10406	25	12	2.08	0	ACACACACACAT ACACACACACAT A
SF21_Tr1842	12331	10394	10404	11	2	5.5	0	AC AC AC AC AC A
SF21_Tr1842	12331	11703	11717	15	6	2.5	0	AAAACA AAAACA AAA
SF21_Tr1842	12331	12108	12129	22	5	4.4	0	GCCCG GCCCG GCCCG GCCCG GC
SF21_Tr1842	12331	12208	12223	16	7	2.29	0	AAGTGAT AAGTGAT AA
SF21_Tr1843	2879	1079	1089	11	1	11	0	T T T T T T T T T T T
SF21_Tr1846	1982	1003	1012	10	1	10	0	T T T T T T T T T T
SF21_Tr1846	1982	1587	1599	13	4	3.25	0	ATAC ATAC ATAC A
SF21_Tr1848	1608	906	922	17	6	2.83	0	TGGCGG TGGCGG TGGCG
SF21_Tr1849	5202	52	68	17	7	2.43	0	AACCGTC AACCGTC AAC
SF21_Tr1849	5202	357	368	12	3	4	0	CGG CGG CGG CGG
SF21_Tr1849	5202	4106	4119	14	5	2.8	0	ACTTG ACTTG ACTT
SF21_Tr1849	5202	4119	4129	11	2	5.5	0	TA TA TA TA TA T
SF21_Tr1849	5202	4595	4604	10	1	10	0	A A A A A A A A A A
SF21_Tr1851	6132	3009	3020	12	2	6	0	CG CG CG CG CG CG
SF21_Tr1851	6132	3251	3266	16	7	2.29	0	GGTCAGT GGTCAGT GG
SF21_Tr1853	9967	4342	4358	17	7	2.43	0	CAGCGTA CAGCGTA CAG
SF21_Tr1853	9967	4981	4994	14	5	2.8	0	ATTAA ATTAA ATTA
SF21_Tr1856	4208	1239	1250	12	1	12	0	A A A A A A A A A A A A
SF21_Tr1856	4208	2166	2177	12	1	12	0	A A A A A A A A A A A A
SF21_Tr1857	5290	757	773	17	6	2.83	0	CGCCAC CGCCAC CGCCA
SF21_Tr1857	5290	1446	1455	10	1	10	0	A A A A A A A A A A
SF21_Tr1857	5290	1590	1601	12	2	6	0	TG TG TG TG TG TG
SF21_Tr1857	5290	2583	2597	15	6	2.5	0	GTAACT GTAACT GTA
SF21_Tr1858	4105	1151	1167	17	8	2.12	0	ATCTATGT ATCTATGT A
SF21_Tr1858	4105	1659	1680	22	11	2	0	GGCATGTCGGT GGCATGTCGGT
SF21_Tr1860	8825	59	80	22	10	2.2	0	CCGCCCACCA CCGCCCACCA CC
SF21_Tr1860	8825	1002	1020	19	8	2.38	0	GTGCGTGT GTGCGTGT GTG
SF21_Tr1860	8825	1006	1026	21	10	2.1	0	GTGTGTGCGT GTGTGTGCGT G
SF21_Tr1860	8825	1037	1051	15	2	7.5	0	CG CG CG CG CG CG CG C
SF21_Tr1860	8825	8669	8682	14	3	4.67	0	ACA ACA ACA ACA AC
SF21_Tr1863	3412	806	820	15	6	2.5	0	GACACC GACACC GAC
SF21_Tr1865	4813	364	380	17	8	2.12	0	GCCGAGCG GCCGAGCG G
SF21_Tr1865	4813	949	965	17	8	2.12	0	CGTCTGTA CGTCTGTA C
SF21_Tr1865	4813	1182	1202	21	7	3	0	TGGCGAG TGGCGAG TGGCGAG
SF21_Tr1865	4813	1580	1599	20	8	2.5	0	TCACGTCG TCACGTCG TCAC
SF21_Tr1865	4813	1624	1640	17	4	4.25	0	GTGA GTGA GTGA GTGA G
SF21_Tr1870	2321	71	89	19	6	3.17	0	ATGATT ATGATT ATGATT A
SF21_Tr1870	2321	2183	2195	13	4	3.25	0	AGGA AGGA AGGA A
SF21_Tr1871	1649	996	1005	10	1	10	0	T T T T T T T T T T
SF21_Tr1872	3155	1	23	23	4	5.75	0	GGTA GGTA GGTA GGTA GGTA GGT
SF21_Tr1872	3155	907	922	16	2	8	0	TC TC TC TC TC TC TC TC
SF21_Tr1872	3155	927	937	11	2	5.5	0	TC TC TC TC TC T
SF21_Tr1872	3155	1428	1440	13	4	3.25	0	TTCA TTCA TTCA T
SF21_Tr1872	3155	1652	1663	12	3	4	0	CGT CGT CGT CGT
SF21_Tr1872	3155	1675	1689	15	3	5	0	GTT GTT GTT GTT GTT
SF21_Tr1873	684	452	466	15	3	5	0	CTT CTT CTT CTT CTT
SF21_Tr1874	3514	129	142	14	4	3.5	0	TACC TACC TACC TA
SF21_Tr1874	3514	485	496	12	3	4	0	AAG AAG AAG AAG
SF21_Tr1874	3514	3436	3448	13	4	3.25	0	TATT TATT TATT T
SF21_Tr1875	6755	2580	2602	23	2	11.5	0	TA TA TA TA TA TA TA TA TA TA TA T
SF21_Tr1875	6755	2704	2715	12	3	4	0	AAT AAT AAT AAT
SF21_Tr1875	6755	3094	3107	14	3	4.67	0	ATC ATC ATC ATC AT
SF21_Tr1876	3933	408	417	10	1	10	0	A A A A A A A A A A
SF21_Tr1876	3933	2853	2867	15	6	2.5	0	GATAAT GATAAT GAT
SF21_Tr1877	10400	2866	2876	11	1	11	0	T T T T T T T T T T T
SF21_Tr1877	10400	5164	5177	14	4	3.5	0	TATT TATT TATT TA
SF21_Tr1877	10400	5201	5213	13	4	3.25	0	ATTT ATTT ATTT A
SF21_Tr1877	10400	7272	7282	11	1	11	0	A A A A A A A A A A A
SF21_Tr1878	1593	314	331	18	9	2	0	AAGAAGGAG AAGAAGGAG
SF21_Tr1878	1593	698	711	14	3	4.67	0	GCG GCG GCG GCG GC
SF21_Tr1878	1593	1018	1032	15	6	2.5	0	TCTAAA TCTAAA TCT
SF21_Tr1879	534	473	489	17	5	3.4	0	TTCGT TTCGT TTCGT TT
SF21_Tr1881	615	70	87	18	9	2	0	TAAATAAAT TAAATAAAT
SF21_Tr1881	615	436	446	11	2	5.5	0	AG AG AG AG AG A
SF21_Tr1884	1372	144	156	13	4	3.25	0	GGTT GGTT GGTT G
SF21_Tr1885	10287	4066	4078	13	1	13	0	T T T T T T T T T T T T T
SF21_Tr1885	10287	4615	4624	10	1	10	0	T T T T T T T T T T
SF21_Tr1885	10287	5660	5669	10	1	10	0	A A A A A A A A A A
SF21_Tr1885	10287	6206	6218	13	1	13	0	A A A A A A A A A A A A A
SF21_Tr1888	8153	752	766	15	5	3	0	GTGTT GTGTT GTGTT
SF21_Tr1896	6842	3729	3748	20	9	2.22	0	AGAGAAGCG AGAGAAGCG AG
SF21_Tr1896	6842	4701	4714	14	3	4.67	0	GAT GAT GAT GAT GA
SF21_Tr1898	3246	267	282	16	7	2.29	0	GCCCCGA GCCCCGA GC
SF21_Tr1898	3246	276	296	21	9	2.33	0	CCCGAGCGG CCCGAGCGG CCC
SF21_Tr1899	5870	497	508	12	3	4	0	CGC CGC CGC CGC
SF21_Tr1899	5870	4160	4177	18	6	3	0	CGTCCA CGTCCA CGTCCA
SF21_Tr1899	5870	4239	4251	13	3	4.33	0	TCA TCA TCA TCA T
SF21_Tr1900	9907	8536	8547	12	3	4	0	TAT TAT TAT TAT
SF21_Tr1900	9907	8654	8666	13	3	4.33	0	TTA TTA TTA TTA T
SF21_Tr1900	9907	9893	9907	15	6	2.5	0	GGGGGC GGGGGC GGG
SF21_Tr1902	2682	497	508	12	3	4	0	CGC CGC CGC CGC
SF21_Tr1902	2682	1994	2011	18	6	3	0	CGTCCA CGTCCA CGTCCA
SF21_Tr1902	2682	2073	2085	13	3	4.33	0	TCA TCA TCA TCA T
SF21_Tr1904	4857	4632	4643	12	1	12	0	A A A A A A A A A A A A
SF21_Tr1905	2419	1143	1156	14	5	2.8	0	TAATT TAATT TAAT
SF21_Tr1907	15545	232	249	18	8	2.25	0	CCATTCAA CCATTCAA CC
SF21_Tr1907	15545	6796	6809	14	5	2.8	0	TGTAC TGTAC TGTA
SF21_Tr1907	15545	8717	8730	14	5	2.8	0	TACAG TACAG TACA
SF21_Tr1907	15545	15277	15294	18	8	2.25	0	GGTTGAAT GGTTGAAT GG
SF21_Tr1909	1871	231	240	10	1	10	0	T T T T T T T T T T
SF21_Tr1911	8693	670	687	18	9	2	0	CCTCGTGAA CCTCGTGAA
SF21_Tr1912	5584	3254	3270	17	8	2.12	0	AATTGATA AATTGATA A
SF21_Tr1913	3406	899	918	20	9	2.22	0	CGAGCGCGG CGAGCGCGG CG
SF21_Tr1913	3406	1194	1206	13	3	4.33	0	GCC GCC GCC GCC G
SF21_Tr1914	7826	69	84	16	4	4	0	ACTC ACTC ACTC ACTC
SF21_Tr1914	7826	4433	4445	13	3	4.33	0	TAA TAA TAA TAA T
SF21_Tr1915	3770	69	84	16	4	4	0	ACTC ACTC ACTC ACTC
SF21_Tr1915	3770	1415	1425	11	2	5.5	0	GC GC GC GC GC G
SF21_Tr1915	3770	2277	2286	10	1	10	0	A A A A A A A A A A
SF21_Tr1916	1545	581	590	10	1	10	0	T T T T T T T T T T
SF21_Tr1917	2953	2649	2662	14	4	3.5	0	AATC AATC AATC AA
SF21_Tr1918	1441	1338	1351	14	4	3.5	0	AATC AATC AATC AA
SF21_Tr1920	1802	1742	1755	14	4	3.5	0	TTTA TTTA TTTA TT
SF21_Tr1922	1166	419	434	16	3	5.33	0	ATG ATG ATG ATG ATG A
SF21_Tr1924	1306	134	150	17	7	2.43	0	TTGACAG TTGACAG TTG
SF21_Tr1926	1396	328	337	10	1	10	0	A A A A A A A A A A
SF21_Tr1928	3565	960	972	13	1	13	0	T T T T T T T T T T T T T
SF21_Tr1930	723	27	40	14	1	14	0	A A A A A A A A A A A A A A
SF21_Tr1931	5409	488	497	10	1	10	0	T T T T T T T T T T
[truncated: 35,014 more rows]
