# Supplementary material for: De novo transcriptome assembly and analysis of Sf21 cells using illumina paired end sequencing
Source: Biol Direct. 2015 Aug 20;10:44. doi: 10.1186/s13062-015-0072-7 (PMC4545970; doi:10.1186/s13062-015-0072-7)
Supplement: Additional file 10: — COG functional classification of the unigenes: The functional characteristic assigned to the unigenes through homology against NCBI COG database and their classification among the 25 categories. (TIFF 3364 kb) [file 13062_2015_72_MOESM10_ESM.xls]

## Sheet: Results
SF21_ORF_ID	Transcript_ID	ORF_Length	FPKM	FoldExpression	Uniprot	RefSeq_ID	GI_Num	Ref_Source	Description	%_Identity	Alignment_length	Mismatches	Gap	Query_Start	Query_End	Subject_Start	Subject_End	E-Value	BitScore	Query_Length	Subject_Length	Query_Coverage	Subject_Coverage	Gene_Ontology
SF21_Tr1423_3_[534_-_37]_R_Sense)	SF21_Tr1423	498	27161.6	14.7293	Q66SW3	#NA	NA	InsectProt	Ribosomal protein S11 (Ribosomal protein S11-2)	95.71	140	6	0	43	462	1	140	1e-97	280	498	152	84.3373	92.1053	GO:0003735 ; GO:0005622 ; GO:0005840 ; GO:0006412 ; GO:0030529
SF21_Tr5909_17_[16738_-_17391]	SF21_Tr5909	654	19662	14.2631	Q9XXZ5	#NA	NA	InsectProt	Ribosomal protein S27A (Ubiquitin-ribosomal protein S27a fusion) (Ubiquitin/79aa fusion protein) (Ubiquitin/ribosomal protein S27Ae fusion)	98.71	155	2	0	187	651	1	155	4e-88	258	654	155	71.1009	100	GO:0003735 ; GO:0005622 ; GO:0005840 ; GO:0006412
SF21_Tr5374_5_[1082_-_561]_R_Sense)	SF21_Tr5374	522	17305.6	14.0789	Q66SV9	#NA	NA	InsectProt	Ribosomal protein S15 (Uncharacterized protein)	51.54	130	61	4	138	521	1	127	2e-13	65.9	522	147	74.7126	88.4354	GO:0003723 ; GO:0003735 ; GO:0005840 ; GO:0006412 ; GO:0015935 ; GO:0030529
SF21_Tr16408_1_[536_-_985]	SF21_Tr16408	450	16257.4	13.9888	Q5UAQ6	#NA	NA	InsectProt	Ribosomal protein L32 (Uncharacterized protein)	98.18	110	2	0	120	449	1	110	9e-77	225	450	134	73.3333	82.0896	GO:0003735 ; GO:0005622 ; GO:0005840 ; GO:0006412
SF21_Tr12056_4_[3336_-_3683]	SF21_Tr12056	348	15794.2	13.9471	Q5UAP9	#NA	NA	InsectProt	Ribosomal protein L37A (Uncharacterized protein)	100	72	0	0	64	279	1	72	3e-50	155	348	90	62.069	80	GO:0003735 ; GO:0005622 ; GO:0005840 ; GO:0006412
SF21_Tr3674_1_[75_-_533]	SF21_Tr3674	459	9782.11	13.2559	Q5UAR3	#NA	NA	InsectProt	Ribosomal protein L26 (Uncharacterized protein)	95.27	148	7	0	16	459	1	148	4e-84	244	459	148	96.732	100	GO:0003735 ; GO:0005622 ; GO:0005840 ; GO:0006412 ; GO:0015934
SF21_Tr16029_3_[183_-_1184]	SF21_Tr16029	1002	9188.05	13.1655	Q5UAP2	#NA	NA	InsectProt	Ribosomal protein S3 (Uncharacterized protein)	95.63	229	10	0	258	944	1	229	4e-154	433	1002	243	68.5629	94.2387	GO:0003723 ; GO:0003735 ; GO:0005622 ; GO:0005840 ; GO:0006412 ; GO:0015935 ; GO:0030529
SF21_Tr13453_3_[681_-_178]_R_Sense)	SF21_Tr13453	504	9077.2	13.148	H9JPJ1	#NA	NA	InsectProt	Uncharacterized protein	73.28	131	35	1	479	87	1	130	1e-52	165	504	130	77.9762	100.769	#NA
SF21_Tr12446_9_[1944_-_1276]_R_Sense)	SF21_Tr12446	669	8550.47	13.0618	Q5UAQ3	#NA	NA	InsectProt	Ribosomal protein L35A	63.87	155	54	3	588	130	1	148	2e-59	185	669	158	69.5067	98.1013	GO:0003735 ; GO:0005622 ; GO:0005840 ; GO:0006412
SF21_Tr11845_2_[116_-_652]	SF21_Tr11845	537	8429.32	13.0412	Q5UAR4	#NA	NA	InsectProt	Ribosomal protein L24	95.41	109	5	0	435	109	1	109	3e-59	183	537	155	60.8939	70.3226	GO:0003735 ; GO:0005840 ; GO:0006412
SF21_Tr5612_5_[2510_-_1716]_R_Sense)	SF21_Tr5612	795	8284.27	13.0162	Q5UAT0	#NA	NA	InsectProt	Ribosomal protein L10 (Uncharacterized protein)	65.24	187	65	2	697	137	1	185	4e-69	214	795	219	70.566	85.3881	GO:0003735 ; GO:0005622 ; GO:0005840 ; GO:0006412
SF21_Tr326_4_[854_-_321]_R_Sense)	SF21_Tr326	534	8097.16	12.9832	Q5UAM6	#NA	NA	InsectProt	Ribosomal protein S16	93.67	158	10	1	61	534	1	151	1e-99	285	534	151	88.764	104.636	GO:0003735 ; GO:0005622 ; GO:0005840 ; GO:0006412 ; GO:0030529
SF21_Tr11468_1_[457_-_1281]	SF21_Tr11468	825	8062.26	12.977	D2A013	#NA	NA	InsectProt	Putative uncharacterized protein GLEAN_07364	88.38	198	23	1	636	43	61	257	6e-112	325	825	278	72	71.223	GO:0003723 ; GO:0003735 ; GO:0005622 ; GO:0005840 ; GO:0006412 ; GO:0015935 ; GO:0030529
SF21_Tr732_3_[1184_-_24]_R_Sense)	SF21_Tr732	1161	7027.45	12.7788	Q9MIE0	#NA	NA	InsectProt	Cytochrome c oxidase subunit 1 (EC 1.9.3.1) (Fragment)	85.68	384	54	1	13	1161	127	510	0	515	1161	510	99.2248	75.2941	GO:0004129 ; GO:0005506 ; GO:0005739 ; GO:0005743 ; GO:0006810 ; GO:0009055 ; GO:0009060 ; GO:0016020 ; GO:0016021 ; GO:0016491 ; GO:0020037 ; GO:0022900 ; GO:0046872 ; GO:0055114 ; GO:0070469
SF21_Tr11462_2_[1482_-_2156]	SF21_Tr11462	675	6048.28	12.5623	Q5UAN7	#NA	NA	InsectProt	Ribosomal protein S7	87.26	212	27	1	40	675	1	190	3e-123	348	675	190	94.2222	111.579	GO:0003735 ; GO:0005622 ; GO:0005840 ; GO:0006412
SF21_Tr6648_3_[41_-_1219]	SF21_Tr6648	1179	5848.17	12.5138	Q86PG2	#NA	NA	InsectProt	ADP/ATP translocase	97.47	277	7	0	349	1179	24	300	0	518	1179	300	70.4835	92.3333	GO:0005215 ; GO:0005488 ; GO:0005743 ; GO:0006810 ; GO:0016020 ; GO:0016021 ; GO:0055085
SF21_Tr1856_2_[3578_-_4207]	SF21_Tr1856	630	5353.72	12.3863	Q4F863	#NA	NA	InsectProt	Eukaryotic initiation factor 5A (Eukaryotic translation initiation factor 5A) (Translation initiation factor 5A) (Uncharacterized protein)	98.75	160	2	0	516	37	1	160	2e-116	329	630	160	76.1905	100	GO:0003723 ; GO:0003743 ; GO:0003746 ; GO:0006413 ; GO:0006414 ; GO:0006452 ; GO:0008612 ; GO:0043022 ; GO:0045901 ; GO:0045905
SF21_Tr16332_2_[570_-_55]_R_Sense)	SF21_Tr16332	516	4757.69	12.216	Q9MID9	#NA	NA	InsectProt	Cytochrome c oxidase subunit 2	86.99	146	19	0	1	438	67	212	2e-62	193	516	227	84.8837	64.3172	GO:0004129 ; GO:0005507 ; GO:0005739 ; GO:0005743 ; GO:0006810 ; GO:0009055 ; GO:0016020 ; GO:0016021 ; GO:0020037 ; GO:0022900 ; GO:0022904 ; GO:0046872 ; GO:0070469
SF21_Tr17721_1_[261_-_755]	SF21_Tr17721	495	4638.23	12.1794	Q5UAQ2	#NA	NA	InsectProt	Ribosomal protein L36 (Uncharacterized protein)	62.73	110	41	1	115	444	1	109	5e-34	117	495	119	66.6667	92.437	GO:0003735 ; GO:0005622 ; GO:0005840 ; GO:0006412
SF21_Tr9627_1_[14_-_400]	SF21_Tr9627	387	4620.84	12.1739	Q6PUF7	#NA	NA	InsectProt	40S ribosomal protein S24	98.25	114	2	0	1	342	8	121	2e-77	226	387	132	88.3721	86.3636	GO:0000166 ; GO:0003735 ; GO:0005622 ; GO:0005840 ; GO:0006412 ; GO:0030529
SF21_Tr6204_18_[10366_-_8882]_R_Sense)	SF21_Tr6204	1485	4365.09	12.0918	Q8I0E9	#NA	NA	InsectProt	AT07372p (Heat shock protein cognate 1, isoform C) (EC 3.6.1.3) (Heat shock protein cognate 1, isoform D) (EC 3.6.1.3)	89.69	359	37	0	1287	211	22	380	0	566	1485	555	72.5253	64.6847	GO:0000166 ; GO:0005524 ; GO:0006200 ; GO:0006950 ; GO:0016787 ; GO:0016887
SF21_Tr1631_2_[3314_-_3766]	SF21_Tr1631	453	4239.85	12.0498	Q5UAN0	#NA	NA	InsectProt	Ribosomal protein S13 (Uncharacterized protein)	99.34	151	1	0	1	453	1	151	6e-106	300	453	151	100	100	GO:0003735 ; GO:0005622 ; GO:0005840 ; GO:0006412
SF21_Tr11937_1_[366_-_1223]	SF21_Tr11937	858	4052.25	11.9845	Q6VCR6	#NA	NA	InsectProt	Cytochrome b (Fragment)	84	225	36	0	22	696	6	230	3e-105	307	858	232	78.6713	96.9828	GO:0005739 ; GO:0006810 ; GO:0009055 ; GO:0016020 ; GO:0016021 ; GO:0016491 ; GO:0022900 ; GO:0022904 ; GO:0046872 ; GO:0070469
SF21_Tr6969_1_[338_-_835]	SF21_Tr6969	498	4013.67	11.9707	#NA	XP_003696758.1	380026017	InvertProt	PREDICTED: 40S ribosomal protein S25-like [Apis florea]	39.57	139	84	2	73	489	2	84	1e-18	80.1	498	119	83.7349	116.807	#NA
SF21_Tr1228_6_[2397_-_4226]	SF21_Tr1228	1830	3947.29	11.9466	Q538A5	#NA	NA	InsectProt	Chorion b-ZIP transcription factor (Uncharacterized protein)	50.65	539	263	11	121	1728	1	511	2e-143	427	1830	512	88.3607	105.273	GO:0003677 ; GO:0003700 ; GO:0005634 ; GO:0006351 ; GO:0006355 ; GO:0043565 ; GO:0046983
SF21_Tr14820_2_[50_-_565]	SF21_Tr14820	516	3926.95	11.9392	#NA	XP_003700463.1	383849661	InvertProt	PREDICTED: 60S ribosomal protein L27a-like [Megachile rotundata]	59.66	119	45	3	141	488	2	118	4e-23	92.8	516	147	69.186	80.9524	#NA
SF21_Tr15223_5_[1265_-_201]_R_Sense)	SF21_Tr15223	1065	3909.87	11.9329	Q5UAT4	#NA	NA	InsectProt	Ribosomal protein L7 (Uncharacterized protein)	94.23	260	15	0	286	1065	10	269	6e-168	470	1065	269	73.2394	96.6543	GO:0003735 ; GO:0005622 ; GO:0005840 ; GO:0006412 ; GO:0015934 ; GO:0030529
SF21_Tr11501_15_[4286_-_3009]_R_Sense)	SF21_Tr11501	1278	3844.64	11.9086	Q5UAT7	#NA	NA	InsectProt	Ribosomal protein L4	88.76	347	39	0	103	1143	38	384	0	576	1278	428	81.4554	81.0748	GO:0003735 ; GO:0005840 ; GO:0006412
SF21_Tr15952_12_[2501_-_1668]_R_Sense)	SF21_Tr15952	834	3750.49	11.8729	Q2F5M4	#NA	NA	InsectProt	Receptor for activated protein kinase C (Receptor for activated protein kinase C RACK isoform 1)	97.56	246	6	0	3	740	74	319	0	513	834	319	88.4892	77.116	GO:0004872 ; GO:0016301 ; GO:0016310
SF21_Tr12058_3_[67_-_1002]	SF21_Tr12058	936	3728.91	11.8645	H9JCR4	#NA	NA	InsectProt	Uncharacterized protein	99.03	206	2	0	184	801	1	206	1e-144	410	936	306	66.0256	67.3203	#NA
SF21_Tr7440_3_[1701_-_856]_R_Sense)	SF21_Tr7440	846	3645.95	11.8321	Q5UAT2	#NA	NA	InsectProt	Ribosomal protein L8 (Uncharacterized protein)	87.5	240	30	0	76	795	1	240	4e-149	419	846	257	85.1064	93.3852	GO:0003735 ; GO:0005622 ; GO:0005840 ; GO:0006412
SF21_Tr13457_2_[562_-_152]_R_Sense)	SF21_Tr13457	411	3641.14	11.8302	Q5UAQ7	#NA	NA	InsectProt	Ribosomal protein L31	98.8	83	1	0	326	78	1	83	7e-55	169	411	124	60.5839	66.9355	GO:0003735 ; GO:0005622 ; GO:0005840 ; GO:0006412
SF21_Tr2887_6_[4524_-_3196]_R_Sense)	SF21_Tr2887	1329	3309.77	11.6925	Q1HQB5	#NA	NA	InsectProt	S-adenosylmethionine synthetase	96.29	404	15	0	58	1269	1	404	0	743	1329	404	91.1964	100	GO:0000166 ; GO:0000287 ; GO:0004478 ; GO:0005524 ; GO:0005737 ; GO:0006556 ; GO:0006730 ; GO:0016740 ; GO:0046872
SF21_Tr11452_1_[78_-_476]	SF21_Tr11452	399	3213.91	11.6501	Q5UAQ1	#NA	NA	InsectProt	Ribosomal protein L36A (Uncharacterized protein)	92.39	92	7	0	108	383	13	104	2e-49	154	399	104	69.1729	88.4615	GO:0003735 ; GO:0005622 ; GO:0005840 ; GO:0006412 ; GO:0030529
SF21_Tr13880_3_[488_-_1207]	SF21_Tr13880	720	3206.78	11.6469	H9JPL2	#NA	NA	InsectProt	60S ribosomal protein L18a	95.91	171	7	0	105	617	7	177	4e-121	343	720	177	71.25	96.6102	#NA
SF21_Tr338_1_[189_-_1112]	SF21_Tr338	924	3009.07	11.5551	H9JVA1	#NA	NA	InsectProt	Uncharacterized protein	94.55	202	10	1	1	603	1	202	5e-138	393	924	287	65.5844	70.3833	#NA
SF21_Tr12891_3_[1790_-_2134]	SF21_Tr12891	345	2878.3	11.491	#NA	NP_001262291.1	442617615	InvertProt	ribosomal protein L13A, isoform C [Drosophila melanogaster]	61.43	70	27	0	338	129	4	73	2e-26	97.8	345	101	60.8696	69.3069	#NA
SF21_Tr11449_2_[490_-_1152]	SF21_Tr11449	663	2828.58	11.4659	#NA	XP_003740234.1	391331604	InvertProt	PREDICTED: 40S ribosomal protein S23-like [Metaseiulus occidentalis]	59.42	138	55	3	413	3	1	134	1e-38	134	663	143	62.4434	96.5035	#NA
SF21_Tr10431_2_[172_-_735]	SF21_Tr10431	564	2816.64	11.4598	D6WT42	#NA	NA	InsectProt	Putative uncharacterized protein	88.14	118	13	1	432	82	5	122	4e-69	207	564	122	62.766	96.7213	GO:0003735 ; GO:0005622 ; GO:0005840 ; GO:0006412 ; GO:0015935
SF21_Tr11603_3_[488_-_1858]	SF21_Tr11603	1371	2744.7	11.4224	Q1HPW2	#NA	NA	InsectProt	Eukaryotic translation initiation factor 4A (Uncharacterized protein)	96.44	421	15	1	109	1371	1	420	0	767	1371	420	92.1225	100.238	GO:0000166 ; GO:0003676 ; GO:0003743 ; GO:0004386 ; GO:0005524 ; GO:0006413 ; GO:0008026 ; GO:0016787
SF21_Tr10457_3_[273_-_1322]	SF21_Tr10457	1050	2698.34	11.3979	P19889	#NA	NA	InsectProt	60S acidic ribosomal protein P0 (Apurinic-apyrimidinic endonuclease) (DNA-(apurinic or apyrimidinic site) lyase) (EC 4.2.99.18)	77.62	210	47	0	894	265	66	275	3e-107	318	1050	317	60	66.2461	GO:0003735 ; GO:0003906 ; GO:0005515 ; GO:0005622 ; GO:0005634 ; GO:0005737 ; GO:0005840 ; GO:0006281 ; GO:0006414 ; GO:0006974 ; GO:0016829 ; GO:0030529 ; GO:0042254
SF21_Tr15402_2_[597_-_205]_R_Sense)	SF21_Tr15402	393	2684.38	11.3904	Q5UAR7	#NA	NA	InsectProt	Ribosomal protein L22 (Uncharacterized protein)	83.97	131	21	0	1	393	8	138	2e-39	130	393	147	100	89.1156	GO:0003735 ; GO:0005622 ; GO:0005840 ; GO:0006412
SF21_Tr6678_6_[650_-_267]_R_Sense)	SF21_Tr6678	384	2600.55	11.3446	H0RNC4	#NA	NA	InsectProt	FI17004p1	73.56	87	17	2	244	2	21	107	4e-15	68.2	384	134	67.9688	64.9254	#NA
SF21_Tr11781_2_[1537_-_2883]	SF21_Tr11781	1347	2485.57	11.2794	P06603	#NA	NA	InsectProt	Tubulin alpha-1 chain	99.53	422	2	0	49	1314	18	439	0	836	1347	450	93.9866	93.7778	GO:0000166 ; GO:0000235 ; GO:0003924 ; GO:0005198 ; GO:0005525 ; GO:0005737 ; GO:0005813 ; GO:0005819 ; GO:0005856 ; GO:0005874 ; GO:0006184 ; GO:0007017 ; GO:0007018 ; GO:0007052 ; GO:0007094 ; GO:0009987 ; GO:0019730 ; GO:0043234 ; GO:0051258
SF21_Tr2832_3_[315_-_1583]	SF21_Tr2832	1269	2455.45	11.2618	Q75PL6	#NA	NA	InsectProt	Fatty acid desaturase	84.14	353	56	1	211	1269	1	352	0	652	1269	352	83.4515	100.284	GO:0004768 ; GO:0005506 ; GO:0005783 ; GO:0006629 ; GO:0006633 ; GO:0008610 ; GO:0016020 ; GO:0016021 ; GO:0016491 ; GO:0016717 ; GO:0055114
SF21_Tr15589_5_[1407_-_889]_R_Sense)	SF21_Tr15589	519	2430.51	11.247	Q95TP9	#NA	NA	InsectProt	40S ribosomal protein S6	67.88	137	44	2	1	411	82	214	4e-44	146	519	217	79.1908	63.1336	GO:0003735 ; GO:0005622 ; GO:0005840 ; GO:0006412 ; GO:0030529
SF21_Tr15178_1_[418_-_1044]	SF21_Tr15178	627	2428.28	11.2457	Q5UAM4	#NA	NA	InsectProt	Ribosomal protein S18	82.05	156	26	2	546	85	1	152	8e-69	208	627	152	74.6411	102.632	GO:0003676 ; GO:0003723 ; GO:0003735 ; GO:0005622 ; GO:0005840 ; GO:0006412 ; GO:0030529
SF21_Tr917_3_[75_-_692]	SF21_Tr917	618	2404	11.2312	Q5UAS9	#NA	NA	InsectProt	Ribosomal protein L10A	97.39	153	4	0	461	3	57	209	6e-89	261	618	217	74.2718	70.5069	GO:0003723 ; GO:0003735 ; GO:0005622 ; GO:0005840 ; GO:0006412 ; GO:0015934
SF21_Tr18118_4_[1558_-_728]_R_Sense)	SF21_Tr18118	831	2371.79	11.2118	H9JQ90	#NA	NA	InsectProt	Uncharacterized protein	90.41	219	21	0	175	831	1	219	5e-117	336	831	219	79.0614	100	#NA
SF21_Tr333_1_[134_-_814]	SF21_Tr333	681	2367.86	11.2094	Q9MID8	#NA	NA	InsectProt	ATP synthase subunit a	74.22	225	58	0	7	681	1	225	1e-86	257	681	225	99.1189	100	GO:0005739 ; GO:0005743 ; GO:0015078 ; GO:0015986 ; GO:0045263
SF21_Tr3679_6_[2443_-_3039]	SF21_Tr3679	597	2333.23	11.1881	#NA	XP_003136044.1	312065965	InvertProt	hypothetical protein LOAG_00456 [Loa loa]	41.72	151	86	2	450	4	49	198	2e-35	128	597	236	75.8794	63.9831	#NA
SF21_Tr14491_4_[738_-_289]_R_Sense)	SF21_Tr14491	450	2332.16	11.1875	G5ECL9	#NA	NA	InsectProt	Protein F56A4.4 (Protein Y45G12C.3)	36.08	97	60	1	348	64	7	103	6e-13	63.5	450	146	64.6667	66.4384	#NA
SF21_Tr3678_6_[133_-_2664]	SF21_Tr3678	2532	2300.38	11.1677	H9J3S8	#NA	NA	InsectProt	Translation elongation factor 2	97.24	832	23	0	37	2532	1	832	0	1595	2532	832	98.5782	100	#NA
SF21_Tr935_5_[1359_-_583]_R_Sense)	SF21_Tr935	777	2253.66	11.1381	Q2F646	#NA	NA	InsectProt	Hairy cell leukemia protein 1 (TGF-beta-inducible nuclear protein 1) (Uncharacterized protein)	98.84	259	3	0	1	777	1	259	7e-168	465	777	259	100	100	#NA
SF21_Tr13896_2_[692_-_1327]	SF21_Tr13896	636	2242.34	11.1308	P50882	#NA	NA	InsectProt	60S ribosomal protein L9	74.05	131	31	1	187	570	60	190	2e-59	186	636	190	61.7925	68.9474	GO:0000022 ; GO:0003735 ; GO:0005515 ; GO:0005622 ; GO:0005840 ; GO:0006412 ; GO:0007052 ; GO:0019843 ; GO:0030529
SF21_Tr6026_22_[1873_-_1307]_R_Sense)	SF21_Tr6026	567	2218.11	11.1151	B4LAW7	XP_002012671.1	195139881	InvertProt	GI13988 [Drosophila mojavensis]	59.54	173	69	1	16	531	2	174	2e-65	202	567	202	91.5344	85.6436	GO:0000166 ; GO:0005524
SF21_Tr11860_7_[3562_-_3059]_R_Sense)	SF21_Tr11860	504	2206.46	11.1075	Q2F687	#NA	NA	InsectProt	Histone H3	100	136	0	0	78	485	1	136	5e-92	265	504	136	80.9524	100	GO:0000786 ; GO:0003677 ; GO:0005634 ; GO:0005694 ; GO:0006334
SF21_Tr8820_4_[504_-_1]_R_Sense)	SF21_Tr8820	504	2053.44	11.0038	Q2F5J4	#NA	NA	InsectProt	Uncharacterized protein (Vacuolar ATP synthase subunit G)	94.59	111	6	0	338	6	1	111	6e-28	102	504	117	66.0714	94.8718	GO:0015992 ; GO:0016471 ; GO:0016820
SF21_Tr17853_4_[1170_-_616]_R_Sense)	SF21_Tr17853	555	2022.51	10.9819	Q16L85	XP_001662845.1	157133424	InvertProt	60S ribosomal protein L19 [Aedes aegypti]	75	116	29	0	359	12	46	161	9e-40	105	555	170	62.7027	68.2353	GO:0003735 ; GO:0005622 ; GO:0005840 ; GO:0006412
SF21_Tr7314_1_[620_-_1234]	SF21_Tr7314	615	1846.46	10.8505	H9JMW4	#NA	NA	InsectProt	40S ribosomal protein S4	96.57	175	6	0	25	549	49	223	3e-123	349	615	245	85.3659	71.4286	#NA
SF21_Tr11469_6_[845_-_288]_R_Sense)	SF21_Tr11469	558	1830.41	10.838	#NA	XP_002578561.1	256084693	InvertProt	40S ribosomal protein S3A [Schistosoma mansoni]	32.26	155	100	5	452	3	7	152	0.0003	43.9	558	189	83.3333	82.0106	#NA
SF21_Tr17023_2_[161_-_565]	SF21_Tr17023	405	1819.82	10.8296	H9IWJ5	#NA	NA	InsectProt	Uncharacterized protein	70.75	106	30	3	1	315	16	112	4e-29	103	405	112	78.5185	94.6429	#NA
SF21_Tr3681_1_[227_-_1012]	SF21_Tr3681	786	1816.31	10.8268	H9JMB8	#NA	NA	InsectProt	Uncharacterized protein	96.73	214	7	0	656	15	1	214	1e-152	425	786	214	81.6794	100	#NA
SF21_Tr1860_5_[2410_-_2922]	SF21_Tr1860	513	1793.38	10.8085	#NA	XP_003698919.1	380030572	InvertProt	PREDICTED: uncharacterized protein LOC100865369 isoform 7 [Apis florea]	89.32	103	11	0	145	453	20	122	2e-59	185	513	137	60.2339	75.1825	#NA
SF21_Tr13058_5_[3315_-_1750]_R_Sense)	SF21_Tr13058	1566	1771.71	10.7909	Q1HQ28	#NA	NA	InsectProt	DEAD box polypeptide 5 isoform 2	92.71	343	25	0	295	1323	51	393	0	652	1566	512	65.7088	66.9922	GO:0000166 ; GO:0003676 ; GO:0004386 ; GO:0005524 ; GO:0008026 ; GO:0016787
SF21_Tr744_4_[837_-_367]_R_Sense)	SF21_Tr744	471	1751.74	10.7746	Q2F5Q6	#NA	NA	InsectProt	Kazal-type proteinase inhibitor (Uncharacterized protein)	79.17	96	20	0	378	91	1	96	2e-52	163	471	96	61.1465	100	#NA
SF21_Tr3683_1_[410_-_3]_R_Sense)	SF21_Tr3683	408	1738.91	10.764	Q4V4R9	#NA	NA	InsectProt	IP04321p (Fragment)	56.32	87	38	1	302	42	2	85	1e-32	112	408	91	63.9706	95.6044	GO:0015078 ; GO:0015991 ; GO:0033179
SF21_Tr12894_3_[342_-_1136]	SF21_Tr12894	795	1658.22	10.6954	Q5UAT3	#NA	NA	InsectProt	Ribosomal protein L7A (Uncharacterized protein)	86.21	232	32	1	762	67	38	268	6e-124	355	795	268	87.5472	86.5672	GO:0005840 ; GO:0030529 ; GO:0042254
SF21_Tr11955_1_[405_-_863]	SF21_Tr11955	459	1631.74	10.6722	Q5UAS7	#NA	NA	InsectProt	Ribosomal protein L12 (Uncharacterized protein)	94.03	134	8	0	58	459	31	164	3e-85	248	459	164	87.5817	81.7073	GO:0003735 ; GO:0005840 ; GO:0006412 ; GO:0030529
SF21_Tr15589_3_[1826_-_1272]_R_Sense)	SF21_Tr15589	555	1616.18	10.6584	A8E700	#NA	NA	InsectProt	IP19982p (Fragment)	45.65	138	68	3	97	489	12	141	1e-23	93.6	555	182	74.5946	75.8242	GO:0003735 ; GO:0005622 ; GO:0005840 ; GO:0006412
SF21_Tr21743_1_[11_-_430]	SF21_Tr21743	420	1610.96	10.6537	Q5UAR0	#NA	NA	InsectProt	Ribosomal protein L28 (Uncharacterized protein)	91.34	127	11	1	1	381	1	126	8e-67	200	420	139	90.7143	91.3669	GO:0003735 ; GO:0005622 ; GO:0005840 ; GO:0006412
SF21_Tr17855_6_[1014_-_418]_R_Sense)	SF21_Tr17855	597	1599.94	10.6438	Q5UAN9	#NA	NA	InsectProt	Ribosomal protein S5 (Uncharacterized protein)	100	148	0	0	540	97	72	219	1e-100	291	597	219	74.3719	67.5799	GO:0003723 ; GO:0003735 ; GO:0005622 ; GO:0005840 ; GO:0006412 ; GO:0015935 ; GO:0030529
SF21_Tr11916_6_[3459_-_4532]	SF21_Tr11916	1074	1566.65	10.6135	Q5UAT5	#NA	NA	InsectProt	Ribosomal protein L6	80.74	244	47	0	843	112	30	273	1e-115	337	1074	273	68.1564	89.3773	GO:0003735 ; GO:0005622 ; GO:0005840 ; GO:0006412
SF21_Tr7314_3_[1093_-_482]_R_Sense)	SF21_Tr7314	612	1534.14	10.5832	H9JMW4	#NA	NA	InsectProt	40S ribosomal protein S4	96	150	6	0	450	1	49	198	1e-105	300	612	245	73.5294	61.2245	#NA
SF21_Tr11443_4_[1206_-_313]_R_Sense)	SF21_Tr11443	894	1518.63	10.5686	O76190	#NA	NA	InsectProt	60S ribosomal protein L5	85.82	261	36	3	46	825	41	297	3e-154	434	894	299	87.5839	87.291	GO:0003723 ; GO:0003735 ; GO:0005622 ; GO:0005737 ; GO:0005840 ; GO:0006412 ; GO:0008097 ; GO:0019843 ; GO:0030529
SF21_Tr3682_1_[1_-_552]	SF21_Tr3682	552	1516.3	10.5663	Q2QEH2	#NA	NA	InsectProt	Cellular retinoic acid binding protein (Fatty acid binding protein 1) (Putative cellular retinoic acid binding protein)	92.42	132	10	0	157	552	1	132	2e-85	249	552	132	71.7391	100	GO:0005215 ; GO:0005488 ; GO:0006810 ; GO:0008289
SF21_Tr12878_4_[1560_-_2594]	SF21_Tr12878	1035	1507.52	10.558	B3TGM3	#NA	NA	InsectProt	Glyceraldehyde-3-phosphate dehydrogenase (EC 1.2.1.12) (Fragment)	95.22	230	11	0	316	1005	1	230	4e-134	382	1035	230	66.6667	100	GO:0004365 ; GO:0005488 ; GO:0005737 ; GO:0006096 ; GO:0016491 ; GO:0016620 ; GO:0055114
SF21_Tr523_3_[1844_-_2461]	SF21_Tr523	618	1504.63	10.5552	H9IUP1	#NA	NA	InsectProt	Uncharacterized protein	69.01	142	43	1	136	558	1	142	1e-71	215	618	142	68.932	100	#NA
SF21_Tr12149_6_[4472_-_3846]_R_Sense)	SF21_Tr12149	627	1485.94	10.5372	H9J5Z2	#NA	NA	InsectProt	Uncharacterized protein	85.4	137	20	0	217	627	1	137	6e-86	251	627	137	65.5502	100	#NA
SF21_Tr6307_16_[13534_-_12629]_R_Sense)	SF21_Tr6307	906	1479.91	10.5313	C0IRB4	#NA	NA	InsectProt	Elongation factor 1-alpha (Fragment)	66.45	304	98	3	901	2	74	371	3e-122	357	906	409	100.662	74.3276	GO:0000166 ; GO:0003746 ; GO:0003924 ; GO:0005525 ; GO:0005737 ; GO:0006184 ; GO:0006414
SF21_Tr2806_24_[4859_-_4221]_R_Sense)	SF21_Tr2806	639	1438.1	10.4899	Q2F5M1	#NA	NA	InsectProt	GTP-binding nuclear protein Ran (Uncharacterized protein)	98.59	213	3	0	1	639	1	213	4e-160	442	639	213	100	100	GO:0000166 ; GO:0003924 ; GO:0005525 ; GO:0005634 ; GO:0006184 ; GO:0006886 ; GO:0006913 ; GO:0007165
SF21_Tr729_13_[2722_-_1196]_R_Sense)	SF21_Tr729	1527	1437.06	10.4889	D6WE67	#NA	NA	InsectProt	Putative uncharacterized protein	64.72	479	155	7	103	1497	110	576	0	571	1527	597	94.1061	80.2345	GO:0000166 ; GO:0004672 ; GO:0004674 ; GO:0005524 ; GO:0006468 ; GO:0016772
SF21_Tr15522_1_[878_-_39]_R_Sense)	SF21_Tr15522	840	1412.11	10.4636	H9JWZ9	#NA	NA	InsectProt	Uncharacterized protein	86.59	246	32	1	103	837	1	246	3e-126	360	840	247	87.8571	99.5951	#NA
SF21_Tr3247_6_[65_-_3376]	SF21_Tr3247	3312	1386.31	10.437	H9J1H4	#NA	NA	InsectProt	Uncharacterized protein	75.5	1094	266	8	37	3312	1	1007	0	1501	3312	1007	99.0942	108.64	#NA
SF21_Tr8364_3_[807_-_1538]	SF21_Tr8364	732	1358.67	10.408	H9JYG9	#NA	NA	InsectProt	Uncharacterized protein	92.42	211	16	0	4	636	92	302	6e-144	406	732	308	86.4754	68.5065	#NA
SF21_Tr5216_10_[9696_-_10445]	SF21_Tr5216	750	1323.65	10.3703	Q2F637	#NA	NA	InsectProt	14-3-3 protein zeta	99.58	239	1	0	34	750	9	247	3e-170	470	750	247	95.6	96.7611	GO:0005737 ; GO:0019904
SF21_Tr329_1_[170_-_619]	SF21_Tr329	450	1307.82	10.3529	Q19P02	#NA	NA	InsectProt	Cytochrome b-c1 complex subunit 7	82.57	109	18	1	324	1	9	117	2e-61	186	450	117	72.6667	93.1624	GO:0006122 ; GO:0008121
SF21_Tr6445_5_[1186_-_611]_R_Sense)	SF21_Tr6445	576	1305.95	10.3509	B4R0I4	XP_002103496.1	195571009	InvertProt	GD20460 [Drosophila simulans]	52.14	117	41	3	227	532	1	116	5e-29	107	576	116	60.9375	100.862	GO:0005737 ; GO:0006457
SF21_Tr3687_2_[811_-_317]_R_Sense)	SF21_Tr3687	495	1287.07	10.3299	Q2F5S6	#NA	NA	InsectProt	Cytochrome c oxidase subunit Va	90.85	142	13	0	69	494	1	142	3e-94	271	495	151	86.0606	94.0397	GO:0004129
SF21_Tr9434_3_[1207_-_584]_R_Sense)	SF21_Tr9434	624	1284.12	10.3266	H9JFQ7	#NA	NA	InsectProt	Uncharacterized protein	45.24	126	68	1	232	606	17	142	1e-31	114	624	150	60.5769	84	#NA
SF21_Tr2544_2_[255_-_1118]	SF21_Tr2544	864	1282.99	10.3253	Q2F5X9	#NA	NA	InsectProt	Nucleosome assembly protein	79.27	275	57	1	7	831	1	273	3e-145	414	864	376	95.4861	73.1383	GO:0005634 ; GO:0006334
SF21_Tr1911_3_[193_-_1377]	SF21_Tr1911	1185	1238.45	10.2743	H9JB09	#NA	NA	InsectProt	Uncharacterized protein	73.66	391	100	5	19	1182	1	388	8e-115	341	1185	389	98.9873	100.514	#NA
SF21_Tr2923_6_[2953_-_4734]	SF21_Tr2923	1782	1205.88	10.2359	H9JW23	#NA	NA	InsectProt	Uncharacterized protein	47.3	463	237	7	121	1488	174	627	5e-141	424	1782	627	77.9461	73.8437	#NA
SF21_Tr1837_3_[677_-_39]_R_Sense)	SF21_Tr1837	639	1183.62	10.209	Q1HPP3	#NA	NA	InsectProt	H+ transporting ATP synthase subunit d (Uncharacterized protein)	82.94	170	29	0	579	70	1	170	6e-104	298	639	179	79.8122	94.9721	GO:0000276 ; GO:0015078 ; GO:0015986
SF21_Tr2261_3_[2480_-_1671]_R_Sense)	SF21_Tr2261	810	1174.73	10.1981	Q1HPT4	#NA	NA	InsectProt	14-3-3 epsilon (14-3-3 epsilon protein) (Tyrosine 3-monooxygenase/tryptophan 5-monooxygenase activation protein epsilon polypeptide)	96.95	262	8	0	25	810	1	262	7e-180	496	810	262	97.037	100	GO:0004497 ; GO:0019904
SF21_Tr11469_2_[487_-_1173]	SF21_Tr11469	687	1174.57	10.1979	Q64FN2	#NA	NA	InsectProt	40S ribosomal protein S3a	77.13	188	40	4	133	687	81	263	4e-84	252	687	263	82.0961	71.4829	GO:0003735 ; GO:0005622 ; GO:0005737 ; GO:0005840 ; GO:0006412 ; GO:0030529
SF21_Tr1675_12_[2344_-_152]_R_Sense)	SF21_Tr1675	2193	1174.3	10.1976	Q9BLC5	#NA	NA	InsectProt	90-kDa heat shock protein (Uncharacterized protein)	98.19	442	8	0	868	2193	275	716	0	815	2193	716	60.4651	61.7318	GO:0005524 ; GO:0005737 ; GO:0006457 ; GO:0006950 ; GO:0051082
SF21_Tr924_5_[2638_-_4479]	SF21_Tr924	1842	1171.91	10.1946	H9J1T2	#NA	NA	InsectProt	Uncharacterized protein	95.59	431	19	0	10	1302	1	431	0	797	1842	464	70.1954	92.8879	#NA
SF21_Tr11477_1_[266_-_757]	SF21_Tr11477	492	1165.89	10.1872	Q5UAL7	#NA	NA	InsectProt	Ribosomal protein S26 (Uncharacterized protein)	42.4	125	64	2	440	90	1	115	2e-17	74.7	492	115	76.2195	108.696	GO:0003735 ; GO:0005622 ; GO:0005840 ; GO:0006412
SF21_Tr1642_10_[9372_-_6292]_R_Sense)	SF21_Tr1642	3081	1158.11	10.1776	D7GYM9	#NA	NA	InsectProt	Putative uncharacterized protein	46.87	1037	539	14	1	3075	272	1296	0	935	3081	1302	100.974	79.6467	GO:0003676 ; GO:0003677 ; GO:0003723 ; GO:0003964 ; GO:0004190 ; GO:0006278 ; GO:0006508 ; GO:0015074
SF21_Tr3399_1_[2084_-_2743]	SF21_Tr3399	660	1144.98	10.1611	H9JKV3	#NA	NA	InsectProt	Uncharacterized protein	83.33	138	23	0	217	630	9	146	3e-80	238	660	147	62.7273	93.8776	#NA
SF21_Tr5227_7_[3570_-_4454]	SF21_Tr5227	885	1138.71	10.1532	H9JB99	#NA	NA	InsectProt	Uncharacterized protein	90.05	221	22	0	187	849	3	223	1e-126	362	885	235	74.9153	94.0426	#NA
SF21_Tr19252_1_[498_-_1295]	SF21_Tr19252	798	1133.31	10.1463	Q9BPS1	#NA	NA	InsectProt	Elongation factor 1 delta (Uncharacterized protein)	80.45	266	52	1	1	798	1	262	6e-127	362	798	262	100	101.527	GO:0003746 ; GO:0005853 ; GO:0006412 ; GO:0006414
SF21_Tr12064_11_[5170_-_3782]_R_Sense)	SF21_Tr12064	1389	1128.45	10.1401	Q589Y5	#NA	NA	InsectProt	Serine protease	99.48	381	2	0	247	1389	12	392	0	805	1389	392	82.2894	97.1939	GO:0003824 ; GO:0004252 ; GO:0006508 ; GO:0008233 ; GO:0008236 ; GO:0016787
SF21_Tr21321_5_[751_-_89]_R_Sense)	SF21_Tr21321	663	1127.99	10.1395	Q7Z1E3	#NA	NA	InsectProt	Glutathione S-transferase 2	58.82	204	84	0	52	663	1	204	6e-84	249	663	206	92.3077	99.0291	GO:0016740
SF21_Tr5854_4_[5037_-_4540]_R_Sense)	SF21_Tr5854	498	1125.33	10.1361	P25867	#NA	NA	InsectProt	Ubiquitin-conjugating enzyme E2-17 kDa (EC 6.3.2.19) (Protein effete) (Ubiquitin carrier protein) (Ubiquitin-protein ligase)	97.28	147	4	0	1	441	1	147	7e-108	305	498	147	88.5542	100	GO:0000166 ; GO:0001745 ; GO:0001751 ; GO:0004842 ; GO:0005515 ; GO:0005524 ; GO:0005875 ; GO:0006511 ; GO:0007049 ; GO:0007067 ; GO:0007126 ; GO:0007140 ; GO:0007286 ; GO:0008054 ; GO:0016322 ; GO:0016567 ; GO:0016874 ; GO:0016881 ; GO:0030718 ; GO:0031647 ; GO:0045676 ; GO:0048132 ; GO:0048477 ; GO:0051276 ; GO:0051301
SF21_Tr2889_6_[1391_-_264]_R_Sense)	SF21_Tr2889	1128	1095.18	10.097	P84183	#NA	NA	InsectProt	Actin, cytoplasmic A4	100	376	0	0	1	1128	1	376	0	761	1128	376	100	100	GO:0000166 ; GO:0005524 ; GO:0005737 ; GO:0005856
SF21_Tr904_40_[6058_-_485]_R_Sense)	SF21_Tr904	5574	1094.03	10.0954	H9JWX6	#NA	NA	InsectProt	Uncharacterized protein	58.77	1761	706	7	256	5478	13	1733	0	1367	5574	1768	94.7793	99.6041	#NA
SF21_Tr7747_6_[3145_-_1196]_R_Sense)	SF21_Tr7747	1950	1087.17	10.0864	H9J134	#NA	NA	InsectProt	Uncharacterized protein	75.63	394	89	4	790	1950	183	563	4e-173	506	1950	563	60.6154	69.9822	#NA
SF21_Tr11738_3_[261_-_1493]	SF21_Tr11738	1233	1072.36	10.0666	H9J390	#NA	NA	InsectProt	Uncharacterized protein	89.02	410	45	0	4	1233	1	410	0	749	1233	494	99.7567	82.996	#NA
SF21_Tr1229_3_[658_-_2178]	SF21_Tr1229	1521	1047.45	10.0327	D2A532	#NA	NA	InsectProt	Nimrod-like protein	41.1	309	160	12	178	1038	84	388	3e-82	263	1521	436	60.9467	70.8716	#NA
SF21_Tr3685_6_[3518_-_3036]_R_Sense)	SF21_Tr3685	483	1045.62	10.0301	H9J806	#NA	NA	InsectProt	Uncharacterized protein	83.67	98	16	0	321	28	1	98	1e-64	194	483	99	60.8696	98.9899	#NA
SF21_Tr11676_6_[1208_-_573]_R_Sense)	SF21_Tr11676	636	1033.5	10.0133	B3RKY0	XP_002108656.1	195997575	InvertProt	hypothetical protein TRIADDRAFT_5340 [Trichoplax adhaerens]	43.85	130	73	1	546	157	43	165	3e-27	103	636	172	61.3208	75.5814	GO:0000166 ; GO:0003676
SF21_Tr730_1_[239_-_874]	SF21_Tr730	636	1029.58	10.0078	Q5CCJ4	#NA	NA	InsectProt	Glutathione S-transferase sigma (Uncharacterized protein)	65.52	203	70	0	633	25	1	203	5e-96	279	636	204	95.7547	99.5098	GO:0016740
SF21_Tr3576_2_[493_-_1143]	SF21_Tr3576	651	1028.29	10.006	Q1HPP5	#NA	NA	InsectProt	Actin-depolymerizing factor 1 (Actin-depolymerizing factor 4)	99.32	148	1	0	633	190	1	148	3e-104	298	651	148	68.2028	100	GO:0003779 ; GO:0005622
SF21_Tr11798_3_[1259_-_234]_R_Sense)	SF21_Tr11798	1026	999.94	9.9657	H9IS44	#NA	NA	InsectProt	Uncharacterized protein	35.74	263	169	4	193	981	4	258	1e-50	171	1026	267	76.9006	98.5019	#NA
SF21_Tr2344_4_[513_-_1]_R_Sense)	SF21_Tr2344	513	983.63	9.94197	Q1HQ55	#NA	NA	InsectProt	Peptidyl-prolyl cis-trans isomerase	97.22	108	3	0	384	61	1	108	1e-74	220	513	108	63.1579	100	GO:0000413 ; GO:0003755 ; GO:0006457 ; GO:0016853
SF21_Tr6582_4_[1360_-_2817]	SF21_Tr6582	1458	983.06	9.94114	H9J095	#NA	NA	InsectProt	Uncharacterized protein	77.78	459	98	10	94	1458	9	438	0	690	1458	438	94.4444	104.795	#NA
SF21_Tr16408_4_[1057_-_746]_R_Sense)	SF21_Tr16408	312	975.76	9.93038	Q5UAQ6	#NA	NA	InsectProt	Ribosomal protein L32 (Uncharacterized protein)	97.09	103	3	0	310	2	32	134	2e-69	205	312	134	99.0385	76.8657	GO:0003735 ; GO:0005622 ; GO:0005840 ; GO:0006412
SF21_Tr6663_2_[554_-_1258]	SF21_Tr6663	705	965.09	9.91452	H9IS81	#NA	NA	InsectProt	Uncharacterized protein	90.91	154	14	0	650	189	2	155	4e-67	205	705	155	65.5319	99.3548	#NA
SF21_Tr11545_4_[829_-_248]_R_Sense)	SF21_Tr11545	582	957.13	9.90257	Q5UAN6	#NA	NA	InsectProt	40S ribosomal protein S8	50.65	154	74	4	43	498	52	201	8e-33	118	582	208	79.3814	74.0385	GO:0003735 ; GO:0005622 ; GO:0005840 ; GO:0006412 ; GO:0030529
SF21_Tr12891_2_[1419_-_2057]	SF21_Tr12891	639	940.27	9.87693	Q5UAS5	#NA	NA	InsectProt	Ribosomal protein L13A (Uncharacterized protein)	83.22	143	24	2	528	100	64	204	1e-73	223	639	204	67.1362	70.098	GO:0003735 ; GO:0005840 ; GO:0006412 ; GO:0015934
SF21_Tr5665_2_[932_-_1747]	SF21_Tr5665	816	939.59	9.87589	Q8SZN5	#NA	NA	InsectProt	RE73481p	52.75	273	123	3	1	801	61	332	2e-97	290	816	335	100.368	81.4925	GO:0003884 ; GO:0005488 ; GO:0016491 ; GO:0016641 ; GO:0055114
SF21_Tr11526_9_[5517_-_2758]_R_Sense)	SF21_Tr11526	2760	938.71	9.87454	H9IVD1	#NA	NA	InsectProt	Uncharacterized protein	70.65	903	249	14	70	2730	5	894	0	1161	2760	1049	98.1522	86.082	#NA
SF21_Tr11589_7_[3051_-_2212]_R_Sense)	SF21_Tr11589	840	934.79	9.8685	Q9GPH3	#NA	NA	InsectProt	Activating transcription factor of chaperone	66.18	204	69	2	229	840	36	236	1e-71	221	840	236	72.8571	86.4407	GO:0003677 ; GO:0003700 ; GO:0005634 ; GO:0006351 ; GO:0006355 ; GO:0006986 ; GO:0043565 ; GO:0046983
SF21_Tr10291_1_[386_-_886]	SF21_Tr10291	501	934.55	9.86813	Q1HDZ3	#NA	NA	InsectProt	Rsf1	80.15	136	27	1	61	468	1	134	6e-56	174	501	143	81.4371	95.1049	GO:0000166 ; GO:0003676
SF21_Tr11465_2_[380_-_859]	SF21_Tr11465	480	933.36	9.86629	Q5UAM9	#NA	NA	InsectProt	40S ribosomal protein S14	99.1	111	1	0	107	439	30	140	5e-52	164	480	151	69.375	73.5099	GO:0003674 ; GO:0003735 ; GO:0005575 ; GO:0005622 ; GO:0005840 ; GO:0006412 ; GO:0008150 ; GO:0030529
SF21_Tr6678_2_[358_-_921]	SF21_Tr6678	564	931.13	9.86284	Q6NN09	#NA	NA	InsectProt	CG1746, isoform A (EC 3.6.3.6) (CG1746, isoform B) (EC 3.6.3.6) (CG1746, isoform C) (EC 3.6.3.6) (GM13193p)	72.57	113	24	3	5	322	9	121	7e-25	95.5	564	138	60.1064	81.8841	GO:0005515 ; GO:0006810 ; GO:0006811 ; GO:0008553 ; GO:0015078 ; GO:0015986 ; GO:0015991 ; GO:0015992 ; GO:0016020 ; GO:0016021 ; GO:0016787 ; GO:0033177 ; GO:0045263 ; GO:0046933
SF21_Tr11482_6_[2096_-_858]_R_Sense)	SF21_Tr11482	1239	904.62	9.82117	P54412	#NA	NA	InsectProt	Probable elongation factor 1-gamma (EF-1-gamma) (eEF-1B gamma)	51.21	371	178	6	106	1209	39	398	6e-100	304	1239	398	89.8305	93.2161	GO:0000003 ; GO:0003746 ; GO:0005515 ; GO:0005853 ; GO:0006412 ; GO:0006414 ; GO:0009792 ; GO:0040010
SF21_Tr399_1_[1312_-_314]_R_Sense)	SF21_Tr399	999	902.89	9.81841	D3JSV9	#NA	NA	InsectProt	RPA43_N protein (Uncharacterized protein)	74.76	210	52	2	91	717	1	206	5e-111	322	999	209	63.0631	100.478	GO:0003899 ; GO:0006351
SF21_Tr3676_5_[1534_-_239]_R_Sense)	SF21_Tr3676	1296	887.22	9.79315	Q6T9Z7	#NA	NA	InsectProt	Fibroinase (Uncharacterized protein)	78.7	324	69	1	1194	223	21	341	0	549	1296	341	75	95.0147	GO:0004197 ; GO:0006508 ; GO:0008233 ; GO:0008234 ; GO:0016787
SF21_Tr925_2_[1277_-_957]_R_Sense)	SF21_Tr925	321	881.22	9.78336	A8DYM6	#NA	NA	InsectProt	CG42566 (Fragment)	58.9	73	30	0	53	271	5	77	2e-33	112	321	77	68.2243	94.8052	GO:0003674 ; GO:0005575 ; GO:0008150 ; GO:0008270
SF21_Tr11872_4_[390_-_3083]	SF21_Tr11872	2694	872.1	9.76835	H9IZD3	#NA	NA	InsectProt	Uncharacterized protein	76.72	610	142	2	157	1986	35	642	0	914	2694	731	67.9287	83.4473	#NA
SF21_Tr1983_6_[2068_-_284]_R_Sense)	SF21_Tr1983	1785	861.67	9.75099	H9JCV2	#NA	NA	InsectProt	Uncharacterized protein	95.32	556	26	0	67	1734	1	556	0	1020	1785	572	93.4454	97.2028	#NA
SF21_Tr3562_1_[135_-_1793]	SF21_Tr3562	1659	858.56	9.74578	H9JDF0	#NA	NA	InsectProt	Uncharacterized protein	54.15	530	242	3	49	1635	19	545	0	585	1659	555	95.8409	95.4955	#NA
SF21_Tr1860_22_[6739_-_6182]_R_Sense)	SF21_Tr1860	558	857.01	9.74317	D7ELG4	#NA	NA	InsectProt	Putative uncharacterized protein	40.94	127	70	5	553	188	6	116	6e-16	64.7	558	149	68.2796	85.2349	#NA
SF21_Tr3685_5_[3181_-_3639]	SF21_Tr3685	459	854.15	9.73835	H9J806	#NA	NA	InsectProt	Uncharacterized protein	83.67	98	16	0	18	311	1	98	7e-65	194	459	99	64.0523	98.9899	#NA
SF21_Tr16351_5_[1309_-_653]_R_Sense)	SF21_Tr16351	657	844.38	9.72175	Q1HQ81	#NA	NA	InsectProt	Nascent polypeptide associated complex protein alpha subunit	91.94	211	17	0	25	657	1	211	2e-100	291	657	211	96.347	100	#NA
SF21_Tr2068_6_[428_-_3]_R_Sense)	SF21_Tr2068	426	830.35	9.69758	#NA	XP_003140135.1	312074806	InvertProt	hypothetical protein LOAG_04559 [Loa loa]	39.53	86	44	1	236	3	1	86	5e-14	67.4	426	109	60.5634	78.8991	#NA
SF21_Tr2851_4_[5479_-_5114]_R_Sense)	SF21_Tr2851	366	829.69	9.69643	H9J1G9	#NA	NA	InsectProt	Uncharacterized protein	71.15	104	30	1	55	366	1	95	5e-47	147	366	95	85.2459	109.474	#NA
SF21_Tr12776_4_[1229_-_510]_R_Sense)	SF21_Tr12776	720	823.92	9.68636	Q2I0J5	#NA	NA	InsectProt	Glutathione S-transferase 3 (Uncharacterized protein)	73.3	221	59	1	58	720	1	220	4e-106	306	720	220	92.0833	100.455	GO:0016740
SF21_Tr3246_2_[971_-_2161]	SF21_Tr3246	1191	812.26	9.6658	H9J1H5	#NA	NA	InsectProt	Uncharacterized protein	84.84	343	50	2	169	1191	2	342	0	529	1191	342	86.398	100.292	#NA
SF21_Tr3684_2_[1959_-_1204]_R_Sense)	SF21_Tr3684	756	811.6	9.66463	Q6PTY2	#NA	NA	InsectProt	Kiser (Uncharacterized protein)	92.11	228	18	0	1	684	1	228	6e-153	426	756	228	90.4762	100	#NA
SF21_Tr3668_8_[3939_-_1150]_R_Sense)	SF21_Tr3668	2790	810.37	9.66244	H9JNE5	#NA	NA	InsectProt	Uncharacterized protein	30.6	634	405	17	643	2439	75	702	1e-65	236	2790	723	68.172	87.6902	#NA
SF21_Tr2358_4_[141_-_1679]	SF21_Tr2358	1539	808.94	9.65989	D3DMY7	#NA	NA	InsectProt	ATP synthase subunit beta (EC 3.6.3.14)	96.57	350	12	0	487	1536	1	350	0	621	1539	353	68.2261	99.1501	GO:0000166 ; GO:0005524 ; GO:0006754 ; GO:0006810 ; GO:0006811 ; GO:0008553 ; GO:0015986 ; GO:0015991 ; GO:0015992 ; GO:0016820 ; GO:0017111 ; GO:0033178 ; GO:0045261 ; GO:0046933
SF21_Tr12325_5_[1892_-_951]_R_Sense)	SF21_Tr12325	942	807.36	9.65707	A3QVV1	#NA	NA	InsectProt	Eukaryotic translation initiation factor 3 subunit F (eIF3f) (Eukaryotic translation initiation factor 3 subunit 5)	79.38	257	51	3	158	922	1	255	1e-119	347	942	289	81.8471	88.9273	GO:0003743 ; GO:0005737 ; GO:0006412 ; GO:0006413
SF21_Tr372_8_[1903_-_239]_R_Sense)	SF21_Tr372	1665	800.05	9.64395	Q2F5R4	#NA	NA	InsectProt	Glutamate dehydrogenase (Uncharacterized protein)	94.22	554	28	1	16	1665	1	554	0	1038	1665	554	99.8198	100	GO:0005488 ; GO:0006520 ; GO:0016491 ; GO:0055114
SF21_Tr16403_3_[759_-_268]_R_Sense)	SF21_Tr16403	492	790.92	9.62739	Q1HPX0	#NA	NA	InsectProt	Cytochrome c oxidase polypeptide Vb	89.92	119	12	0	127	483	1	119	7e-82	238	492	122	72.561	97.541	GO:0004129 ; GO:0005740
SF21_Tr6230_8_[1400_-_675]_R_Sense)	SF21_Tr6230	726	782.49	9.61193	D6WB54	#NA	NA	InsectProt	Peptidyl-prolyl cis-trans isomerase (EC 5.2.1.8)	89.12	147	16	0	278	718	18	164	5e-95	276	726	164	60.7438	89.6341	GO:0000413 ; GO:0003755 ; GO:0006457 ; GO:0016853
SF21_Tr6645_3_[2477_-_2959]	SF21_Tr6645	483	777.13	9.60201	H9JXR4	#NA	NA	InsectProt	Uncharacterized protein	39.45	109	65	3	103	426	41	146	5e-16	72	483	146	67.7019	74.6575	#NA
SF21_Tr2561_6_[2315_-_3529]	SF21_Tr2561	1215	772.31	9.59304	Q1HPN7	#NA	NA	InsectProt	Fructose-bisphosphate aldolase (EC 4.1.2.13)	90.66	364	34	0	1107	16	1	364	0	660	1215	364	89.8765	100	GO:0003824 ; GO:0004332 ; GO:0006096 ; GO:0008152 ; GO:0016829
SF21_Tr12018_11_[5411_-_4764]_R_Sense)	SF21_Tr12018	648	747.52	9.54597	Q1HPX5	#NA	NA	InsectProt	Archease (Uncharacterized protein)	86.79	159	21	0	169	645	1	159	1e-90	264	648	159	73.6111	100	#NA
SF21_Tr3677_3_[1780_-_1241]_R_Sense)	SF21_Tr3677	540	747.23	9.54541	H9JMJ8	#NA	NA	InsectProt	Uncharacterized protein	93.46	153	10	0	4	462	1	153	1e-90	263	540	174	85	87.931	#NA
SF21_Tr13617_4_[2405_-_354]_R_Sense)	SF21_Tr13617	2052	738.62	9.52869	Q1HDZ5	#NA	NA	InsectProt	Eukaryotic translation initiation factor 3 subunit B (eIF3b) (Eukaryotic translation initiation factor 3 subunit 9)	90.47	661	63	1	7	1989	16	675	0	1231	2052	695	96.6374	95.1079	GO:0000166 ; GO:0003676 ; GO:0003723 ; GO:0003743 ; GO:0005737 ; GO:0005852 ; GO:0006412 ; GO:0006413 ; GO:0006446
SF21_Tr16331_5_[2208_-_1357]_R_Sense)	SF21_Tr16331	852	727.03	9.50587	Q1HPS9	#NA	NA	InsectProt	Vacuolar ATP synthase subunit E	83.9	205	33	1	198	812	1	204	3e-86	258	852	226	72.1831	90.708	GO:0005524 ; GO:0015991 ; GO:0033178 ; GO:0042777 ; GO:0046933 ; GO:0046961
SF21_Tr17865_3_[550_-_50]_R_Sense)	SF21_Tr17865	501	726.07	9.50396	H9JMD1	#NA	NA	InsectProt	Uncharacterized protein	65.89	129	43	1	420	37	1	129	1e-58	180	501	130	77.2455	99.2308	#NA
SF21_Tr23288_1_[5_-_334]	SF21_Tr23288	330	721.19	9.49424	Q71G67	#NA	NA	InsectProt	Polyubiquitin (Fragment)	100	76	0	0	100	327	1	76	8e-49	151	330	76	69.0909	100	#NA
SF21_Tr10352_5_[1858_-_1247]_R_Sense)	SF21_Tr10352	612	720.7	9.49326	G5EEG0	#NA	NA	InsectProt	Calmodulin-like protein (Protein CAL-2)	36.57	134	66	4	478	134	30	163	2e-16	75.1	612	171	65.6863	78.3626	#NA
SF21_Tr11986_9_[6750_-_5842]_R_Sense)	SF21_Tr11986	909	710.24	9.47216	I1E4Y7	#NA	NA	InsectProt	Eukaryotic translation initiation factor 3 subunit G	85.97	278	39	1	858	25	1	274	9e-160	447	909	274	91.7492	101.46	#NA
SF21_Tr12276_2_[4553_-_4915]	SF21_Tr12276	363	709.69	9.47105	A9X4T2	#NA	NA	InsectProt	HMGA (Uncharacterized protein)	80.39	102	17	3	351	55	1	98	3e-31	108	363	114	84.2975	89.4737	GO:0003677
SF21_Tr2382_2_[751_-_2013]	SF21_Tr2382	1263	709.61	9.47088	#NA	XP_004536594.1	499009548	InvertProt	PREDICTED: uridine phosphorylase 1-like isoform X2 [Ceratitis capitata]	46.27	255	124	4	430	1155	57	311	5e-61	204	1263	316	60.5701	80.6962	#NA
SF21_Tr3643_7_[1934_-_360]_R_Sense)	SF21_Tr3643	1575	707.89	9.46738	G9LPT1	#NA	NA	InsectProt	UDP-glycosyltransferase UGT33N1	54.45	472	214	2	7	1419	5	472	0	536	1575	516	89.9048	91.4729	#NA
SF21_Tr1945_4_[401_-_24]_R_Sense)	SF21_Tr1945	378	697.42	9.44588	Q1HPT5	#NA	NA	InsectProt	V-type proton ATPase subunit F	93.81	97	6	0	293	3	1	97	3e-56	172	378	124	76.9841	78.2258	GO:0006810 ; GO:0006811 ; GO:0015991 ; GO:0015992 ; GO:0033178 ; GO:0033180 ; GO:0046933 ; GO:0046961
SF21_Tr11645_5_[2115_-_4505]	SF21_Tr11645	2391	695.92	9.44278	H9JQE8	#NA	NA	InsectProt	Uncharacterized protein	77.16	797	173	14	28	2391	33	818	0	1066	2391	818	100	97.4328	#NA
SF21_Tr17853_3_[1270_-_830]_R_Sense)	SF21_Tr17853	441	693.26	9.43725	Q16L85	XP_001662845.1	157133424	InvertProt	60S ribosomal protein L19 [Aedes aegypti]	78.9	109	23	0	438	112	53	161	1e-27	104	441	170	74.1497	64.1176	GO:0003735 ; GO:0005622 ; GO:0005840 ; GO:0006412
SF21_Tr349_1_[29_-_745]	SF21_Tr349	717	692.85	9.4364	Q1HQB7	#NA	NA	InsectProt	Proteasome subunit alpha type (EC 3.4.25.1)	97.44	234	6	0	16	717	1	234	3e-168	464	717	234	97.9079	100	GO:0000502 ; GO:0004175 ; GO:0004298 ; GO:0005634 ; GO:0005737 ; GO:0005839 ; GO:0006511 ; GO:0008233 ; GO:0016787 ; GO:0019773 ; GO:0051603
SF21_Tr12093_3_[2172_-_865]_R_Sense)	SF21_Tr12093	1308	692.31	9.43527	H9JDP3	#NA	NA	InsectProt	Uncharacterized protein	59.48	348	141	5	265	1308	1	302	3e-124	363	1308	302	79.8165	115.232	#NA
SF21_Tr11739_1_[122_-_1417]	SF21_Tr11739	1296	686.22	9.42253	Q1HPU7	#NA	NA	InsectProt	Adenosylhomocysteinase (EC 3.3.1.1)	92.09	430	34	0	7	1296	1	430	0	817	1296	430	99.537	100	GO:0004013 ; GO:0005737 ; GO:0006730 ; GO:0016787
SF21_Tr11548_7_[2761_-_533]_R_Sense)	SF21_Tr11548	2229	684.13	9.41813	H9IX45	#NA	NA	InsectProt	Uncharacterized protein	71.97	742	206	2	10	2229	12	752	0	1093	2229	752	99.8654	98.6702	#NA
SF21_Tr2213_5_[1125_-_1955]	SF21_Tr2213	831	683.52	9.41684	H9J4V2	#NA	NA	InsectProt	Uncharacterized protein	96.77	217	7	0	3	653	94	310	3e-155	437	831	332	78.3394	65.3614	#NA
SF21_Tr3699_1_[28_-_513]	SF21_Tr3699	486	676.51	9.40197	H9IWG1	#NA	NA	InsectProt	Uncharacterized protein	76.82	151	35	0	34	486	3	153	1e-72	216	486	153	93.2099	98.6928	#NA
SF21_Tr11674_3_[860_-_2809]	SF21_Tr11674	1950	675.49	9.39979	H9JK86	#NA	NA	InsectProt	Uncharacterized protein	59.94	644	250	7	1	1908	1	638	0	695	1950	684	99.0769	94.152	#NA
SF21_Tr3691_1_[767_-_57]_R_Sense)	SF21_Tr3691	711	672.22	9.39279	Q9VYI3	#NA	NA	InsectProt	Probable 39S ribosomal protein L49, mitochondrial (L49mt) (MRP-L49)	40.54	148	87	1	271	711	32	179	3e-38	132	711	179	62.4473	82.6816	GO:0003735 ; GO:0003743 ; GO:0005622 ; GO:0005739 ; GO:0005840 ; GO:0006412 ; GO:0006413 ; GO:0030529
SF21_Tr13620_1_[222_-_626]	SF21_Tr13620	405	669.37	9.38666	Q9VVG5	#NA	NA	InsectProt	CG7630 (RH19679p)	37.78	90	56	0	304	35	1	90	2e-16	70.9	405	90	66.6667	100	GO:0005811
SF21_Tr11520_5_[1820_-_141]_R_Sense)	SF21_Tr11520	1680	667.23	9.38204	Q9W418	#NA	NA	InsectProt	GH17761p (Ubiquitin-5E)	96.2	553	21	1	19	1677	1	532	0	1019	1680	534	98.75	103.558	GO:0003674 ; GO:0005515 ; GO:0005704 ; GO:0005875
SF21_Tr15498_1_[615_-_1838]	SF21_Tr15498	1224	665	9.37721	H9JM25	#NA	NA	InsectProt	Uncharacterized protein	76.64	351	81	2	160	1209	1	350	0	571	1224	350	86.0294	100.286	#NA
SF21_Tr2233_3_[524_-_1249]	SF21_Tr2233	726	650.46	9.34532	H9IS48	#NA	NA	InsectProt	Uncharacterized protein	96.93	228	7	0	40	723	88	315	5e-158	442	726	315	94.2149	72.381	#NA
SF21_Tr340_2_[2158_-_1772]_R_Sense)	SF21_Tr340	387	648.4	9.34074	H9JLF0	#NA	NA	InsectProt	NADH dehydrogenase [ubiquinone] 1 subunit C2	58.12	117	49	1	37	387	1	111	2e-47	149	387	111	90.6977	105.405	#NA
SF21_Tr11469_3_[674_-_1303]	SF21_Tr11469	630	647.61	9.33898	#NA	XP_783433.2	115666602	InvertProt	PREDICTED: 40S ribosomal protein S3a-like, partial [Strongylocentrotus purpuratus]	65.07	146	47	1	75	500	2	147	7e-55	175	630	147	69.5238	99.3197	#NA
SF21_Tr22012_3_[1957_-_2556]	SF21_Tr22012	600	643.57	9.32995	D9PTS6	#NA	NA	InsectProt	MIP24058p (Fragment)	41.34	179	75	2	7	453	54	230	1e-26	103	600	263	89.5	68.0608	GO:0003676 ; GO:0005622
SF21_Tr3696_2_[528_-_1]_R_Sense)	SF21_Tr3696	528	634.99	9.31059	A3QVV0	#NA	NA	InsectProt	Small nuclear ribonucleoprotein sm d2	94.96	119	6	0	407	51	1	119	1e-65	198	528	119	67.6136	100	GO:0003676 ; GO:0030529
SF21_Tr3692_7_[1920_-_433]_R_Sense)	SF21_Tr3692	1488	633.46	9.30711	Q8MUB0	#NA	NA	InsectProt	Dihydrolipoyl dehydrogenase (EC 1.8.1.4)	87.1	496	64	0	1	1488	1	496	0	847	1488	496	100	100	GO:0004148 ; GO:0005737 ; GO:0016491 ; GO:0045454 ; GO:0050660 ; GO:0055114
SF21_Tr317_1_[122_-_1027]	SF21_Tr317	906	615.02	9.26449	Q2F5N1	#NA	NA	InsectProt	Mitochondrial prohibitin complex protein 2 (Uncharacterized protein)	95.65	299	13	0	10	906	1	299	7e-161	451	906	299	99.0066	100	GO:0016020
SF21_Tr6359_2_[227_-_1135]	SF21_Tr6359	909	605.23	9.24134	Q9GV27	#NA	NA	InsectProt	Eukaryotic translation initiation factor 3 subunit H (eIF3h)	97.81	228	5	0	40	723	27	254	3e-158	446	909	337	75.2475	67.6558	GO:0003743 ; GO:0005737 ; GO:0006412 ; GO:0006413
SF21_Tr11540_10_[4598_-_3312]_R_Sense)	SF21_Tr11540	1287	604.54	9.23969	H9J9K3	#NA	NA	InsectProt	Uncharacterized protein	83.16	297	49	1	400	1287	17	313	2e-167	473	1287	313	69.2308	94.8882	#NA
SF21_Tr903_3_[949_-_26]_R_Sense)	SF21_Tr903	924	598.48	9.22516	A1Z6G4	#NA	NA	InsectProt	CG17508 (RE41154p1)	39.93	288	134	9	136	882	31	310	6e-59	192	924	321	93.5065	89.7196	#NA
SF21_Tr3518_6_[2497_-_2027]_R_Sense)	SF21_Tr3518	471	597.64	9.22313	Q9VZU6	#NA	NA	InsectProt	BTB-VII protein domain (Fragment)	58.56	111	46	0	25	357	1	111	6e-40	132	471	115	70.7006	96.5217	#NA
SF21_Tr2644_3_[4736_-_7186]	SF21_Tr2644	2451	593.24	9.21247	H9JW23	#NA	NA	InsectProt	Uncharacterized protein	42.95	589	323	12	409	2136	51	620	1e-151	459	2451	627	72.093	93.9394	#NA
SF21_Tr3056_4_[2727_-_2209]_R_Sense)	SF21_Tr3056	519	583.82	9.18938	H9JJK3	#NA	NA	InsectProt	Uncharacterized protein	86.72	128	17	0	136	519	1	128	2e-79	233	519	128	73.9884	100	#NA
SF21_Tr3052_1_[120_-_1112]	SF21_Tr3052	993	580.89	9.18212	H9JXL2	#NA	NA	InsectProt	Uncharacterized protein	46.23	212	113	1	166	798	18	229	1e-63	202	993	230	64.0483	92.1739	#NA
SF21_Tr1860_4_[2065_-_2388]	SF21_Tr1860	324	579.79	9.17939	E5T5Z1	XP_003370074.1	339257100	InvertProt	conserved hypothetical protein [Trichinella spiralis]	74.63	67	17	0	66	266	14	80	1e-24	92.4	324	80	62.037	83.75	#NA
SF21_Tr3700_2_[842_-_39]_R_Sense)	SF21_Tr3700	804	571.13	9.15768	Q1HQ18	#NA	NA	InsectProt	Proteasome beta subunit (Uncharacterized protein)	93.53	232	15	0	109	804	1	232	7e-159	442	804	232	86.5672	100	GO:0000502 ; GO:0004298 ; GO:0005839 ; GO:0051603
SF21_Tr3103_1_[539_-_859]	SF21_Tr3103	321	570.04	9.15492	H9J4Y3	#NA	NA	InsectProt	Uncharacterized protein	97.33	75	2	0	227	3	1	75	2e-48	150	321	76	70.0935	98.6842	#NA
SF21_Tr16016_2_[1189_-_323]_R_Sense)	SF21_Tr16016	867	564.5	9.14083	Q5TLD2	#NA	NA	InsectProt	Replication protein A middle subunit	74.35	269	65	5	73	867	1	259	2e-139	394	867	259	93.0796	103.861	GO:0003676
SF21_Tr10352_6_[1550_-_927]_R_Sense)	SF21_Tr10352	624	564.47	9.14075	P48593	#NA	NA	InsectProt	Calcium-binding protein E63-1	33.59	131	68	2	338	3	53	183	3e-18	80.5	624	193	62.9808	67.8756	GO:0005509 ; GO:0005515 ; GO:0005634 ; GO:0005737 ; GO:0005886 ; GO:0035071 ; GO:0048102
SF21_Tr3698_1_[171_-_530]	SF21_Tr3698	360	557.19	9.12203	H9J225	#NA	NA	InsectProt	Uncharacterized protein	79.31	116	24	0	350	3	1	116	1e-67	200	360	118	96.6667	98.3051	#NA
SF21_Tr8275_1_[960_-_1643]	SF21_Tr8275	684	557.08	9.12174	D6X111	#NA	NA	InsectProt	Putative uncharacterized protein	32.49	197	123	2	100	660	86	282	7e-31	116	684	282	86.4035	69.8582	#NA
SF21_Tr3675_5_[534_-_184]_R_Sense)	SF21_Tr3675	351	549.63	9.10232	Q2F5V6	#NA	NA	InsectProt	Translocase of inner mitochondrial membrane 8 homolog b (Uncharacterized protein)	88.89	90	10	1	326	57	1	89	1e-55	169	351	89	76.9231	101.124	GO:0005739 ; GO:0005743 ; GO:0006626 ; GO:0006810 ; GO:0015031 ; GO:0016020 ; GO:0042719 ; GO:0045039 ; GO:0046872 ; GO:0055085
SF21_Tr11459_1_[1416_-_1105]_R_Sense)	SF21_Tr11459	312	538.99	9.07411	B3MZZ1	XP_001966876.1	194769569	InvertProt	GF22685 [Drosophila ananassae]	50.65	77	38	0	233	3	14	90	5e-15	68.2	312	97	74.0385	79.3814	GO:0003735 ; GO:0005622 ; GO:0005840 ; GO:0006412
SF21_Tr756_1_[24_-_413]	SF21_Tr756	390	538.11	9.07176	#NA	XP_003698217.1	380029094	InvertProt	PREDICTED: uncharacterized protein LOC100871434 [Apis florea]	31.76	85	50	3	118	348	5	89	1e-05	45.8	390	139	65.3846	61.1511	#NA
SF21_Tr2012_6_[3827_-_3489]_R_Sense)	SF21_Tr2012	339	535.1	9.06366	H9J2D7	#NA	NA	InsectProt	Uncharacterized protein	77.33	75	17	0	37	261	1	75	3e-44	140	339	84	66.3717	89.2857	#NA
SF21_Tr5834_2_[130_-_867]	SF21_Tr5834	738	524.35	9.03439	Q1HQ59	#NA	NA	InsectProt	Eukaryotic translation initiation factor 6 (eIF-6)	93.88	245	15	0	4	738	1	245	6e-166	459	738	245	99.5935	100	GO:0003743 ; GO:0006413 ; GO:0042256 ; GO:0043022
SF21_Tr2049_5_[1102_-_35]_R_Sense)	SF21_Tr2049	1068	519.59	9.02123	Q1HPW4	#NA	NA	InsectProt	Eukaryotic translation initiation factor 3 subunit I (eIF3i)	92.71	329	24	0	22	1008	1	329	0	653	1068	329	92.4157	100	GO:0003743 ; GO:0005737 ; GO:0006412 ; GO:0006413
SF21_Tr20001_2_[1318_-_743]_R_Sense)	SF21_Tr20001	576	518.21	9.01739	Q1HQ98	#NA	NA	InsectProt	Cytochrome c oxidase polypeptide IV (Cytochrome c oxidase subunit IV) (Uncharacterized protein)	83.71	178	29	0	43	576	1	178	4e-107	305	576	178	92.7083	100	GO:0004129
SF21_Tr8568_3_[1568_-_1011]_R_Sense)	SF21_Tr8568	558	512.2	9.00056	Q3L234	#NA	NA	InsectProt	Uncharacterized protein (Zinc finger protein)	93.71	143	9	0	466	38	1	143	7e-110	311	558	143	76.8817	100	GO:0003676 ; GO:0008270 ; GO:0046872
SF21_Tr11889_4_[6360_-_9146]	SF21_Tr11889	2787	507.57	8.98746	H9IVI7	#NA	NA	InsectProt	Uncharacterized protein	69.41	922	270	9	55	2784	1	909	0	1245	2787	910	99.2465	101.319	#NA
SF21_Tr5216_11_[10154_-_10582]	SF21_Tr5216	429	507.33	8.98678	Q21539	#NA	NA	InsectProt	Protein M117.3	44.44	99	53	2	2	292	28	125	2e-16	71.6	429	125	69.2308	79.2	GO:0002009 ; GO:0002119 ; GO:0006898 ; GO:0009792 ; GO:0019904
SF21_Tr23274_1_[78_-_2972]	SF21_Tr23274	2895	501.95	8.9714	P21894	#NA	NA	InsectProt	Alanine--tRNA ligase, cytoplasmic (EC 6.1.1.7) (Alanyl-tRNA synthetase) (AlaRS)	84.06	966	152	2	1	2892	1	966	0	1641	2895	967	100.104	99.8966	GO:0000049 ; GO:0000166 ; GO:0003676 ; GO:0003723 ; GO:0004812 ; GO:0004813 ; GO:0005524 ; GO:0005737 ; GO:0006412 ; GO:0006419 ; GO:0016874 ; GO:0016876 ; GO:0043039 ; GO:0046872
SF21_Tr12708_5_[659_-_111]_R_Sense)	SF21_Tr12708	549	498.51	8.96148	Q5UAS3	#NA	NA	InsectProt	Ribosomal protein L15	95.17	145	7	0	459	25	60	204	3e-75	225	549	204	79.235	71.0784	GO:0003735 ; GO:0005622 ; GO:0005840 ; GO:0006412 ; GO:0030529
SF21_Tr432_6_[2597_-_1344]_R_Sense)	SF21_Tr432	1254	493.03	8.94553	Q8IS31	#NA	NA	InsectProt	Inhibitor of apoptosis protein	66.57	362	119	6	61	1140	1	346	2e-157	449	1254	346	86.6029	104.624	GO:0005622 ; GO:0008270 ; GO:0046872
SF21_Tr20971_2_[52_-_1137]	SF21_Tr20971	1086	492.36	8.94357	H9IZ97	#NA	NA	InsectProt	Uncharacterized protein	91.32	334	29	0	82	1083	89	422	0	635	1086	423	92.2652	78.9598	#NA
SF21_Tr5240_2_[289_-_1542]	SF21_Tr5240	1254	491.29	8.94043	Q4JI71	#NA	NA	InsectProt	Peptidyl-prolyl cis-trans isomerase	70.64	419	116	5	19	1254	1	402	2e-135	395	1254	402	100.239	104.229	GO:0000413 ; GO:0003755 ; GO:0006457 ; GO:0016853
SF21_Tr7113_1_[15_-_1403]	SF21_Tr7113	1389	491.08	8.93981	H9JS87	#NA	NA	InsectProt	Uncharacterized protein	74.42	477	108	4	1	1389	38	506	0	686	1389	506	103.024	94.2688	#NA
SF21_Tr7151_4_[345_-_1706]	SF21_Tr7151	1362	490.84	8.93911	Q2F640	#NA	NA	InsectProt	Ubiquinol-cytochrome c reductase core protein II (Uncharacterized protein)	75.23	440	108	3	46	1362	1	437	0	622	1362	437	96.9163	100.686	GO:0003824 ; GO:0004222 ; GO:0006508 ; GO:0008270 ; GO:0046872
SF21_Tr7206_4_[4274_-_3162]_R_Sense)	SF21_Tr7206	1113	490.61	8.93843	H9J6J8	#NA	NA	InsectProt	Uncharacterized protein	76.77	353	76	5	1	1041	22	372	7e-133	386	1113	380	95.1482	92.8947	#NA
SF21_Tr9263_6_[3135_-_1678]_R_Sense)	SF21_Tr9263	1458	489.9	8.93634	H9JP54	#NA	NA	InsectProt	Uncharacterized protein	92.9	352	25	0	403	1458	1	352	0	642	1458	352	72.428	100	#NA
SF21_Tr2270_1_[38_-_1423]	SF21_Tr2270	1386	489.34	8.93469	H9JE36	#NA	NA	InsectProt	Uncharacterized protein	84.28	369	56	1	286	1386	22	390	0	620	1386	390	79.8701	94.6154	#NA
SF21_Tr15272_1_[259_-_1014]	SF21_Tr15272	756	487.57	8.92947	Q9VXR1	#NA	NA	InsectProt	CG12379	42.53	174	93	3	184	684	14	172	5e-35	124	756	174	69.0476	100	GO:0005515
SF21_Tr13309_18_[1001_-_96]_R_Sense)	SF21_Tr13309	906	485.7	8.92392	H9JG95	#NA	NA	InsectProt	Uncharacterized protein	97.28	184	5	0	828	277	1	184	2e-117	338	906	231	60.9272	79.6537	#NA
SF21_Tr2889_7_[670_-_140]_R_Sense)	SF21_Tr2889	531	484.91	8.92157	F6J178	#NA	NA	InsectProt	CG9901 (Fragment)	46.67	135	60	2	6	374	79	213	3e-34	121	531	213	76.2712	63.3803	#NA
SF21_Tr11982_6_[4617_-_3763]_R_Sense)	SF21_Tr11982	855	482.93	8.91567	Q2F5R8	#NA	NA	InsectProt	Eukaryotic translation initiation factor 3 subunit E (eIF3e) (Eukaryotic translation initiation factor 3 subunit 6)	95.62	274	12	0	22	843	1	274	0	532	855	445	96.1404	61.573	GO:0003743 ; GO:0005737 ; GO:0006412 ; GO:0006413
SF21_Tr2904_1_[71_-_973]	SF21_Tr2904	903	481.91	8.91262	H9JTH1	#NA	NA	InsectProt	Uncharacterized protein	67.91	296	95	4	13	900	1	288	1e-85	260	903	290	98.3389	102.069	#NA
SF21_Tr16009_5_[1405_-_548]_R_Sense)	SF21_Tr16009	858	481.3	8.91079	H9JES3	#NA	NA	InsectProt	Uncharacterized protein	92.96	270	19	0	49	858	1	270	2e-162	453	858	270	94.4056	100	#NA
SF21_Tr3713_1_[21_-_566]	SF21_Tr3713	546	479.43	8.90518	H9JK83	#NA	NA	InsectProt	Uncharacterized protein	69.89	186	49	2	7	543	1	186	5e-88	257	546	192	102.198	96.875	#NA
SF21_Tr11832_6_[1678_-_410]_R_Sense)	SF21_Tr11832	1269	478.57	8.90259	H9IT95	#NA	NA	InsectProt	Uncharacterized protein	94.17	343	20	0	124	1152	18	360	0	623	1269	398	81.0875	86.1809	#NA
SF21_Tr720_3_[298_-_1023]	SF21_Tr720	726	478.34	8.90189	Q1HQ02	#NA	NA	InsectProt	Ferritin isoform 1 (Iron storage protein)	58.55	234	94	5	34	726	1	229	1e-86	258	726	229	96.6942	102.183	GO:0005488 ; GO:0006826 ; GO:0006879 ; GO:0008199 ; GO:0016491 ; GO:0046914 ; GO:0055114
SF21_Tr2245_11_[1868_-_498]_R_Sense)	SF21_Tr2245	1371	476.59	8.8966	H9JHY5	#NA	NA	InsectProt	Uncharacterized protein	97.1	379	11	0	235	1371	1	379	0	714	1371	379	82.9322	100	#NA
SF21_Tr8171_22_[1072_-_203]_R_Sense)	SF21_Tr8171	870	467.01	8.86731	H9IVK3	#NA	NA	InsectProt	Uncharacterized protein	89.8	196	20	0	157	744	3	198	5e-76	232	870	209	67.5862	93.7799	#NA
SF21_Tr3635_15_[4742_-_2631]_R_Sense)	SF21_Tr3635	2112	464.83	8.86056	H9JRM2	#NA	NA	InsectProt	Uncharacterized protein	82.86	525	90	0	46	1620	2	526	0	842	2112	543	74.5739	96.6851	#NA
SF21_Tr5866_1_[1010_-_2374]	SF21_Tr5866	1365	463.46	8.8563	Q2F6A6	#NA	NA	InsectProt	Elongation factor Tu	89.6	452	47	0	10	1365	14	465	0	797	1365	465	99.3407	97.2043	GO:0000166 ; GO:0003746 ; GO:0003924 ; GO:0005525 ; GO:0005622 ; GO:0006184 ; GO:0006414
SF21_Tr717_6_[263_-_2908]	SF21_Tr717	2646	455.4	8.83099	Q0ZB76	#NA	NA	InsectProt	Eukaryotic translation initiation factor 3 subunit C (eIF3c) (Eukaryotic translation initiation factor 3 subunit 8)	92.74	620	44	2	682	2538	223	841	0	1115	2646	876	70.2948	70.7763	GO:0003743 ; GO:0005737 ; GO:0005852 ; GO:0006412 ; GO:0006413
SF21_Tr1222_8_[1576_-_677]_R_Sense)	SF21_Tr1222	900	453.61	8.82531	Q5R1P5	#NA	NA	InsectProt	Heat shock protein hsp21.4 (Uncharacterized protein)	98.93	187	2	0	325	885	1	187	8e-123	350	900	187	62.3333	100	GO:0006950 ; GO:0009408
SF21_Tr2751_8_[4825_-_1544]_R_Sense)	SF21_Tr2751	3282	451.84	8.81967	H9JLK5	#NA	NA	InsectProt	Uncharacterized protein	61.65	790	296	9	838	3186	221	1006	0	977	3282	1006	72.2121	78.5288	#NA
SF21_Tr341_1_[356_-_45]_R_Sense)	SF21_Tr341	312	451.01	8.81702	A8DYC5	#NA	NA	InsectProt	CG34439, isoform A (GH20835p)	49.28	69	35	0	38	244	1	69	2e-20	79	312	73	66.3462	94.5205	GO:0003674 ; GO:0008150
SF21_Tr3675_4_[1712_-_1029]_R_Sense)	SF21_Tr3675	684	446.8	8.80349	H9JYI5	#NA	NA	InsectProt	Uncharacterized protein	82.27	203	36	1	76	684	17	218	6e-121	343	684	218	89.0351	93.1193	#NA
SF21_Tr5835_3_[3562_-_1652]_R_Sense)	SF21_Tr5835	1911	445.99	8.80087	Q9VL96	#NA	NA	InsectProt	Pescadillo homolog	59.91	424	168	3	46	1311	31	453	2e-168	496	1911	627	66.562	67.6236	GO:0000463 ; GO:0005622 ; GO:0005634 ; GO:0005654 ; GO:0005730 ; GO:0006364 ; GO:0008283 ; GO:0042254
SF21_Tr3690_1_[169_-_519]	SF21_Tr3690	351	442.41	8.78924	A3QVU8	#NA	NA	InsectProt	Dynein molecular motor protein light chain 1 (Dynein molecular motor protein light chain 2)	93.97	116	7	0	4	351	1	116	4e-81	234	351	116	99.1453	100	#NA
SF21_Tr11773_3_[1034_-_84]_R_Sense)	SF21_Tr11773	951	439.21	8.77877	H9J120	#NA	NA	InsectProt	Uncharacterized protein	74.28	276	71	5	124	951	1	264	1e-80	246	951	264	87.0662	104.545	#NA
SF21_Tr2748_6_[4085_-_5512]	SF21_Tr2748	1428	438.9	8.77775	H9JXK4	#NA	NA	InsectProt	Uncharacterized protein	58.76	468	132	7	16	1236	1	465	0	533	1428	468	98.3193	100	#NA
SF21_Tr465_9_[3344_-_2712]_R_Sense)	SF21_Tr465	633	436.52	8.7699	#NA	XP_780204.3	390361913	InvertProt	PREDICTED: probable aconitate hydratase, mitochondrial-like isoform 1 [Strongylocentrotus purpuratus]	61.33	150	56	4	188	631	10	153	4e-52	171	633	222	71.09	67.5676	#NA
SF21_Tr14493_2_[561_-_1022]	SF21_Tr14493	462	436.5	8.76984	Q5CCJ4	#NA	NA	InsectProt	Glutathione S-transferase sigma (Uncharacterized protein)	61.69	154	59	0	1	462	51	204	7e-65	198	462	204	100	75.4902	GO:0016740
SF21_Tr2963_6_[2835_-_1822]_R_Sense)	SF21_Tr2963	1014	435	8.76487	H9JQS1	#NA	NA	InsectProt	Uncharacterized protein	81.12	233	44	1	316	1014	85	316	2e-122	356	1014	316	68.9349	73.7342	#NA
SF21_Tr1399_1_[937_-_176]_R_Sense)	SF21_Tr1399	762	434.56	8.76341	Q5R1P7	#NA	NA	InsectProt	Heat shock protein hsp 19.9 (Uncharacterized protein)	70.41	169	50	1	235	741	1	167	1e-81	244	762	177	66.5354	95.4802	GO:0006950 ; GO:0009408
SF21_Tr5404_2_[1069_-_2]_R_Sense)	SF21_Tr5404	1068	431.39	8.75285	Q6IE02	#NA	NA	InsectProt	Mod(Mdg4)-heS00531	71.94	278	75	3	1067	243	71	343	5e-98	295	1068	344	78.0899	80.814	#NA
SF21_Tr10141_9_[2748_-_1519]_R_Sense)	SF21_Tr10141	1230	430.39	8.7495	#NA	XP_004928696.1	512916669	InvertProt	PREDICTED: nucleolin-like isoform X1 [Bombyx mori]	70.87	254	72	3	244	999	19	269	5e-114	341	1230	359	61.9512	70.7521	#NA
SF21_Tr2815_6_[4589_-_5239]	SF21_Tr2815	651	429.92	8.74792	H9J8U7	#NA	NA	InsectProt	Uncharacterized protein	89.86	217	22	0	1	651	1	217	2e-110	317	651	217	100	100	#NA
SF21_Tr11680_2_[11_-_1069]	SF21_Tr11680	1059	429.17	8.74541	H9J930	#NA	NA	InsectProt	Uncharacterized protein	58.94	358	139	2	1	1050	29	386	3e-147	422	1059	387	101.416	92.5065	#NA
SF21_Tr3723_3_[992_-_513]_R_Sense)	SF21_Tr3723	480	427.05	8.73826	D6WVU2	#NA	NA	InsectProt	Putative uncharacterized protein	41.6	125	73	2	94	468	21	142	2e-23	90.9	480	142	78.125	88.0282	GO:0003676 ; GO:0004526 ; GO:0005634 ; GO:0008033
SF21_Tr3556_4_[871_-_4521]	SF21_Tr3556	3651	424.38	8.72921	H9JXC1	#NA	NA	InsectProt	Uncharacterized protein	73.05	1195	304	8	61	3591	9	1182	0	1649	3651	1182	98.1923	101.1	#NA
SF21_Tr11667_2_[473_-_1744]	SF21_Tr11667	1272	422.28	8.72206	A0FDQ2	#NA	NA	InsectProt	Eukaryotic initiation factor 5C	89.41	406	43	0	16	1233	1	406	0	734	1272	419	95.7547	96.8974	GO:0003743 ; GO:0005488 ; GO:0006413 ; GO:0016070
SF21_Tr2664_1_[797_-_1525]	SF21_Tr2664	729	419.76	8.71342	B4NUC6	XP_002076979.1	195554884	InvertProt	GD24528 [Drosophila simulans]	31.25	160	109	3	73	549	11	154	2e-15	76.6	729	224	65.8436	71.4286	#NA
SF21_Tr3715_1_[591_-_124]_R_Sense)	SF21_Tr3715	468	416.24	8.70127	D6WLE9	#NA	NA	InsectProt	Cornichon	84.4	141	22	0	7	429	1	141	6e-61	186	468	148	90.3846	95.2703	GO:0005622 ; GO:0016020 ; GO:0035556
SF21_Tr1424_5_[613_-_2121]	SF21_Tr1424	1509	415.82	8.69982	H9IZF0	#NA	NA	InsectProt	Uncharacterized protein	80.26	456	90	1	91	1458	15	467	0	704	1509	467	90.6561	97.6445	#NA
SF21_Tr3088_8_[3700_-_2189]_R_Sense)	SF21_Tr3088	1512	415.18	8.69759	#NA	XP_004927819.1	512913119	InvertProt	PREDICTED: exonuclease 3'-5' domain-containing protein 1-like [Bombyx mori]	69.21	315	96	1	571	1512	1	315	5e-159	457	1512	315	62.5	100	#NA
SF21_Tr7702_2_[347_-_715]	SF21_Tr7702	369	412.79	8.68926	E5T6Y4	XP_003368401.1	339260448	InvertProt	60S ribosomal protein L18 [Trichinella spiralis]	70.53	95	28	0	70	354	13	107	1e-42	140	369	123	77.2358	77.2358	GO:0003735 ; GO:0005622 ; GO:0005840 ; GO:0006412
SF21_Tr15247_4_[1005_-_415]_R_Sense)	SF21_Tr15247	591	410.49	8.6812	H9JCH9	#NA	NA	InsectProt	Uncharacterized protein	85.71	133	19	1	554	156	4	135	4e-32	115	591	172	67.5127	77.3256	#NA
SF21_Tr1954_3_[1768_-_1190]_R_Sense)	SF21_Tr1954	579	409.29	8.67698	Q2F5K6	#NA	NA	InsectProt	Receptor expression enhancing protein isoform 2	85.54	166	24	0	82	579	1	166	3e-114	323	579	166	86.0104	100	GO:0004872
SF21_Tr23645_3_[564_-_2177]	SF21_Tr23645	1614	404.79	8.66103	Q2F6C2	#NA	NA	InsectProt	Chaperonin containing t-complex polypeptide 1 beta subunit (Uncharacterized protein)	93.84	536	33	0	7	1614	1	536	0	899	1614	536	99.6283	100	GO:0000166 ; GO:0005524 ; GO:0005737 ; GO:0006457 ; GO:0044267 ; GO:0051082
SF21_Tr2841_1_[18_-_710]	SF21_Tr2841	693	403.58	8.65671	B5DTA0	XP_002136115.1	198459141	InvertProt	GA28740 [Drosophila pseudoobscura pseudoobscura]	43.4	159	87	2	218	685	3	142	6e-35	125	693	167	68.8312	95.2096	GO:0045454
SF21_Tr12479_2_[1473_-_856]_R_Sense)	SF21_Tr12479	618	400.77	8.64663	Q1HPI6	#NA	NA	InsectProt	Myosin II essential light chain (Nonmuscle myosin essential light chain)	96.8	125	4	0	145	519	1	125	5e-82	241	618	147	60.6796	85.034	GO:0005509
SF21_Tr6273_13_[1385_-_294]_R_Sense)	SF21_Tr6273	1092	399.09	8.64057	H9IUJ6	#NA	NA	InsectProt	Uncharacterized protein	89.16	332	36	0	97	1092	1	332	0	593	1092	332	91.2088	100	#NA
SF21_Tr1860_14_[5409_-_5738]	SF21_Tr1860	330	398.69	8.63912	A7SUZ0	XP_001624571.1	156358531	InvertProt	predicted protein [Nematostella vectensis]	70.42	71	19	1	233	27	1	71	4e-25	94	330	90	64.5455	78.8889	#NA
SF21_Tr16323_2_[2279_-_2731]	SF21_Tr16323	453	396.54	8.63132	O17504	#NA	NA	InsectProt	Multiprotein bridging factor 1 (Uncharacterized protein)	96.58	146	5	0	16	453	1	146	1e-101	289	453	146	96.6887	100	GO:0003677 ; GO:0043565
SF21_Tr16341_4_[1244_-_2230]	SF21_Tr16341	987	396.42	8.63089	B3NJY5	XP_001975013.1	194881808	InvertProt	GG22091 [Drosophila erecta]	30.13	229	99	6	23	526	87	304	1e-14	77.4	987	307	69.6049	74.5928	GO:0003677 ; GO:0003700 ; GO:0005634 ; GO:0006351 ; GO:0006355 ; GO:0043565 ; GO:0046983
SF21_Tr2570_2_[1396_-_1758]	SF21_Tr2570	363	394.76	8.62483	Q538A4	#NA	NA	InsectProt	Ovary C/EBPg transcription factor (Uncharacterized protein)	71.43	77	22	1	323	93	30	105	6e-32	110	363	110	63.6364	70	GO:0003677 ; GO:0003700 ; GO:0005634 ; GO:0006351 ; GO:0006355 ; GO:0043565 ; GO:0046983
SF21_Tr331_1_[2002_-_2943]	SF21_Tr331	942	394.25	8.62297	Q0ZB78	#NA	NA	InsectProt	Eukaryotic translation initiation factor 2 subunit 2 (Uncharacterized protein)	88.75	311	33	2	16	942	1	310	1e-142	405	942	310	99.0446	100.323	GO:0003743 ; GO:0006413
SF21_Tr3743_2_[448_-_71]_R_Sense)	SF21_Tr3743	378	393.84	8.62147	H9JC23	#NA	NA	InsectProt	Uncharacterized protein	98.85	87	1	0	263	3	1	87	1e-46	147	378	95	69.0476	91.5789	#NA
SF21_Tr6288_4_[2364_-_5084]	SF21_Tr6288	2721	389.85	8.60678	#NA	XP_004927664.1	512912473	InvertProt	PREDICTED: chaoptin-like, partial [Bombyx mori]	46.14	867	462	8	7	2592	8	860	0	627	2721	884	95.5899	98.0769	#NA
SF21_Tr1840_5_[2741_-_1983]_R_Sense)	SF21_Tr1840	759	386.83	8.59556	O16143	#NA	NA	InsectProt	Small GTP-binding protein (Uncharacterized protein)	95.57	203	9	1	16	624	1	202	2e-140	393	759	202	80.2372	100.495	GO:0000166 ; GO:0005525 ; GO:0007264 ; GO:0015031
SF21_Tr1234_3_[29_-_1099]	SF21_Tr1234	1071	384.68	8.58752	Q1HQ62	#NA	NA	InsectProt	Cytochrome c1	92.86	308	22	0	148	1071	1	308	0	509	1071	308	86.2745	100	GO:0005506 ; GO:0009055 ; GO:0020037
SF21_Tr1235_4_[965_-_54]_R_Sense)	SF21_Tr1235	912	382.77	8.58033	H9J0M9	#NA	NA	InsectProt	Cytochrome b-c1 complex subunit Rieske, mitochondrial (EC 1.10.2.2)	85	260	39	0	780	1	1	260	9e-148	417	912	271	85.5263	95.941	#NA
SF21_Tr2642_5_[3419_-_2316]_R_Sense)	SF21_Tr2642	1104	380.75	8.5727	H9JYH3	#NA	NA	InsectProt	Uncharacterized protein	69.65	313	95	0	46	984	2	314	2e-158	449	1104	331	85.0543	94.5619	#NA
SF21_Tr23683_4_[1859_-_3493]	SF21_Tr23683	1635	378.54	8.5643	A1YM11	#NA	NA	InsectProt	Chaperonin	87.71	545	67	0	1	1635	1	545	0	900	1635	545	100	100	GO:0000166 ; GO:0005524 ; GO:0005737 ; GO:0006457 ; GO:0044267 ; GO:0051082
SF21_Tr2749_5_[566_-_135]_R_Sense)	SF21_Tr2749	432	376.93	8.55815	H9J9P6	#NA	NA	InsectProt	Uncharacterized protein	43.33	90	47	2	272	15	1	82	6e-13	62	432	90	62.5	100	#NA
SF21_Tr18196_6_[1248_-_244]_R_Sense)	SF21_Tr18196	1005	376.79	8.55762	H9JC55	#NA	NA	InsectProt	Uncharacterized protein	71.18	340	91	4	7	1005	1	340	6e-168	472	1005	340	101.493	100	#NA
SF21_Tr11405_1_[263_-_901]	SF21_Tr11405	639	375.71	8.55348	G4LWB9	XP_002580731.1	256089261	InvertProt	arginine/serine-rich splicing factor [Schistosoma mansoni]	53.03	132	46	2	121	468	3	134	2e-31	115	639	157	61.9718	84.0764	#NA
SF21_Tr3590_7_[6864_-_5806]_R_Sense)	SF21_Tr3590	1059	373.73	8.54585	E5EVW4	#NA	NA	InsectProt	Aldo-keto reductase (Uncharacterized protein)	76.9	303	70	0	10	918	1	303	5e-177	494	1059	303	85.8357	100	GO:0016491 ; GO:0055114
SF21_Tr11472_7_[1722_-_1114]_R_Sense)	SF21_Tr11472	609	373.59	8.54531	Q95VY8	#NA	NA	InsectProt	Protein tyrosine phosphatase	72.25	173	47	2	94	609	1	172	2e-88	258	609	172	85.2217	100.581	GO:0006470 ; GO:0008138 ; GO:0016311 ; GO:0016791
SF21_Tr1715_10_[4807_-_1439]_R_Sense)	SF21_Tr1715	3369	369.8	8.5306	D2A5W6	#NA	NA	InsectProt	Putative uncharacterized protein GLEAN_15096	65.81	1085	371	1	109	3363	1	1084	0	1414	3369	1089	96.6162	99.6327	GO:0003824 ; GO:0003878 ; GO:0004775 ; GO:0005488 ; GO:0005524 ; GO:0005737 ; GO:0008152 ; GO:0016874 ; GO:0044262 ; GO:0046912
SF21_Tr14948_1_[125_-_652]	SF21_Tr14948	528	369.47	8.52931	H9JQJ7	#NA	NA	InsectProt	Uncharacterized protein	96.53	144	5	0	97	528	1	144	2e-102	292	528	144	81.8182	100	#NA
SF21_Tr22602_1_[71_-_412]	SF21_Tr22602	342	369.14	8.52802	H9JCG0	#NA	NA	InsectProt	Uncharacterized protein	88.99	109	12	0	1	327	1	109	2e-54	166	342	113	95.614	96.4602	#NA
SF21_Tr12715_1_[203_-_922]	SF21_Tr12715	720	368.68	8.52623	H9JGE8	#NA	NA	InsectProt	Uncharacterized protein	86.81	235	31	0	16	720	34	268	1e-130	370	720	268	97.9167	87.6866	#NA
SF21_Tr5230_1_[557_-_1165]	SF21_Tr5230	609	368.03	8.52368	Q5CCL6	#NA	NA	InsectProt	P23-like protein (Uncharacterized protein)	72.62	168	44	2	112	609	1	164	6e-84	247	609	164	82.7586	102.439	#NA
SF21_Tr20758_1_[50_-_466]	SF21_Tr20758	417	365.76	8.51475	H9IZC5	#NA	NA	InsectProt	Uncharacterized protein	70.18	114	34	0	76	417	1	114	2e-53	165	417	114	82.0144	100	#NA
SF21_Tr3756_1_[23_-_499]	SF21_Tr3756	477	363.34	8.50518	Q2F5P9	#NA	NA	InsectProt	Mitogen-activated protein-binding protein-interacting protein (Uncharacterized protein)	96.8	125	4	0	103	477	1	125	2e-82	239	477	125	78.6164	100	#NA
SF21_Tr22337_6_[4222_-_2105]_R_Sense)	SF21_Tr22337	2118	362.74	8.50279	D6WGI6	#NA	NA	InsectProt	Putative uncharacterized protein	65.84	442	151	1	1	1326	42	482	0	535	2118	689	62.6062	64.1509	GO:0005488
SF21_Tr13430_1_[907_-_503]_R_Sense)	SF21_Tr13430	405	362.5	8.50184	H9JEK0	#NA	NA	InsectProt	Uncharacterized protein	87.27	110	14	0	76	405	1	110	6e-68	201	405	110	81.4815	100	#NA
SF21_Tr344_10_[2846_-_2481]_R_Sense)	SF21_Tr344	366	360.51	8.4939	D6X297	#NA	NA	InsectProt	Putative uncharacterized protein	44.34	106	56	1	49	357	6	111	4e-26	95.5	366	112	86.8852	94.6429	#NA
SF21_Tr3054_4_[1847_-_3]_R_Sense)	SF21_Tr3054	1845	358.52	8.48591	B5BSX6	#NA	NA	InsectProt	Scavenger receptor type C	52.74	402	186	5	43	1236	3	398	2e-149	446	1845	621	65.3659	64.7343	GO:0004872 ; GO:0005044 ; GO:0006955 ; GO:0016020 ; GO:0030247
SF21_Tr5273_6_[4424_-_3975]_R_Sense)	SF21_Tr5273	450	356.8	8.47897	D6WJE2	#NA	NA	InsectProt	Actin-related protein 2/3 complex subunit 5	69.74	152	40	1	1	438	1	152	3e-70	209	450	156	101.333	97.4359	GO:0005856 ; GO:0030833
SF21_Tr3249_2_[423_-_1460]	SF21_Tr3249	1038	356.66	8.47841	H9JEE8	#NA	NA	InsectProt	Uncharacterized protein	97.82	275	6	0	214	1038	18	292	0	562	1038	292	79.4798	94.1781	#NA
SF21_Tr1408_1_[1_-_804]	SF21_Tr1408	804	356.27	8.47683	H9IVR2	#NA	NA	InsectProt	Uncharacterized protein	70.85	199	58	0	205	801	1	199	2e-111	321	804	201	74.2537	99.005	#NA
SF21_Tr11492_1_[415_-_2403]	SF21_Tr11492	1989	354.69	8.47041	H9IZ96	#NA	NA	InsectProt	Uncharacterized protein	75.66	493	120	1	511	1989	1	448	0	759	1989	448	74.359	110.045	#NA
SF21_Tr3469_3_[826_-_269]_R_Sense)	SF21_Tr3469	558	352.53	8.4616	Q1HPZ7	#NA	NA	InsectProt	60S ribosomal protein L7/l12 (Uncharacterized protein)	84.92	179	27	0	22	558	1	179	1e-95	276	558	179	96.2366	100	GO:0003735 ; GO:0005622 ; GO:0005840 ; GO:0006412
SF21_Tr19259_1_[863_-_369]_R_Sense)	SF21_Tr19259	495	352	8.45943	Q1HQ42	#NA	NA	InsectProt	S-phase kinase-associated protein (Uncharacterized protein)	97.53	162	4	0	10	495	1	162	8e-104	295	495	162	98.1818	100	GO:0006511 ; GO:0016301 ; GO:0016310
SF21_Tr21348_1_[19_-_1032]	SF21_Tr21348	1014	351.23	8.45627	Q2F5J2	#NA	NA	InsectProt	Prohibitin protein WPH (Uncharacterized protein)	95.62	274	12	0	193	1014	1	274	7e-176	489	1014	274	81.0651	100	GO:0016020
SF21_Tr2237_4_[99_-_4658]	SF21_Tr2237	4560	350.76	8.45434	H9JLD1	#NA	NA	InsectProt	Uncharacterized protein	63.6	912	313	11	1882	4560	300	1180	0	1113	4560	1180	60	77.2881	#NA
SF21_Tr1623_7_[4195_-_2594]_R_Sense)	SF21_Tr1623	1602	350.29	8.45241	#NA	XP_004933743.1	512937337	InvertProt	PREDICTED: fragile X mental retardation syndrome-related protein 1 homolog [Bombyx mori]	76.71	395	83	5	76	1233	1	377	0	545	1602	478	73.97	82.636	#NA
SF21_Tr11639_2_[2259_-_3695]	SF21_Tr11639	1437	349.53	8.44927	H9JL35	#NA	NA	InsectProt	Aminomethyltransferase (EC 2.1.2.10)	72.77	415	113	1	193	1437	159	569	0	608	1437	569	86.6388	72.935	#NA
SF21_Tr18136_3_[278_-_1648]	SF21_Tr18136	1371	349.52	8.44923	H9IV39	#NA	NA	InsectProt	Uncharacterized protein	93.91	443	27	0	31	1359	1	443	0	851	1371	443	96.9365	100	#NA
SF21_Tr17023_1_[13_-_432]	SF21_Tr17023	420	349.13	8.44762	H9IWJ5	#NA	NA	InsectProt	Uncharacterized protein	65.69	102	34	3	116	418	5	97	2e-26	97.1	420	112	72.8571	91.0714	#NA
SF21_Tr7563_2_[496_-_1440]	SF21_Tr7563	945	348.82	8.44634	#NA	XP_004927278.1	512910875	InvertProt	PREDICTED: uncharacterized protein LOC101741107 [Bombyx mori]	49.45	271	120	6	184	945	5	245	5e-83	254	945	248	86.0317	109.274	#NA
SF21_Tr22356_2_[816_-_427]_R_Sense)	SF21_Tr22356	390	347.7	8.4417	H9JI34	#NA	NA	InsectProt	Uncharacterized protein	73.4	94	25	1	35	316	1	93	5e-31	107	390	101	72.3077	93.0693	#NA
SF21_Tr1642_3_[3862_-_4764]	SF21_Tr1642	903	347.19	8.43958	H9J4N2	#NA	NA	InsectProt	Uncharacterized protein	52.42	269	120	4	106	888	4	269	3e-87	263	903	275	89.3688	97.8182	#NA
SF21_Tr11516_3_[3018_-_4049]	SF21_Tr11516	1032	347.02	8.43888	#NA	XP_004929758.1	512920936	InvertProt	PREDICTED: protein giant-lens-like [Bombyx mori]	83.75	277	45	0	154	984	1	277	0	513	1032	277	80.5233	100	#NA
SF21_Tr2011_7_[571_-_2379]	SF21_Tr2011	1809	342.4	8.41954	H9J059	#NA	NA	InsectProt	Uncharacterized protein	87.28	574	54	3	22	1686	33	600	0	883	1809	635	95.1907	90.3937	#NA
SF21_Tr6167_5_[2012_-_774]_R_Sense)	SF21_Tr6167	1239	340.76	8.41261	Q2F6B7	#NA	NA	InsectProt	Cystathionine gamma-lyase	79.9	393	79	0	1	1179	1	393	0	619	1239	393	95.1574	100	GO:0003824 ; GO:0006520 ; GO:0016829 ; GO:0030170
SF21_Tr21795_1_[220_-_1284]	SF21_Tr21795	1065	340.1	8.40982	H9IZ08	#NA	NA	InsectProt	Uncharacterized protein	92.29	350	27	0	16	1065	30	379	0	588	1065	379	98.5915	92.3483	#NA
SF21_Tr5294_26_[837_-_1]_R_Sense)	SF21_Tr5294	837	339.09	8.40552	Q1HPQ9	#NA	NA	InsectProt	Proteasome subunit beta type (EC 3.4.25.1)	90.07	282	25	1	1	837	1	282	0	504	837	283	101.075	99.6466	GO:0000502 ; GO:0004175 ; GO:0004298 ; GO:0005634 ; GO:0005737 ; GO:0005839 ; GO:0008233 ; GO:0016787 ; GO:0051603
SF21_Tr3178_4_[2546_-_1524]_R_Sense)	SF21_Tr3178	1023	338.01	8.40092	H9JKS9	#NA	NA	InsectProt	Annexin	95.05	323	16	0	55	1023	1	323	0	555	1023	324	94.7214	99.6914	#NA
SF21_Tr2739_5_[2594_-_4120]	SF21_Tr2739	1527	334.62	8.38638	H9IV87	#NA	NA	InsectProt	Uncharacterized protein	90.34	476	43	1	25	1443	1	476	0	774	1527	476	93.5167	100	#NA
SF21_Tr930_1_[1263_-_2015]	SF21_Tr930	753	334.17	8.38444	#NA	XP_002739938.1	291240063	InvertProt	PREDICTED: gem (nuclear organelle) associated protein 6-like [Saccoglossus kowalevskii]	30	160	100	6	295	738	18	175	2e-12	67.4	753	176	63.745	90.9091	#NA
SF21_Tr419_1_[140_-_619]	SF21_Tr419	480	334.06	8.38396	A0FDR2	#NA	NA	InsectProt	Putative uncharacterized protein	72.5	160	44	0	1	480	1	160	1e-84	247	480	160	100	100	#NA
SF21_Tr6824_4_[5394_-_3772]_R_Sense)	SF21_Tr6824	1623	333.33	8.38081	Q2F608	#NA	NA	InsectProt	DNAJ9 (DnaJ-9) (DnaJ-like protein isoform A)	84.29	471	72	1	217	1623	45	515	0	765	1623	515	87.061	91.4563	GO:0005488 ; GO:0006457 ; GO:0031072 ; GO:0051082
SF21_Tr3275_2_[1326_-_1865]	SF21_Tr3275	540	330.26	8.36746	Q2F5R9	#NA	NA	InsectProt	Eukaryotic translation initiation factor 1A (Uncharacterized protein)	99.22	129	1	0	145	531	17	145	8e-90	260	540	145	71.6667	88.9655	GO:0003723 ; GO:0003743 ; GO:0006412 ; GO:0006413
SF21_Tr7248_3_[43_-_2172]	SF21_Tr7248	2130	329.1	8.36238	H9IZ59	#NA	NA	InsectProt	Uncharacterized protein (Fragment)	91.02	479	41	2	373	1803	1	473	0	821	2130	507	67.4648	94.4773	#NA
SF21_Tr3718_1_[609_-_73]_R_Sense)	SF21_Tr3718	537	327.79	8.35663	H9JED4	#NA	NA	InsectProt	Uncharacterized protein	74.85	171	43	0	25	537	2	172	6e-100	286	537	172	95.5307	99.4186	#NA
SF21_Tr16351_6_[1013_-_525]_R_Sense)	SF21_Tr16351	489	327.27	8.35434	Q0IEK4	XP_001653910.1	157167407	InvertProt	nascent polypeptide associated complex alpha subunit (nac alpha) [Aedes aegypti]	73.33	120	32	1	2	361	40	158	1e-35	125	489	158	73.6196	75.9494	#NA
SF21_Tr929_2_[388_-_1167]	SF21_Tr929	780	325.73	8.34753	H9JGX1	#NA	NA	InsectProt	Uncharacterized protein	71.43	175	50	1	669	145	1	173	2e-85	253	780	173	67.3077	101.156	#NA
SF21_Tr12236_2_[1195_-_2607]	SF21_Tr12236	1413	324.35	8.34141	Q1HPR3	#NA	NA	InsectProt	Ornithine decarboxylase (Uncharacterized protein)	71.62	451	118	7	25	1347	1	444	0	602	1413	444	95.7537	101.577	GO:0003824 ; GO:0004586 ; GO:0006596 ; GO:0016829 ; GO:0016831
SF21_Tr2833_7_[293_-_2995]	SF21_Tr2833	2703	323.23	8.33642	D7EL07	#NA	NA	InsectProt	Putative uncharacterized protein	33.33	864	555	19	22	2550	490	1335	2e-115	384	2703	1336	95.8935	64.6707	GO:0003676 ; GO:0003723 ; GO:0003964 ; GO:0006278 ; GO:0008270
SF21_Tr3688_2_[124_-_876]	SF21_Tr3688	753	322.98	8.3353	Q2F5T4	#NA	NA	InsectProt	ATP synthase	82.46	228	40	2	67	750	18	243	1e-130	370	753	243	90.8367	93.8272	GO:0000276 ; GO:0015078 ; GO:0015986
SF21_Tr7014_1_[608_-_1519]	SF21_Tr7014	912	322.94	8.33512	H9JRJ2	#NA	NA	InsectProt	Uncharacterized protein	79.43	282	58	0	67	912	5	286	2e-158	445	912	300	92.7632	94	#NA
SF21_Tr19723_1_[414_-_1160]	SF21_Tr19723	747	322.37	8.33257	Q2F5X2	#NA	NA	InsectProt	Proteasome subunit alpha type (EC 3.4.25.1)	97.86	234	5	0	1	702	1	234	3e-162	450	747	249	93.9759	93.9759	GO:0000502 ; GO:0004175 ; GO:0004298 ; GO:0005634 ; GO:0005737 ; GO:0005839 ; GO:0006511 ; GO:0008233 ; GO:0016787 ; GO:0019773 ; GO:0051603
SF21_Tr7166_2_[386_-_3]_R_Sense)	SF21_Tr7166	384	321.57	8.32899	Q8MV02	#NA	NA	InsectProt	Polyubiquitin (Fragment)	100	83	0	0	136	384	1	83	2e-53	165	384	112	64.8438	74.1071	#NA
SF21_Tr11791_1_[105_-_1175]	SF21_Tr11791	1071	321.44	8.32841	Q59HV8	#NA	NA	InsectProt	Casein kinase 2 beta subunit	91.4	221	19	1	409	1071	1	220	2e-134	383	1071	220	61.9048	100.455	GO:0005956 ; GO:0016301 ; GO:0016310 ; GO:0019887
SF21_Tr11711_6_[4774_-_6117]	SF21_Tr11711	1344	321.25	8.32755	D6X542	#NA	NA	InsectProt	Putative uncharacterized protein	59.44	392	159	1	166	1341	31	419	2e-178	506	1344	420	87.5	93.3333	GO:0008152 ; GO:0016624
SF21_Tr3112_4_[443_-_2119]	SF21_Tr3112	1677	320.06	8.3222	D4QF47	#NA	NA	InsectProt	Ced-6 protein	73.4	530	138	9	97	1677	1	513	0	629	1677	513	94.8122	103.314	#NA
SF21_Tr11852_1_[314_-_730]	SF21_Tr11852	417	319.51	8.31972	H9JQH3	#NA	NA	InsectProt	Uncharacterized protein	83.06	124	21	0	46	417	12	135	4e-73	216	417	135	89.2086	91.8519	#NA
SF21_Tr10312_4_[1948_-_125]_R_Sense)	SF21_Tr10312	1824	319.37	8.31908	Q75PV8	#NA	NA	InsectProt	Ribonuclease L inhibitor homolog	93.18	616	34	3	1	1824	1	614	0	1142	1824	614	101.316	100.326	GO:0000166 ; GO:0005524 ; GO:0006200 ; GO:0009055 ; GO:0016887 ; GO:0017111 ; GO:0051536
SF21_Tr2185_3_[3727_-_425]_R_Sense)	SF21_Tr2185	3303	319.13	8.318	#NA	XP_004924259.1	512897873	InvertProt	PREDICTED: chaoptin-like [Bombyx mori]	39.66	1122	632	16	64	3294	26	1128	0	746	3303	1241	101.907	90.411	#NA
SF21_Tr13745_4_[2615_-_3604]	SF21_Tr13745	990	318.31	8.31429	H9JP83	#NA	NA	InsectProt	Uncharacterized protein	70.26	306	88	1	82	990	1	306	5e-163	458	990	306	92.7273	100	#NA
SF21_Tr12902_2_[19_-_828]	SF21_Tr12902	810	318.27	8.31411	Q2F661	#NA	NA	InsectProt	Proteasome subunit alpha type (EC 3.4.25.1)	98.77	243	3	0	49	777	1	243	1e-170	472	810	243	90	100	GO:0000502 ; GO:0004175 ; GO:0004298 ; GO:0005634 ; GO:0005737 ; GO:0005839 ; GO:0006511 ; GO:0008233 ; GO:0016787 ; GO:0019773 ; GO:0051603
SF21_Tr3679_8_[2901_-_2056]_R_Sense)	SF21_Tr3679	846	317.79	8.31193	H9JHF8	#NA	NA	InsectProt	Uncharacterized protein	92.2	282	22	0	1	846	1	282	0	532	846	282	100	100	#NA
SF21_Tr11525_8_[1370_-_168]_R_Sense)	SF21_Tr11525	1203	313.8	8.2937	B4QQY1	XP_002085534.1	195591613	InvertProt	GD14826 [Drosophila simulans]	42.29	279	154	6	370	1185	71	345	1e-62	209	1203	353	69.5761	79.0368	#NA
SF21_Tr22415_1_[823_-_362]_R_Sense)	SF21_Tr22415	462	313.65	8.29301	H9JL33	#NA	NA	InsectProt	Uncharacterized protein	96.91	97	3	0	169	459	35	131	4e-63	191	462	132	62.987	73.4848	#NA
SF21_Tr16253_1_[730_-_1359]	SF21_Tr16253	630	310.78	8.27975	H9JT12	#NA	NA	InsectProt	Uncharacterized protein	92.27	181	14	0	88	630	26	206	3e-127	358	630	206	86.1905	87.8641	#NA
SF21_Tr3702_6_[35_-_2557]	SF21_Tr3702	2523	310.09	8.27654	H9J398	#NA	NA	InsectProt	Uncharacterized protein	98.16	762	14	0	238	2523	1	762	0	1365	2523	762	90.6064	100	#NA
SF21_Tr11678_1_[342_-_1448]	SF21_Tr11678	1107	307.66	8.26519	H9JIN0	#NA	NA	InsectProt	Uncharacterized protein	91.76	340	28	0	58	1077	1	340	0	635	1107	419	92.1409	81.1456	#NA
SF21_Tr2107_6_[4981_-_4046]_R_Sense)	SF21_Tr2107	936	306.53	8.25988	D6WLC6	#NA	NA	InsectProt	Putative uncharacterized protein	49.49	295	149	1	37	921	15	308	2e-102	303	936	310	94.5513	95.1613	GO:0005215 ; GO:0005622 ; GO:0006810
SF21_Tr3726_2_[1033_-_1755]	SF21_Tr3726	723	306.33	8.25894	H9J0U9	#NA	NA	InsectProt	Uncharacterized protein	77.44	164	37	0	647	156	2	165	2e-67	208	723	199	68.0498	82.4121	#NA
SF21_Tr2663_8_[4841_-_4506]_R_Sense)	SF21_Tr2663	336	304.03	8.24807	H9JY00	#NA	NA	InsectProt	Uncharacterized protein	90.91	77	7	0	69	299	1	77	5e-48	149	336	77	68.75	100	#NA
SF21_Tr2251_12_[976_-_263]_R_Sense)	SF21_Tr2251	714	303.72	8.2466	Q2F5P4	#NA	NA	InsectProt	Mitochondrial ribosomal protein L32	70.71	198	57	2	124	714	1	197	1e-101	294	714	197	83.1933	100.508	GO:0003735 ; GO:0005840 ; GO:0006412 ; GO:0015934
SF21_Tr3330_4_[3830_-_2301]_R_Sense)	SF21_Tr3330	1530	303.6	8.24603	H9JN41	#NA	NA	InsectProt	Uncharacterized protein	55.78	346	153	1	487	1524	10	354	2e-136	399	1530	357	67.8431	96.9188	#NA
SF21_Tr3711_2_[8_-_964]	SF21_Tr3711	957	303.3	8.2446	H9JSC6	#NA	NA	InsectProt	Uncharacterized protein	87.09	302	39	0	52	957	1	302	3e-175	488	957	302	94.6708	100	#NA
SF21_Tr345_3_[1739_-_930]_R_Sense)	SF21_Tr345	810	301.77	8.23731	Q0ZB73	#NA	NA	InsectProt	Eukaryotic translation initiation factor 3 subunit J (eIF3j)	79.2	226	46	1	91	765	1	226	3e-87	261	810	241	83.7037	93.7759	GO:0003743 ; GO:0005737 ; GO:0006412 ; GO:0006413
SF21_Tr1206_1_[29_-_862]	SF21_Tr1206	834	301.08	8.234	H9JLT7	#NA	NA	InsectProt	Uncharacterized protein	87.82	238	29	0	28	741	10	247	9e-153	428	834	262	85.6115	90.8397	#NA
SF21_Tr11499_4_[335_-_2281]	SF21_Tr11499	1947	299.32	8.22554	H9JNP4	#NA	NA	InsectProt	Uncharacterized protein (Fragment)	75.78	450	108	3	601	1947	1	424	0	676	1947	424	69.3374	106.132	#NA
SF21_Tr22615_1_[588_-_1232]	SF21_Tr22615	645	299.15	8.22473	Q95QS4	#NA	NA	InsectProt	Protein C34E10.10	37.09	151	88	3	1	432	43	191	8e-21	88.2	645	232	70.2326	65.0862	#NA
SF21_Tr1583_9_[7913_-_8638]	SF21_Tr1583	726	297.55	8.21699	D6W7V9	#NA	NA	InsectProt	Putative uncharacterized protein	98.29	175	3	0	190	714	1	175	2e-126	357	726	175	72.314	100	GO:0000166 ; GO:0005525 ; GO:0005622 ; GO:0007264
SF21_Tr3163_26_[8219_-_4008]_R_Sense)	SF21_Tr3163	4212	296.44	8.2116	H9JHQ1	#NA	NA	InsectProt	Uncharacterized protein	67.1	1243	389	10	340	4008	17	1225	0	1587	4212	1233	88.5328	100.811	#NA
SF21_Tr1149_1_[186_-_821]	SF21_Tr1149	636	296.3	8.21091	Q4H1F9	#NA	NA	InsectProt	Glutathione peroxidase	91.72	169	14	0	73	579	31	199	4e-118	335	636	199	79.717	84.9246	GO:0004601 ; GO:0004602 ; GO:0006979 ; GO:0016491 ; GO:0055114
SF21_Tr10870_7_[4087_-_2141]_R_Sense)	SF21_Tr10870	1947	296.23	8.21057	Q1HPV8	#NA	NA	InsectProt	GTP binding translation release factor isoform 2	93.02	487	34	0	487	1947	110	596	0	854	1947	596	75.0385	81.7114	GO:0000166 ; GO:0003924 ; GO:0005525 ; GO:0006184
SF21_Tr21799_1_[177_-_776]	SF21_Tr21799	600	293.73	8.19835	H9JRY5	#NA	NA	InsectProt	Uncharacterized protein	98.95	191	2	0	28	600	1	191	2e-125	353	600	191	95.5	100	#NA
SF21_Tr5375_2_[483_-_1631]	SF21_Tr5375	1149	293.17	8.19559	Q684K3	#NA	NA	InsectProt	Translation initiation factor 2 gamma subunit	98.43	383	6	0	1	1149	86	468	0	751	1149	468	100	81.8376	GO:0000166 ; GO:0003743 ; GO:0003924 ; GO:0005525 ; GO:0006184 ; GO:0006413
SF21_Tr333_3_[1079_-_1600]	SF21_Tr333	522	292.41	8.19185	Q9MID7	#NA	NA	InsectProt	Cytochrome c oxidase subunit 3	79.25	159	33	0	46	522	104	262	9e-76	228	522	262	91.3793	60.687	GO:0004129 ; GO:0005739 ; GO:0006123 ; GO:0016020 ; GO:0016021 ; GO:0022904
SF21_Tr14844_3_[479_-_2539]	SF21_Tr14844	2061	292.37	8.19165	Q1HQ05	#NA	NA	InsectProt	Carboxylesterase	71.04	587	164	5	148	1890	33	615	0	811	2061	691	85.444	84.9493	#NA
SF21_Tr23232_1_[985_-_680]_R_Sense)	SF21_Tr23232	306	292.14	8.19052	E5T5C5	XP_003366585.1	339264579	InvertProt	conserved hypothetical protein [Trichinella spiralis]	32	75	47	2	235	23	5	77	0.22	33.1	306	112	73.5294	66.9643	#NA
SF21_Tr2735_12_[6305_-_7471]	SF21_Tr2735	1167	290.74	8.18359	H9J0X8	#NA	NA	InsectProt	Uncharacterized protein	85.45	275	40	0	343	1167	1	275	3e-154	437	1167	275	70.6941	100	#NA
SF21_Tr14833_1_[52_-_1158]	SF21_Tr14833	1107	290.45	8.18215	H9IUG7	#NA	NA	InsectProt	Uncharacterized protein	76.58	363	85	2	16	1104	1	361	0	556	1107	399	98.374	90.9774	#NA
SF21_Tr1450_7_[4856_-_1098]_R_Sense)	SF21_Tr1450	3759	290.35	8.18165	Q1A178	#NA	NA	InsectProt	Timeless	65.22	1035	348	18	691	3759	1	997	0	1157	3759	997	82.6018	103.811	#NA
SF21_Tr2747_7_[1615_-_2]_R_Sense)	SF21_Tr2747	1614	290.02	8.18001	Q9W3M4	#NA	NA	InsectProt	LD24308p (Lethal (1) G0193, isoform A)	42.52	421	234	6	127	1365	26	442	2e-119	368	1614	664	78.2528	63.4036	#NA
SF21_Tr2750_11_[1406_-_255]_R_Sense)	SF21_Tr2750	1152	289.95	8.17966	Q8T5U5	#NA	NA	InsectProt	Polyprotein	36.13	346	216	4	73	1095	55	399	2e-59	199	1152	415	90.1042	83.3735	#NA
SF21_Tr6762_4_[1833_-_1381]_R_Sense)	SF21_Tr6762	453	289.89	8.17936	#NA	XP_004922447.1	512890070	InvertProt	PREDICTED: centromere protein X-like isoform X3 [Bombyx mori]	63.44	93	34	1	281	3	1	91	3e-33	116	453	95	61.5894	97.8947	#NA
SF21_Tr675_3_[3430_-_2063]_R_Sense)	SF21_Tr675	1368	289.81	8.17896	Q9VKD3	#NA	NA	InsectProt	Probable cysteine desulfurase, mitochondrial (EC 2.8.1.7)	80.83	412	78	1	136	1368	51	462	0	664	1368	462	90.3509	89.1775	GO:0003824 ; GO:0005634 ; GO:0005739 ; GO:0005875 ; GO:0006534 ; GO:0008152 ; GO:0016740 ; GO:0030170 ; GO:0031071
SF21_Tr7942_2_[431_-_1270]	SF21_Tr7942	840	289.31	8.17647	H9JS23	#NA	NA	InsectProt	Uncharacterized protein	59.17	240	75	2	100	750	6	243	3e-99	294	840	305	85.7143	78.6885	#NA
SF21_Tr12895_1_[780_-_1751]	SF21_Tr12895	972	289.25	8.17617	H9JHP4	#NA	NA	InsectProt	Uncharacterized protein	60.99	323	87	2	1	852	1	323	2e-136	391	972	328	99.6914	98.4756	#NA
SF21_Tr23685_1_[116_-_568]	SF21_Tr23685	453	288.33	8.17158	H9J3C1	#NA	NA	InsectProt	Uncharacterized protein	75	124	31	0	82	453	1	124	3e-66	198	453	124	82.1192	100	#NA
SF21_Tr3190_3_[1293_-_532]_R_Sense)	SF21_Tr3190	762	288.28	8.17133	D6WW25	#NA	NA	InsectProt	Putative uncharacterized protein	81.63	196	36	1	85	672	17	211	8e-115	329	762	211	77.1654	92.891	GO:0005249 ; GO:0006813 ; GO:0008076 ; GO:0016020
SF21_Tr11917_7_[1535_-_57]_R_Sense)	SF21_Tr11917	1479	287.7	8.16842	H9JX75	#NA	NA	InsectProt	Uncharacterized protein	71.2	500	136	7	4	1479	23	515	0	521	1479	515	101.42	97.0874	#NA
SF21_Tr3740_2_[637_-_86]_R_Sense)	SF21_Tr3740	552	287.32	8.16651	Q1HPL8	#NA	NA	InsectProt	NADH dehydrogenase [ubiquinone] 1 beta subcomplex subunit 10	80.38	158	31	0	76	549	1	158	2e-97	280	552	159	85.8696	99.3711	GO:0003674 ; GO:0005575 ; GO:0005739 ; GO:0005743 ; GO:0006810 ; GO:0008150 ; GO:0016020 ; GO:0022900 ; GO:0070469
SF21_Tr5670_17_[3471_-_1336]_R_Sense)	SF21_Tr5670	2136	286.48	8.16229	#NA	XP_795915.3	390347007	InvertProt	PREDICTED: NFX1-type zinc finger-containing protein 1-like, partial [Strongylocentrotus purpuratus]	36.77	620	368	17	304	2091	336	929	2e-109	357	2136	931	87.0787	66.5951	#NA
SF21_Tr13240_2_[223_-_3858]	SF21_Tr13240	3636	285.45	8.15709	H9IWC7	#NA	NA	InsectProt	Uncharacterized protein	84.41	1212	189	0	1	3636	1	1212	0	2131	3636	1212	100	100	#NA
SF21_Tr3704_2_[10_-_1407]	SF21_Tr3704	1398	284.71	8.15335	Q2F695	#NA	NA	InsectProt	Glycosyl-phosphatidyl-inositol-anchored protein	75.34	373	89	3	166	1275	1	371	2e-168	489	1398	615	80.0429	60.6504	#NA
SF21_Tr5837_11_[1507_-_83]_R_Sense)	SF21_Tr5837	1425	281.52	8.13709	H9IVE3	#NA	NA	InsectProt	Uncharacterized protein	91.42	466	40	1	28	1425	1	465	0	850	1425	465	98.1053	100.215	#NA
SF21_Tr2744_2_[213_-_1421]	SF21_Tr2744	1209	281.43	8.13663	Q2F5I7	#NA	NA	InsectProt	DnaJ homolog subfamily A member 1 (DnaJ-2)	87.84	403	49	2	1	1209	1	401	0	644	1209	401	100	100.499	GO:0005524 ; GO:0005737 ; GO:0006457 ; GO:0009408 ; GO:0031072 ; GO:0046872 ; GO:0051082
SF21_Tr3697_2_[106_-_1407]	SF21_Tr3697	1302	281.41	8.13653	H9J5J2	#NA	NA	InsectProt	Uncharacterized protein	99.53	428	2	0	19	1302	1	428	0	830	1302	428	98.6175	100	#NA
SF21_Tr11729_5_[6070_-_5417]_R_Sense)	SF21_Tr11729	654	280.68	8.13278	Q19KB6	#NA	NA	InsectProt	Ras-related GTP-binding protein Rab3 (Uncharacterized protein)	95.87	218	9	0	1	654	1	218	4e-153	424	654	218	100	100	GO:0000166 ; GO:0005525 ; GO:0007264 ; GO:0015031
SF21_Tr1767_10_[3062_-_1344]_R_Sense)	SF21_Tr1767	1719	280.44	8.13155	H9JA74	#NA	NA	InsectProt	Malic enzyme	82.94	545	93	1	85	1719	1	544	0	843	1719	544	95.1134	100.184	#NA
SF21_Tr762_1_[8_-_970]	SF21_Tr762	963	278.48	8.12143	H9JT03	#NA	NA	InsectProt	Uncharacterized protein	90.97	288	26	0	40	903	1	288	0	539	963	288	89.7196	100	#NA
SF21_Tr3468_5_[1948_-_2730]	SF21_Tr3468	783	278.4	8.12102	H9JBS8	#NA	NA	InsectProt	Uncharacterized protein	84.55	233	36	0	82	780	49	281	4e-146	411	783	285	89.272	81.7544	#NA
SF21_Tr11492_2_[2478_-_2122]_R_Sense)	SF21_Tr11492	357	278.28	8.12039	A7RX94	XP_001636055.1	156392437	InvertProt	predicted protein [Nematostella vectensis]	33.7	92	57	3	357	94	29	120	4e-08	51.6	357	124	77.3109	74.1935	GO:0016020
SF21_Tr3613_11_[340_-_7935]	SF21_Tr3613	7596	277.99	8.11889	Q00963	#NA	NA	InsectProt	Spectrin beta chain	75.8	2087	504	1	10	6267	1	2087	0	2991	7596	2291	82.425	91.0956	GO:0003779 ; GO:0005200 ; GO:0005515 ; GO:0005516 ; GO:0005546 ; GO:0005737 ; GO:0005856 ; GO:0005886 ; GO:0005938 ; GO:0007009 ; GO:0007026 ; GO:0007274 ; GO:0007399 ; GO:0007409 ; GO:0007411 ; GO:0008017 ; GO:0008091 ; GO:0016199 ; GO:0016327 ; GO:0016328 ; GO:0030424 ; GO:0030506 ; GO:0030721 ; GO:0031594 ; GO:0042062 ; GO:0045169 ; GO:0045170 ; GO:0045478 ; GO:0048790 ; GO:0050807 ; GO:005169…
SF21_Tr7408_1_[340_-_2]_R_Sense)	SF21_Tr7408	339	274.82	8.10234	A7SZN7	XP_001622938.1	156353150	InvertProt	predicted protein [Nematostella vectensis]	44.34	106	59	1	22	339	4	108	2e-18	77.8	339	113	93.8053	93.8053	GO:0016020 ; GO:0016021
SF21_Tr330_3_[1688_-_1221]_R_Sense)	SF21_Tr330	468	274.65	8.10145	Q1HQ99	#NA	NA	InsectProt	Vacuolar H+ ATP synthase 16 kDa proteolipid subunit (Vacuolar-type H+-ATPase subunit c)	95.51	156	6	2	1	465	1	155	6e-97	277	468	155	100	100.645	GO:0006810 ; GO:0006811 ; GO:0015078 ; GO:0015986 ; GO:0015991 ; GO:0015992 ; GO:0016020 ; GO:0016021 ; GO:0033177 ; GO:0033179 ; GO:0045263 ; GO:0046933
SF21_Tr1327_12_[2764_-_1007]_R_Sense)	SF21_Tr1327	1758	274.17	8.09893	H9IZY3	#NA	NA	InsectProt	Uncharacterized protein	87.47	447	56	0	292	1632	16	462	0	782	1758	462	76.2799	96.7532	#NA
SF21_Tr17959_2_[250_-_1014]	SF21_Tr17959	765	273.85	8.09724	Q1HQ77	#NA	NA	InsectProt	Rab7 (Uncharacterized protein)	98.08	208	4	0	142	765	1	208	2e-137	386	765	208	81.5686	100	GO:0000166 ; GO:0005525 ; GO:0007264 ; GO:0015031
SF21_Tr1945_3_[621_-_106]_R_Sense)	SF21_Tr1945	516	273.68	8.09635	Q1HPT5	#NA	NA	InsectProt	V-type proton ATPase subunit F	95.16	124	6	0	513	142	1	124	2e-77	228	516	124	72.093	100	GO:0006810 ; GO:0006811 ; GO:0015991 ; GO:0015992 ; GO:0033178 ; GO:0033180 ; GO:0046933 ; GO:0046961
SF21_Tr5242_11_[6410_-_4329]_R_Sense)	SF21_Tr5242	2082	272.9	8.09223	I6XKQ0	#NA	NA	InsectProt	Heat shock protein 70-5	94.01	668	40	0	25	2028	1	668	0	1189	2082	690	96.2536	96.8116	#NA
SF21_Tr11472_1_[1016_-_1417]	SF21_Tr11472	402	272.48	8.09001	#NA	XP_004930256.1	512923013	InvertProt	PREDICTED: protein tyrosine phosphatase type IVA 1-like [Bombyx mori]	91.67	84	7	1	350	99	6	88	1e-48	154	402	88	62.6866	95.4545	#NA
SF21_Tr3731_3_[31_-_1113]	SF21_Tr3731	1083	272.12	8.0881	H9JAF2	#NA	NA	InsectProt	Uncharacterized protein	66.48	352	114	4	40	1083	1	337	3e-159	451	1083	337	97.5069	104.451	#NA
SF21_Tr886_5_[1983_-_349]_R_Sense)	SF21_Tr886	1635	271.62	8.08545	H9JJW1	#NA	NA	InsectProt	Uncharacterized protein	80.62	547	69	1	94	1623	45	591	0	725	1635	595	100.367	91.9328	#NA
SF21_Tr7865_2_[773_-_447]_R_Sense)	SF21_Tr7865	327	270.93	8.08178	H9JPL8	#NA	NA	InsectProt	Uncharacterized protein	75.26	97	24	0	317	27	1	97	4e-50	155	327	99	88.9908	97.9798	#NA
SF21_Tr12077_4_[725_-_3073]	SF21_Tr12077	2349	269.88	8.07617	Q961N7	#NA	NA	InsectProt	GH13952p	63.71	620	221	3	208	2055	11	629	0	832	2349	639	79.1826	97.0266	GO:0004252 ; GO:0006508 ; GO:0008236
SF21_Tr21757_1_[43_-_483]	SF21_Tr21757	441	268.34	8.06792	H9JBG4	#NA	NA	InsectProt	Uncharacterized protein	79.02	143	30	0	13	441	1	143	3e-83	242	441	143	97.2789	100	#NA
SF21_Tr2954_3_[1697_-_5104]	SF21_Tr2954	3408	266.39	8.0574	#NA	XP_004928881.1	512917416	InvertProt	PREDICTED: uncharacterized protein LOC101736189 [Bombyx mori]	33.76	708	450	13	1324	3390	29	720	5e-113	372	3408	736	62.3239	96.1957	#NA
SF21_Tr1498_3_[648_-_2966]	SF21_Tr1498	2319	266.19	8.05631	H9J191	#NA	NA	InsectProt	Uncharacterized protein	59.28	663	260	13	271	2229	73	693	0	726	2319	851	85.7697	77.9083	#NA
SF21_Tr6435_1_[1177_-_1878]	SF21_Tr6435	702	265.46	8.05235	Q2F5P3	#NA	NA	InsectProt	Myosin light polypeptide 9 isoform 1	97.13	174	5	1	681	160	1	173	4e-120	340	702	173	74.359	100.578	GO:0005509
SF21_Tr3606_1_[970_-_479]_R_Sense)	SF21_Tr3606	492	264.37	8.04641	H9J156	#NA	NA	InsectProt	Uncharacterized protein	86.71	143	19	0	52	480	1	143	3e-95	273	492	147	87.1951	97.2789	#NA
SF21_Tr3738_1_[18_-_605]	SF21_Tr3738	588	261.72	8.03188	D6WAK3	#NA	NA	InsectProt	Putative uncharacterized protein	52.82	142	65	3	142	561	5	141	7e-50	159	588	141	72.449	100.709	GO:0008137 ; GO:0009055 ; GO:0016020
SF21_Tr5382_4_[1527_-_2957]	SF21_Tr5382	1431	261.6	8.03122	H9ITU2	#NA	NA	InsectProt	Citrate synthase	94.84	465	24	0	37	1431	1	465	0	902	1431	465	97.4843	100	#NA
SF21_Tr12257_2_[430_-_2121]	SF21_Tr12257	1692	261.59	8.03116	Q2F5T3	#NA	NA	InsectProt	ATP synthase subunit alpha	97.85	465	10	0	292	1686	88	552	0	886	1692	553	82.4468	84.0868	GO:0000166 ; GO:0005524 ; GO:0006754 ; GO:0006810 ; GO:0006811 ; GO:0015986 ; GO:0015991 ; GO:0015992 ; GO:0016469 ; GO:0016820 ; GO:0033178 ; GO:0042777 ; GO:0045261 ; GO:0046034 ; GO:0046933 ; GO:0046961
SF21_Tr16365_3_[1159_-_668]_R_Sense)	SF21_Tr16365	492	261.57	8.03105	H9J7H0	#NA	NA	InsectProt	Uncharacterized protein	79.84	124	25	0	483	112	1	124	6e-72	213	492	124	75.6098	100	#NA
SF21_Tr12612_5_[1603_-_3039]	SF21_Tr12612	1437	261.41	8.03017	D6WA29	#NA	NA	InsectProt	Putative uncharacterized protein	38.71	434	260	9	52	1335	16	431	9e-60	204	1437	444	90.6054	97.7477	#NA
SF21_Tr979_3_[294_-_1715]	SF21_Tr979	1422	260.81	8.02686	H9JV58	#NA	NA	InsectProt	Uncharacterized protein	86.42	383	51	4	157	1302	9	387	0	521	1422	387	80.8017	98.9664	#NA
SF21_Tr5266_4_[175_-_3978]	SF21_Tr5266	3804	260.32	8.02414	D6X2Q1	#NA	NA	InsectProt	Putative uncharacterized protein	60.11	1226	473	9	100	3729	7	1212	0	1372	3804	1235	96.6877	99.2713	GO:0003723
SF21_Tr551_2_[30_-_758]	SF21_Tr551	729	260.16	8.02326	Q1HQA9	#NA	NA	InsectProt	Transmembrane trafficking protein (Uncharacterized protein)	85.85	205	29	0	115	729	1	205	2e-127	360	729	205	84.3621	100	GO:0006810 ; GO:0016020 ; GO:0016021
SF21_Tr421_1_[652_-_110]_R_Sense)	SF21_Tr421	543	259.08	8.01725	H9JPY8	#NA	NA	InsectProt	Uncharacterized protein	70.17	181	54	0	1	543	1	181	1e-89	261	543	181	100	100	#NA
SF21_Tr2856_2_[217_-_1248]	SF21_Tr2856	1032	258.93	8.01642	H9J7R4	#NA	NA	InsectProt	Uncharacterized protein	76.06	284	67	1	34	882	1	284	2e-161	454	1032	292	82.5581	97.2603	#NA
SF21_Tr1886_1_[921_-_379]_R_Sense)	SF21_Tr1886	543	258.54	8.01424	H9JIK5	#NA	NA	InsectProt	Uncharacterized protein	86.34	161	22	0	61	543	1	161	1e-105	301	543	161	88.9503	100	#NA
SF21_Tr17164_6_[1729_-_728]_R_Sense)	SF21_Tr17164	1002	257.73	8.00972	H9J970	#NA	NA	InsectProt	Uncharacterized protein	84.57	337	38	1	34	1002	1	337	0	577	1002	337	100.898	100	#NA
SF21_Tr3728_6_[1818_-_220]_R_Sense)	SF21_Tr3728	1599	257.4	8.00787	Q2F6C3	#NA	NA	InsectProt	Chaperonin subunit 6a zeta (Uncharacterized protein)	90.21	531	52	0	7	1599	1	531	0	914	1599	531	99.6248	100	GO:0000166 ; GO:0005524 ; GO:0005737 ; GO:0006457 ; GO:0044267 ; GO:0051082
SF21_Tr11708_21_[3934_-_1760]_R_Sense)	SF21_Tr11708	2175	256.7	8.00394	H9JBL8	#NA	NA	InsectProt	Uncharacterized protein	80.24	592	117	4	400	2175	1	582	0	1016	2175	583	81.6552	101.544	#NA
SF21_Tr11947_1_[609_-_1601]	SF21_Tr11947	993	255.95	7.99972	D6WD52	#NA	NA	InsectProt	Putative uncharacterized protein	68.67	316	98	3	49	993	5	310	5e-157	443	993	310	95.4683	101.935	GO:0016491 ; GO:0055114
SF21_Tr14136_2_[656_-_2116]	SF21_Tr14136	1461	255.06	7.99469	C0H6I4	#NA	NA	InsectProt	Putative cuticle protein	70.36	496	136	12	7	1461	27	516	6e-147	431	1461	516	101.848	96.124	GO:0042302
SF21_Tr3695_8_[2300_-_207]_R_Sense)	SF21_Tr3695	2094	254.96	7.99413	F8UN44	#NA	NA	InsectProt	Heat shock protein 70-3 (Uncharacterized protein)	96.03	630	25	1	2034	145	27	655	0	1112	2094	655	90.2579	96.1832	#NA
SF21_Tr12001_3_[323_-_1162]	SF21_Tr12001	840	253.36	7.98504	H9JPZ1	#NA	NA	InsectProt	Uncharacterized protein	62.63	198	74	0	193	786	1	198	7e-88	263	840	247	70.7143	80.1619	#NA
SF21_Tr1877_5_[228_-_2771]	SF21_Tr1877	2544	252.61	7.98077	H9IVD8	#NA	NA	InsectProt	Uncharacterized protein	86.19	840	108	3	1	2496	1	840	0	1357	2544	840	99.0566	100	#NA
SF21_Tr5669_14_[8841_-_4573]_R_Sense)	SF21_Tr5669	4269	252.31	7.97905	H9J6X7	#NA	NA	InsectProt	Uncharacterized protein	36.53	1095	679	28	409	3645	40	1056	0	579	4269	1087	76.9501	100.736	#NA
SF21_Tr745_1_[53_-_955]	SF21_Tr745	903	251.82	7.97625	A1Z087	#NA	NA	InsectProt	ELAV	91.36	301	26	0	1	903	1	301	0	544	903	301	100	100	GO:0000166 ; GO:0003676 ; GO:0003723
SF21_Tr2469_1_[130_-_1449]	SF21_Tr2469	1320	251.68	7.97545	H9J5W8	#NA	NA	InsectProt	Uncharacterized protein	100	392	0	0	145	1320	19	410	0	771	1320	410	89.0909	95.6098	#NA
SF21_Tr3548_2_[2593_-_2961]	SF21_Tr3548	369	251.45	7.97413	#NA	XP_004207345.1	449670769	InvertProt	PREDICTED: CLIP-associating protein 1-B-like [Hydra vulgaris]	30	90	43	3	79	288	9	98	0.21	33.5	369	99	73.1707	90.9091	#NA
SF21_Tr11835_2_[4142_-_3348]_R_Sense)	SF21_Tr11835	795	251.44	7.97407	H9IUK6	#NA	NA	InsectProt	Uncharacterized protein	84.91	232	35	0	85	780	1	232	2e-143	403	795	237	87.5472	97.8903	#NA
SF21_Tr11597_10_[44_-_7333]	SF21_Tr11597	7290	250.95	7.97126	H9JJW5	#NA	NA	InsectProt	Uncharacterized protein	94.99	1917	96	3	1540	7290	376	2226	0	3680	7290	2226	78.8889	86.1186	#NA
SF21_Tr519_1_[602_-_57]_R_Sense)	SF21_Tr519	546	250.39	7.96803	#NA	XP_004934302.1	512939689	InvertProt	PREDICTED: uncharacterized protein LOC101741698 [Bombyx mori]	70.27	111	33	0	160	492	14	124	2e-58	182	546	141	60.989	78.7234	#NA
SF21_Tr3732_2_[599_-_228]_R_Sense)	SF21_Tr3732	372	250.18	7.96682	B0X504	XP_001864726.1	170057993	InvertProt	hydroxyacyl dehydrogenase [Culex quinquefasciatus]	62.92	89	32	1	266	3	16	104	2e-30	108	372	115	71.7742	77.3913	GO:0005488 ; GO:0008152 ; GO:0016491 ; GO:0055114
SF21_Tr3458_3_[1013_-_360]_R_Sense)	SF21_Tr3458	654	249.99	7.96573	D6WPM7	#NA	NA	InsectProt	Proteasome subunit beta type (EC 3.4.25.1)	62	200	76	0	37	636	1	200	3e-90	265	654	202	91.7431	99.0099	GO:0000502 ; GO:0004175 ; GO:0004298 ; GO:0005634 ; GO:0005737 ; GO:0005839 ; GO:0008233 ; GO:0016787 ; GO:0051603
SF21_Tr6511_6_[2175_-_343]_R_Sense)	SF21_Tr6511	1833	249.18	7.96104	H9IT94	#NA	NA	InsectProt	Uncharacterized protein	80.04	561	109	4	112	1785	7	565	0	720	1833	586	91.8167	95.7338	#NA
SF21_Tr726_2_[911_-_435]_R_Sense)	SF21_Tr726	477	248.69	7.9582	Q5TLD1	#NA	NA	InsectProt	Replication protein A small subunit (Uncharacterized protein)	71.43	126	35	1	1	375	1	126	3e-67	202	477	134	79.2453	94.0299	#NA
SF21_Tr1400_4_[2799_-_6617]	SF21_Tr1400	3819	247.26	7.94989	H9J3N3	#NA	NA	InsectProt	Uncharacterized protein	70.94	1060	300	12	592	3747	303	1353	0	1446	3819	1353	83.2679	78.3444	#NA
SF21_Tr1456_2_[350_-_1507]	SF21_Tr1456	1158	246.66	7.94638	H9IT73	#NA	NA	InsectProt	Uncharacterized protein	89.9	386	39	1	1	1158	1	385	0	692	1158	385	100	100.26	#NA
SF21_Tr18362_6_[1597_-_830]_R_Sense)	SF21_Tr18362	768	246.05	7.94281	D6WSJ0	#NA	NA	InsectProt	Proteasome subunit alpha type (EC 3.4.25.1)	90.72	237	22	0	7	717	1	237	6e-156	435	768	258	92.5781	91.8605	GO:0000502 ; GO:0004175 ; GO:0004298 ; GO:0005634 ; GO:0005737 ; GO:0005839 ; GO:0006511 ; GO:0008233 ; GO:0016787 ; GO:0019773 ; GO:0051603
SF21_Tr11646_9_[4405_-_3965]_R_Sense)	SF21_Tr11646	441	245.68	7.94064	D2A263	#NA	NA	InsectProt	Putative uncharacterized protein GLEAN_07039	49.14	116	57	2	440	99	60	173	9e-26	97.4	441	174	78.9116	66.6667	GO:0016020 ; GO:0016021
SF21_Tr3720_7_[2363_-_174]_R_Sense)	SF21_Tr3720	2190	245.57	7.93999	H9JDP0	#NA	NA	InsectProt	Uncharacterized protein	88.43	674	78	0	154	2175	1	674	0	1218	2190	680	92.3288	99.1176	#NA
SF21_Tr322_18_[5100_-_1]_R_Sense)	SF21_Tr322	5100	244.34	7.93275	#NA	XP_004930507.1	512924066	InvertProt	PREDICTED: uncharacterized protein LOC101737962 [Bombyx mori]	63.46	1270	390	21	55	3642	1	1216	0	1375	5100	1914	74.7059	66.3532	#NA
SF21_Tr1597_3_[395_-_2734]	SF21_Tr1597	2340	243.61	7.92843	H9J2G0	#NA	NA	InsectProt	Uncharacterized protein	79.54	738	147	5	43	2244	13	677	0	1184	2340	677	94.6154	109.01	#NA
SF21_Tr12274_6_[1437_-_649]_R_Sense)	SF21_Tr12274	789	243.55	7.92807	H9JVE7	#NA	NA	InsectProt	Ribonucleoside diphosphate reductase small subunit (Uncharacterized protein)	92.4	263	20	0	1	789	113	375	3e-167	468	789	375	100	70.1333	#NA
SF21_Tr3548_13_[4563_-_3406]_R_Sense)	SF21_Tr3548	1158	243.04	7.92505	F8WT28	#NA	NA	InsectProt	C-myc (Uncharacterized protein)	75.86	377	81	7	25	1125	1	373	1e-167	475	1158	376	97.6684	100.266	#NA
SF21_Tr14138_7_[1235_-_528]_R_Sense)	SF21_Tr14138	708	242.19	7.92	C0LLE3	#NA	NA	InsectProt	Exosome complex exonuclease	83.05	236	40	0	1	708	1	236	3e-148	414	708	236	100	100	GO:0004527
SF21_Tr11735_2_[2545_-_1874]_R_Sense)	SF21_Tr11735	672	242.12	7.91958	H9JK13	#NA	NA	InsectProt	Uncharacterized protein	88.39	224	26	0	1	672	1	224	2e-105	305	672	224	100	100	#NA
SF21_Tr20059_1_[261_-_977]	SF21_Tr20059	717	241.9	7.91827	Q9GN07	#NA	NA	InsectProt	Heat shock protein 20.8 (Heat shock protein hsp20.8) (Heat shock protein hsp20.8A)	80.42	189	37	2	151	717	1	186	4e-107	308	717	186	79.0795	101.613	GO:0006950 ; GO:0009408
SF21_Tr3701_1_[258_-_2681]	SF21_Tr3701	2424	241.89	7.91821	H9JM68	#NA	NA	InsectProt	Ribonucleoside-diphosphate reductase (EC 1.17.4.1)	89.55	804	83	2	16	2424	1	798	0	1474	2424	798	99.505	100.752	#NA
SF21_Tr11592_7_[1643_-_504]_R_Sense)	SF21_Tr11592	1140	241.54	7.91612	Q1HQD0	#NA	NA	InsectProt	Alcohol dehydrogenase	94.95	376	19	0	13	1140	1	376	0	654	1140	376	98.9474	100	GO:0005488 ; GO:0006069 ; GO:0008270 ; GO:0016491 ; GO:0046872 ; GO:0051903 ; GO:0055114
SF21_Tr691_5_[2377_-_1367]_R_Sense)	SF21_Tr691	1011	241.53	7.91606	H9JF95	#NA	NA	InsectProt	Uncharacterized protein	80.12	337	67	1	1	1011	1	336	0	561	1011	336	100	100.298	#NA
SF21_Tr1966_6_[7616_-_10456]	SF21_Tr1966	2841	240.67	7.91091	H9JIM0	#NA	NA	InsectProt	Uncharacterized protein	74	777	200	2	4	2328	1	748	0	1164	2841	762	82.0486	101.969	#NA
SF21_Tr11825_2_[431_-_2053]	SF21_Tr11825	1623	238.82	7.89978	Q5CCL7	#NA	NA	InsectProt	Hsc70/Hsp90-organizing protein HOP	75.55	544	129	5	4	1623	1	541	0	749	1623	541	100.555	100.555	GO:0005488
SF21_Tr8820_3_[574_-_266]_R_Sense)	SF21_Tr8820	309	238.63	7.89863	Q2F5J4	#NA	NA	InsectProt	Uncharacterized protein (Vacuolar ATP synthase subunit G)	90.36	83	8	0	309	61	34	116	2e-24	90.5	309	117	80.5825	70.9402	GO:0015992 ; GO:0016471 ; GO:0016820
SF21_Tr899_2_[2101_-_3174]	SF21_Tr899	1074	238.56	7.89821	H9JCX2	#NA	NA	InsectProt	Uncharacterized protein	36.67	240	152	7	277	996	1	194	7e-38	136	1074	205	67.0391	117.073	#NA
SF21_Tr18833_7_[4677_-_3097]_R_Sense)	SF21_Tr18833	1581	238.34	7.89688	H9JU60	#NA	NA	InsectProt	Uncharacterized protein	74.19	527	136	1	1	1581	1	525	0	760	1581	525	100	100.381	#NA
SF21_Tr3448_3_[383_-_2212]	SF21_Tr3448	1830	237.75	7.8933	Q9BLJ6	#NA	NA	InsectProt	BAG domain-containing protein Samui	62.58	497	158	9	1	1407	40	516	2e-155	463	1830	677	81.4754	73.4121	GO:0006915 ; GO:0006950 ; GO:0007275 ; GO:0030544
SF21_Tr2299_10_[3314_-_1716]_R_Sense)	SF21_Tr2299	1599	237.59	7.89233	H9JQE9	#NA	NA	InsectProt	Uncharacterized protein	85.47	530	75	2	16	1599	8	528	0	856	1599	528	99.4371	100.379	#NA
SF21_Tr2367_6_[1365_-_73]_R_Sense)	SF21_Tr2367	1293	237.52	7.89191	H9JWZ4	#NA	NA	InsectProt	Uncharacterized protein	77.19	399	90	2	100	1293	1	398	0	601	1293	398	92.5754	100.251	#NA
SF21_Tr11974_2_[1202_-_1888]	SF21_Tr11974	687	237.34	7.89081	B0WK63	XP_001849097.1	170042793	InvertProt	conserved hypothetical protein [Culex quinquefasciatus]	46.48	142	71	2	42	452	19	157	3e-39	137	687	186	62.0087	76.3441	GO:0003676 ; GO:0004523
SF21_Tr557_5_[2124_-_580]_R_Sense)	SF21_Tr557	1545	237.23	7.89014	H9J2M1	#NA	NA	InsectProt	Importin subunit alpha	89.74	507	52	0	1	1521	1	507	0	910	1545	516	98.4466	98.2558	#NA
SF21_Tr2312_5_[477_-_1]_R_Sense)	SF21_Tr2312	477	237.21	7.89002	B0X5W6	XP_001865038.1	170058706	InvertProt	conserved hypothetical protein [Culex quinquefasciatus]	61.62	99	38	2	341	45	1	97	6e-40	133	477	98	62.2642	101.02	#NA
SF21_Tr2896_5_[913_-_2820]	SF21_Tr2896	1908	236.91	7.8882	D6WV33	#NA	NA	InsectProt	Inositol-3-phosphate synthase	62.53	387	142	4	712	1863	145	524	1e-137	414	1908	526	60.8491	73.5741	GO:0004512 ; GO:0005488 ; GO:0006021 ; GO:0008654
SF21_Tr14931_3_[1656_-_1159]_R_Sense)	SF21_Tr14931	498	236.6	7.88631	H9JYH8	#NA	NA	InsectProt	Uncharacterized protein	71.17	163	47	0	7	495	1	163	3e-86	251	498	163	98.1928	100	#NA
SF21_Tr2017_9_[2241_-_409]_R_Sense)	SF21_Tr2017	1833	235.21	7.87781	H9IYA4	#NA	NA	InsectProt	Uncharacterized protein	94.75	590	31	0	64	1833	1	590	0	1067	1833	590	96.563	100	#NA
SF21_Tr2868_1_[376_-_1269]	SF21_Tr2868	894	234.92	7.87603	H9J888	#NA	NA	InsectProt	Uncharacterized protein	63.21	280	102	2	52	888	1	278	2e-128	368	894	279	93.9597	100.358	#NA
SF21_Tr18344_6_[2276_-_1479]_R_Sense)	SF21_Tr18344	798	234.64	7.87431	H9JJI3	#NA	NA	InsectProt	Proteasome subunit beta type (EC 3.4.25.1)	83.2	256	43	1	31	798	1	255	2e-154	431	798	255	96.2406	100.392	#NA
SF21_Tr2361_11_[10363_-_5309]_R_Sense)	SF21_Tr2361	5055	233.61	7.86796	D7UT11	#NA	NA	InsectProt	DICER-2	64.04	1674	599	8	40	5052	13	1677	0	2129	5055	1677	99.3472	99.8211	GO:0003676 ; GO:0003677 ; GO:0003723 ; GO:0003725 ; GO:0004386 ; GO:0004525 ; GO:0005524 ; GO:0005622 ; GO:0006396 ; GO:0016787 ; GO:0016891
SF21_Tr2234_19_[9286_-_7253]_R_Sense)	SF21_Tr2234	2034	233.21	7.86549	H9JDQ0	#NA	NA	InsectProt	Amidophosphoribosyltransferase (ATase) (EC 2.4.2.14) (Glutamine phosphoribosylpyrophosphate amidotransferase)	80.42	572	110	7	214	1923	1	505	0	890	2034	505	84.3658	113.267	#NA
SF21_Tr426_1_[950_-_1780]	SF21_Tr426	831	233.12	7.86493	D6W979	#NA	NA	InsectProt	Putative uncharacterized protein	63.59	206	74	2	46	660	1	204	6e-74	227	831	231	74.3682	89.1775	#NA
SF21_Tr11455_8_[2867_-_1362]_R_Sense)	SF21_Tr11455	1506	232.37	7.86028	Q9GQQ0	#NA	NA	InsectProt	Protein spinster (Protein benchwarmer) (Protein diphthong)	58.01	493	163	5	118	1464	106	597	0	540	1506	605	98.2072	81.4876	GO:0005515 ; GO:0005764 ; GO:0005765 ; GO:0005768 ; GO:0006810 ; GO:0006869 ; GO:0006897 ; GO:0007275 ; GO:0007422 ; GO:0007619 ; GO:0008333 ; GO:0008582 ; GO:0012501 ; GO:0016020 ; GO:0016021 ; GO:0030154 ; GO:0031902 ; GO:0035193 ; GO:0040011 ; GO:0043067 ; GO:0045476 ; GO:0045477 ; GO:0045924 ; GO:0048477 ; GO:0048488 ; GO:0051124 ; GO:0055085
SF21_Tr8546_2_[183_-_1718]	SF21_Tr8546	1536	232.36	7.86022	H9J2U6	#NA	NA	InsectProt	Uncharacterized protein	88.68	477	50	2	1	1419	1	477	0	796	1536	510	93.1641	93.5294	#NA
SF21_Tr1267_3_[613_-_3399]	SF21_Tr1267	2787	232.09	7.85854	H9J0W4	#NA	NA	InsectProt	Uncharacterized protein	77.72	588	129	6	1030	2787	161	686	0	822	2787	686	63.2939	85.7143	#NA
SF21_Tr3378_3_[1374_-_3383]	SF21_Tr3378	2010	231.99	7.85792	H9JBR9	#NA	NA	InsectProt	Uncharacterized protein	89.34	638	67	1	100	2010	1	638	0	1099	2010	638	95.2239	100	#NA
SF21_Tr2010_2_[620_-_4360]	SF21_Tr2010	3741	231.9	7.85736	H9JB75	#NA	NA	InsectProt	Uncharacterized protein	92.94	807	57	1	865	3285	291	1096	0	1495	3741	1096	64.7153	73.6314	#NA
SF21_Tr1919_4_[1705_-_1376]_R_Sense)	SF21_Tr1919	330	231.76	7.85649	H9J0N3	#NA	NA	InsectProt	Uncharacterized protein	93.33	90	6	0	10	279	1	90	6e-58	174	330	90	81.8182	100	#NA
SF21_Tr992_7_[1132_-_371]_R_Sense)	SF21_Tr992	762	229.21	7.84053	H9IYY5	#NA	NA	InsectProt	Uncharacterized protein	91.52	224	19	0	1	672	1	224	5e-128	363	762	225	88.189	99.5556	#NA
SF21_Tr2822_5_[1078_-_3519]	SF21_Tr2822	2442	228.97	7.83901	H9JUD8	#NA	NA	InsectProt	Uncharacterized protein	41.27	785	449	4	82	2400	24	806	0	603	2442	1110	96.4373	70.7207	#NA
SF21_Tr318_1_[165_-_1442]	SF21_Tr318	1278	228.9	7.83857	H9JX71	#NA	NA	InsectProt	Uncharacterized protein	97.62	421	10	0	16	1278	1	421	0	687	1278	421	98.8263	100	#NA
SF21_Tr1703_3_[3127_-_2186]_R_Sense)	SF21_Tr1703	942	227.39	7.82902	D6WV67	#NA	NA	InsectProt	Putative uncharacterized protein	91.75	291	24	1	70	942	66	355	0	506	942	355	92.6752	81.9718	GO:0000287 ; GO:0004749 ; GO:0009165
SF21_Tr7481_1_[676_-_254]_R_Sense)	SF21_Tr7481	423	227.01	7.82661	Q2F5L8	#NA	NA	InsectProt	Ribosomal protein L7Ae	93.85	130	8	0	34	423	1	130	6e-83	240	423	130	92.1986	100	GO:0003723 ; GO:0005730 ; GO:0005840 ; GO:0030529 ; GO:0042254
SF21_Tr1691_3_[636_-_1352]	SF21_Tr1691	717	226.98	7.82642	F5BAR0	#NA	NA	InsectProt	SoxE	67.87	221	68	3	64	717	3	222	1e-96	283	717	222	92.4686	99.5495	GO:0003677
SF21_Tr11764_10_[6416_-_4860]_R_Sense)	SF21_Tr11764	1557	226.88	7.82579	D6W9G6	#NA	NA	InsectProt	Putative uncharacterized protein	80.12	483	96	1	106	1554	52	533	0	709	1557	533	93.0636	90.6191	GO:0003333 ; GO:0006810 ; GO:0015171 ; GO:0016020 ; GO:0016021 ; GO:0055085
SF21_Tr2416_2_[326_-_2911]	SF21_Tr2416	2586	226.66	7.82439	H9IZ66	#NA	NA	InsectProt	Uncharacterized protein (Fragment)	73.82	787	192	15	268	2586	5	769	0	1007	2586	769	91.2993	102.341	#NA
SF21_Tr2970_13_[3256_-_266]_R_Sense)	SF21_Tr2970	2991	226.36	7.82248	Q9XXW0	#NA	NA	InsectProt	Endonuclease and reverse transcriptase-like protein	54.08	943	418	8	43	2826	6	929	0	957	2991	960	94.5838	98.2292	GO:0003723 ; GO:0003964 ; GO:0004519 ; GO:0006278
SF21_Tr11556_4_[930_-_1691]	SF21_Tr11556	762	226.24	7.82171	H9JQL3	#NA	NA	InsectProt	Uncharacterized protein	75.98	254	61	0	1	762	1	254	8e-146	409	762	254	100	100	#NA
SF21_Tr1540_4_[393_-_5813]	SF21_Tr1540	5421	226.06	7.82056	A9X4T1	#NA	NA	InsectProt	Chromodomain-helicase-DNA-binding protein 1 (CHD-1) (EC 3.6.4.12) (ATP-dependent helicase CHD1)	84.74	1363	193	10	805	4848	1	1356	0	2142	5421	1365	75.4289	99.8535	GO:0000166 ; GO:0003676 ; GO:0003677 ; GO:0004386 ; GO:0005524 ; GO:0005634 ; GO:0006351 ; GO:0006355 ; GO:0008026 ; GO:0016787
SF21_Tr22367_5_[2241_-_3125]	SF21_Tr22367	885	226.02	7.82031	Q2F5P8	#NA	NA	InsectProt	Malate dehydrogenase (EC 1.1.1.37)	91.27	229	20	0	3	689	103	331	2e-133	382	885	331	77.6271	69.1843	GO:0003824 ; GO:0005488 ; GO:0005975 ; GO:0006099 ; GO:0006108 ; GO:0016491 ; GO:0016615 ; GO:0016616 ; GO:0030060 ; GO:0044262 ; GO:0055114
SF21_Tr16340_3_[618_-_1307]	SF21_Tr16340	690	224.26	7.80903	H9J080	#NA	NA	InsectProt	Uncharacterized protein	76.44	191	45	2	44	616	1	186	2e-84	250	690	186	83.0435	102.688	#NA
SF21_Tr8958_3_[187_-_1764]	SF21_Tr8958	1578	222.82	7.79973	H9J1X8	#NA	NA	InsectProt	Adenylyl cyclase-associated protein	87.06	340	43	2	331	1347	4	340	0	531	1578	353	64.6388	96.3173	#NA
SF21_Tr3767_3_[392_-_1327]	SF21_Tr3767	936	222.8	7.79961	Q2F649	#NA	NA	InsectProt	Surfeit 4-like protein	95.56	270	12	0	127	936	1	270	2e-161	451	936	270	86.5385	100	GO:0016021
SF21_Tr2106_20_[3564_-_631]_R_Sense)	SF21_Tr2106	2934	222.76	7.79935	E7E2K2	#NA	NA	InsectProt	Saposin-like protein	67.38	984	315	10	1	2934	1	965	0	1398	2934	965	100.613	101.969	GO:0005764 ; GO:0006629 ; GO:0006665
SF21_Tr11804_3_[2464_-_3429]	SF21_Tr11804	966	222.23	7.79591	G9FL14	#NA	NA	InsectProt	DNA supercoiling factor (Uncharacterized protein)	88.16	304	36	0	55	966	19	322	0	525	966	322	94.4099	94.4099	#NA
SF21_Tr14508_1_[401_-_1489]	SF21_Tr14508	1089	222.03	7.79461	H9J7S2	#NA	NA	InsectProt	Uncharacterized protein	81.69	355	65	1	25	1089	1	352	2e-172	485	1089	352	97.7961	100.852	#NA
SF21_Tr2841_5_[220_-_1701]	SF21_Tr2841	1482	221.91	7.79383	H9JQN8	#NA	NA	InsectProt	Uncharacterized protein	83.6	494	81	0	1	1482	1	494	0	847	1482	494	100	100	#NA
SF21_Tr11568_7_[1971_-_502]_R_Sense)	SF21_Tr11568	1470	221.56	7.79155	Q2F5Y9	#NA	NA	InsectProt	Mitochondrial aldehyde dehydrogenase (Uncharacterized protein)	81.72	487	89	0	7	1467	1	487	0	803	1470	488	99.3878	99.7951	GO:0008152 ; GO:0016491 ; GO:0055114
SF21_Tr5253_7_[8437_-_7586]_R_Sense)	SF21_Tr5253	852	221.55	7.79149	H9IVH2	#NA	NA	InsectProt	Uncharacterized protein	85.36	280	41	0	13	852	3	282	0	508	852	282	98.5915	99.2908	#NA
SF21_Tr746_2_[249_-_2195]	SF21_Tr746	1947	221.41	7.79058	D6WZ15	#NA	NA	InsectProt	Putative uncharacterized protein	42.69	513	285	4	421	1932	86	598	3e-134	408	1947	602	79.0447	85.2159	GO:0003723 ; GO:0005488
SF21_Tr2234_10_[10100_-_11548]	SF21_Tr2234	1449	221.34	7.79012	A1YM13	#NA	NA	InsectProt	Phosphoribosylaminoimidazole carboxylase	92.22	360	28	0	178	1257	1	360	0	683	1449	380	74.5342	94.7368	GO:0004638 ; GO:0004639 ; GO:0005524 ; GO:0006164 ; GO:0006189 ; GO:0016874
SF21_Tr11601_3_[2675_-_1692]_R_Sense)	SF21_Tr11601	984	220.92	7.78738	H9JHW6	#NA	NA	InsectProt	Uncharacterized protein	83.4	235	39	0	280	984	1	235	9e-139	394	984	235	71.6463	100	#NA
SF21_Tr749_1_[2127_-_1354]_R_Sense)	SF21_Tr749	774	220.05	7.78169	H9JC39	#NA	NA	InsectProt	Uncharacterized protein	91.8	183	15	1	115	663	1	172	1e-112	323	774	192	70.9302	95.3125	#NA
SF21_Tr7953_5_[2767_-_3768]	SF21_Tr7953	1002	219.85	7.78038	D6WF08	#NA	NA	InsectProt	Putative uncharacterized protein	50	230	112	3	313	993	19	248	1e-70	221	1002	251	68.8623	91.6335	GO:0006744
SF21_Tr3729_1_[175_-_633]	SF21_Tr3729	459	219.76	7.77979	H9J743	#NA	NA	InsectProt	Uncharacterized protein	91.51	106	9	0	115	432	7	112	1e-65	196	459	113	69.281	93.8053	#NA
SF21_Tr3717_1_[87_-_659]	SF21_Tr3717	573	219.54	7.77834	H9IUL7	#NA	NA	InsectProt	Uncharacterized protein	89.04	146	16	0	121	558	19	164	1e-94	273	573	164	76.4398	89.0244	#NA
SF21_Tr15479_1_[155_-_580]	SF21_Tr15479	426	219.2	7.7761	H9JDG2	#NA	NA	InsectProt	Uncharacterized protein	82.11	123	22	0	55	423	1	123	5e-61	185	426	124	86.6197	99.1935	#NA
SF21_Tr8563_2_[780_-_130]_R_Sense)	SF21_Tr8563	651	218.85	7.7738	B4N7C2	XP_002069277.1	195443100	InvertProt	GK21112 [Drosophila willistoni]	41.22	131	64	2	151	504	6	135	2e-26	103	651	161	60.3687	81.3665	#NA
SF21_Tr1241_2_[532_-_11]_R_Sense)	SF21_Tr1241	522	217.91	7.76759	H9JTB2	#NA	NA	InsectProt	Uncharacterized protein	75.48	155	38	0	467	3	1	155	5e-82	241	522	162	89.0805	95.679	#NA
SF21_Tr15767_4_[6550_-_5606]_R_Sense)	SF21_Tr15767	945	216.71	7.75962	D2CZY1	#NA	NA	InsectProt	Nuclear excision repair protein Rad23 (Uncharacterized protein)	79.01	324	59	2	1	945	1	324	4e-164	461	945	324	102.857	100	GO:0003684 ; GO:0005634 ; GO:0006289 ; GO:0043161
SF21_Tr21815_1_[165_-_1580]	SF21_Tr21815	1416	216.42	7.75769	A5JPL6	#NA	NA	InsectProt	MOF protein (Uncharacterized protein)	95.25	442	21	0	91	1416	1	442	0	883	1416	442	93.6441	100	GO:0005634 ; GO:0006355 ; GO:0016747
SF21_Tr2005_3_[13_-_1590]	SF21_Tr2005	1578	216.25	7.75656	H9JDY1	#NA	NA	InsectProt	Uncharacterized protein	86.77	461	61	0	151	1533	4	464	0	784	1578	465	87.6426	99.1398	#NA
SF21_Tr5611_3_[2410_-_3075]	SF21_Tr5611	666	216.21	7.75629	H9JW87	#NA	NA	InsectProt	Uncharacterized protein	94.27	192	11	0	49	624	17	208	2e-81	245	666	276	86.4865	69.5652	#NA
SF21_Tr17883_2_[536_-_973]	SF21_Tr17883	438	215.7	7.75288	H9J071	#NA	NA	InsectProt	Uncharacterized protein	72.22	90	25	0	327	58	1	90	2e-39	129	438	91	61.6438	98.9011	#NA
SF21_Tr400_2_[6_-_887]	SF21_Tr400	882	215.54	7.75181	H9IS60	#NA	NA	InsectProt	Uncharacterized protein	63.07	241	89	0	118	840	2	242	1e-116	336	882	244	81.9728	98.7705	#NA
SF21_Tr2404_3_[818_-_6733]	SF21_Tr2404	5916	215.3	7.7502	H9JFE1	#NA	NA	InsectProt	Uncharacterized protein	94.86	1906	97	1	106	5820	53	1958	0	3606	5916	1958	96.6531	97.3442	#NA
SF21_Tr1425_11_[5277_-_3268]_R_Sense)	SF21_Tr1425	2010	215.28	7.75007	D2A1V3	#NA	NA	InsectProt	Putative uncharacterized protein GLEAN_07717	82.38	471	80	5	466	1869	124	569	0	704	2010	686	70.2985	68.6589	GO:0000166 ; GO:0004672 ; GO:0004674 ; GO:0005524 ; GO:0006468 ; GO:0016772
SF21_Tr1681_2_[14_-_2098]	SF21_Tr1681	2085	214.87	7.74732	#NA	XP_003484920.1	350397579	InvertProt	PREDICTED: hypothetical protein LOC100744277 [Bombus impatiens]	38.39	461	272	14	1	1347	116	558	8e-78	267	2085	717	66.3309	64.2957	#NA
SF21_Tr392_3_[1802_-_1152]_R_Sense)	SF21_Tr392	651	214.8	7.74685	H9JN56	#NA	NA	InsectProt	Uncharacterized protein	88.94	217	24	0	1	651	1	217	4e-141	394	651	217	100	100	#NA
SF21_Tr3417_18_[4650_-_1066]_R_Sense)	SF21_Tr3417	3585	214.74	7.74645	H9JU13	#NA	NA	InsectProt	Uncharacterized protein	83.3	922	150	3	82	2835	4	920	0	1237	3585	1212	77.1548	76.0726	#NA
SF21_Tr2033_1_[529_-_2181]	SF21_Tr2033	1653	214.27	7.74329	D6WM93	#NA	NA	InsectProt	Putative uncharacterized protein	66.85	546	179	3	1	1632	1	543	0	709	1653	674	99.0926	81.0089	GO:0005634
SF21_Tr6601_5_[2398_-_3519]	SF21_Tr6601	1122	214.17	7.74261	Q9V9Q6	#NA	NA	InsectProt	AT16263p (RE34385p) (Steppke, isoform A)	83.71	356	58	0	31	1098	51	406	0	607	1122	410	95.1872	86.8293	GO:0005086 ; GO:0005515 ; GO:0005622 ; GO:0032012 ; GO:0040018
SF21_Tr3487_8_[1404_-_184]_R_Sense)	SF21_Tr3487	1221	213.6	7.73877	H9JXY5	#NA	NA	InsectProt	Uncharacterized protein	51.6	407	188	8	28	1221	1	402	6e-116	345	1221	402	100	101.244	#NA
SF21_Tr15889_1_[97_-_651]	SF21_Tr15889	555	213.05	7.73505	H9JQH4	#NA	NA	InsectProt	Uncharacterized protein	77.03	148	34	1	88	531	1	147	2e-53	171	555	222	80	66.6667	#NA
SF21_Tr1998_1_[1001_-_2008]	SF21_Tr1998	1008	212.84	7.73363	H9JU51	#NA	NA	InsectProt	Malate dehydrogenase (EC 1.1.1.37)	72.69	249	68	0	1005	259	92	340	5e-125	363	1008	341	74.1071	73.0205	#NA
SF21_Tr1878_4_[912_-_250]_R_Sense)	SF21_Tr1878	663	211.82	7.7267	D6WQ55	#NA	NA	InsectProt	Putative uncharacterized protein	36.2	163	89	5	663	220	29	190	1e-10	60.8	663	240	73.7557	67.9167	#NA
SF21_Tr11953_14_[4343_-_1443]_R_Sense)	SF21_Tr11953	2901	211.62	7.72533	H9IU99	#NA	NA	InsectProt	Uncharacterized protein	93.24	947	64	1	1	2841	1	929	0	1774	2901	1218	97.9317	77.7504	#NA
SF21_Tr2933_2_[94_-_978]	SF21_Tr2933	885	211.6	7.7252	Q1HPX4	#NA	NA	InsectProt	ATP synthase subunit gamma	87.84	296	35	1	1	885	1	296	0	503	885	296	100.339	100	GO:0006754 ; GO:0006810 ; GO:0006811 ; GO:0015986 ; GO:0015992 ; GO:0045261 ; GO:0046933 ; GO:0046961
SF21_Tr12201_1_[1224_-_1931]	SF21_Tr12201	708	211.5	7.72451	A7BJ76	#NA	NA	InsectProt	Nanos-M	51.59	157	76	3	190	660	42	187	2e-42	144	708	191	66.5254	82.199	GO:0003676 ; GO:0003723 ; GO:0008270
SF21_Tr7106_3_[1471_-_2472]	SF21_Tr7106	1002	211.29	7.72308	H9JTB8	#NA	NA	InsectProt	Uncharacterized protein	80.31	325	63	2	31	1002	8	331	4e-160	452	1002	331	97.3054	98.1873	#NA
SF21_Tr958_1_[107_-_1111]	SF21_Tr958	1005	211.03	7.7213	H9IV25	#NA	NA	InsectProt	Uncharacterized protein	83.9	292	45	1	136	1005	1	292	6e-161	452	1005	292	87.1642	100	#NA
SF21_Tr1793_11_[5482_-_2708]_R_Sense)	SF21_Tr1793	2775	210.94	7.72069	H9IZF8	#NA	NA	InsectProt	Uncharacterized protein	73.25	841	210	12	298	2775	1	835	0	1010	2775	883	90.9189	95.2435	#NA
SF21_Tr2276_3_[1160_-_4171]	SF21_Tr2276	3012	210.69	7.71898	#NA	XP_004930669.1	512924740	InvertProt	PREDICTED: uncharacterized protein LOC101745102, partial [Bombyx mori]	82.46	901	147	9	52	2721	109	1000	0	1276	3012	1469	89.741	61.3342	#NA
SF21_Tr11646_8_[2913_-_4310]	SF21_Tr11646	1398	210.23	7.71582	H9JS18	#NA	NA	InsectProt	Uncharacterized protein	84.5	458	71	0	19	1392	46	503	0	772	1398	506	98.2833	90.5138	#NA
SF21_Tr9176_5_[1450_-_944]_R_Sense)	SF21_Tr9176	507	209.8	7.71287	Q1HPK4	#NA	NA	InsectProt	Thymosin isoform 2	94.7	132	6	1	470	78	1	132	1e-86	251	507	132	78.1065	100	GO:0003779 ; GO:0005737 ; GO:0007010
SF21_Tr5290_7_[729_-_10]_R_Sense)	SF21_Tr5290	720	209.51	7.71088	H9JRG5	#NA	NA	InsectProt	Uncharacterized protein	64.17	187	67	3	160	720	53	231	1e-59	189	720	231	77.9167	80.9524	#NA
SF21_Tr14371_7_[2410_-_482]_R_Sense)	SF21_Tr14371	1929	208.88	7.70653	H9JRR3	#NA	NA	InsectProt	Uncharacterized protein	90.15	467	46	0	436	1836	9	475	0	818	1929	526	72.6283	88.7833	#NA
SF21_Tr16328_1_[2329_-_1766]_R_Sense)	SF21_Tr16328	564	208.8	7.70598	H9J2U1	#NA	NA	InsectProt	Uncharacterized protein	86.05	129	18	0	100	486	1	129	1e-77	229	564	129	68.617	100	#NA
SF21_Tr3703_11_[2716_-_413]_R_Sense)	SF21_Tr3703	2304	208.59	7.70453	H9J0D1	#NA	NA	InsectProt	Uncharacterized protein	86.04	695	96	1	217	2298	1	695	0	1166	2304	697	90.4948	99.7131	#NA
SF21_Tr2089_1_[166_-_1380]	SF21_Tr2089	1215	207.92	7.69988	H9JXB2	#NA	NA	InsectProt	Uncharacterized protein	99.26	403	2	1	10	1215	1	403	0	711	1215	403	99.5062	100	#NA
SF21_Tr3764_1_[363_-_43]_R_Sense)	SF21_Tr3764	321	207.6	7.69766	Q4QPS4	#NA	NA	InsectProt	IP03739p (Fragment)	46.27	67	36	1	202	2	13	75	0.034	32.7	321	85	62.6168	78.8235	#NA
SF21_Tr6029_1_[6_-_704]	SF21_Tr6029	699	207.55	7.69732	#NA	XP_004928199.1	512914666	InvertProt	PREDICTED: uncharacterized protein LOC101739177 [Bombyx mori]	85.06	154	23	1	1	462	84	236	8e-31	117	699	240	66.0944	64.1667	#NA
SF21_Tr13182_2_[554_-_1420]	SF21_Tr13182	867	207.41	7.69634	#NA	XP_001951369.2	328725639	InvertProt	PREDICTED: v-type proton ATPase subunit B-like [Acyrthosiphon pisum]	97.27	220	6	0	777	118	37	256	8e-155	436	867	258	76.1246	85.2713	#NA
SF21_Tr11196_1_[9_-_338]	SF21_Tr11196	330	207.4	7.69627	D7EJZ2	#NA	NA	InsectProt	Putative uncharacterized protein	69.14	81	25	1	85	327	14	93	3e-35	118	330	121	73.6364	66.9421	GO:0003676 ; GO:0003677 ; GO:0006355
SF21_Tr16395_1_[391_-_1026]	SF21_Tr16395	636	207.1	7.69418	Q2F604	#NA	NA	InsectProt	ER lumen protein retaining receptor	91.98	212	17	0	1	636	1	212	2e-121	344	636	212	100	100	GO:0004872 ; GO:0005783 ; GO:0006621 ; GO:0006810 ; GO:0015031 ; GO:0016020 ; GO:0016021 ; GO:0046923
SF21_Tr12015_6_[284_-_2890]	SF21_Tr12015	2607	207.05	7.69384	D6WJD4	#NA	NA	InsectProt	Putative uncharacterized protein	58.16	889	343	8	22	2601	13	879	0	922	2607	1394	102.301	63.7733	GO:0005488
SF21_Tr12163_12_[10947_-_10171]_R_Sense)	SF21_Tr12163	777	206.06	7.68692	D6WBF1	#NA	NA	InsectProt	Putative uncharacterized protein	43.93	214	120	3	708	67	37	247	2e-53	175	777	255	82.6255	83.9216	GO:0005488 ; GO:0008152 ; GO:0016491 ; GO:0055114
SF21_Tr299_8_[1816_-_110]_R_Sense)	SF21_Tr299	1707	205.93	7.68601	H9JD27	#NA	NA	InsectProt	Uncharacterized protein	66.33	499	145	4	139	1566	1	496	0	669	1707	499	87.6977	100	#NA
SF21_Tr3363_4_[243_-_1907]	SF21_Tr3363	1665	205.86	7.68552	H9JUC0	#NA	NA	InsectProt	Uncharacterized protein	87.7	553	64	1	19	1665	6	558	0	925	1665	558	99.6396	99.1039	#NA
SF21_Tr9929_39_[8123_-_867]_R_Sense)	SF21_Tr9929	7257	205.81	7.68517	H9JEK1	#NA	NA	InsectProt	Uncharacterized protein	86.77	2479	233	7	4	7155	1	2416	0	3671	7257	2458	102.48	100.854	#NA
SF21_Tr716_3_[925_-_83]_R_Sense)	SF21_Tr716	843	205.54	7.68328	H9J246	#NA	NA	InsectProt	Uncharacterized protein	67.7	226	73	1	4	681	3	226	2e-94	281	843	282	80.427	80.1418	#NA
SF21_Tr10304_3_[731_-_2221]	SF21_Tr10304	1491	205.5	7.68299	H9JI93	#NA	NA	InsectProt	Uncharacterized protein	58.17	404	166	4	283	1485	20	419	8e-160	468	1491	599	81.2877	67.4457	#NA
SF21_Tr3536_2_[4_-_774]	SF21_Tr3536	771	205.36	7.68201	H9J1Y5	#NA	NA	InsectProt	Peptidyl-prolyl cis-trans isomerase (EC 5.2.1.8)	86.63	187	25	0	196	756	1	187	2e-119	340	771	190	72.7626	98.4211	#NA
SF21_Tr3774_2_[12_-_1169]	SF21_Tr3774	1158	205.05	7.67983	Q2F5U4	#NA	NA	InsectProt	Uncharacterized protein (WD40 protein)	97.14	315	9	0	214	1158	1	315	0	639	1158	315	81.6062	100	#NA
SF21_Tr3727_4_[1062_-_94]_R_Sense)	SF21_Tr3727	969	204.35	7.6749	H9JC99	#NA	NA	InsectProt	Uncharacterized protein	87.54	321	36	2	1	951	1	321	0	507	969	322	99.3808	99.6894	#NA
SF21_Tr16234_2_[621_-_2288]	SF21_Tr16234	1668	204.04	7.67271	H9IYX2	#NA	NA	InsectProt	Uncharacterized protein	75.21	484	120	0	211	1662	1	484	0	716	1668	486	87.0504	99.5885	#NA
SF21_Tr1572_14_[2562_-_376]_R_Sense)	SF21_Tr1572	2187	203.82	7.67115	H9JAK7	#NA	NA	InsectProt	Uncharacterized protein	91.76	692	57	1	1	2076	1	662	0	1159	2187	684	94.9246	101.17	#NA
SF21_Tr11632_18_[7288_-_5912]_R_Sense)	SF21_Tr11632	1377	203.61	7.66966	H9J555	#NA	NA	InsectProt	Uncharacterized protein	90.37	374	36	0	256	1377	1	374	0	729	1377	374	81.4815	100	#NA
SF21_Tr1327_13_[1325_-_918]_R_Sense)	SF21_Tr1327	408	203.5	7.66888	B4NU57	XP_002076910.1	195554524	InvertProt	GD24769 [Drosophila simulans]	73.33	90	24	0	38	307	1	90	8e-44	142	408	94	66.1765	95.7447	GO:0004791 ; GO:0005737 ; GO:0016491 ; GO:0016668 ; GO:0045454 ; GO:0050660 ; GO:0050661 ; GO:0055114
SF21_Tr1988_3_[175_-_3189]	SF21_Tr1988	3015	203.04	7.66562	E9JEI6	#NA	NA	InsectProt	Parp (Uncharacterized protein) (Fragment)	65.61	948	320	6	124	2949	1	945	0	1155	3015	965	94.3284	98.2383	GO:0003677 ; GO:0003950 ; GO:0005622 ; GO:0005634 ; GO:0006471 ; GO:0008270 ; GO:0051287
SF21_Tr6548_4_[6616_-_7188]	SF21_Tr6548	573	203.03	7.66555	Q1HQB8	#NA	NA	InsectProt	Peripheral-type benzodiazepine receptor	81.71	164	30	0	37	528	1	164	2e-95	276	573	169	85.8639	97.0414	GO:0004872 ; GO:0016021
SF21_Tr3712_1_[76_-_1275]	SF21_Tr3712	1200	202.13	7.65914	H9JMP1	#NA	NA	InsectProt	Uncharacterized protein	98.89	360	4	0	121	1200	9	368	0	703	1200	368	90	97.8261	#NA
SF21_Tr380_3_[641_-_2620]	SF21_Tr380	1980	202.04	7.6585	#NA	XP_004929640.1	512920469	InvertProt	PREDICTED: uncharacterized protein LOC101735428 [Bombyx mori]	75.72	663	155	11	10	1980	1	648	0	755	1980	648	100.455	102.315	#NA
SF21_Tr19592_2_[662_-_210]_R_Sense)	SF21_Tr19592	453	201.75	7.65642	D6WSN1	#NA	NA	InsectProt	Putative uncharacterized protein	68.14	113	36	0	387	49	30	142	6e-53	166	453	149	74.8344	75.8389	GO:0006729 ; GO:0008124
SF21_Tr2450_2_[1625_-_3451]	SF21_Tr2450	1827	201.72	7.65621	H9J9L5	#NA	NA	InsectProt	Uncharacterized protein	96.15	390	15	0	658	1827	125	514	0	764	1827	514	64.0394	75.8755	#NA
SF21_Tr1631_5_[3000_-_2653]_R_Sense)	SF21_Tr1631	348	201.29	7.65313	H9JP69	#NA	NA	InsectProt	Uncharacterized protein	66.09	115	39	0	1	345	1	115	4e-53	163	348	116	99.1379	99.1379	#NA
SF21_Tr1607_9_[1684_-_1040]_R_Sense)	SF21_Tr1607	645	201	7.65105	F5HKF7	XP_003436305.1	347968831	InvertProt	AGAP002908-PB [Anopheles gambiae str. PEST]	85.62	146	20	2	211	645	1	144	9e-69	210	645	144	67.907	101.389	#NA
SF21_Tr10003_1_[20_-_1186]	SF21_Tr10003	1167	200.86	7.65005	H9J9M9	#NA	NA	InsectProt	Uncharacterized protein	77.13	376	86	2	40	1167	29	398	0	558	1167	398	96.6581	94.4724	#NA
SF21_Tr3775_3_[1044_-_154]_R_Sense)	SF21_Tr3775	891	200.3	7.64602	H9JY65	#NA	NA	InsectProt	Uncharacterized protein	83.4	265	44	0	97	891	1	265	1e-163	456	891	265	89.2256	100	#NA
SF21_Tr5842_9_[6608_-_4509]_R_Sense)	SF21_Tr5842	2100	200.28	7.64587	A1E9B3	#NA	NA	InsectProt	Vacuolar ATP synthase catalytic subunit A	95.22	607	29	0	1878	58	11	617	0	1167	2100	617	86.7143	98.3793	GO:0005524 ; GO:0006810 ; GO:0006811 ; GO:0015991 ; GO:0015992 ; GO:0016469 ; GO:0016820 ; GO:0033178 ; GO:0033180 ; GO:0042777 ; GO:0046034 ; GO:0046933 ; GO:0046961
SF21_Tr319_2_[200_-_1048]	SF21_Tr319	849	200.25	7.64566	H9JMN7	#NA	NA	InsectProt	Uncharacterized protein	92.55	282	21	0	4	849	1	282	0	560	849	282	99.6466	100	#NA
SF21_Tr3733_1_[1316_-_315]_R_Sense)	SF21_Tr3733	1002	200.08	7.64443	E2QC36	#NA	NA	InsectProt	Farnesyltransferase/geranylgeranyltransferase type I alpha subunit (Uncharacterized protein)	86.77	310	41	0	1	930	1	310	0	587	1002	334	92.8144	92.8144	GO:0008318 ; GO:0016740 ; GO:0018342
SF21_Tr1985_6_[301_-_3507]	SF21_Tr1985	3207	199.26	7.63851	H9JK60	#NA	NA	InsectProt	Uncharacterized protein	88.49	1043	117	1	88	3207	1	1043	0	1876	3207	1043	97.5678	100	#NA
SF21_Tr2968_16_[1434_-_325]_R_Sense)	SF21_Tr2968	1110	199.24	7.63836	H9JF64	#NA	NA	InsectProt	Uncharacterized protein	58.56	263	105	2	867	91	2	264	6e-96	288	1110	264	71.0811	99.6212	#NA
SF21_Tr1817_8_[2318_-_1575]_R_Sense)	SF21_Tr1817	744	199.22	7.63822	#NA	XP_004930547.1	512924230	InvertProt	PREDICTED: AN1-type zinc finger protein 6-like isoform X6 [Bombyx mori]	83.05	177	30	1	145	675	1	173	3e-67	209	744	173	71.371	102.312	#NA
SF21_Tr772_2_[972_-_400]_R_Sense)	SF21_Tr772	573	198.92	7.63604	H9JUL9	#NA	NA	InsectProt	Uncharacterized protein	83.85	130	21	0	184	573	3	132	5e-73	218	573	132	68.0628	98.4848	#NA
SF21_Tr11135_1_[247_-_777]	SF21_Tr11135	531	198.84	7.63546	H9JC65	#NA	NA	InsectProt	Uncharacterized protein	97.66	171	4	0	7	519	10	180	3e-123	346	531	185	96.6102	92.4324	#NA
SF21_Tr2466_6_[1926_-_3314]	SF21_Tr2466	1389	198.48	7.63285	H9JPM2	#NA	NA	InsectProt	Uncharacterized protein	91.16	441	39	0	55	1377	9	449	0	822	1389	453	95.2484	97.351	#NA
SF21_Tr21805_4_[3489_-_4700]	SF21_Tr21805	1212	198.37	7.63205	H9JCL8	#NA	NA	InsectProt	Uncharacterized protein	63.32	289	106	1	205	1071	60	347	5e-127	373	1212	400	71.5347	72.25	#NA
SF21_Tr1396_5_[764_-_357]_R_Sense)	SF21_Tr1396	408	197.7	7.62717	H9JBS1	#NA	NA	InsectProt	Uncharacterized protein	90.77	130	12	0	16	405	1	130	1e-85	247	408	130	95.5882	100	#NA
SF21_Tr3799_5_[3274_-_506]_R_Sense)	SF21_Tr3799	2769	197.51	7.62578	H9IS91	#NA	NA	InsectProt	Uncharacterized protein	75.73	820	196	10	40	2490	1	809	0	1193	2769	900	88.8407	91.1111	#NA
SF21_Tr3198_2_[1797_-_898]_R_Sense)	SF21_Tr3198	900	197.01	7.62213	Q1L6Q3	#NA	NA	InsectProt	Rh-like protein	62.55	267	92	2	22	798	131	397	3e-94	287	900	443	89	60.2709	GO:0016020 ; GO:0016021
SF21_Tr911_3_[241_-_2343]	SF21_Tr911	2103	196.94	7.62161	H9JM03	#NA	NA	InsectProt	Uncharacterized protein	75.23	549	136	5	367	2013	3	494	0	758	2103	494	78.3167	111.134	#NA
SF21_Tr2877_5_[2756_-_1650]_R_Sense)	SF21_Tr2877	1107	196.73	7.62007	H9IVV2	#NA	NA	InsectProt	Uncharacterized protein	72.8	353	95	1	43	1098	1	353	0	549	1107	356	95.664	99.1573	#NA
SF21_Tr342_3_[1413_-_199]_R_Sense)	SF21_Tr342	1215	196.39	7.61758	Q0PZE7	#NA	NA	InsectProt	EIF4AIII protein (Uncharacterized protein)	98.77	405	5	0	1	1215	1	405	0	790	1215	405	100	100	GO:0000166 ; GO:0003676 ; GO:0004386 ; GO:0005524 ; GO:0008026 ; GO:0016787
SF21_Tr2972_12_[3110_-_417]_R_Sense)	SF21_Tr2972	2694	196.09	7.61537	H9JR33	#NA	NA	InsectProt	Uncharacterized protein	54.58	885	346	15	118	2604	7	820	0	783	2694	824	98.5523	107.403	#NA
SF21_Tr23786_2_[435_-_2090]	SF21_Tr23786	1656	196.05	7.61508	Q2L9S5	#NA	NA	InsectProt	Asparagine synthetase (EC 6.3.5.4)	77.68	551	123	1	1	1653	1	550	0	847	1656	551	99.8188	100	GO:0004066 ; GO:0006529
SF21_Tr1184_4_[6227_-_4254]_R_Sense)	SF21_Tr1184	1974	195.36	7.60999	F5HS62	#NA	NA	InsectProt	Heat shock factor-b	68.97	622	189	8	109	1962	1	600	0	784	1974	685	94.5289	90.8029	#NA
SF21_Tr10881_1_[459_-_1247]	SF21_Tr10881	789	195.16	7.60851	#NA	XP_005099453.1	524885697	InvertProt	PREDICTED: secretory carrier-associated membrane protein 1-like isoform X3 [Aplysia californica]	57.64	203	83	3	127	726	50	251	6e-64	204	789	275	77.1863	73.8182	#NA
SF21_Tr12739_1_[65_-_1654]	SF21_Tr12739	1590	194.63	7.60459	H9JBD3	#NA	NA	InsectProt	Uncharacterized protein	96.25	506	19	0	28	1545	1	506	0	971	1590	506	95.4717	100	#NA
SF21_Tr8801_3_[2124_-_1210]_R_Sense)	SF21_Tr8801	915	194.58	7.60422	H9JTZ9	#NA	NA	InsectProt	Uncharacterized protein	54.66	236	105	3	103	804	1	234	3e-77	237	915	253	77.377	93.2806	#NA
SF21_Tr5891_5_[2921_-_1581]_R_Sense)	SF21_Tr5891	1341	194.55	7.604	H9JLI7	#NA	NA	InsectProt	Uncharacterized protein	85.23	447	66	0	1	1341	1	447	0	810	1341	447	100	100	#NA
SF21_Tr1213_1_[206_-_850]	SF21_Tr1213	645	194.39	7.60281	H9J3H2	#NA	NA	InsectProt	Peptidyl-prolyl cis-trans isomerase (EC 5.2.1.8)	89.3	187	20	0	82	642	13	199	2e-111	318	645	200	86.9767	93.5	#NA
SF21_Tr12130_1_[1099_-_2172]	SF21_Tr12130	1074	194.3	7.60214	H9IZB9	#NA	NA	InsectProt	Uncharacterized protein	66.67	303	101	1	1071	163	146	442	3e-118	350	1074	443	84.6369	68.3973	#NA
SF21_Tr3614_13_[7481_-_9082]	SF21_Tr3614	1602	194.26	7.60185	H9JD16	#NA	NA	InsectProt	Uncharacterized protein	74.81	520	125	5	37	1578	77	589	0	783	1602	601	97.3783	86.5225	#NA
SF21_Tr1646_3_[1504_-_2628]	SF21_Tr1646	1125	194.25	7.60177	H9JCS1	#NA	NA	InsectProt	Uncharacterized protein	84.57	337	48	3	82	1080	1	335	8e-173	486	1125	335	89.8667	100.597	#NA
SF21_Tr5240_3_[1841_-_2212]	SF21_Tr5240	372	193.84	7.59872	Q1HPH9	#NA	NA	InsectProt	Peptidyl-prolyl cis-trans isomerase	53.25	77	35	1	356	129	32	108	2e-22	85.9	372	108	62.0968	71.2963	GO:0000413 ; GO:0003755 ; GO:0006457 ; GO:0016853
SF21_Tr562_2_[66_-_746]	SF21_Tr562	681	193.23	7.59418	#NA	XP_004932832.1	512933603	InvertProt	PREDICTED: probable NADH dehydrogenase [ubiquinone] 1 alpha subcomplex subunit 12-like [Bombyx mori]	48.91	137	63	1	681	292	5	141	1e-41	142	681	154	60.3524	88.961	#NA
SF21_Tr6578_1_[1901_-_2380]	SF21_Tr6578	480	192.74	7.59051	A7REQ6	XP_001641895.1	156408502	InvertProt	predicted protein [Nematostella vectensis]	43.1	116	64	3	49	390	1	115	6e-28	105	480	183	72.5	63.388	GO:0003723 ; GO:0003743 ; GO:0005737 ; GO:0006412 ; GO:0006413
SF21_Tr16368_8_[1085_-_393]_R_Sense)	SF21_Tr16368	693	192.43	7.58819	H9IU73	#NA	NA	InsectProt	Uncharacterized protein	84.91	212	32	0	52	687	2	213	4e-116	331	693	213	91.7749	99.5305	#NA
SF21_Tr2611_1_[110_-_1918]	SF21_Tr2611	1809	192.42	7.58811	H9J3F2	#NA	NA	InsectProt	Uncharacterized protein	57.37	373	146	12	673	1752	3	356	2e-94	295	1809	375	61.8574	99.4667	#NA
SF21_Tr2665_7_[3518_-_4834]	SF21_Tr2665	1317	192.04	7.58526	D6X3E4	#NA	NA	InsectProt	Putative uncharacterized protein	38.99	277	161	4	502	1308	67	340	2e-58	196	1317	341	63.0979	81.2317	#NA
SF21_Tr956_11_[3685_-_1835]_R_Sense)	SF21_Tr956	1851	191.85	7.58383	H9IV17	#NA	NA	InsectProt	Uncharacterized protein	66.72	628	167	4	94	1851	1	617	0	801	1851	617	101.783	101.783	#NA
SF21_Tr2728_5_[2871_-_3767]	SF21_Tr2728	897	191.51	7.58128	D6WDJ5	#NA	NA	InsectProt	Putative uncharacterized protein	44.98	229	124	2	683	3	8	234	1e-66	214	897	369	76.5886	62.0596	#NA
SF21_Tr3693_6_[2100_-_1048]_R_Sense)	SF21_Tr3693	1053	191.04	7.57773	A7LBQ0	#NA	NA	InsectProt	L-lactate dehydrogenase (EC 1.1.1.27)	73.41	331	88	0	61	1053	1	331	2e-171	481	1053	331	94.302	100	GO:0003824 ; GO:0004459 ; GO:0005488 ; GO:0005737 ; GO:0005975 ; GO:0006096 ; GO:0016491 ; GO:0016616 ; GO:0044262 ; GO:0055114
SF21_Tr12027_2_[490_-_1185]	SF21_Tr12027	696	191.04	7.57773	H9JB40	#NA	NA	InsectProt	Uncharacterized protein	90.82	207	19	0	76	696	45	251	3e-135	381	696	251	89.2241	82.4701	#NA
SF21_Tr388_11_[2333_-_435]_R_Sense)	SF21_Tr388	1899	190.84	7.57622	Q0N2S3	#NA	NA	InsectProt	Eukaryotic initiation factor 4B protein	72.19	392	109	7	73	1248	1	368	2e-119	362	1899	394	61.9273	99.4924	GO:0000166 ; GO:0003676 ; GO:0003743 ; GO:0006413
SF21_Tr6100_4_[381_-_1184]	SF21_Tr6100	804	190.84	7.57622	H9JD26	#NA	NA	InsectProt	Uncharacterized protein	86.39	169	23	1	220	726	1	168	3e-101	297	804	266	63.0597	63.5338	#NA
SF21_Tr11718_4_[1148_-_786]_R_Sense)	SF21_Tr11718	363	190.79	7.57584	A8DVB0	XP_001618046.1	156317796	InvertProt	hypothetical protein NEMVEDRAFT_v1g155941 [Nematostella vectensis]	75.9	83	20	0	361	113	8	90	1e-39	131	363	90	68.595	92.2222	GO:0003746 ; GO:0005853 ; GO:0006412 ; GO:0006414
SF21_Tr3192_8_[5973_-_6452]	SF21_Tr3192	480	190.59	7.57433	#NA	XP_004928886.1	512917436	InvertProt	PREDICTED: uncharacterized protein LOC101736812 [Bombyx mori]	53.95	152	67	1	28	474	1	152	9e-55	173	480	156	95	97.4359	#NA
SF21_Tr10242_3_[274_-_1146]	SF21_Tr10242	873	190.31	7.57221	Q2F6B0	#NA	NA	InsectProt	Enoyl-CoA hydratase 1	86.39	294	37	2	1	873	4	296	1e-180	500	873	296	101.031	99.3243	GO:0003824 ; GO:0005739 ; GO:0008152
SF21_Tr21671_7_[4729_-_3350]_R_Sense)	SF21_Tr21671	1380	190.09	7.57054	Q9VLC1	#NA	NA	InsectProt	Alpha-(1,3)-fucosyltransferase B (EC 2.4.1.-) (Galactoside 3-L-fucosyltransferase)	37.98	387	232	9	100	1236	1	376	6e-82	261	1380	444	84.1304	87.1622	GO:0000139 ; GO:0005515 ; GO:0005794 ; GO:0006486 ; GO:0008417 ; GO:0016020 ; GO:0016021 ; GO:0016740 ; GO:0016757 ; GO:0032580 ; GO:0046920
SF21_Tr1199_6_[166_-_3744]	SF21_Tr1199	3579	189.91	7.56917	H9IVI5	#NA	NA	InsectProt	Uncharacterized protein	86.64	741	99	1	1252	3474	383	1119	0	1149	3579	1143	62.1123	64.8294	#NA
SF21_Tr999_3_[590_-_1033]	SF21_Tr999	444	188.61	7.55926	H9IUV0	#NA	NA	InsectProt	Uncharacterized protein	82.65	98	17	0	294	1	18	115	7e-15	68.2	444	130	66.2162	75.3846	#NA
SF21_Tr11527_3_[451_-_2310]	SF21_Tr11527	1860	188.12	7.55551	H9IXM1	#NA	NA	InsectProt	Uncharacterized protein	94.69	622	31	2	1	1860	1	622	0	1091	1860	622	100.323	100	#NA
SF21_Tr2576_15_[3467_-_252]_R_Sense)	SF21_Tr2576	3216	187.85	7.55344	D6WTN9	#NA	NA	InsectProt	Putative uncharacterized protein	49.09	992	501	8	82	3045	259	1242	0	955	3216	1264	92.5373	78.481	GO:0003676 ; GO:0003677 ; GO:0003723 ; GO:0003964 ; GO:0004190 ; GO:0006278 ; GO:0006508 ; GO:0015074
SF21_Tr12666_1_[130_-_1122]	SF21_Tr12666	993	187.47	7.55052	H9JPD8	#NA	NA	InsectProt	Uncharacterized protein	82.93	328	56	4	10	993	1	324	0	567	993	324	99.0937	101.235	#NA
SF21_Tr447_1_[279_-_854]	SF21_Tr447	576	187.4	7.54998	H9IUJ5	#NA	NA	InsectProt	Uncharacterized protein	92.74	179	13	0	40	576	1	179	2e-125	352	576	179	93.2292	100	#NA
SF21_Tr2881_1_[108_-_1883]	SF21_Tr2881	1776	187.3	7.54921	H9JXK5	#NA	NA	InsectProt	Uncharacterized protein	90.44	544	51	2	82	1710	1	541	0	905	1776	550	91.8919	98.9091	#NA
SF21_Tr5985_7_[1520_-_3]_R_Sense)	SF21_Tr5985	1518	186.8	7.54535	H9JW29	#NA	NA	InsectProt	Uncharacterized protein	77.85	438	94	6	1	1305	55	472	0	616	1518	478	86.5613	91.6318	#NA
SF21_Tr2771_12_[1631_-_549]_R_Sense)	SF21_Tr2771	1083	186.75	7.54496	Q2F6C4	#NA	NA	InsectProt	T-complex protein 1 subunit delta	90.57	350	33	1	34	1083	192	537	0	523	1083	537	96.9529	65.1769	GO:0000166 ; GO:0005524 ; GO:0005737 ; GO:0006457 ; GO:0044267 ; GO:0051082
SF21_Tr12282_1_[77_-_1138]	SF21_Tr12282	1062	186.6	7.54381	H9JTQ4	#NA	NA	InsectProt	Uncharacterized protein	65.47	278	91	8	241	1059	5	275	4e-117	341	1062	276	78.5311	100.725	#NA
SF21_Tr2068_2_[175_-_1119]	SF21_Tr2068	945	186.49	7.54295	H9JD63	#NA	NA	InsectProt	Serine/threonine-protein phosphatase (EC 3.1.3.16)	99.68	309	1	0	19	945	1	309	0	652	945	309	98.0952	100	#NA
SF21_Tr2863_6_[3216_-_139]_R_Sense)	SF21_Tr2863	3078	186.25	7.5411	#NA	XP_004928881.1	512917416	InvertProt	PREDICTED: uncharacterized protein LOC101736189 [Bombyx mori]	30.01	713	485	7	970	3066	50	722	3e-102	341	3078	736	69.4932	96.875	#NA
SF21_Tr1393_3_[1164_-_625]_R_Sense)	SF21_Tr1393	540	186.15	7.54032	H9JDE6	#NA	NA	InsectProt	Uncharacterized protein	79.1	134	28	1	1	402	1	127	2e-63	192	540	127	74.4444	105.512	#NA
SF21_Tr11882_8_[4948_-_4262]_R_Sense)	SF21_Tr11882	687	186.09	7.53986	Q1HQ96	#NA	NA	InsectProt	Cleavage and polyadenylation specific factor 5 (Uncharacterized protein)	94.27	227	13	0	7	687	1	227	4e-163	451	687	227	99.1266	100	GO:0016787
SF21_Tr1825_10_[1636_-_236]_R_Sense)	SF21_Tr1825	1401	185.56	7.53574	H9IT04	#NA	NA	InsectProt	Uncharacterized protein	58.94	414	167	7	10	1242	1	352	3e-158	454	1401	370	88.651	111.892	#NA
SF21_Tr11535_4_[178_-_1518]	SF21_Tr11535	1341	185.34	7.53403	H9J227	#NA	NA	InsectProt	Uncharacterized protein	84.16	404	64	0	130	1341	4	407	0	700	1341	407	90.3803	99.2629	#NA
SF21_Tr3714_1_[499_-_65]_R_Sense)	SF21_Tr3714	435	185.26	7.53341	H9JMN6	#NA	NA	InsectProt	Uncharacterized protein	66.67	135	45	0	31	435	3	137	1e-61	187	435	137	93.1034	98.5401	#NA
SF21_Tr3587_2_[189_-_1631]	SF21_Tr3587	1443	185.25	7.53333	H9JD43	#NA	NA	InsectProt	Uncharacterized protein	69.51	387	113	5	28	1173	1	380	5e-121	362	1443	424	80.4574	91.2736	#NA
SF21_Tr12786_7_[485_-_60]_R_Sense)	SF21_Tr12786	426	185.08	7.53201	H9IUF2	#NA	NA	InsectProt	Uncharacterized protein	86.4	125	17	0	52	426	10	134	1e-80	234	426	134	88.0282	93.2836	#NA
SF21_Tr11754_5_[1813_-_3498]	SF21_Tr11754	1686	184.42	7.52685	Q9VV60	#NA	NA	InsectProt	LD21116p (Tyrosyl-tRNA synthetase) (EC 6.1.1.1)	70.61	524	151	4	124	1686	5	525	0	716	1686	525	93.2384	99.8095	GO:0000049 ; GO:0000166 ; GO:0004812 ; GO:0004831 ; GO:0005515 ; GO:0005524 ; GO:0005737 ; GO:0006412 ; GO:0006418 ; GO:0006437 ; GO:0016874
SF21_Tr2562_11_[5344_-_7683]	SF21_Tr2562	2340	184.39	7.52662	H9JVK0	#NA	NA	InsectProt	Uncharacterized protein	71.35	705	200	9	232	2340	1	631	0	649	2340	631	90.3846	111.727	#NA
SF21_Tr6756_5_[924_-_3134]	SF21_Tr6756	2211	183.91	7.52286	H9JAP6	#NA	NA	InsectProt	Uncharacterized protein	57.17	600	247	10	25	1794	1	555	0	650	2211	703	81.4111	85.3485	#NA
SF21_Tr11019_5_[4591_-_2630]_R_Sense)	SF21_Tr11019	1962	183.71	7.52129	H9JWX2	#NA	NA	InsectProt	Uncharacterized protein	85.58	631	90	2	73	1962	96	725	0	1062	1962	725	96.4832	87.0345	#NA
SF21_Tr5705_10_[3226_-_971]_R_Sense)	SF21_Tr5705	2256	183.1	7.51649	H9IZJ0	#NA	NA	InsectProt	Uncharacterized protein	72.7	707	184	8	118	2211	1	703	0	880	2256	703	94.016	100.569	#NA
SF21_Tr11609_5_[4113_-_6011]	SF21_Tr11609	1899	182.8	7.51412	H9JAT2	#NA	NA	InsectProt	Uncharacterized protein	70.71	478	137	2	469	1893	1	478	0	731	1899	480	75.5134	99.5833	#NA
SF21_Tr11786_3_[2787_-_4388]	SF21_Tr11786	1602	182.74	7.51365	H9IWG8	#NA	NA	InsectProt	Uncharacterized protein	64.29	434	147	4	4	1281	1	428	5e-177	507	1602	449	81.2734	96.6592	#NA
SF21_Tr3399_4_[3808_-_3269]_R_Sense)	SF21_Tr3399	540	182.51	7.51183	H9JL22	#NA	NA	InsectProt	Uncharacterized protein	60.54	147	58	1	64	504	1	146	6e-58	179	540	148	81.6667	99.3243	#NA
SF21_Tr904_18_[5827_-_11499]	SF21_Tr904	5673	181.85	7.50661	H9JWX5	#NA	NA	InsectProt	Uncharacterized protein	63.32	1303	478	3	1747	5655	505	1752	0	1174	5673	1933	68.9053	67.4082	#NA
SF21_Tr11820_1_[574_-_1140]	SF21_Tr11820	567	181.84	7.50653	A2TK63	#NA	NA	InsectProt	Nucleoplasmin-like protein	85.51	138	16	1	109	510	1	138	3e-82	242	567	161	73.0159	85.7143	GO:0003676
SF21_Tr1267_7_[5949_-_4309]_R_Sense)	SF21_Tr1267	1641	180.36	7.49474	D6WKM9	#NA	NA	InsectProt	Putative uncharacterized protein	50.1	493	245	6	58	1533	1	471	1e-150	442	1641	478	90.128	103.138	GO:0000166 ; GO:0005524 ; GO:0017111
SF21_Tr2639_13_[2599_-_1595]_R_Sense)	SF21_Tr2639	1005	180.02	7.49201	H9JPN6	#NA	NA	InsectProt	Uncharacterized protein	67.42	310	101	0	76	1005	21	330	3e-134	386	1005	330	92.5373	93.9394	#NA
SF21_Tr3632_4_[181_-_1248]	SF21_Tr3632	1068	179.74	7.48977	Q1HPL5	#NA	NA	InsectProt	Serine/threonine-protein phosphatase (EC 3.1.3.16)	100	323	0	0	1	969	1	323	0	675	1068	328	90.7303	98.4756	GO:0004721 ; GO:0016787
SF21_Tr11954_16_[946_-_62]_R_Sense)	SF21_Tr11954	885	179.7	7.48945	E3LMU1	XP_003114678.1	308504990	InvertProt	hypothetical protein CRE_28194 [Caenorhabditis remanei]	54.4	250	98	1	184	885	21	270	2e-97	291	885	270	84.7458	92.5926	GO:0003676 ; GO:0005634
SF21_Tr13418_4_[7_-_1797]	SF21_Tr13418	1791	179.62	7.4888	#NA	XP_002165452.2	449692085	InvertProt	PREDICTED: protein VPRBP-like, partial [Hydra vulgaris]	32.83	399	252	8	283	1431	6	400	2e-59	208	1791	434	66.8342	91.9355	#NA
SF21_Tr13246_1_[16_-_651]	SF21_Tr13246	636	179.58	7.48848	H9JEE5	#NA	NA	InsectProt	Uncharacterized protein	66.67	180	60	1	97	636	1	178	2e-88	259	636	178	84.9057	101.124	#NA
SF21_Tr3709_3_[701_-_96]_R_Sense)	SF21_Tr3709	606	179.53	7.48808	Q2F5T0	#NA	NA	InsectProt	Putative uncharacterized protein	63.41	164	60	1	49	540	17	178	5e-63	195	606	193	81.1881	84.9741	#NA
SF21_Tr16721_10_[1412_-_438]_R_Sense)	SF21_Tr16721	975	179.4	7.48704	H9JDP5	#NA	NA	InsectProt	Uncharacterized protein	47.18	337	164	3	1	969	23	357	2e-109	323	975	361	103.692	93.3518	#NA
SF21_Tr1713_7_[2968_-_707]_R_Sense)	SF21_Tr1713	2262	179.21	7.48551	B0I1G6	#NA	NA	InsectProt	Glycerol kinase-3 (EC 2.7.1.30)	87.8	533	65	0	64	1662	1	533	0	923	2262	557	70.6897	95.6912	GO:0004370 ; GO:0005975 ; GO:0006072 ; GO:0016301 ; GO:0016310 ; GO:0016740 ; GO:0016773
SF21_Tr2447_4_[4076_-_7453]	SF21_Tr2447	3378	179.18	7.48527	H9IVA3	#NA	NA	InsectProt	Uncharacterized protein	55.23	1128	496	13	13	3369	85	1152	0	1121	3378	1158	100.178	97.4093	#NA
SF21_Tr2476_4_[5592_-_4450]_R_Sense)	SF21_Tr2476	1143	179.06	7.4843	H9IZC0	#NA	NA	InsectProt	Uncharacterized protein	41.64	317	185	8	55	1005	1	305	5e-78	245	1143	338	83.2021	93.787	#NA
SF21_Tr21812_5_[3395_-_1107]_R_Sense)	SF21_Tr21812	2289	178.98	7.48365	P91928	#NA	NA	InsectProt	Putative mitochondrial inner membrane protein	30.06	662	442	8	367	2289	85	739	5e-85	286	2289	739	86.7628	89.5805	GO:0003674 ; GO:0005739 ; GO:0005743 ; GO:0008150 ; GO:0016020 ; GO:0016021 ; GO:0031305
SF21_Tr11333_1_[619_-_2070]	SF21_Tr11333	1452	178.84	7.48253	B3LYK2	XP_001954356.1	194743736	InvertProt	GF16780 [Drosophila ananassae]	41.02	295	164	7	1	855	42	327	4e-34	137	1452	440	60.9504	67.0455	#NA
SF21_Tr2308_3_[1916_-_711]_R_Sense)	SF21_Tr2308	1206	178.28	7.478	A5JTL8	#NA	NA	InsectProt	L(B002) (Uncharacterized protein)	80.2	399	79	1	10	1206	1	398	0	667	1206	399	99.2537	100	GO:0004739 ; GO:0006096 ; GO:0008152 ; GO:0016624 ; GO:0043231 ; GO:0055114
SF21_Tr2473_4_[2663_-_2124]_R_Sense)	SF21_Tr2473	540	178.11	7.47662	H9JJQ9	#NA	NA	InsectProt	Uncharacterized protein	90.45	178	17	0	7	540	1	178	2e-105	301	540	178	98.8889	100	#NA
SF21_Tr6488_2_[1432_-_2919]	SF21_Tr6488	1488	177.89	7.47484	H9J1F7	#NA	NA	InsectProt	Uncharacterized protein	60	430	170	2	205	1488	31	456	0	537	1488	456	86.6935	94.2982	#NA
SF21_Tr18694_4_[2584_-_1496]_R_Sense)	SF21_Tr18694	1089	177.89	7.47484	#NA	XP_003252050.1	328794369	InvertProt	PREDICTED: dystroglycan-like [Apis mellifera]	41.18	238	139	5	274	984	1	227	2e-56	189	1089	276	65.5647	86.2319	#NA
SF21_Tr2695_15_[3591_-_406]_R_Sense)	SF21_Tr2695	3186	177.51	7.47176	H9J6E1	#NA	NA	InsectProt	Uncharacterized protein	73.99	819	204	13	232	2661	28	816	0	966	3186	824	77.1186	99.3932	#NA
SF21_Tr1413_14_[2723_-_1602]_R_Sense)	SF21_Tr1413	1122	177.23	7.46948	Q5UAE4	#NA	NA	InsectProt	Casein kinase I alpha	92.31	299	23	1	121	1017	24	321	0	577	1122	369	79.9465	81.0298	GO:0000166 ; GO:0004672 ; GO:0004674 ; GO:0005524 ; GO:0006468 ; GO:0016301 ; GO:0016310 ; GO:0016772
SF21_Tr12879_3_[2180_-_747]_R_Sense)	SF21_Tr12879	1434	177.22	7.4694	Q19AA9	#NA	NA	InsectProt	Transport protein Sec61 alpha subunit (Uncharacterized protein)	98.53	476	7	0	7	1434	1	476	0	927	1434	476	99.5816	100	GO:0006810 ; GO:0015031 ; GO:0015450 ; GO:0016020 ; GO:0016021 ; GO:0055085
SF21_Tr22602_2_[458_-_1579]	SF21_Tr22602	1122	177.04	7.46793	D6X4Z2	#NA	NA	InsectProt	Putative uncharacterized protein	30.92	304	192	5	223	1080	62	358	9e-23	99.8	1122	368	81.2834	82.6087	#NA
SF21_Tr361_1_[177_-_1154]	SF21_Tr361	978	176.94	7.46712	Q2F5N8	#NA	NA	InsectProt	Nuclear migration protein nudC	82.21	326	58	0	1	978	1	326	2e-164	462	978	326	100	100	#NA
SF21_Tr6625_7_[4079_-_6463]	SF21_Tr6625	2385	176.77	7.46573	H9IZ54	#NA	NA	InsectProt	Uncharacterized protein	86.79	651	86	3	433	2385	1	615	0	1119	2385	615	81.8868	105.854	#NA
SF21_Tr441_2_[133_-_627]	SF21_Tr441	495	176.29	7.46181	H9JPX9	#NA	NA	InsectProt	Uncharacterized protein (Fragment)	95.2	125	6	0	121	495	1	125	5e-83	241	495	125	75.7576	100	#NA
SF21_Tr751_5_[3361_-_1067]_R_Sense)	SF21_Tr751	2295	176.04	7.45976	H9JPH1	#NA	NA	InsectProt	Uncharacterized protein	89.38	565	56	2	604	2286	2	565	0	853	2295	565	73.8562	100	#NA
SF21_Tr16693_10_[2503_-_1583]_R_Sense)	SF21_Tr16693	921	175.87	7.45837	H9JL28	#NA	NA	InsectProt	Uncharacterized protein	62.41	274	97	7	118	921	1	263	2e-98	291	921	263	89.2508	104.183	#NA
SF21_Tr3730_1_[155_-_718]	SF21_Tr3730	564	175.57	7.4559	Q1HQ12	#NA	NA	InsectProt	Ubiquitin-conjugating enzyme E2 isoform 1	99.37	159	1	0	7	483	1	159	5e-119	335	564	159	84.5745	100	GO:0000166 ; GO:0005524 ; GO:0016874 ; GO:0016881
SF21_Tr12107_1_[309_-_1265]	SF21_Tr12107	957	175.41	7.45459	Q9VDL1	#NA	NA	InsectProt	UPF0483 protein CG5412	46.33	218	115	2	289	936	30	246	5e-68	215	957	279	68.3386	78.1362	GO:0003674 ; GO:0005575 ; GO:0008150
SF21_Tr7749_5_[4332_-_1279]_R_Sense)	SF21_Tr7749	3054	174.97	7.45096	H9J192	#NA	NA	InsectProt	Uncharacterized protein	72.83	633	171	1	1159	3054	198	830	0	991	3054	830	62.1807	76.2651	#NA
SF21_Tr22607_1_[239_-_1720]	SF21_Tr22607	1482	174.93	7.45063	H9J0B7	#NA	NA	InsectProt	Uncharacterized protein	94.13	494	29	0	1	1482	1	494	0	860	1482	494	100	100	#NA
SF21_Tr9831_7_[3739_-_2060]_R_Sense)	SF21_Tr9831	1680	174.88	7.45022	H9J7V0	#NA	NA	InsectProt	Eukaryotic translation initiation factor 3 subunit D	93.51	555	34	2	22	1680	1	549	0	971	1680	549	99.1071	101.093	#NA
SF21_Tr2475_2_[213_-_1100]	SF21_Tr2475	888	174.63	7.44816	A7Y9I6	#NA	NA	InsectProt	AMP-activated protein kinase beta subunit	92.23	283	19	3	49	888	1	282	0	538	888	282	95.6081	100.355	GO:0016301 ; GO:0016310
SF21_Tr1975_1_[13_-_924]	SF21_Tr1975	912	174.45	7.44667	D6WU66	#NA	NA	InsectProt	Putative uncharacterized protein	90.76	184	17	0	1	552	1	184	6e-117	339	912	287	60.5263	64.1115	#NA
SF21_Tr7533_2_[1146_-_2303]	SF21_Tr7533	1158	174.19	7.44452	H9IXL9	#NA	NA	InsectProt	Uncharacterized protein	90.67	300	28	1	148	1047	1	299	0	551	1158	299	77.7202	100.334	#NA
SF21_Tr14228_10_[1841_-_177]_R_Sense)	SF21_Tr14228	1665	174.14	7.4441	Q1HPJ9	#NA	NA	InsectProt	Vacuolar ATP synthase subunit H	93.83	454	27	1	69	1427	22	475	0	857	1665	475	81.8018	95.5789	GO:0000221 ; GO:0005488 ; GO:0015991 ; GO:0016820 ; GO:0046961
SF21_Tr12292_7_[6226_-_5339]_R_Sense)	SF21_Tr12292	888	174.04	7.44328	Q2F5K5	#NA	NA	InsectProt	Thymidylate synthase isoform 1	86.21	290	40	0	19	888	9	298	0	505	888	298	97.973	97.3154	GO:0004799 ; GO:0005737 ; GO:0006231 ; GO:0008168 ; GO:0009165 ; GO:0016740 ; GO:0032259
SF21_Tr8914_8_[3374_-_2046]_R_Sense)	SF21_Tr8914	1329	173.66	7.44012	B4QHG9	XP_002081729.1	195583850	InvertProt	GD11170 [Drosophila simulans]	61.04	367	143	1	1	1101	121	486	8e-136	404	1329	546	82.8442	67.2161	GO:0005488
SF21_Tr663_2_[1946_-_1302]_R_Sense)	SF21_Tr663	645	173.59	7.43954	Q19KB8	#NA	NA	InsectProt	Ras-related GTP-binding protein Rab11 (Uncharacterized protein)	96.71	213	7	0	7	645	1	213	3e-148	412	645	213	99.0698	100	GO:0000166 ; GO:0005525 ; GO:0007264 ; GO:0015031
SF21_Tr2751_10_[1782_-_1459]_R_Sense)	SF21_Tr2751	324	173.53	7.43904	B4G6N2	XP_002015150.1	195148376	InvertProt	GL18572 [Drosophila persimilis]	47.14	70	35	4	36	239	1	67	2e-08	50.4	324	67	64.8148	104.478	GO:0003676
SF21_Tr12258_1_[445_-_1329]	SF21_Tr12258	885	173.4	7.43796	#NA	XP_003391789.1	340386586	InvertProt	PREDICTED: ATP synthase subunit alpha, mitochondrial-like, partial [Amphimedon queenslandica]	81.48	216	40	0	795	148	100	315	2e-120	351	885	317	73.2203	68.1388	#NA
SF21_Tr2178_4_[1534_-_233]_R_Sense)	SF21_Tr2178	1302	172.89	7.43371	H9JCT5	#NA	NA	InsectProt	Uncharacterized protein	98.85	434	5	0	1	1302	1	434	0	790	1302	434	100	100	#NA
SF21_Tr951_1_[99_-_569]	SF21_Tr951	471	172.1	7.4271	H9JRF7	#NA	NA	InsectProt	Uncharacterized protein	79.03	124	26	1	22	393	1	123	8e-62	187	471	127	78.9809	97.6378	#NA
SF21_Tr19885_1_[23_-_958]	SF21_Tr19885	936	171.83	7.42484	Q9U8L9	#NA	NA	InsectProt	Mitochondrial carrier homolog (Uncharacterized protein)	86.78	295	39	0	52	936	1	295	0	534	936	295	94.5513	100	GO:0006810 ; GO:0016020 ; GO:0016021
SF21_Tr2908_3_[417_-_1547]	SF21_Tr2908	1131	171.58	7.42274	A5LI39	#NA	NA	InsectProt	Uncharacterized protein (Zinc finger protein NANOS-O)	50.35	288	142	8	271	1131	3	256	3e-84	258	1131	256	76.3926	112.5	GO:0003676 ; GO:0003723 ; GO:0008270
SF21_Tr8632_4_[288_-_3413]	SF21_Tr8632	3126	171.54	7.4224	H9ISB3	#NA	NA	InsectProt	Uncharacterized protein	66.63	806	266	8	496	2904	104	858	0	951	3126	1096	77.3512	73.5401	#NA
SF21_Tr2035_4_[3454_-_2612]_R_Sense)	SF21_Tr2035	843	171.24	7.41988	#NA	XP_004928275.1	512914975	InvertProt	PREDICTED: uncharacterized protein LOC101737498 [Bombyx mori]	66.67	216	70	1	55	696	1	216	5e-102	300	843	217	76.8683	99.5392	#NA
SF21_Tr737_1_[1119_-_2021]	SF21_Tr737	903	170.7	7.41532	H9JS61	#NA	NA	InsectProt	Uncharacterized protein	66.89	302	91	3	10	888	1	300	8e-117	341	903	351	100.332	86.0399	#NA
SF21_Tr2892_8_[4236_-_7196]	SF21_Tr2892	2961	170.51	7.41371	H9ITA6	#NA	NA	InsectProt	Uncharacterized protein	61.88	661	240	9	70	2016	85	697	0	778	2961	699	66.9706	94.5637	#NA
SF21_Tr12273_5_[2071_-_1277]_R_Sense)	SF21_Tr12273	795	170.45	7.4132	H9JVE7	#NA	NA	InsectProt	Ribonucleoside diphosphate reductase small subunit (Uncharacterized protein)	83.07	254	43	4	4	765	23	265	4e-139	397	795	375	95.8491	67.7333	#NA
SF21_Tr3786_1_[76_-_1401]	SF21_Tr3786	1326	170.29	7.41185	D7EIL0	#NA	NA	InsectProt	Putative uncharacterized protein	95.22	418	20	0	73	1326	5	422	0	804	1326	422	94.5701	99.0521	GO:0006810 ; GO:0006886 ; GO:0016192 ; GO:0030131
SF21_Tr11543_4_[129_-_1739]	SF21_Tr11543	1611	170.28	7.41177	H9JQK2	#NA	NA	InsectProt	Uncharacterized protein	63.23	533	193	5	1	1590	1	493	0	662	1611	497	99.2551	107.243	#NA
SF21_Tr2449_5_[2849_-_1548]_R_Sense)	SF21_Tr2449	1302	170.19	7.411	H9JPF8	#NA	NA	InsectProt	Uncharacterized protein	85.57	388	56	0	91	1254	1	388	0	687	1302	388	89.4009	100	#NA
SF21_Tr14103_1_[893_-_1318]	SF21_Tr14103	426	169.56	7.40565	H9IVF6	#NA	NA	InsectProt	Uncharacterized protein	74.56	114	29	0	79	420	1	114	2e-61	185	426	114	80.2817	100	#NA
SF21_Tr3705_2_[155_-_892]	SF21_Tr3705	738	169.23	7.40284	Q1HPR1	#NA	NA	InsectProt	Proteasome subunit alpha type (EC 3.4.25.1)	90.65	246	23	0	1	738	1	246	6e-153	426	738	246	100	100	GO:0000502 ; GO:0004175 ; GO:0004298 ; GO:0005634 ; GO:0005737 ; GO:0005839 ; GO:0006511 ; GO:0008233 ; GO:0016787 ; GO:0019773 ; GO:0051603
SF21_Tr3707_2_[141_-_911]	SF21_Tr3707	771	169.23	7.40284	Q1HQ44	#NA	NA	InsectProt	Proteasome subunit alpha type (EC 3.4.25.1)	95.69	255	11	0	1	765	1	255	4e-177	488	771	255	99.2218	100	GO:0000502 ; GO:0004175 ; GO:0004298 ; GO:0005634 ; GO:0005737 ; GO:0005839 ; GO:0006511 ; GO:0008233 ; GO:0016787 ; GO:0019773 ; GO:0051603
SF21_Tr12089_4_[289_-_1995]	SF21_Tr12089	1707	168.93	7.40028	H9IWU2	#NA	NA	InsectProt	Uncharacterized protein	87.22	399	51	0	7	1203	1	399	0	676	1707	419	70.123	95.2267	#NA
SF21_Tr11705_4_[796_-_3780]	SF21_Tr11705	2985	168.68	7.39815	H9IS71	#NA	NA	InsectProt	Uncharacterized protein	83.48	793	128	4	616	2985	192	940	0	1355	2985	940	79.6985	84.3617	#NA
SF21_Tr23689_3_[1632_-_337]_R_Sense)	SF21_Tr23689	1296	168.53	7.39686	H9JTB0	#NA	NA	InsectProt	Uncharacterized protein	97.98	397	8	0	106	1296	29	425	0	714	1296	425	91.8981	93.4118	#NA
SF21_Tr1391_6_[765_-_115]_R_Sense)	SF21_Tr1391	651	168.51	7.39669	A7T2N5	XP_001621882.1	156348528	InvertProt	hypothetical protein NEMVEDRAFT_v1g143331 [Nematostella vectensis]	38.35	206	123	1	14	619	63	268	1e-45	155	651	274	94.9309	75.1825	GO:0005488 ; GO:0005622 ; GO:0005634 ; GO:0006396 ; GO:0006397
SF21_Tr5326_1_[1501_-_659]_R_Sense)	SF21_Tr5326	843	168.27	7.39463	Q8I9V7	#NA	NA	InsectProt	Caspase-1	58.87	248	98	6	82	813	49	293	5e-94	280	843	293	88.2562	84.6416	GO:0004197 ; GO:0006508 ; GO:0006915 ; GO:0008233 ; GO:0008234 ; GO:0016787
SF21_Tr370_1_[833_-_351]_R_Sense)	SF21_Tr370	483	168.22	7.39421	Q2F6B2	#NA	NA	InsectProt	Dynactin 4 protein (Uncharacterized protein)	100	116	0	0	97	444	1	116	2e-78	232	483	181	72.0497	64.0884	GO:0016740
SF21_Tr6683_5_[1965_-_778]_R_Sense)	SF21_Tr6683	1188	166.74	7.38146	H9J023	#NA	NA	InsectProt	Uncharacterized protein	61.22	294	109	6	172	1038	1	280	2e-112	331	1188	283	74.2424	103.887	#NA
SF21_Tr2209_1_[241_-_768]	SF21_Tr2209	528	166.61	7.38033	H9JJK5	#NA	NA	InsectProt	Uncharacterized protein	78.98	176	37	0	1	528	1	176	2e-109	310	528	176	100	100	#NA
SF21_Tr5604_1_[561_-_2492]	SF21_Tr5604	1932	166.43	7.37877	H9JDH4	#NA	NA	InsectProt	Uncharacterized protein	53.7	527	236	9	22	1578	1	460	4e-172	501	1932	511	81.8323	103.131	#NA
SF21_Tr477_7_[2076_-_211]_R_Sense)	SF21_Tr477	1866	166.31	7.37773	H9J7F6	#NA	NA	InsectProt	Uncharacterized protein	71.99	589	165	1	100	1866	1	585	0	830	1866	585	94.6945	100.684	#NA
SF21_Tr2487_7_[3230_-_1443]_R_Sense)	SF21_Tr2487	1788	166.02	7.37521	H9JDE9	#NA	NA	InsectProt	Uncharacterized protein	57.39	528	225	2	178	1761	25	548	0	635	1788	550	88.5906	96	#NA
SF21_Tr1920_4_[1586_-_555]_R_Sense)	SF21_Tr1920	1032	165.56	7.37121	H9J6A2	#NA	NA	InsectProt	Uncharacterized protein	69.81	265	78	3	10	798	1	263	6e-100	299	1032	331	77.0349	80.0604	#NA
SF21_Tr18432_1_[252_-_899]	SF21_Tr18432	648	165.2	7.36807	H9JBF4	#NA	NA	InsectProt	Uncharacterized protein	82.24	152	27	1	94	549	5	155	4e-91	266	648	176	70.3704	86.3636	#NA
SF21_Tr12845_2_[153_-_1625]	SF21_Tr12845	1473	164.87	7.36519	H9JSN6	#NA	NA	InsectProt	Uncharacterized protein	92.82	432	31	0	97	1392	1	432	0	816	1473	471	87.9837	91.7197	#NA
SF21_Tr14679_5_[1134_-_496]_R_Sense)	SF21_Tr14679	639	164.53	7.36221	Q2F5P6	#NA	NA	InsectProt	Mitochondrial matrix protein p33 (Uncharacterized protein)	87.31	197	25	1	49	639	92	287	1e-110	319	639	287	92.4883	68.6411	GO:0005759
SF21_Tr2732_2_[21_-_2246]	SF21_Tr2732	2226	164.46	7.36159	H9JLU1	#NA	NA	InsectProt	Uncharacterized protein	45.08	803	338	17	127	2226	1	766	0	628	2226	766	108.221	104.83	#NA
SF21_Tr13891_6_[2111_-_3721]	SF21_Tr13891	1611	164.33	7.36045	H9IY45	#NA	NA	InsectProt	Uncharacterized protein	36.58	421	260	6	355	1596	13	431	2e-80	259	1611	433	78.3985	97.2286	#NA
SF21_Tr11622_3_[521_-_2845]	SF21_Tr11622	2325	164.2	7.35931	H9JKN7	#NA	NA	InsectProt	Uncharacterized protein	88.77	775	83	3	1	2313	1	771	0	1235	2325	773	100	100.259	#NA
SF21_Tr11156_6_[1359_-_595]_R_Sense)	SF21_Tr11156	765	164.1	7.35843	H9J1C4	#NA	NA	InsectProt	Uncharacterized protein	69.17	240	72	1	52	765	1	240	5e-87	259	765	240	94.1176	100	#NA
SF21_Tr14045_1_[503_-_3280]	SF21_Tr14045	2778	163.46	7.35279	H9J732	#NA	NA	InsectProt	Uncharacterized protein	73.58	776	205	2	451	2778	5	777	0	1197	2778	777	83.8013	99.8713	#NA
SF21_Tr6679_1_[591_-_899]	SF21_Tr6679	309	163.41	7.35235	H9J1H1	#NA	NA	InsectProt	Uncharacterized protein	82.93	82	14	0	25	270	1	82	7e-38	124	309	94	79.6117	87.234	#NA
SF21_Tr13093_11_[2130_-_883]_R_Sense)	SF21_Tr13093	1248	163.12	7.34979	D6X0P8	#NA	NA	InsectProt	Putative uncharacterized protein	35.77	383	241	5	16	1149	50	428	5e-47	168	1248	430	92.0673	89.0698	GO:0005488
SF21_Tr11858_2_[412_-_2316]	SF21_Tr11858	1905	162.8	7.34696	H9JAK0	#NA	NA	InsectProt	Uncharacterized protein	75.91	631	152	4	13	1905	1	620	0	920	1905	620	99.3701	101.774	#NA
SF21_Tr12570_1_[380_-_973]	SF21_Tr12570	594	162.79	7.34687	Q2F5Q1	#NA	NA	InsectProt	Lysophospholipase	79.47	190	39	0	25	594	29	218	1e-108	311	594	220	95.9596	86.3636	GO:0016787
SF21_Tr3734_3_[1052_-_39]_R_Sense)	SF21_Tr3734	1014	162.19	7.34154	#NA	XP_004924878.1	512900383	InvertProt	PREDICTED: methylosome protein 50-like [Bombyx mori]	54.46	336	153	3	1	1008	1	333	7e-137	395	1014	333	99.4083	100.901	#NA
SF21_Tr11906_5_[2156_-_696]_R_Sense)	SF21_Tr11906	1461	162.13	7.34101	H9JBB7	#NA	NA	InsectProt	Uncharacterized protein	70.47	464	135	4	22	1407	1	462	0	608	1461	468	95.2772	99.1453	#NA
SF21_Tr8649_1_[469_-_3840]	SF21_Tr8649	3372	162.03	7.34012	H9J8U2	#NA	NA	InsectProt	Uncharacterized protein	88	1125	134	1	1	3372	1	1125	0	1873	3372	1125	100.089	100	#NA
SF21_Tr514_6_[1758_-_754]_R_Sense)	SF21_Tr514	1005	161.98	7.33967	Q8T5U5	#NA	NA	InsectProt	Polyprotein	41.18	306	175	5	1	903	99	400	9e-69	222	1005	415	91.3433	73.7349	#NA
SF21_Tr16410_5_[1435_-_2361]	SF21_Tr16410	927	161.8	7.33807	H9J5B6	#NA	NA	InsectProt	Uncharacterized protein	51.15	260	124	4	157	927	31	286	2e-64	206	927	286	84.1424	90.9091	#NA
SF21_Tr12128_3_[68_-_1750]	SF21_Tr12128	1683	161.73	7.33744	H9J2B5	#NA	NA	InsectProt	Uncharacterized protein	94.22	536	31	0	1	1608	71	606	0	842	1683	620	95.5437	86.4516	#NA
SF21_Tr21996_3_[210_-_1457]	SF21_Tr21996	1248	161.66	7.33682	Q1HQC6	#NA	NA	InsectProt	26S protease regulatory subunit 6B	99.04	415	4	0	4	1248	1	415	0	784	1248	415	99.7596	100	GO:0000166 ; GO:0005524 ; GO:0005737 ; GO:0008233 ; GO:0016787 ; GO:0017111 ; GO:0030163
SF21_Tr763_5_[1857_-_352]_R_Sense)	SF21_Tr763	1506	161.66	7.33682	Q587N4	#NA	NA	InsectProt	Protein disulfide-isomerase like protein ERp57	86.56	424	55	2	1506	241	69	491	0	762	1506	491	84.4622	86.3544	GO:0005783 ; GO:0006662 ; GO:0009055 ; GO:0015035 ; GO:0016853 ; GO:0045454
SF21_Tr13176_3_[142_-_3603]	SF21_Tr13176	3462	161.31	7.33369	H9J8H3	#NA	NA	InsectProt	Uncharacterized protein	56.69	1166	466	26	79	3459	15	1135	0	1150	3462	1586	101.04	73.5183	#NA
SF21_Tr913_2_[1858_-_692]_R_Sense)	SF21_Tr913	1167	161.2	7.33271	Q59HV9	#NA	NA	InsectProt	Casein kinase 2 alpha subunit	96.87	351	11	0	115	1167	1	351	0	667	1167	351	90.2314	100	GO:0000166 ; GO:0004672 ; GO:0004674 ; GO:0005524 ; GO:0006468 ; GO:0016301 ; GO:0016310 ; GO:0016772
SF21_Tr2454_6_[1708_-_89]_R_Sense)	SF21_Tr2454	1620	161.17	7.33244	D6X428	#NA	NA	InsectProt	Putative uncharacterized protein	63.43	495	176	3	148	1617	36	529	0	604	1620	529	91.6667	93.5728	GO:0003824 ; GO:0004222 ; GO:0006508 ; GO:0008270 ; GO:0046872
SF21_Tr17088_1_[204_-_956]	SF21_Tr17088	753	161.16	7.33235	D2Y062	#NA	NA	InsectProt	Adenylate kinase 2 (EC 2.7.4.3) (Uncharacterized protein)	84.39	237	36	1	13	720	1	237	2e-144	405	753	242	94.4223	97.9339	GO:0004017 ; GO:0005524 ; GO:0005737 ; GO:0006139 ; GO:0009165 ; GO:0016301 ; GO:0016310 ; GO:0016740 ; GO:0016776 ; GO:0019201 ; GO:0019205 ; GO:0046939
SF21_Tr23487_4_[1582_-_380]_R_Sense)	SF21_Tr23487	1203	161.11	7.3319	H9J385	#NA	NA	InsectProt	Uncharacterized protein	98.01	402	7	1	1	1203	1	402	0	793	1203	402	100.249	100	#NA
SF21_Tr2115_3_[2744_-_2058]_R_Sense)	SF21_Tr2115	687	161.05	7.33136	A1ZB29	#NA	NA	InsectProt	CG5757 (EC 2.7.4.9) (CG5757-PA)	47.18	195	93	2	4	558	5	199	8e-58	183	687	211	85.1528	92.4171	GO:0004798 ; GO:0005524 ; GO:0006233 ; GO:0006235 ; GO:0016740
SF21_Tr300_7_[1445_-_420]_R_Sense)	SF21_Tr300	1026	161.05	7.33136	D6WLX1	#NA	NA	InsectProt	Putative uncharacterized protein	64.86	313	108	4	40	972	25	332	1e-146	419	1026	348	91.5205	89.9425	GO:0008898
SF21_Tr6871_1_[232_-_765]	SF21_Tr6871	534	160.73	7.3285	H9JB38	#NA	NA	InsectProt	Uncharacterized protein	77.12	118	27	0	453	100	4	121	8e-64	194	534	142	66.2921	83.0986	#NA
SF21_Tr10899_4_[2413_-_3168]	SF21_Tr10899	756	160.63	7.3276	H9JBT5	#NA	NA	InsectProt	Uncharacterized protein	70.33	209	60	2	680	60	15	222	1e-45	154	756	228	82.9365	91.6667	#NA
SF21_Tr15000_4_[1945_-_2823]	SF21_Tr15000	879	160.46	7.32607	H9JN03	#NA	NA	InsectProt	Proliferating cell nuclear antigen	98.43	254	4	0	7	768	1	254	5e-168	467	879	260	86.6894	97.6923	#NA
SF21_Tr2735_14_[6025_-_3812]_R_Sense)	SF21_Tr2735	2214	160.14	7.32319	H9J0G4	#NA	NA	InsectProt	Uncharacterized protein	69.72	667	200	5	220	2214	14	674	0	766	2214	674	90.3794	98.9614	#NA
SF21_Tr3721_1_[127_-_645]	SF21_Tr3721	519	160.03	7.3222	H9J857	#NA	NA	InsectProt	Uncharacterized protein	70.99	162	47	0	16	501	1	162	3e-89	259	519	166	93.6416	97.5904	#NA
SF21_Tr21778_2_[219_-_986]	SF21_Tr21778	768	159.99	7.32184	P82204	#NA	NA	InsectProt	Triosephosphate isomerase (TIM) (EC 5.3.1.1) (Triose-phosphate isomerase)	83.06	248	42	0	25	768	1	248	3e-146	410	768	248	96.875	100	GO:0003674 ; GO:0003824 ; GO:0004807 ; GO:0005575 ; GO:0006094 ; GO:0006096 ; GO:0006098 ; GO:0006633 ; GO:0008150 ; GO:0008152 ; GO:0008610 ; GO:0016853
SF21_Tr3806_5_[993_-_1]_R_Sense)	SF21_Tr3806	993	159.77	7.31985	H9J2S8	#NA	NA	InsectProt	Uncharacterized protein	93.54	263	17	0	927	139	148	410	6e-165	467	993	410	79.4562	64.1463	#NA
SF21_Tr13315_1_[625_-_1059]	SF21_Tr13315	435	159.73	7.31949	H9IYT8	#NA	NA	InsectProt	Uncharacterized protein	82.69	104	18	0	91	402	22	125	8e-52	162	435	128	71.7241	81.25	#NA
SF21_Tr9974_3_[1035_-_595]_R_Sense)	SF21_Tr9974	441	159.7	7.31922	Q1HPV7	#NA	NA	InsectProt	Histone H2A	100	103	0	0	390	82	27	129	8e-69	205	441	129	70.068	79.845	GO:0000786 ; GO:0003677 ; GO:0005634 ; GO:0005694 ; GO:0006334
SF21_Tr3739_3_[851_-_420]_R_Sense)	SF21_Tr3739	432	159	7.31288	#NA	XP_005091663.1	524869744	InvertProt	PREDICTED: transmembrane emp24 domain-containing protein-like [Aplysia californica]	57.45	94	36	1	430	161	53	146	7e-30	109	432	155	65.2778	60.6452	#NA
SF21_Tr11736_9_[2493_-_10]_R_Sense)	SF21_Tr11736	2484	158.98	7.3127	H9JX92	#NA	NA	InsectProt	Uncharacterized protein	78.69	718	153	3	205	2358	7	719	0	950	2484	756	86.715	94.9735	#NA
SF21_Tr5913_2_[369_-_1208]	SF21_Tr5913	840	158.2	7.30561	H6VTQ5	#NA	NA	InsectProt	DnaJ-15 (Uncharacterized protein)	74.41	254	64	2	73	831	37	289	1e-113	330	840	289	90.7143	87.8893	#NA
SF21_Tr1216_5_[2475_-_1036]_R_Sense)	SF21_Tr1216	1440	158.09	7.3046	H9JG97	#NA	NA	InsectProt	Uncharacterized protein	82.68	306	47	2	1	900	1	306	1e-164	468	1440	315	63.75	97.1429	#NA
SF21_Tr919_8_[3472_-_56]_R_Sense)	SF21_Tr919	3417	157.96	7.30342	H9JUA0	#NA	NA	InsectProt	Uncharacterized protein	70.34	1089	322	4	52	3315	1	1073	0	1334	3417	1245	95.6102	87.4699	#NA
SF21_Tr14211_4_[905_-_315]_R_Sense)	SF21_Tr14211	591	157.93	7.30314	Q8SY19	#NA	NA	InsectProt	Microsomal glutathione S-transferase-like, isoform A (EC 2.5.1.18) (RE10696p)	51.43	140	68	0	558	139	8	147	1e-42	141	591	152	71.066	92.1053	GO:0004364 ; GO:0016740
SF21_Tr12315_7_[6669_-_6004]_R_Sense)	SF21_Tr12315	666	157.85	7.30241	D2A1F3	#NA	NA	InsectProt	Putative uncharacterized protein GLEAN_07750	50.23	217	107	1	13	660	6	222	2e-69	213	666	227	97.7477	95.5947	#NA
SF21_Tr11852_5_[4940_-_5578]	SF21_Tr11852	639	157.66	7.30067	H9IYM2	#NA	NA	InsectProt	Uncharacterized protein	47.42	213	111	5	4	639	1	204	2e-45	151	639	204	100	104.412	#NA
SF21_Tr11555_1_[207_-_686]	SF21_Tr11555	480	157.64	7.30049	Q2Q469	#NA	NA	InsectProt	Ubiquitin-conjugating enzyme (Ubiquitin-conjugating enzyme E2I) (Uncharacterized protein)	100	154	0	0	19	480	1	154	1e-112	317	480	154	96.25	100	GO:0000166 ; GO:0005524 ; GO:0016874 ; GO:0016881
SF21_Tr3768_1_[77_-_424]	SF21_Tr3768	348	157.37	7.29802	D6WYS1	#NA	NA	InsectProt	Putative uncharacterized protein	42.45	106	61	1	31	348	1	105	5e-22	84.7	348	105	91.3793	100.952	#NA
SF21_Tr8839_2_[1285_-_1602]	SF21_Tr8839	318	156.91	7.29379	G4LX93	XP_002579418.1	256086463	InvertProt	hypothetical protein [Schistosoma mansoni]	37.31	67	42	1	61	261	10	75	2e-08	51.2	318	79	63.2075	84.8101	#NA
SF21_Tr12471_6_[4187_-_3249]_R_Sense)	SF21_Tr12471	939	156.9	7.2937	H9JUF5	#NA	NA	InsectProt	Uncharacterized protein	89.59	269	27	1	136	939	50	318	2e-178	497	939	318	85.9425	84.5912	#NA
SF21_Tr2728_6_[3577_-_2399]_R_Sense)	SF21_Tr2728	1179	156.84	7.29315	H9JR65	#NA	NA	InsectProt	Uncharacterized protein	70.74	352	99	2	19	1062	1	352	5e-178	501	1179	383	89.5674	91.906	#NA
SF21_Tr6501_4_[5041_-_4469]_R_Sense)	SF21_Tr6501	573	156.71	7.29195	D6WQT3	#NA	NA	InsectProt	Putative uncharacterized protein	63.82	152	51	3	109	552	16	166	3e-55	174	573	170	79.5812	89.4118	GO:0003700 ; GO:0005634 ; GO:0006351 ; GO:0006355
SF21_Tr22348_4_[1404_-_2855]	SF21_Tr22348	1452	156.61	7.29103	H9IZ85	#NA	NA	InsectProt	Uncharacterized protein	83.08	461	78	0	58	1440	1	461	0	763	1452	463	95.2479	99.568	#NA
SF21_Tr3816_3_[100_-_1692]	SF21_Tr3816	1593	156.6	7.29094	L8B6C5	#NA	NA	InsectProt	Glucosidase II beta-subunit	68.25	526	167	1	16	1593	1	523	0	704	1593	523	99.0584	100.574	#NA
SF21_Tr2009_7_[1642_-_80]_R_Sense)	SF21_Tr2009	1563	156.49	7.28993	H9J1G1	#NA	NA	InsectProt	Uncharacterized protein	62.46	325	115	9	85	1038	1	315	5e-116	348	1563	364	62.38	89.2857	#NA
SF21_Tr2449_1_[216_-_1043]	SF21_Tr2449	828	156.28	7.28799	Q75QB9	#NA	NA	InsectProt	Yabusame-2	41.18	170	99	3	40	546	1	166	1e-31	116	828	178	61.5942	95.5056	#NA
SF21_Tr16468_1_[5_-_1294]	SF21_Tr16468	1290	156.18	7.28707	H9IZX9	#NA	NA	InsectProt	Uncharacterized protein	88.86	395	43	1	109	1290	6	400	0	692	1290	400	91.8605	98.75	#NA
SF21_Tr11809_11_[5010_-_2347]_R_Sense)	SF21_Tr11809	2664	156	7.2854	D6WC75	#NA	NA	InsectProt	Putative uncharacterized protein	34.72	769	470	25	223	2433	10	746	2e-114	374	2664	976	86.5991	78.791	GO:0000166 ; GO:0003677 ; GO:0005524 ; GO:0016787 ; GO:0017111
SF21_Tr12592_4_[1719_-_148]_R_Sense)	SF21_Tr12592	1572	156	7.2854	H9J9N9	#NA	NA	InsectProt	Uncharacterized protein	66.91	405	128	5	1487	291	6	384	2e-176	504	1572	417	77.2901	97.1223	#NA
SF21_Tr343_2_[738_-_64]_R_Sense)	SF21_Tr343	675	155.41	7.27994	H9J1E8	#NA	NA	InsectProt	Proteasome subunit beta type (EC 3.4.25.1)	92	225	18	0	1	675	1	225	9e-140	391	675	225	100	100	#NA
SF21_Tr18640_3_[1171_-_140]_R_Sense)	SF21_Tr18640	1032	155.41	7.27994	H9J5Q7	#NA	NA	InsectProt	Uncharacterized protein	93.61	313	20	0	94	1032	1	313	0	631	1032	313	90.9884	100	#NA
SF21_Tr15374_10_[2919_-_2035]_R_Sense)	SF21_Tr15374	885	155.32	7.2791	H9JKV0	#NA	NA	InsectProt	Uncharacterized protein	61	241	93	1	166	885	5	245	5e-106	310	885	245	81.6949	98.3673	#NA
SF21_Tr959_4_[5685_-_4519]_R_Sense)	SF21_Tr959	1167	155.18	7.2778	H9IT89	#NA	NA	InsectProt	Uncharacterized protein	77.04	379	85	3	37	1167	1	352	1e-159	454	1167	352	97.4293	107.67	#NA
SF21_Tr6013_6_[4203_-_10127]	SF21_Tr6013	5925	155.13	7.27733	H9IUN4	#NA	NA	InsectProt	Uncharacterized protein	93.09	1954	134	1	67	5925	1	1954	0	3578	5925	1954	98.9367	100	#NA
SF21_Tr11657_20_[11271_-_9736]_R_Sense)	SF21_Tr11657	1536	154.78	7.27408	H9J9S0	#NA	NA	InsectProt	T-complex protein 1 subunit alpha	94.95	455	23	0	49	1413	25	479	0	826	1536	555	88.8672	81.982	#NA
SF21_Tr309_2_[1513_-_563]_R_Sense)	SF21_Tr309	951	154.64	7.27277	H9IYS1	#NA	NA	InsectProt	Uncharacterized protein	94.85	194	10	0	370	951	1	194	1e-136	386	951	194	61.1987	100	#NA
SF21_Tr3024_4_[1286_-_708]_R_Sense)	SF21_Tr3024	579	154.31	7.26969	B4HJN7	XP_002030778.1	195328147	InvertProt	GM25638 [Drosophila sechellia]	51.92	156	41	1	465	100	1	156	2e-42	143	579	156	80.829	100	GO:0005525
SF21_Tr3803_7_[4319_-_2193]_R_Sense)	SF21_Tr3803	2127	154.08	7.26754	H9JQL6	#NA	NA	InsectProt	Uncharacterized protein	80.95	693	129	4	28	2097	1	690	0	1096	2127	951	97.7433	72.8707	#NA
SF21_Tr1289_6_[3960_-_2464]_R_Sense)	SF21_Tr1289	1497	154.02	7.26697	Q2F5R2	#NA	NA	InsectProt	G protein pathway suppressor 1 (Uncharacterized protein)	94.19	482	28	1	1	1446	1	479	0	912	1497	480	96.5932	100.417	#NA
SF21_Tr672_7_[1092_-_187]_R_Sense)	SF21_Tr672	906	153.57	7.26275	H9JDV0	#NA	NA	InsectProt	Uncharacterized protein	73.61	216	57	2	181	828	59	268	3e-57	186	906	268	71.5232	80.597	#NA
SF21_Tr365_2_[663_-_1823]	SF21_Tr365	1161	153.08	7.25814	H9J8T7	#NA	NA	InsectProt	Uncharacterized protein	75.87	286	68	1	292	1146	1	286	1e-171	481	1161	286	73.9018	100	#NA
SF21_Tr1606_5_[3508_-_2723]_R_Sense)	SF21_Tr1606	786	152.98	7.2572	Q1HPI8	#NA	NA	InsectProt	U2 small nuclear ribonucleoprotein auxiliary factor 2 isoform 2	97.3	185	5	0	142	696	46	230	2e-129	370	786	306	70.6107	60.4575	GO:0000166 ; GO:0003676 ; GO:0003723 ; GO:0005634 ; GO:0006397 ; GO:0030529
SF21_Tr914_6_[2442_-_127]_R_Sense)	SF21_Tr914	2316	152.97	7.2571	H9J598	#NA	NA	InsectProt	Uncharacterized protein	82.45	718	126	1	154	2307	2	718	0	1189	2316	721	93.0052	99.5839	#NA
SF21_Tr3614_9_[17_-_6640]	SF21_Tr3614	6624	152.47	7.25238	D2A2F7	#NA	NA	InsectProt	Putative uncharacterized protein GLEAN_07849	43.47	2167	1189	43	178	6570	28	2121	0	1697	6624	2121	98.1431	102.169	GO:0016020 ; GO:0016021
SF21_Tr8851_4_[1885_-_509]_R_Sense)	SF21_Tr8851	1377	152.43	7.252	H9J5C1	#NA	NA	InsectProt	Uncharacterized protein	95.61	456	20	0	10	1377	1	456	0	833	1377	456	99.3464	100	#NA
SF21_Tr11633_9_[4194_-_1624]_R_Sense)	SF21_Tr11633	2571	152.34	7.25115	H9JQ68	#NA	NA	InsectProt	Uncharacterized protein	85.68	754	107	1	256	2514	1	754	0	1278	2571	865	87.9813	87.1676	#NA
SF21_Tr3760_2_[654_-_139]_R_Sense)	SF21_Tr3760	516	152.25	7.2503	Q2F6C9	#NA	NA	InsectProt	6-pyruvoyltetrahydropterin synthase (Uncharacterized protein)	79.27	164	34	0	25	516	4	167	2e-96	277	516	167	95.3488	98.2036	GO:0003874 ; GO:0006729 ; GO:0046872
SF21_Tr7162_2_[1152_-_376]_R_Sense)	SF21_Tr7162	777	152.15	7.24935	H9IT61	#NA	NA	InsectProt	Uncharacterized protein	75.62	242	59	1	52	777	1	240	1e-138	390	777	240	93.4363	100.833	#NA
SF21_Tr13284_2_[432_-_1517]	SF21_Tr13284	1086	150.86	7.23707	H9JCQ7	#NA	NA	InsectProt	Uncharacterized protein	95.65	322	14	0	115	1080	1	322	0	635	1086	350	88.9503	92	#NA
SF21_Tr3380_4_[224_-_2422]	SF21_Tr3380	2199	150.68	7.23534	H9J6Z6	#NA	NA	InsectProt	Uncharacterized protein	91.2	602	48	2	70	1860	1	602	0	986	2199	700	82.1282	86	#NA
SF21_Tr1633_7_[1349_-_3]_R_Sense)	SF21_Tr1633	1347	150.61	7.23467	D2A0Z3	#NA	NA	InsectProt	Putative uncharacterized protein GLEAN_08298	37.98	366	213	14	16	1071	27	377	1e-57	196	1347	385	81.5145	95.0649	#NA
SF21_Tr320_5_[1348_-_281]_R_Sense)	SF21_Tr320	1068	150.41	7.23276	H9JC19	#NA	NA	InsectProt	Uncharacterized protein	71.99	282	79	1	136	981	1	229	4e-143	405	1068	229	79.2135	123.144	#NA
SF21_Tr11904_3_[1711_-_557]_R_Sense)	SF21_Tr11904	1155	150.13	7.23007	H9JB59	#NA	NA	InsectProt	Uncharacterized protein	90.84	371	34	0	1	1113	1	371	0	646	1155	387	96.3636	95.8656	#NA
SF21_Tr12241_4_[3246_-_2554]_R_Sense)	SF21_Tr12241	693	149.7	7.22593	H9IUJ4	#NA	NA	InsectProt	Uncharacterized protein	71.86	199	56	1	97	693	6	203	4e-108	311	693	203	86.1472	98.0296	#NA
SF21_Tr1937_1_[252_-_1520]	SF21_Tr1937	1269	149.63	7.22526	H9ISJ5	#NA	NA	InsectProt	Uncharacterized protein	81.14	387	73	0	97	1257	100	486	0	648	1269	566	91.4894	68.3746	#NA
SF21_Tr3647_13_[3439_-_1223]_R_Sense)	SF21_Tr3647	2217	149.62	7.22516	Q6UV17	#NA	NA	InsectProt	Endonuclease and reverse transcriptase-like protein	52.43	721	342	3	49	2208	253	971	0	725	2217	986	97.5643	73.1237	GO:0003723 ; GO:0003964 ; GO:0004519 ; GO:0006278
SF21_Tr2130_2_[42_-_842]	SF21_Tr2130	801	149.35	7.22255	Q1HPR5	#NA	NA	InsectProt	NADH-ubiquinone reductase (Uncharacterized protein)	85.71	245	35	0	67	801	1	245	1e-161	449	801	245	91.7603	100	GO:0016491 ; GO:0051287 ; GO:0055114
SF21_Tr3747_1_[1694_-_258]_R_Sense)	SF21_Tr3747	1437	149.33	7.22236	H9J2I8	#NA	NA	InsectProt	Glycylpeptide N-tetradecanoyltransferase (EC 2.3.1.97)	90.37	436	42	0	130	1437	35	470	0	821	1437	470	91.023	92.766	#NA
SF21_Tr15767_2_[359_-_1243]	SF21_Tr15767	885	149.3	7.22207	A9XTS8	#NA	NA	InsectProt	cAMP response element binding protein 1	78.32	286	61	3	16	870	1	260	2e-105	308	885	260	96.9492	110	GO:0003677 ; GO:0003700 ; GO:0005634 ; GO:0006351 ; GO:0006355 ; GO:0043565 ; GO:0046983
SF21_Tr3739_1_[98_-_718]	SF21_Tr3739	621	149.16	7.22072	H9JTW9	#NA	NA	InsectProt	Uncharacterized protein	79.08	196	41	2	34	621	11	204	2e-109	313	621	204	94.686	96.0784	#NA
SF21_Tr18707_3_[7_-_1275]	SF21_Tr18707	1269	148.74	7.21665	H9JC16	#NA	NA	InsectProt	Uncharacterized protein	82.91	316	54	0	313	1260	19	334	0	590	1269	337	74.7045	93.7685	#NA
SF21_Tr6663_4_[2362_-_3849]	SF21_Tr6663	1488	148.74	7.21665	H9IS94	#NA	NA	InsectProt	Uncharacterized protein	56.53	421	181	2	151	1407	1	421	1e-176	504	1488	428	84.879	98.3645	#NA
SF21_Tr6266_4_[9_-_2903]	SF21_Tr6266	2895	148.56	7.2149	B4G6R5	XP_002015183.1	195148442	InvertProt	GL18552 [Drosophila persimilis]	43.77	939	518	15	1	2787	281	1205	0	620	2895	1402	97.3057	66.9757	GO:0003824 ; GO:0005488 ; GO:0008152 ; GO:0008270 ; GO:0009058 ; GO:0016491 ; GO:0016740 ; GO:0016747 ; GO:0055114
SF21_Tr534_1_[210_-_872]	SF21_Tr534	663	148.24	7.21179	H9JA56	#NA	NA	InsectProt	Uncharacterized protein	76.82	220	51	1	4	663	1	219	4e-124	351	663	219	99.5475	100.457	#NA
SF21_Tr13972_5_[2840_-_3454]	SF21_Tr13972	615	148.23	7.21169	E3NJR4	XP_003091359.1	308458010	InvertProt	hypothetical protein CRE_15785 [Caenorhabditis remanei]	40.43	141	71	4	151	534	17	156	1e-20	89	615	190	68.7805	74.2105	GO:0003924 ; GO:0005525 ; GO:0006184
SF21_Tr1954_2_[935_-_1450]	SF21_Tr1954	516	147.81	7.2076	#NA	XP_002739726.1	291239632	InvertProt	PREDICTED: TB2-like, partial [Saccoglossus kowalevskii]	44.55	110	61	1	516	187	36	144	1e-29	110	516	160	63.9535	68.75	#NA
SF21_Tr12718_2_[506_-_1162]	SF21_Tr12718	657	147.67	7.20623	Q1HPY8	#NA	NA	InsectProt	Phosphatidylethanolamine binding protein isoform 1 (Uncharacterized protein)	76.22	185	44	0	103	657	1	185	5e-106	304	657	185	84.4749	100	#NA
SF21_Tr2934_2_[2428_-_1874]_R_Sense)	SF21_Tr2934	555	147.67	7.20623	#NA	XP_003691385.1	380014756	InvertProt	PREDICTED: uncharacterized protein LOC100867995 [Apis florea]	39.64	111	67	0	2	334	23	133	8e-21	87.4	555	150	60	74	#NA
SF21_Tr9322_1_[545_-_1363]	SF21_Tr9322	819	147.56	7.20516	H9JUB8	#NA	NA	InsectProt	Uncharacterized protein	62.21	262	87	5	61	810	17	263	1e-103	303	819	263	95.9707	99.6198	#NA
SF21_Tr9543_12_[5791_-_3809]_R_Sense)	SF21_Tr9543	1983	147.49	7.20447	H9J6Y7	#NA	NA	InsectProt	Uncharacterized protein	90.42	428	41	1	244	1527	141	567	0	821	1983	665	64.7504	64.3609	#NA
SF21_Tr2995_4_[1321_-_323]_R_Sense)	SF21_Tr2995	999	147.29	7.20252	Q09GQ0	#NA	NA	InsectProt	Uncharacterized protein	65.06	269	94	1	151	957	1	264	4e-105	310	999	264	80.7808	101.894	#NA
SF21_Tr15528_5_[1358_-_120]_R_Sense)	SF21_Tr15528	1239	147.14	7.20105	H9JRV8	#NA	NA	InsectProt	Uncharacterized protein	78.07	301	66	0	256	1158	1	301	9e-176	494	1239	319	72.8814	94.3574	#NA
SF21_Tr12868_3_[973_-_2388]	SF21_Tr12868	1416	146.76	7.19731	H9JWC7	#NA	NA	InsectProt	Uncharacterized protein	72.05	322	87	1	460	1416	1	322	4e-157	449	1416	322	68.2203	100	#NA
SF21_Tr18198_4_[2074_-_989]_R_Sense)	SF21_Tr18198	1086	146.53	7.19505	H9JL44	#NA	NA	InsectProt	Uncharacterized protein	80	305	61	1	4	918	52	355	7e-141	405	1086	372	84.2541	81.9892	#NA
SF21_Tr14829_1_[27_-_638]	SF21_Tr14829	612	146.46	7.19436	G4VG19	XP_002582024.1	256092676	InvertProt	phosphoglycerate kinase [Schistosoma mansoni]	69.19	172	53	0	40	555	1	172	4e-82	244	612	172	84.3137	100	#NA
SF21_Tr5700_2_[1259_-_525]_R_Sense)	SF21_Tr5700	735	146.39	7.19367	Q1HQ36	#NA	NA	InsectProt	Ubiquitin conjugating enzyme E2 (Uncharacterized protein)	100	151	0	0	67	519	1	151	5e-93	271	735	151	61.6327	100	GO:0000166 ; GO:0005524 ; GO:0016874 ; GO:0016881
SF21_Tr3795_2_[129_-_1568]	SF21_Tr3795	1440	146.09	7.19071	H9JKB2	#NA	NA	InsectProt	Methionine aminopeptidase (EC 3.4.11.18)	90.35	404	39	1	229	1440	65	467	0	747	1440	467	84.1667	86.5096	#NA
SF21_Tr9642_13_[5138_-_2310]_R_Sense)	SF21_Tr9642	2829	146.07	7.19052	H9ISA5	#NA	NA	InsectProt	Uncharacterized protein	75.35	852	207	4	283	2829	3	849	0	1330	2829	849	90.3499	100.353	#NA
SF21_Tr2679_3_[804_-_2144]	SF21_Tr2679	1341	145.86	7.18844	Q2F699	#NA	NA	InsectProt	Fumarylacetoacetate hydrolase	83.45	423	70	0	1	1269	1	423	0	753	1341	423	94.6309	100	GO:0003824 ; GO:0004334 ; GO:0008152 ; GO:0009072 ; GO:0016787
SF21_Tr22135_1_[434_-_1225]	SF21_Tr22135	792	145.81	7.18795	H9JQ45	#NA	NA	InsectProt	Uncharacterized protein	72.4	250	69	0	13	762	1	250	1e-126	361	792	250	94.697	100	#NA
SF21_Tr695_2_[640_-_1554]	SF21_Tr695	915	145.76	7.18745	H9IT15	#NA	NA	InsectProt	Uncharacterized protein	76.21	269	64	0	37	843	4	272	1e-144	412	915	356	88.1967	75.5618	#NA
SF21_Tr12825_2_[511_-_987]	SF21_Tr12825	477	145.74	7.18725	D6WX56	#NA	NA	InsectProt	Putative uncharacterized protein	34.75	141	82	7	28	420	10	140	7e-17	73.9	477	141	88.6792	100	#NA
SF21_Tr12859_16_[3206_-_1383]_R_Sense)	SF21_Tr12859	1824	145.46	7.18448	H9JHK2	#NA	NA	InsectProt	Uncharacterized protein	94.02	585	35	0	70	1824	71	655	0	1095	1824	655	96.2171	89.313	#NA
SF21_Tr3757_2_[500_-_1024]	SF21_Tr3757	525	145.36	7.18349	Q0G9Y6	#NA	NA	InsectProt	Arp2/3 complex subunit	91.67	108	9	0	327	4	1	108	9e-68	205	525	178	61.7143	60.6742	GO:0005856 ; GO:0030833
SF21_Tr3157_7_[3266_-_1998]_R_Sense)	SF21_Tr3157	1269	145.28	7.18269	H9J5I6	#NA	NA	InsectProt	Uncharacterized protein	94.05	353	21	0	25	1083	1	353	0	640	1269	353	83.4515	100	#NA
SF21_Tr3071_45_[10296_-_679]_R_Sense)	SF21_Tr3071	9618	145.2	7.1819	#NA	XP_004921811.1	512886752	InvertProt	PREDICTED: LOW QUALITY PROTEIN: papilin-like [Bombyx mori]	52.2	1929	741	22	4375	9618	1227	3133	0	1983	9618	3133	60.1684	61.5704	#NA
SF21_Tr3744_1_[171_-_701]	SF21_Tr3744	531	145.02	7.18011	H9J727	#NA	NA	InsectProt	Uncharacterized protein	97.74	177	4	0	1	531	1	177	2e-111	316	531	177	100	100	#NA
SF21_Tr21165_1_[1_-_558]	SF21_Tr21165	558	144.92	7.17911	H9IWV1	#NA	NA	InsectProt	Uncharacterized protein	82.35	153	27	0	94	552	1	153	2e-88	257	558	154	82.2581	99.3506	#NA
SF21_Tr5832_11_[4058_-_6157]	SF21_Tr5832	2100	144.76	7.17752	A7BJ65	#NA	NA	InsectProt	BmRelish1	45.66	679	339	12	25	1971	261	923	3e-160	487	2100	937	97	72.4653	GO:0003700 ; GO:0005634 ; GO:0006351 ; GO:0006355
SF21_Tr14252_8_[863_-_462]_R_Sense)	SF21_Tr14252	402	144.67	7.17662	#NA	XP_004932258.1	512931260	InvertProt	PREDICTED: LOW QUALITY PROTEIN: proteasome activator complex subunit 3-like [Bombyx mori]	85.71	119	16	2	401	48	12	129	4e-56	176	402	176	88.806	67.6136	#NA
SF21_Tr907_14_[4324_-_2153]_R_Sense)	SF21_Tr907	2172	144.59	7.17582	E2QCS3	#NA	NA	InsectProt	CG31720, isoform C	30.27	555	360	22	460	2043	143	667	1e-57	210	2172	718	76.6575	77.2981	GO:0004872 ; GO:0004888 ; GO:0004930 ; GO:0007166 ; GO:0007186 ; GO:0016020 ; GO:0016021
SF21_Tr3105_18_[2444_-_1446]_R_Sense)	SF21_Tr3105	999	144.5	7.17493	H9JIS9	#NA	NA	InsectProt	Uncharacterized protein	93.45	275	18	0	43	867	1	275	0	526	999	275	82.5826	100	#NA
SF21_Tr3741_1_[163_-_756]	SF21_Tr3741	594	143.71	7.16702	H9ISY2	#NA	NA	InsectProt	Uncharacterized protein	89.9	198	20	0	1	594	1	198	4e-81	241	594	198	100	100	#NA
SF21_Tr22367_4_[1937_-_2941]	SF21_Tr22367	1005	143.57	7.16561	Q2F5P8	#NA	NA	InsectProt	Malate dehydrogenase (EC 1.1.1.37)	92.45	331	25	0	1	993	1	331	0	570	1005	331	98.806	100	GO:0003824 ; GO:0005488 ; GO:0005975 ; GO:0006099 ; GO:0006108 ; GO:0016491 ; GO:0016615 ; GO:0016616 ; GO:0030060 ; GO:0044262 ; GO:0055114
SF21_Tr6713_29_[7048_-_1151]_R_Sense)	SF21_Tr6713	5898	143.16	7.16148	H9J096	#NA	NA	InsectProt	Uncharacterized protein	92.57	1535	110	5	1	4593	1	1532	0	2357	5898	1969	78.0773	77.9584	#NA
SF21_Tr22369_2_[476_-_3]_R_Sense)	SF21_Tr22369	474	143.1	7.16088	H9JMP9	#NA	NA	InsectProt	Uncharacterized protein	58.33	120	50	2	395	36	1	116	7e-14	65.5	474	118	75.9494	101.695	#NA
SF21_Tr1203_1_[72_-_761]	SF21_Tr1203	690	143.01	7.15997	D6WTQ4	#NA	NA	InsectProt	Rho1	96.88	192	6	0	115	690	1	192	2e-135	379	690	192	83.4783	100	GO:0000166 ; GO:0005525 ; GO:0005622 ; GO:0007264 ; GO:0016020
SF21_Tr306_1_[219_-_1109]	SF21_Tr306	891	142.93	7.15916	H9J7N6	#NA	NA	InsectProt	Uncharacterized protein	78.45	297	64	0	1	891	1	297	1e-151	427	891	297	100	100	#NA
SF21_Tr6053_9_[9829_-_7859]_R_Sense)	SF21_Tr6053	1971	142.73	7.15714	H9JTX1	#NA	NA	InsectProt	Uncharacterized protein	89.81	412	35	1	745	1959	11	422	0	757	1971	456	62.7093	90.3509	#NA
SF21_Tr3406_15_[6111_-_4456]_R_Sense)	SF21_Tr3406	1656	142.7	7.15684	H9JMK9	#NA	NA	InsectProt	Uncharacterized protein	47.7	478	217	14	322	1656	91	530	6e-79	259	1656	530	86.5942	90.1887	#NA
SF21_Tr17963_2_[35_-_937]	SF21_Tr17963	903	142.51	7.15492	H9JNI8	#NA	NA	InsectProt	Uncharacterized protein	84.3	293	46	1	1	879	19	308	0	507	903	314	97.3422	93.3121	#NA
SF21_Tr2280_12_[3195_-_796]_R_Sense)	SF21_Tr2280	2400	142.45	7.15431	H9JDJ7	#NA	NA	InsectProt	Uncharacterized protein	85.26	529	78	2	814	2400	16	524	0	766	2400	524	66.125	100.954	#NA
SF21_Tr3755_3_[1116_-_31]_R_Sense)	SF21_Tr3755	1086	142.04	7.15015	H9IWW5	#NA	NA	InsectProt	Uncharacterized protein	66.39	357	120	0	7	1077	1	357	0	513	1086	361	98.6188	98.892	#NA
SF21_Tr3513_10_[1787_-_261]_R_Sense)	SF21_Tr3513	1527	141.88	7.14853	D2Y4R5	#NA	NA	InsectProt	Coatomer protein complex subunit delta	85.83	508	71	2	7	1527	1	507	0	782	1527	507	99.8035	100.197	GO:0006810 ; GO:0006886 ; GO:0016192 ; GO:0030131
SF21_Tr15884_2_[397_-_2]_R_Sense)	SF21_Tr15884	396	141.87	7.14843	Q2F5Z8	#NA	NA	InsectProt	Prefoldin beta subunit	82.11	95	17	0	320	36	12	106	1e-33	115	396	122	71.9697	77.8689	GO:0006457 ; GO:0016272 ; GO:0051082
SF21_Tr9266_9_[6682_-_4853]_R_Sense)	SF21_Tr9266	1830	141.84	7.14812	H9JAR2	#NA	NA	InsectProt	Uncharacterized protein	85.11	611	89	5	1	1827	21	607	0	848	1830	608	100.164	100.493	#NA
SF21_Tr14329_10_[5958_-_6770]	SF21_Tr14329	813	141.61	7.14578	D6WG43	#NA	NA	InsectProt	Putative uncharacterized protein	66.53	236	79	0	106	813	19	254	9e-117	336	813	256	87.0849	92.1875	GO:0004222
SF21_Tr16407_2_[72_-_1043]	SF21_Tr16407	972	141.5	7.14466	H9J7P5	#NA	NA	InsectProt	Uncharacterized protein	77.49	271	61	0	160	972	3	273	9e-154	433	972	273	83.642	99.2674	#NA
SF21_Tr19589_1_[203_-_892]	SF21_Tr19589	690	141.4	7.14364	H9J4Q4	#NA	NA	InsectProt	Uncharacterized protein	64.79	213	75	1	28	666	1	212	3e-77	233	690	215	92.6087	99.0698	#NA
SF21_Tr3753_7_[2172_-_37]_R_Sense)	SF21_Tr3753	2136	141.3	7.14262	D6WEU4	#NA	NA	InsectProt	Putative uncharacterized protein	35.64	721	446	14	22	2130	8	677	6e-151	456	2136	679	101.264	106.186	#NA
SF21_Tr3197_4_[1011_-_223]_R_Sense)	SF21_Tr3197	789	140.95	7.13904	H9JJB7	#NA	NA	InsectProt	Uncharacterized protein	66.81	229	75	3	91	774	2	220	3e-85	254	789	220	87.0722	104.091	#NA
SF21_Tr7636_11_[4871_-_3261]_R_Sense)	SF21_Tr7636	1611	140.85	7.13802	J7EQT7	#NA	NA	InsectProt	Methuselah-like protein 10	62.39	468	163	6	76	1440	21	476	0	608	1611	476	87.1508	98.3193	#NA
SF21_Tr5674_12_[5163_-_4699]_R_Sense)	SF21_Tr5674	465	140.72	7.13668	D6WLC0	#NA	NA	InsectProt	Putative uncharacterized protein	68.87	151	45	2	4	450	49	198	3e-77	229	465	202	97.4194	74.7525	GO:0008430 ; GO:0045454
SF21_Tr3287_6_[675_-_2969]	SF21_Tr3287	2295	140.64	7.13586	Q8T9W9	#NA	NA	InsectProt	cGMP-dependent protein kinase (EC 2.7.11.12)	95.84	722	30	0	64	2229	1	722	0	1375	2295	738	94.3791	97.832	GO:0000166 ; GO:0004672 ; GO:0004674 ; GO:0004692 ; GO:0005524 ; GO:0006468 ; GO:0016301 ; GO:0016310 ; GO:0016740 ; GO:0016772
SF21_Tr2479_1_[61_-_1347]	SF21_Tr2479	1287	140.59	7.13535	H9JX56	#NA	NA	InsectProt	Uncharacterized protein	83.06	431	71	5	1	1287	1	428	0	703	1287	428	100.466	100.701	#NA
SF21_Tr677_2_[87_-_1445]	SF21_Tr677	1359	140.47	7.13412	B5UB85	#NA	NA	InsectProt	Isovaleryl Coenzyme A dehydrogenase (Isovaleryl coenzyme A dehydrogenase) (Uncharacterized protein)	88.7	416	45	2	1	1242	1	416	0	741	1359	416	91.8322	100	GO:0003995 ; GO:0008152 ; GO:0016491 ; GO:0016627 ; GO:0050660 ; GO:0055114
SF21_Tr2623_4_[2286_-_79]_R_Sense)	SF21_Tr2623	2208	140.42	7.1336	D6WGE0	#NA	NA	InsectProt	Putative uncharacterized protein	50.48	723	352	5	43	2193	1	721	0	765	2208	1084	98.2337	66.6974	GO:0004222 ; GO:0006508 ; GO:0008233 ; GO:0008237 ; GO:0016787
SF21_Tr17380_2_[52_-_750]	SF21_Tr17380	699	140.36	7.13299	H9ISE0	#NA	NA	InsectProt	Uncharacterized protein	90.06	171	17	0	187	699	3	173	9e-116	329	699	173	73.3906	98.8439	#NA
SF21_Tr14800_7_[288_-_7370]	SF21_Tr14800	7083	140.25	7.13186	H9JRS0	#NA	NA	InsectProt	Uncharacterized protein	85	2360	323	8	97	7083	16	2342	0	3887	7083	2342	99.9576	100.769	#NA
SF21_Tr12160_3_[612_-_1553]	SF21_Tr12160	942	140.14	7.13072	Q9U1L2	#NA	NA	InsectProt	CG3699 (EC 1.1.-.-) (EG:BACR7A4.14 protein)	46	250	133	6	148	891	4	244	3e-61	196	942	251	79.6178	99.6016	GO:0005488 ; GO:0008152 ; GO:0016491 ; GO:0055114
SF21_Tr10978_9_[6027_-_4057]_R_Sense)	SF21_Tr10978	1971	140.09	7.13021	Q2F5M7	#NA	NA	InsectProt	PTB-associated splicing factor	89.64	415	42	1	730	1971	227	641	0	583	1971	641	63.1659	64.7426	GO:0000166 ; GO:0003676
SF21_Tr11901_3_[234_-_1880]	SF21_Tr11901	1647	139.93	7.12856	H9J6L6	#NA	NA	InsectProt	Uncharacterized protein	72.33	553	149	5	1	1647	154	696	0	796	1647	696	100.729	79.454	#NA
SF21_Tr2125_2_[50_-_3412]	SF21_Tr2125	3363	139.77	7.12691	Q9NDN0	#NA	NA	InsectProt	RNase H and integrase-like protein (Fragment)	48.88	849	428	7	835	3363	1	845	0	783	3363	913	75.736	92.9901	GO:0003676 ; GO:0003677 ; GO:0015074
SF21_Tr6293_4_[1148_-_3]_R_Sense)	SF21_Tr6293	1146	139.75	7.1267	D6W6E4	#NA	NA	InsectProt	Putative uncharacterized protein	49.09	383	191	4	10	1146	1	379	2e-115	343	1146	409	100.262	93.643	GO:0000166 ; GO:0003676 ; GO:0004813 ; GO:0005524 ; GO:0005737 ; GO:0006412 ; GO:0006419 ; GO:0016876 ; GO:0043039
SF21_Tr3370_5_[5148_-_3133]_R_Sense)	SF21_Tr3370	2016	139.42	7.12329	Q95RU0	#NA	NA	InsectProt	Protein cueball	32.05	443	258	9	259	1458	31	471	3e-75	255	2016	644	65.9226	68.7888	GO:0003674 ; GO:0005575 ; GO:0005886 ; GO:0007283 ; GO:0007285 ; GO:0016020 ; GO:0016021 ; GO:0030154 ; GO:0048477
SF21_Tr23226_1_[144_-_617]	SF21_Tr23226	474	139.4	7.12309	#NA	XP_005107944.1	524903489	InvertProt	PREDICTED: enhancer of yellow 2 transcription factor homolog [Aplysia californica]	54.74	95	43	1	404	120	13	102	1e-18	79.7	474	103	60.1266	92.233	#NA
SF21_Tr18676_2_[118_-_1152]	SF21_Tr18676	1035	139.35	7.12257	H9J789	#NA	NA	InsectProt	KRR1 small subunit processome component (KRR-R motif-containing protein 1)	88.22	314	37	0	34	975	4	317	8e-179	499	1035	332	91.0145	94.5783	#NA
SF21_Tr3809_1_[4_-_330]	SF21_Tr3809	327	139.34	7.12247	D6WBR3	#NA	NA	InsectProt	Putative uncharacterized protein	95.35	86	4	0	68	325	1	86	2e-54	166	327	95	78.8991	90.5263	#NA
SF21_Tr438_3_[920_-_27]_R_Sense)	SF21_Tr438	894	139.29	7.12195	D6X4Z0	#NA	NA	InsectProt	Putative uncharacterized protein	62.63	190	71	1	313	882	63	251	2e-77	238	894	256	63.7584	74.2188	#NA
SF21_Tr403_12_[3208_-_11]_R_Sense)	SF21_Tr403	3198	139.21	7.12112	H9IUK0	#NA	NA	InsectProt	Uncharacterized protein	93.52	1018	63	2	34	3078	1	1018	0	1785	3198	1026	95.4972	99.2203	#NA
SF21_Tr22353_5_[2442_-_787]_R_Sense)	SF21_Tr22353	1656	139.14	7.12039	H9JFA5	#NA	NA	InsectProt	Uncharacterized protein	90.94	530	48	3	1	1590	8	533	0	858	1656	555	96.0145	95.4955	#NA
SF21_Tr3815_5_[3033_-_253]_R_Sense)	SF21_Tr3815	2781	138.96	7.11853	H9JGE9	#NA	NA	InsectProt	Uncharacterized protein	75.37	869	209	9	130	2721	3	835	0	1209	2781	835	93.7433	104.072	#NA
SF21_Tr6776_2_[1504_-_2976]	SF21_Tr6776	1473	138.87	7.11759	H9JTU0	#NA	NA	InsectProt	Uncharacterized protein	69.92	492	147	3	1	1473	1	489	0	648	1473	498	100.204	98.7952	#NA
SF21_Tr7186_4_[5878_-_6888]	SF21_Tr7186	1011	138.69	7.11572	H9JEA7	#NA	NA	InsectProt	Uncharacterized protein	72.32	224	62	0	337	1008	4	227	4e-124	357	1011	227	66.4688	98.6784	#NA
SF21_Tr5650_6_[1177_-_2475]	SF21_Tr5650	1299	138.65	7.1153	H9JHV3	#NA	NA	InsectProt	Uncharacterized protein	70.44	433	128	2	1	1299	47	439	0	589	1299	439	100	98.6333	#NA
SF21_Tr2414_3_[1559_-_678]_R_Sense)	SF21_Tr2414	882	138.6	7.11478	H9JI85	#NA	NA	InsectProt	Proteasome subunit alpha type (EC 3.4.25.1)	83.06	242	41	1	55	780	1	215	2e-139	395	882	255	82.3129	94.902	#NA
SF21_Tr15087_2_[1490_-_1011]_R_Sense)	SF21_Tr15087	480	138.25	7.11114	H9JIM4	#NA	NA	InsectProt	Uncharacterized protein	85.59	118	17	0	1	354	1	118	5e-69	206	480	121	73.75	97.5207	#NA
SF21_Tr3735_4_[1143_-_397]_R_Sense)	SF21_Tr3735	747	138.24	7.11103	H9J9X8	#NA	NA	InsectProt	Uncharacterized protein	60.56	251	97	7	1	747	1	237	2e-95	280	747	237	100.803	105.907	#NA
SF21_Tr314_4_[3677_-_2805]_R_Sense)	SF21_Tr314	873	138.15	7.11009	H9JNA1	#NA	NA	InsectProt	Uncharacterized protein	81.79	291	53	2	1	873	1	289	2e-76	236	873	289	100	100.692	#NA
SF21_Tr890_1_[352_-_1026]	SF21_Tr890	675	137.92	7.10769	H9IV94	#NA	NA	InsectProt	Uncharacterized protein	80.89	225	43	2	1	675	1	218	1e-132	373	675	218	100	103.211	#NA
SF21_Tr2087_5_[2263_-_1061]_R_Sense)	SF21_Tr2087	1203	137.64	7.10476	D6X2Z5	#NA	NA	InsectProt	Putative uncharacterized protein	59.89	354	131	10	157	1185	35	375	5e-133	387	1203	375	88.2793	94.4	#NA
SF21_Tr12349_4_[618_-_25]_R_Sense)	SF21_Tr12349	594	137.64	7.10476	H9J846	#NA	NA	InsectProt	Uncharacterized protein	60.45	177	70	0	64	594	1	177	3e-72	218	594	177	89.3939	100	#NA
SF21_Tr1823_5_[1697_-_2509]	SF21_Tr1823	813	137.41	7.10234	H9J845	#NA	NA	InsectProt	Uncharacterized protein	69.08	249	77	0	67	813	1	249	1e-133	379	813	250	91.8819	99.6	#NA
SF21_Tr23498_3_[1486_-_68]_R_Sense)	SF21_Tr23498	1419	137.01	7.09814	H9ISS3	#NA	NA	InsectProt	Uncharacterized protein	80.74	405	78	0	43	1257	1	405	0	700	1419	451	85.6237	89.8004	#NA
SF21_Tr11942_10_[3377_-_2286]_R_Sense)	SF21_Tr11942	1092	136.95	7.09751	H9J951	#NA	NA	InsectProt	Uncharacterized protein	90.97	277	25	0	262	1092	1	277	4e-172	481	1092	277	76.0989	100	#NA
SF21_Tr18677_1_[275_-_1654]	SF21_Tr18677	1380	136.79	7.09582	H9JRG7	#NA	NA	InsectProt	Uncharacterized protein	82.74	446	74	3	25	1353	2	444	0	719	1380	444	96.9565	100.45	#NA
SF21_Tr6128_16_[3157_-_1418]_R_Sense)	SF21_Tr6128	1740	136.68	7.09466	A5HMG4	#NA	NA	InsectProt	Adenosine deaminase (Fragment)	56.16	438	192	3	82	1395	201	570	3e-150	445	1740	570	75.5172	76.8421	GO:0003723 ; GO:0003725 ; GO:0004000 ; GO:0005622 ; GO:0006396
SF21_Tr5651_3_[1159_-_1809]	SF21_Tr5651	651	136.65	7.09434	H9J540	#NA	NA	InsectProt	Uncharacterized protein	72.25	173	48	2	133	651	21	188	9e-88	258	651	188	79.7235	92.0213	#NA
SF21_Tr2569_11_[2524_-_14]_R_Sense)	SF21_Tr2569	2511	136.53	7.09307	H9JJH3	#NA	NA	InsectProt	Uncharacterized protein	92.35	680	35	1	475	2463	1	680	0	1172	2511	680	81.2425	100	#NA
SF21_Tr2750_5_[6691_-_3881]_R_Sense)	SF21_Tr2750	2811	136.47	7.09244	B6V6Z8	#NA	NA	InsectProt	Polyprotein	34.02	973	586	17	52	2802	5	958	4e-169	529	2811	1319	103.842	73.768	GO:0003676 ; GO:0003677 ; GO:0008270 ; GO:0015074
SF21_Tr3349_13_[2890_-_548]_R_Sense)	SF21_Tr3349	2343	136.38	7.09149	H9J236	#NA	NA	InsectProt	Uncharacterized protein	40.21	756	446	9	10	2259	1	745	1e-172	516	2343	745	96.799	101.477	#NA
SF21_Tr14731_8_[499_-_11]_R_Sense)	SF21_Tr14731	489	136.22	7.08979	#NA	XP_003425417.1	345486174	InvertProt	PREDICTED: programmed cell death 6-interacting protein-like [Nasonia vitripennis]	58.88	107	42	2	474	160	2	107	2e-38	132	489	158	65.6442	67.7215	#NA
SF21_Tr6088_19_[5868_-_2389]_R_Sense)	SF21_Tr6088	3480	136.02	7.08767	H9IUB8	#NA	NA	InsectProt	Uncharacterized protein	66.4	1116	345	19	223	3480	8	1109	0	1163	3480	1130	96.2069	98.7611	#NA
SF21_Tr657_2_[301_-_1560]	SF21_Tr657	1260	135.75	7.08481	B4L1W2	XP_002010366.1	195131867	InvertProt	GI14722 [Drosophila mojavensis]	50	256	117	5	31	765	1	250	4e-74	241	1260	411	60.9524	62.2871	GO:0005488
SF21_Tr12489_2_[3541_-_2987]_R_Sense)	SF21_Tr12489	555	135.32	7.08023	D2A4S3	#NA	NA	InsectProt	Putative uncharacterized protein GLEAN_15416	80.12	171	32	2	49	555	31	201	2e-97	281	555	201	92.4324	85.0746	GO:0000166 ; GO:0005525 ; GO:0007264 ; GO:0015031
SF21_Tr8096_3_[1338_-_1976]	SF21_Tr8096	639	135.15	7.07842	Q2F5S1	#NA	NA	InsectProt	Microtubule-associated protein RP/EB family member 3	87.75	204	25	1	1	612	72	273	2e-121	346	639	273	95.7746	74.7253	GO:0008017
SF21_Tr12063_9_[1516_-_131]_R_Sense)	SF21_Tr12063	1386	134.96	7.07639	Q9VMY9	#NA	NA	InsectProt	CG18143 (EC 3.5.4.3) (LD44207p) (RE08243p)	46.65	433	216	6	124	1377	24	444	4e-123	367	1386	448	93.7229	96.6518	GO:0004153 ; GO:0005515 ; GO:0006726 ; GO:0008270 ; GO:0008892 ; GO:0016787 ; GO:0046098 ; GO:0051067
SF21_Tr1465_10_[2953_-_1568]_R_Sense)	SF21_Tr1465	1386	134.78	7.07446	Q0ZB74	#NA	NA	InsectProt	Eukaryotic translation initiation factor 5	80.77	442	78	4	1	1305	1	437	0	624	1386	463	95.671	95.4644	GO:0003743 ; GO:0005488 ; GO:0006413 ; GO:0016070
SF21_Tr6468_3_[1776_-_841]_R_Sense)	SF21_Tr6468	936	134.55	7.072	H9JWP5	#NA	NA	InsectProt	Uncharacterized protein	74.52	263	66	5	52	837	1	253	1e-123	355	936	253	84.2949	103.953	#NA
SF21_Tr2072_4_[1597_-_308]_R_Sense)	SF21_Tr2072	1290	134.54	7.07189	H9IXD8	#NA	NA	InsectProt	Uncharacterized protein	96.65	418	14	0	37	1290	1	418	0	837	1290	418	97.2093	100	#NA
SF21_Tr21852_2_[280_-_906]	SF21_Tr21852	627	134.5	7.07146	H9JSQ7	#NA	NA	InsectProt	Uncharacterized protein	94.89	137	7	0	214	624	72	208	9e-96	226	627	209	65.5502	65.5502	#NA
SF21_Tr22347_9_[6145_-_9282]	SF21_Tr22347	3138	134.35	7.06985	Q9V3P6	#NA	NA	InsectProt	26S proteasome non-ATPase regulatory subunit 1 (26S proteasome regulatory complex subunit p110) (26S proteasome regulatory subunit RPN2)	72.16	1031	257	8	118	3120	1	1020	0	1295	3138	1020	98.566	101.078	GO:0000502 ; GO:0004175 ; GO:0005488 ; GO:0005515 ; GO:0005838 ; GO:0006508 ; GO:0006974 ; GO:0030234 ; GO:0042176 ; GO:0050790
SF21_Tr3612_1_[446_-_1183]	SF21_Tr3612	738	134.13	7.06749	H9J9M8	#NA	NA	InsectProt	Uncharacterized protein	98.31	177	3	0	208	738	1	177	7e-113	322	738	177	71.9512	100	#NA
SF21_Tr23861_1_[1222_-_134]_R_Sense)	SF21_Tr23861	1089	133.93	7.06534	H9IWQ4	#NA	NA	InsectProt	Uncharacterized protein	57.78	360	150	2	16	1089	1	359	2e-155	442	1089	359	99.1736	100.279	#NA
SF21_Tr6086_9_[2840_-_87]_R_Sense)	SF21_Tr6086	2754	133.62	7.06199	H9JC93	#NA	NA	InsectProt	Uncharacterized protein	55.35	878	385	4	142	2754	73	950	0	964	2754	950	95.6427	92.4211	#NA
SF21_Tr16832_2_[1224_-_406]_R_Sense)	SF21_Tr16832	819	133.54	7.06113	D6WPH7	#NA	NA	InsectProt	Putative uncharacterized protein	82.43	239	42	1	103	819	7	238	2e-140	395	819	238	87.5458	100.42	GO:0016740 ; GO:0016757
SF21_Tr1026_2_[2062_-_3210]	SF21_Tr1026	1149	133.52	7.06091	H9IT46	#NA	NA	InsectProt	Uncharacterized protein	86.85	289	38	0	283	1149	22	310	4e-176	493	1149	310	75.4569	93.2258	#NA
SF21_Tr3430_4_[1446_-_361]_R_Sense)	SF21_Tr3430	1086	133.42	7.05983	H9JUA8	#NA	NA	InsectProt	Uncharacterized protein	93.57	311	20	1	37	969	24	333	0	602	1086	341	85.9116	91.2023	#NA
SF21_Tr11705_16_[597_-_52]_R_Sense)	SF21_Tr11705	546	133.39	7.05951	H9ISA0	#NA	NA	InsectProt	60S ribosome subunit biogenesis protein NIP7 homolog	95	180	9	0	7	546	1	180	2e-127	356	546	180	98.9011	100	#NA
SF21_Tr6110_1_[231_-_1265]	SF21_Tr6110	1035	133.19	7.05734	H9IX46	#NA	NA	InsectProt	Uncharacterized protein	57.87	235	89	4	139	813	1	214	3e-82	250	1035	224	68.1159	104.911	#NA
SF21_Tr21885_2_[1702_-_1178]_R_Sense)	SF21_Tr21885	525	133.07	7.05604	H9IZD4	#NA	NA	InsectProt	Uncharacterized protein	72.19	151	42	0	70	522	3	153	3e-79	233	525	155	86.2857	97.4194	#NA
SF21_Tr3759_3_[3190_-_2630]_R_Sense)	SF21_Tr3759	561	133.06	7.05593	#NA	XP_004932494.1	512932229	InvertProt	PREDICTED: uncharacterized protein LOC101740611 [Bombyx mori]	73.22	183	49	0	13	561	1	183	3e-68	209	561	183	97.861	100	#NA
SF21_Tr6693_19_[7155_-_4051]_R_Sense)	SF21_Tr6693	3105	133.05	7.05582	H9J804	#NA	NA	InsectProt	Uncharacterized protein	67.66	835	260	8	1	2475	73	848	0	1063	3105	848	80.6763	98.467	#NA
SF21_Tr6944_2_[5_-_1489]	SF21_Tr6944	1485	132.96	7.05485	H9JJJ8	#NA	NA	InsectProt	Uncharacterized protein	92.31	494	38	0	4	1485	49	542	0	897	1485	542	99.798	91.1439	#NA
SF21_Tr12047_4_[1996_-_1010]_R_Sense)	SF21_Tr12047	987	132.74	7.05246	Q2F5N7	#NA	NA	InsectProt	26S proteasome non-ATPase regulatory subunit 14	97.87	282	6	0	88	933	30	311	0	554	987	311	85.7143	90.6752	GO:0000502
SF21_Tr1881_2_[86_-_496]	SF21_Tr1881	411	132.48	7.04963	H9JW52	#NA	NA	InsectProt	Uncharacterized protein	88.06	134	16	0	10	411	1	134	8e-86	248	411	134	97.8102	100	#NA
SF21_Tr22606_2_[648_-_76]_R_Sense)	SF21_Tr22606	573	132.12	7.04571	Q2F5W0	#NA	NA	InsectProt	Signal peptidase complex subunit 2	88	175	21	0	1	525	1	175	2e-99	286	573	184	91.623	95.1087	GO:0005787 ; GO:0006465 ; GO:0008233 ; GO:0016021
SF21_Tr1998_7_[2281_-_1259]_R_Sense)	SF21_Tr1998	1023	132.03	7.04472	H9JU51	#NA	NA	InsectProt	Malate dehydrogenase (EC 1.1.1.37)	73.31	341	91	1	1	1023	1	340	4e-178	498	1023	341	100	100	#NA
SF21_Tr6652_5_[1124_-_3]_R_Sense)	SF21_Tr6652	1122	131.86	7.04286	D6X2E0	#NA	NA	InsectProt	Putative uncharacterized protein	92.44	357	27	0	1	1071	1	357	0	678	1122	444	95.4545	80.4054	GO:0005488 ; GO:0008152 ; GO:0016616 ; GO:0048037 ; GO:0051287
SF21_Tr1584_8_[3086_-_741]_R_Sense)	SF21_Tr1584	2346	131.79	7.0421	H9JQJ1	#NA	NA	InsectProt	Uncharacterized protein	92.61	514	37	2	1	1539	1	512	0	931	2346	810	65.7289	63.4568	#NA
SF21_Tr21776_7_[2047_-_2448]	SF21_Tr21776	402	131.69	7.041	B5DRP0	XP_002135648.1	198464184	InvertProt	LOW QUALITY PROTEIN: GA28189 [Drosophila pseudoobscura pseudoobscura]	51.69	89	43	1	270	4	1	88	5e-24	93.2	402	123	66.4179	72.3577	GO:0003677 ; GO:0005524 ; GO:0005634 ; GO:0006270
SF21_Tr16344_6_[2187_-_673]_R_Sense)	SF21_Tr16344	1515	131.6	7.04002	H9IW67	#NA	NA	InsectProt	Uncharacterized protein	92.68	492	36	1	37	1512	65	555	0	914	1515	556	97.4257	88.4892	#NA
SF21_Tr17027_4_[1250_-_33]_R_Sense)	SF21_Tr17027	1218	131.59	7.03991	H9JKD2	#NA	NA	InsectProt	Uncharacterized protein	81.9	348	63	3	133	1176	20	353	0	562	1218	367	85.7143	94.8229	#NA
SF21_Tr12773_1_[440_-_1375]	SF21_Tr12773	936	131.58	7.0398	H9IUK1	#NA	NA	InsectProt	Uncharacterized protein	97.23	289	8	1	1	867	31	318	0	580	936	318	92.6282	90.8805	#NA
SF21_Tr10572_1_[1119_-_1553]	SF21_Tr10572	435	131.47	7.03859	A0FDQ0	#NA	NA	InsectProt	Programmed cell death protein 5-like protein (Uncharacterized protein)	82.24	107	19	0	330	10	23	129	8e-48	152	435	130	73.7931	82.3077	GO:0003677
SF21_Tr11130_1_[703_-_206]_R_Sense)	SF21_Tr11130	498	131.37	7.03749	H9IW43	#NA	NA	InsectProt	Uncharacterized protein	70.67	150	44	0	31	480	1	150	1e-81	239	498	150	90.3614	100	#NA
SF21_Tr844_1_[296_-_1336]	SF21_Tr844	1041	131.2	7.03562	H9JIN2	#NA	NA	InsectProt	Uncharacterized protein	61.96	347	130	5	1	1035	1	341	5e-140	409	1041	544	100	63.7868	#NA
SF21_Tr1742_16_[1365_-_178]_R_Sense)	SF21_Tr1742	1188	131.17	7.03529	D7EI43	#NA	NA	InsectProt	Putative uncharacterized protein	84.4	327	51	2	10	990	30	353	0	576	1188	370	82.5758	88.3784	GO:0000166 ; GO:0004672 ; GO:0004674 ; GO:0005524 ; GO:0006468 ; GO:0016772
SF21_Tr5994_7_[2069_-_1491]_R_Sense)	SF21_Tr5994	579	131.13	7.03485	#NA	XP_004927472.1	512911681	InvertProt	PREDICTED: uncharacterized protein LOC101738255 isoform X3 [Bombyx mori]	63.86	166	57	4	10	498	2	163	5e-66	204	579	193	86.0104	86.0104	#NA
SF21_Tr3597_8_[1273_-_284]_R_Sense)	SF21_Tr3597	990	130.78	7.031	H9IZN6	#NA	NA	InsectProt	Uncharacterized protein	84.55	246	38	0	253	990	3	248	6e-154	432	990	248	74.5455	99.1935	#NA
SF21_Tr2519_2_[224_-_1549]	SF21_Tr2519	1326	130.34	7.02614	H9IS93	#NA	NA	InsectProt	Uncharacterized protein	82.73	440	73	5	16	1326	1	431	0	713	1326	431	99.5475	102.088	#NA
SF21_Tr702_2_[234_-_1568]	SF21_Tr702	1335	130.25	7.02514	H9JFD1	#NA	NA	InsectProt	Uncharacterized protein	87.41	405	51	0	121	1335	22	426	0	689	1335	426	91.0112	95.0704	#NA
SF21_Tr5674_10_[7241_-_7924]	SF21_Tr5674	684	130.15	7.02403	Q2F5U9	#NA	NA	InsectProt	Thioredoxin family Trp26	76.44	191	45	0	112	684	14	204	9e-115	327	684	204	83.7719	93.6275	#NA
SF21_Tr510_1_[218_-_565]	SF21_Tr510	348	130.04	7.02281	Q9W3T5	#NA	NA	InsectProt	Small integral membrane protein 4	63.38	71	26	0	291	79	6	76	2e-27	97.4	348	79	61.2069	89.8734	GO:0003674 ; GO:0005515 ; GO:0005575 ; GO:0008150 ; GO:0016020 ; GO:0016021
SF21_Tr3210_1_[404_-_1969]	SF21_Tr3210	1566	129.84	7.02059	H9JRC2	#NA	NA	InsectProt	Uncharacterized protein	76.14	482	115	2	121	1566	1	463	0	616	1566	464	92.3372	103.879	#NA
SF21_Tr701_1_[2622_-_2927]	SF21_Tr701	306	129.79	7.02004	D6WB31	#NA	NA	InsectProt	Putative uncharacterized protein	79.73	74	15	0	227	6	1	74	2e-36	120	306	117	72.549	63.2479	#NA
SF21_Tr20549_2_[75_-_1499]	SF21_Tr20549	1425	129.6	7.01792	H9JK50	#NA	NA	InsectProt	Uncharacterized protein	70.96	458	132	3	46	1416	1	456	0	679	1425	456	96.4211	100.439	#NA
SF21_Tr11635_1_[240_-_977]	SF21_Tr11635	738	129.26	7.01413	H9J1N3	#NA	NA	InsectProt	Uncharacterized protein	80.08	246	49	0	1	738	1	246	5e-119	340	738	246	100	100	#NA
SF21_Tr3515_16_[2586_-_1540]_R_Sense)	SF21_Tr3515	1047	129.22	7.01369	D2A021	#NA	NA	InsectProt	Putative uncharacterized protein GLEAN_07359	54.73	243	105	2	79	792	24	266	3e-75	234	1047	267	69.6275	91.0112	GO:0004616 ; GO:0005488 ; GO:0006098 ; GO:0016491 ; GO:0050662 ; GO:0055114
SF21_Tr1608_1_[187_-_624]	SF21_Tr1608	438	129.17	7.01313	H9J6L7	#NA	NA	InsectProt	Uncharacterized protein (Fragment)	90.91	99	9	0	395	99	1	99	1e-49	155	438	99	67.8082	100	#NA
SF21_Tr21754_3_[2742_-_1678]_R_Sense)	SF21_Tr21754	1065	128.97	7.01089	H9JQD1	#NA	NA	InsectProt	Uncharacterized protein	84.15	328	52	2	1	984	1	322	3e-139	399	1065	322	92.3944	101.863	#NA
SF21_Tr12844_1_[15_-_593]	SF21_Tr12844	579	128.94	7.01056	B4GYQ8	XP_002023737.1	195165821	InvertProt	GL19756 [Drosophila persimilis]	30.41	148	96	4	146	568	3	148	8e-10	60.1	579	232	76.6839	63.7931	GO:0005524 ; GO:0005694
SF21_Tr6396_3_[1279_-_2772]	SF21_Tr6396	1494	128.93	7.01044	Q1HPX8	#NA	NA	InsectProt	6-phosphogluconate dehydrogenase, decarboxylating (EC 1.1.1.44)	86.85	479	63	0	58	1494	5	483	0	869	1494	483	96.1847	99.1718	GO:0004616 ; GO:0005488 ; GO:0006098 ; GO:0016491 ; GO:0050661 ; GO:0050662 ; GO:0055114
SF21_Tr5294_5_[1640_-_2836]	SF21_Tr5294	1197	128.89	7.01	H9J0W6	#NA	NA	InsectProt	Uncharacterized protein	92.17	332	26	0	148	1143	4	335	0	610	1197	336	83.208	98.8095	#NA
SF21_Tr3706_2_[97_-_861]	SF21_Tr3706	765	128.61	7.00686	Q3S2I9	#NA	NA	InsectProt	Phosphoglyceromutase	89.8	255	26	0	1	765	1	255	2e-171	474	765	255	100	100	GO:0003824 ; GO:0006096 ; GO:0008152 ; GO:0016853 ; GO:0016868 ; GO:0046538
SF21_Tr2770_1_[42_-_2210]	SF21_Tr2770	2169	128.51	7.00574	H9J1K8	#NA	NA	InsectProt	Uncharacterized protein	75.66	682	159	6	133	2157	1	671	0	981	2169	671	94.3292	101.639	#NA
SF21_Tr550_4_[1772_-_411]_R_Sense)	SF21_Tr550	1362	128.47	7.00529	D2A3H7	#NA	NA	InsectProt	Putative uncharacterized protein GLEAN_07985	36.99	392	244	5	49	1215	10	393	2e-76	248	1362	495	86.3436	79.1919	GO:0000166
SF21_Tr3539_8_[4500_-_5012]	SF21_Tr3539	513	128.21	7.00236	H9JR13	#NA	NA	InsectProt	Uncharacterized protein	97.71	131	3	0	2	394	23	153	7e-78	230	513	161	76.6082	81.3665	#NA
SF21_Tr11135_5_[5918_-_6478]	SF21_Tr11135	561	127.98	6.99977	H9JC65	#NA	NA	InsectProt	Uncharacterized protein	96.99	133	4	0	561	163	48	180	4e-92	268	561	185	71.123	71.8919	#NA
SF21_Tr6588_1_[935_-_318]_R_Sense)	SF21_Tr6588	618	127.68	6.99639	Q9W587	#NA	NA	InsectProt	CG14778	65.27	167	58	0	43	543	16	182	9e-80	237	618	186	81.068	89.7849	GO:0016021
SF21_Tr1769_19_[2192_-_1551]_R_Sense)	SF21_Tr1769	642	127.59	6.99537	C8KIP4	#NA	NA	InsectProt	Heterochromatin protein 1beta-like protein	88.83	179	20	0	106	642	1	179	3e-81	241	642	179	83.6449	100	GO:0005634
SF21_Tr12672_12_[2698_-_176]_R_Sense)	SF21_Tr12672	2523	127.58	6.99526	H9IYU7	#NA	NA	InsectProt	Uncharacterized protein	89.66	841	87	3	1	2523	1	836	0	1519	2523	836	100	100.598	#NA
SF21_Tr514_5_[3724_-_1844]_R_Sense)	SF21_Tr514	1881	127.57	6.99515	E5T1X7	XP_003366722.1	339264304	InvertProt	retrovirus-related Pol polyprotein from transposon TNT 1-94 [Trichinella spiralis]	32.02	506	328	14	160	1629	30	520	3e-75	254	1881	556	80.7018	91.0072	GO:0003676 ; GO:0003677 ; GO:0008270 ; GO:0015074 ; GO:0046872
SF21_Tr3148_6_[5588_-_4917]_R_Sense)	SF21_Tr3148	672	127.43	6.99356	H9J6D7	#NA	NA	InsectProt	Uncharacterized protein	39	200	121	4	43	639	7	199	9e-45	150	672	212	89.2857	94.3396	#NA
SF21_Tr2772_23_[3433_-_611]_R_Sense)	SF21_Tr2772	2823	127.36	6.99277	#NA	XP_004929207.1	512918748	InvertProt	PREDICTED: tetratricopeptide repeat protein 14 homolog isoform X3 [Bombyx mori]	78.8	665	134	10	31	2004	136	789	0	837	2823	1067	70.6695	62.3243	#NA
SF21_Tr8645_7_[3381_-_2908]_R_Sense)	SF21_Tr8645	474	127.36	6.99277	B4GHK6	XP_002018137.1	195154455	InvertProt	GL16924 [Drosophila persimilis]	46.95	164	71	6	28	471	1	161	7e-30	111	474	214	103.797	76.6355	GO:0003723
SF21_Tr13180_4_[827_-_2353]	SF21_Tr13180	1527	127.12	6.99005	H9J9Q3	#NA	NA	InsectProt	Malic enzyme	92	500	40	0	28	1527	131	630	0	944	1527	630	98.2318	79.3651	#NA
SF21_Tr3459_2_[704_-_5929]	SF21_Tr3459	5226	127.1	6.98982	Q8I7Q1	#NA	NA	InsectProt	ORF	38.75	1631	977	40	385	5211	231	1753	0	1074	5226	2360	93.628	69.1102	GO:0003676 ; GO:0003677 ; GO:0003723 ; GO:0003964 ; GO:0004190 ; GO:0006278 ; GO:0006508 ; GO:0008270 ; GO:0015074
SF21_Tr674_3_[2235_-_1474]_R_Sense)	SF21_Tr674	762	127.09	6.98971	Q2F6B4	#NA	NA	InsectProt	DNAJ13 (DnaJ-13) (DnaJ-like protein)	60.5	238	94	1	7	720	1	235	1e-100	294	762	235	93.7008	101.277	GO:0006457 ; GO:0031072 ; GO:0051082
SF21_Tr21761_1_[163_-_1194]	SF21_Tr21761	1032	127.09	6.98971	H9JDX6	#NA	NA	InsectProt	Uncharacterized protein	82.49	257	45	0	262	1032	1	257	9e-153	431	1032	257	74.7093	100	#NA
SF21_Tr12156_2_[21_-_1310]	SF21_Tr12156	1290	127.07	6.98948	Q1HQC7	#NA	NA	InsectProt	Aspartate aminotransferase (EC 2.6.1.1)	70.79	404	118	0	61	1272	28	431	0	617	1290	431	93.9535	93.7355	GO:0003824 ; GO:0004069 ; GO:0006520 ; GO:0008483 ; GO:0009058 ; GO:0016740 ; GO:0016769 ; GO:0030170
SF21_Tr2525_11_[4584_-_3205]_R_Sense)	SF21_Tr2525	1380	127.02	6.98891	E2QCM9	#NA	NA	InsectProt	CG12370, isoform B	52.68	355	160	6	172	1212	84	430	7e-102	313	1380	476	77.1739	74.5798	GO:0004871 ; GO:0004872 ; GO:0004888 ; GO:0004930 ; GO:0005886 ; GO:0007165 ; GO:0007166 ; GO:0007186 ; GO:0008036 ; GO:0009755 ; GO:0016020 ; GO:0016021
SF21_Tr12322_1_[229_-_711]	SF21_Tr12322	483	126.99	6.98857	H9JVH9	#NA	NA	InsectProt	Uncharacterized protein	52.29	109	50	1	323	3	1	109	4e-36	122	483	123	67.7019	88.6179	#NA
SF21_Tr748_7_[1245_-_61]_R_Sense)	SF21_Tr748	1185	126.98	6.98846	Q2F5M2	#NA	NA	InsectProt	MRNA export protein	85.5	338	48	1	16	1026	11	348	0	632	1185	353	85.5696	95.7507	#NA
SF21_Tr2551_4_[2646_-_1429]_R_Sense)	SF21_Tr2551	1218	126.98	6.98846	H9JV62	#NA	NA	InsectProt	Uncharacterized protein	83.86	347	49	5	196	1215	1	345	0	573	1218	346	85.468	100.289	#NA
SF21_Tr13539_2_[315_-_1445]	SF21_Tr13539	1131	126.89	6.98743	H9JM67	#NA	NA	InsectProt	Uncharacterized protein	79.94	349	65	7	1	1032	59	394	1e-157	451	1131	414	92.5729	84.2995	#NA
SF21_Tr6944_3_[775_-_1680]	SF21_Tr6944	906	126.83	6.98675	Q8WQG4	#NA	NA	InsectProt	Protein CCT-5, isoform b	65.11	235	82	0	2	706	97	331	3e-111	327	906	336	77.8146	69.9405	GO:0000166 ; GO:0005524 ; GO:0005737 ; GO:0006457 ; GO:0044267 ; GO:0051082
SF21_Tr3784_1_[723_-_76]_R_Sense)	SF21_Tr3784	648	126.83	6.98675	H9JG30	#NA	NA	InsectProt	Uncharacterized protein	75.69	181	44	0	43	585	1	181	3e-81	242	648	202	83.7963	89.604	#NA
SF21_Tr685_2_[12_-_1190]	SF21_Tr685	1179	126.7	6.98527	H9J3V7	#NA	NA	InsectProt	Uncharacterized protein	84.55	369	57	1	73	1179	1	365	0	602	1179	365	93.8931	101.096	#NA
SF21_Tr12380_2_[2278_-_1814]_R_Sense)	SF21_Tr12380	465	126.68	6.98504	Q2F630	#NA	NA	InsectProt	Uncharacterized protein (Vacuolar ATP synthase 21 kDa proteolipid subunit)	86.36	154	21	0	4	465	52	205	1e-69	210	465	205	99.3548	75.122	GO:0006810 ; GO:0006811 ; GO:0015078 ; GO:0015991 ; GO:0015992 ; GO:0016020 ; GO:0016021 ; GO:0033177 ; GO:0033179
SF21_Tr9743_2_[2_-_574]	SF21_Tr9743	573	126.5	6.98299	H9JK67	#NA	NA	InsectProt	Uncharacterized protein	95.27	169	7	1	9	512	13	181	3e-113	322	573	219	88.4817	77.1689	#NA
SF21_Tr15374_6_[3564_-_4682]	SF21_Tr15374	1119	126.43	6.9822	H9JL24	#NA	NA	InsectProt	Uncharacterized protein	76.94	373	86	2	1	1119	1	370	0	538	1119	370	100	100.811	#NA
SF21_Tr16423_2_[873_-_1514]	SF21_Tr16423	642	126.41	6.98197	Q19N36	#NA	NA	InsectProt	Small GTP binding protein RAB5 (Uncharacterized protein)	92.02	213	17	0	1	639	1	213	8e-135	378	642	213	99.5327	100	GO:0000166 ; GO:0005525 ; GO:0007264 ; GO:0015031
SF21_Tr2833_10_[3382_-_4164]	SF21_Tr2833	783	126.34	6.98117	H9J3S7	#NA	NA	InsectProt	Uncharacterized protein	86.83	243	32	3	4	732	52	289	2e-132	377	783	289	93.1034	84.083	#NA
SF21_Tr3819_1_[33_-_719]	SF21_Tr3819	687	126.34	6.98117	H9JBH7	#NA	NA	InsectProt	Uncharacterized protein	47.6	208	103	3	58	663	1	208	1e-46	155	687	208	90.8297	100	#NA
SF21_Tr3724_1_[194_-_1429]	SF21_Tr3724	1236	126.22	6.9798	H9J0Z0	#NA	NA	InsectProt	Uncharacterized protein	58.72	407	164	5	25	1233	1	402	2e-177	501	1236	402	98.7864	101.244	#NA
SF21_Tr18679_1_[157_-_1068]	SF21_Tr18679	912	126.06	6.97797	H9IT33	#NA	NA	InsectProt	Uncharacterized protein	80.22	268	51	2	79	876	21	287	4e-133	380	912	291	88.1579	92.0962	#NA
SF21_Tr6548_1_[662_-_1534]	SF21_Tr6548	873	125.91	6.97625	#NA	XP_004933013.1	512934354	InvertProt	PREDICTED: uncharacterized protein LOC101746454 [Bombyx mori]	56.22	217	95	0	223	873	14	230	9e-60	193	873	230	74.5704	94.3478	#NA
SF21_Tr13976_2_[720_-_1]_R_Sense)	SF21_Tr13976	720	125.57	6.97235	H9JR32	#NA	NA	InsectProt	Uncharacterized protein	71.94	196	55	0	40	627	1	196	2e-106	307	720	215	81.6667	91.1628	#NA
SF21_Tr1654_2_[560_-_219]_R_Sense)	SF21_Tr1654	342	125.44	6.97085	H9ISL6	#NA	NA	InsectProt	Uncharacterized protein	71.05	114	33	1	1	342	1	110	1e-37	124	342	110	100	103.636	#NA
SF21_Tr12259_12_[5290_-_7302]	SF21_Tr12259	2013	125.25	6.96867	H9U397	#NA	NA	InsectProt	Hsp90-related protein TRAP1	81.4	629	117	0	127	2013	65	693	0	1037	2013	693	93.7407	90.7648	#NA
SF21_Tr22208_1_[12_-_659]	SF21_Tr22208	648	125.17	6.96775	H9J4D7	#NA	NA	InsectProt	Proteasome subunit beta type (EC 3.4.25.1)	96.23	212	8	0	1	636	66	277	1e-139	393	648	283	98.1481	74.9117	#NA
SF21_Tr2219_10_[3055_-_1457]_R_Sense)	SF21_Tr2219	1599	125.09	6.96682	E0X904	#NA	NA	InsectProt	Inorganic phosphate co-transporter (Uncharacterized protein)	90.34	445	42	1	169	1500	1	445	0	803	1599	478	83.4897	93.0962	GO:0016021 ; GO:0055085
SF21_Tr3766_3_[40_-_2016]	SF21_Tr3766	1977	125.04	6.96625	H9ISC7	#NA	NA	InsectProt	Uncharacterized protein	52.99	636	286	13	61	1929	1	584	0	575	1977	591	96.5099	107.614	#NA
SF21_Tr17860_3_[164_-_2470]	SF21_Tr17860	2307	124.99	6.96567	H9JT28	#NA	NA	InsectProt	Uncharacterized protein	83.69	748	122	2	28	2271	28	773	0	1235	2307	783	97.2692	95.53	#NA
SF21_Tr323_9_[2522_-_1470]_R_Sense)	SF21_Tr323	1053	124.96	6.96532	#NA	XP_004929190.1	512918674	InvertProt	PREDICTED: tribbles homolog 2-like [Bombyx mori]	91.52	342	28	2	10	1032	1	339	0	604	1053	341	97.4359	100.293	#NA
SF21_Tr22102_1_[798_-_1322]	SF21_Tr22102	525	124.76	6.96301	H9IUP7	#NA	NA	InsectProt	Single-stranded DNA-binding protein	91.67	108	9	0	196	519	9	116	4e-72	214	525	121	61.7143	89.2562	#NA
SF21_Tr3314_1_[437_-_1447]	SF21_Tr3314	1011	124.58	6.96093	D6W985	#NA	NA	InsectProt	Putative uncharacterized protein	35.65	317	192	11	61	975	6	270	5e-45	156	1011	270	94.0653	117.407	#NA
SF21_Tr12035_3_[2169_-_3251]	SF21_Tr12035	1083	124.57	6.96081	H9IVJ8	#NA	NA	InsectProt	Uncharacterized protein	62.19	320	120	2	124	1080	1	302	3e-149	424	1083	303	88.6427	105.611	#NA
SF21_Tr7628_8_[4942_-_2762]_R_Sense)	SF21_Tr7628	2181	124.4	6.95884	H9JJG7	#NA	NA	InsectProt	Uncharacterized protein	72.69	553	151	4	1	1659	1	537	0	656	2181	720	76.066	76.8056	#NA
SF21_Tr13079_3_[421_-_1926]	SF21_Tr13079	1506	124.35	6.95826	H9JMT4	#NA	NA	InsectProt	Uncharacterized protein	68.44	450	136	1	172	1503	12	461	0	599	1506	462	89.6414	97.4026	#NA
SF21_Tr2012_9_[1963_-_1136]_R_Sense)	SF21_Tr2012	828	124.15	6.95594	H9IYR3	#NA	NA	InsectProt	Uncharacterized protein	38.76	258	151	5	61	813	6	260	2e-56	183	828	264	93.4783	97.7273	#NA
SF21_Tr555_1_[171_-_1838]	SF21_Tr555	1668	124.01	6.95431	H9JMY4	#NA	NA	InsectProt	Uncharacterized protein	30.22	599	366	10	1	1641	1	569	4e-64	221	1668	569	107.734	105.272	#NA
SF21_Tr11939_3_[354_-_1607]	SF21_Tr11939	1254	124.01	6.95431	#NA	XP_004932904.1	512933895	InvertProt	PREDICTED: uncharacterized protein LOC101738865 isoform X1 [Bombyx mori]	89.02	337	36	1	127	1134	34	370	0	575	1254	371	80.622	90.8356	#NA
SF21_Tr12321_4_[1430_-_189]_R_Sense)	SF21_Tr12321	1242	124	6.9542	H9JVH1	#NA	NA	InsectProt	Uncharacterized protein	70.61	313	91	3	292	1227	9	319	1e-162	463	1242	383	75.6039	81.7232	#NA
SF21_Tr11960_1_[288_-_875]	SF21_Tr11960	588	123.82	6.9521	Q1HPH5	#NA	NA	InsectProt	Inosine triphosphatase (Uncharacterized protein)	77.13	188	43	1	19	582	1	187	3e-105	301	588	190	95.9184	98.9474	GO:0016787
SF21_Tr12899_2_[208_-_1479]	SF21_Tr12899	1272	123.75	6.95128	Q5R1T8	#NA	NA	InsectProt	NAD-dependent deacetylase sirtuin 2 homolog	81.13	371	68	2	97	1203	1	371	0	614	1272	387	87.5	95.8656	GO:0006342 ; GO:0006355 ; GO:0006476 ; GO:0008270 ; GO:0016811 ; GO:0051287 ; GO:0070403
SF21_Tr1719_3_[1275_-_418]_R_Sense)	SF21_Tr1719	858	123.74	6.95117	Q1HQB0	#NA	NA	InsectProt	Thioredoxin (Uncharacterized protein)	86.41	287	38	1	1	858	1	287	0	509	858	287	100.35	100	GO:0006662 ; GO:0009055 ; GO:0015035 ; GO:0045454
SF21_Tr3608_6_[2317_-_3432]	SF21_Tr3608	1116	123.67	6.95035	H9JHQ5	#NA	NA	InsectProt	Uncharacterized protein	72.33	365	98	6	1088	3	1	337	2e-145	420	1116	436	98.1183	83.7156	#NA
SF21_Tr2264_5_[1292_-_126]_R_Sense)	SF21_Tr2264	1167	123.63	6.94989	H9JNY3	#NA	NA	InsectProt	Uncharacterized protein	72.54	335	92	1	10	1014	1	334	1e-169	481	1167	413	86.1183	81.1138	#NA
SF21_Tr16463_3_[487_-_2]_R_Sense)	SF21_Tr16463	486	123.6	6.94953	A7SYT0	XP_001623238.1	156354096	InvertProt	predicted protein [Nematostella vectensis]	32	100	68	0	486	187	13	112	0.17	34.7	486	113	61.7284	88.4956	#NA
SF21_Tr5966_12_[3398_-_1740]_R_Sense)	SF21_Tr5966	1659	123.57	6.94918	H9J718	#NA	NA	InsectProt	Uncharacterized protein	72.19	543	131	6	1	1569	8	541	0	767	1659	572	98.1917	94.9301	#NA
SF21_Tr3478_8_[3812_-_5992]	SF21_Tr3478	2181	123.51	6.94848	#NA	XP_004927486.1	512911740	InvertProt	PREDICTED: uncharacterized protein LOC101740735 [Bombyx mori]	46.74	736	363	10	31	2151	1	726	0	676	2181	972	101.238	75.7202	#NA
SF21_Tr2142_4_[1247_-_540]_R_Sense)	SF21_Tr2142	708	123.5	6.94837	Q65Y02	#NA	NA	InsectProt	Superoxide dismutase (EC 1.15.1.1)	89.11	202	22	0	103	708	15	216	3e-137	385	708	216	85.5932	93.5185	GO:0004784 ; GO:0006801 ; GO:0016491 ; GO:0046872 ; GO:0055114
SF21_Tr17869_9_[733_-_5445]	SF21_Tr17869	4713	123.5	6.94837	H9JEC8	#NA	NA	InsectProt	Uncharacterized protein	61.27	1229	450	22	1105	4713	486	1686	0	1127	4713	1975	78.2304	62.2278	#NA
SF21_Tr14155_3_[3638_-_4150]	SF21_Tr14155	513	123.5	6.94837	E5S8W8	XP_003375987.1	339240123	InvertProt	secretin receptor [Trichinella spiralis]	37.86	103	64	0	187	495	33	135	1e-17	79	513	166	60.2339	62.0482	GO:0004872
SF21_Tr21852_3_[1053_-_583]_R_Sense)	SF21_Tr21852	471	123.38	6.94696	#NA	XP_005108157.1	524903932	InvertProt	PREDICTED: max-like protein X-like [Aplysia californica]	55.14	107	47	1	468	151	7	113	5e-36	124	471	117	68.1529	91.453	#NA
SF21_Tr3800_3_[1427_-_1098]_R_Sense)	SF21_Tr3800	330	123.34	6.9465	P0DKM0	#NA	NA	InsectProt	Cytochrome c oxidase assembly protein 3, mitochondrial (Coiled-coil domain-containing protein 56 homolog)	50.57	87	43	1	64	324	1	85	2e-22	85.1	330	87	79.0909	100	#NA
SF21_Tr11973_7_[1915_-_356]_R_Sense)	SF21_Tr11973	1560	123.26	6.94556	Q95U27	#NA	NA	InsectProt	GH12682p	49.06	481	245	2	61	1503	16	490	6e-131	393	1560	550	92.5	87.4545	GO:0005903 ; GO:0006810 ; GO:0006812 ; GO:0015299 ; GO:0016021 ; GO:0055085
SF21_Tr12382_1_[14_-_784]	SF21_Tr12382	771	123.23	6.94521	H9JH71	#NA	NA	InsectProt	Uncharacterized protein	94.8	250	13	0	22	771	1	250	3e-147	412	771	250	97.2763	100	#NA
SF21_Tr1721_5_[28_-_4032]	SF21_Tr1721	4005	123.13	6.94404	B6V6Z8	#NA	NA	InsectProt	Polyprotein	35.34	1361	817	26	109	4002	5	1318	0	750	4005	1319	101.948	103.184	GO:0003676 ; GO:0003677 ; GO:0008270 ; GO:0015074
SF21_Tr471_1_[566_-_81]_R_Sense)	SF21_Tr471	486	122.97	6.94216	Q9VRJ8	#NA	NA	InsectProt	Protein Asterix	64.81	108	35	1	163	477	1	108	2e-47	150	486	108	66.6667	100	GO:0003674 ; GO:0005515 ; GO:0005575 ; GO:0008150 ; GO:0016020 ; GO:0016021
SF21_Tr325_7_[1212_-_67]_R_Sense)	SF21_Tr325	1146	122.97	6.94216	H9J125	#NA	NA	InsectProt	Uncharacterized protein	93.98	382	23	0	1	1146	1	382	0	726	1146	382	100	100	#NA
SF21_Tr11495_4_[340_-_3393]	SF21_Tr11495	3054	122.88	6.94111	A1E129	#NA	NA	InsectProt	Kinesin-like protein 1	92.48	1010	75	3	7	3033	1	964	0	1597	3054	964	99.2141	104.772	GO:0000166 ; GO:0003777 ; GO:0005524 ; GO:0005874 ; GO:0007018
SF21_Tr16853_3_[1278_-_2318]	SF21_Tr16853	1041	122.88	6.94111	H9JMD4	#NA	NA	InsectProt	Uncharacterized protein	94.4	339	19	0	19	1035	11	349	0	594	1041	349	97.6945	97.1347	#NA
SF21_Tr3052_11_[4901_-_2913]_R_Sense)	SF21_Tr3052	1989	122.79	6.94005	H9JLP7	#NA	NA	InsectProt	Uncharacterized protein	83.93	647	100	1	61	1989	3	649	0	1073	1989	649	97.5867	99.6918	#NA
SF21_Tr15660_1_[264_-_983]	SF21_Tr15660	720	122.76	6.9397	H9J337	#NA	NA	InsectProt	Uncharacterized protein	88.94	208	21	1	82	699	14	221	2e-138	389	720	221	86.6667	94.1176	#NA
SF21_Tr12045_4_[3751_-_4359]	SF21_Tr12045	609	122.75	6.93958	H9IVH0	#NA	NA	InsectProt	Uncharacterized protein	70.95	210	52	4	604	2	36	240	1e-70	218	609	301	103.448	69.7674	#NA
SF21_Tr2576_10_[4442_-_3537]_R_Sense)	SF21_Tr2576	906	122.72	6.93923	H9J4N2	#NA	NA	InsectProt	Uncharacterized protein	41.78	213	122	2	206	838	9	213	2e-52	174	906	275	70.5298	77.4545	#NA
SF21_Tr3345_8_[2440_-_1814]_R_Sense)	SF21_Tr3345	627	122.7	6.93899	H9J8A0	#NA	NA	InsectProt	Uncharacterized protein	36.73	196	114	2	559	2	52	247	2e-35	127	627	257	93.7799	76.2646	#NA
SF21_Tr1253_5_[5869_-_4805]_R_Sense)	SF21_Tr1253	1065	122.59	6.9377	H9JHW3	#NA	NA	InsectProt	Uncharacterized protein	52.15	303	143	3	133	1035	1	301	6e-101	301	1065	301	85.3521	100.664	#NA
SF21_Tr15864_3_[2639_-_4222]	SF21_Tr15864	1584	122.55	6.93723	H9JGP2	#NA	NA	InsectProt	tRNA pseudouridine synthase (EC 5.4.99.-)	70.62	371	102	2	1	1092	17	376	1e-163	472	1584	429	70.2652	86.4802	#NA
SF21_Tr1210_7_[3465_-_2824]_R_Sense)	SF21_Tr1210	642	122.5	6.93664	#NA	XP_004924421.1	512898530	InvertProt	PREDICTED: zinc finger CCHC domain-containing protein 24-like [Bombyx mori]	94.33	194	11	0	61	642	1	194	1e-117	336	642	194	90.6542	100	#NA
SF21_Tr12411_1_[218_-_1897]	SF21_Tr12411	1680	122.47	6.93628	H9IWB1	#NA	NA	InsectProt	Uncharacterized protein	71.67	466	119	3	7	1365	1	451	4e-162	471	1680	470	83.2143	99.1489	#NA
SF21_Tr12659_1_[129_-_971]	SF21_Tr12659	843	122.44	6.93593	H9JTU2	#NA	NA	InsectProt	Uncharacterized protein	75.59	254	62	0	1	762	1	254	5e-142	401	843	273	90.3915	93.0403	#NA
SF21_Tr8289_3_[255_-_1451]	SF21_Tr8289	1197	122.38	6.93522	Q2F673	#NA	NA	InsectProt	Vacuolar ATPase subunit C	91.67	384	32	0	46	1197	1	384	0	722	1197	386	96.2406	99.4819	GO:0015991 ; GO:0016820 ; GO:0033180
SF21_Tr530_5_[2704_-_1673]_R_Sense)	SF21_Tr530	1032	122.37	6.93511	O17507	#NA	NA	InsectProt	Bm cdc2 (Uncharacterized protein)	93.42	319	21	0	76	1032	1	319	0	607	1032	319	92.7326	100	GO:0000166 ; GO:0004672 ; GO:0004674 ; GO:0005524 ; GO:0006468 ; GO:0016772
SF21_Tr1196_2_[237_-_2567]	SF21_Tr1196	2331	122.31	6.9344	H9J3N9	#NA	NA	InsectProt	Uncharacterized protein	65.47	640	219	13	367	2280	2	590	0	748	2331	590	82.3681	108.475	#NA
SF21_Tr10311_1_[4942_-_1316]_R_Sense)	SF21_Tr10311	3627	122.28	6.93404	H9JX03	#NA	NA	InsectProt	Uncharacterized protein	35.44	1202	752	15	73	3606	1	1182	0	738	3627	1194	99.421	100.67	#NA
SF21_Tr12696_4_[1402_-_860]_R_Sense)	SF21_Tr12696	543	122.27	6.93393	H9JUH7	#NA	NA	InsectProt	Uncharacterized protein	92.22	180	14	0	1	540	2	181	8e-115	325	543	182	99.4475	98.9011	#NA
SF21_Tr13288_1_[18_-_539]	SF21_Tr13288	522	122.22	6.93334	H9JU17	#NA	NA	InsectProt	Uncharacterized protein	70.93	172	50	0	7	522	1	172	6e-94	271	522	172	98.8506	100	#NA
SF21_Tr12804_2_[404_-_1528]	SF21_Tr12804	1125	122.21	6.93322	H9JDP5	#NA	NA	InsectProt	Uncharacterized protein	30.18	338	212	9	154	1095	30	356	3e-40	147	1125	361	90.1333	93.6288	#NA
SF21_Tr3013_20_[3873_-_1]_R_Sense)	SF21_Tr3013	3873	122.15	6.93251	#NA	XP_004933675.1	512937070	InvertProt	PREDICTED: paired amphipathic helix protein Sin3a-like [Bombyx mori]	69	958	295	16	934	3801	46	915	0	1129	3873	1172	74.206	81.7406	#NA
SF21_Tr8332_6_[617_-_2488]	SF21_Tr8332	1872	122.09	6.9318	Q1HPZ6	#NA	NA	InsectProt	Leukotriene A4 hydrolase	75.47	587	142	3	37	1791	1	586	0	900	1872	606	94.0705	96.8647	GO:0005488 ; GO:0006508 ; GO:0008237 ; GO:0008270 ; GO:0016787 ; GO:0019370
SF21_Tr1830_9_[625_-_5802]	SF21_Tr1830	5178	122.06	6.93145	#NA	XP_004928055.1	512914091	InvertProt	PREDICTED: MAP kinase-activating death domain protein-like [Bombyx mori]	78.87	1292	234	15	1354	5112	529	1780	0	1626	5178	1960	74.8552	65.9184	#NA
SF21_Tr2420_3_[1028_-_546]_R_Sense)	SF21_Tr2420	483	122.02	6.93097	D6X3H0	#NA	NA	InsectProt	Putative uncharacterized protein	64.47	152	54	0	1	456	1	152	2e-53	167	483	154	94.4099	98.7013	GO:0006457 ; GO:0016272 ; GO:0051082
SF21_Tr2737_10_[5199_-_3310]_R_Sense)	SF21_Tr2737	1890	121.89	6.92944	H9JFL0	#NA	NA	InsectProt	Uncharacterized protein	53.71	566	260	8	109	1800	1	542	0	553	1890	562	89.8413	100.712	#NA
SF21_Tr1947_16_[1616_-_459]_R_Sense)	SF21_Tr1947	1158	121.86	6.92908	H9J2C1	#NA	NA	InsectProt	Uncharacterized protein	67.75	338	108	2	1	1011	1	336	2e-163	462	1158	336	87.5648	100.595	#NA
SF21_Tr3798_8_[2783_-_1149]_R_Sense)	SF21_Tr3798	1635	121.7	6.92719	H9J0V1	#NA	NA	InsectProt	Uncharacterized protein	80.6	464	90	1	163	1554	1	448	0	704	1635	506	85.1376	91.6996	#NA
SF21_Tr7296_2_[352_-_1143]	SF21_Tr7296	792	121.61	6.92612	H9JKA0	#NA	NA	InsectProt	Uncharacterized protein	44.62	195	108	1	55	639	1	193	3e-51	167	792	199	73.8636	97.9899	#NA
SF21_Tr3038_3_[309_-_1775]	SF21_Tr3038	1467	121.6	6.926	H9JF36	#NA	NA	InsectProt	Uncharacterized protein	44.73	503	238	8	76	1464	1	481	3e-141	416	1467	482	102.863	104.357	#NA
SF21_Tr3685_3_[1420_-_2568]	SF21_Tr3685	1149	121.48	6.92458	Q2F5X3	#NA	NA	InsectProt	Proteasome 26S non-ATPase subunit 4 (Uncharacterized protein)	92.02	326	26	1	1148	171	16	340	4e-175	493	1149	362	85.1175	90.0552	GO:0000502 ; GO:0006281 ; GO:0006355 ; GO:0008270
SF21_Tr23690_5_[1345_-_68]_R_Sense)	SF21_Tr23690	1278	121.48	6.92458	H9JCE7	#NA	NA	InsectProt	Uncharacterized protein	68.37	430	132	4	1	1278	1	420	0	552	1278	420	100.939	102.381	#NA
SF21_Tr543_8_[2563_-_767]_R_Sense)	SF21_Tr543	1797	120.98	6.91862	#NA	XP_004928033.1	512914004	InvertProt	PREDICTED: nuclear pore complex protein Nup50-like [Bombyx mori]	43.78	386	206	14	7	1131	1	363	3e-63	222	1797	574	64.4407	67.2474	#NA
SF21_Tr3126_11_[2067_-_802]_R_Sense)	SF21_Tr3126	1266	120.95	6.91827	H9JWS2	#NA	NA	InsectProt	Uncharacterized protein	60.26	380	149	3	112	1245	150	519	2e-157	456	1266	524	90.0474	72.5191	#NA
SF21_Tr8983_6_[4251_-_3022]_R_Sense)	SF21_Tr8983	1230	120.85	6.91707	D6WTS7	#NA	NA	InsectProt	Putative uncharacterized protein	75.51	294	69	3	25	897	28	320	2e-170	444	1230	466	71.7073	63.0901	#NA
SF21_Tr888_1_[194_-_727]	SF21_Tr888	534	120.84	6.91695	Q1HPK2	#NA	NA	InsectProt	Trafficking protein particle complex 6b	91.82	159	13	0	58	534	1	159	8e-111	313	534	159	89.3258	100	GO:0004383 ; GO:0006182 ; GO:0020037
SF21_Tr16455_5_[2144_-_1071]_R_Sense)	SF21_Tr16455	1074	120.83	6.91683	H9JX18	#NA	NA	InsectProt	Uncharacterized protein	89.52	229	24	0	13	699	76	304	7e-151	429	1074	317	63.9665	72.2397	#NA
SF21_Tr1352_2_[1297_-_257]_R_Sense)	SF21_Tr1352	1041	120.71	6.9154	Q1HPV3	#NA	NA	InsectProt	Serine/threonine-protein phosphatase (EC 3.1.3.16)	94.72	303	16	0	121	1029	1	303	0	595	1041	303	87.3199	100	GO:0004721 ; GO:0016787
SF21_Tr16359_6_[2957_-_1335]_R_Sense)	SF21_Tr16359	1623	120.69	6.91516	H9IVX5	#NA	NA	InsectProt	Uncharacterized protein	91.65	539	45	0	7	1623	1	539	0	915	1623	540	99.6303	99.8148	#NA
SF21_Tr6783_2_[1154_-_4141]	SF21_Tr6783	2988	120.58	6.91385	D6WDG1	#NA	NA	InsectProt	Putative uncharacterized protein	44.65	719	369	12	58	2127	5	718	2e-156	483	2988	815	72.1888	88.2209	GO:0016020 ; GO:0016021
SF21_Tr17918_3_[1050_-_79]_R_Sense)	SF21_Tr17918	972	120.53	6.91325	Q2F6A5	#NA	NA	InsectProt	Elongation protein 4-like protein	62.65	332	116	4	1	972	46	369	4e-134	387	972	369	102.469	89.9729	GO:0006357 ; GO:0033588
SF21_Tr6835_1_[362_-_787]	SF21_Tr6835	426	120.33	6.91085	B0WVH4	XP_001861396.1	170050628	InvertProt	conserved hypothetical protein [Culex quinquefasciatus]	50	94	46	1	82	360	39	132	2e-26	100	426	149	66.1972	63.0872	#NA
SF21_Tr11912_2_[288_-_1469]	SF21_Tr11912	1182	120.31	6.91061	H9IVY0	#NA	NA	InsectProt	Uncharacterized protein	96.51	344	11	1	82	1110	1	344	0	582	1182	353	87.3096	97.4504	#NA
SF21_Tr11901_7_[3068_-_2061]_R_Sense)	SF21_Tr11901	1008	120.22	6.90953	H9J6A1	#NA	NA	InsectProt	Uncharacterized protein	69.57	207	63	0	388	1008	24	230	2e-108	317	1008	230	61.6071	90	#NA
SF21_Tr3757_4_[850_-_293]_R_Sense)	SF21_Tr3757	558	120.19	6.90917	Q0G9Y6	#NA	NA	InsectProt	Arp2/3 complex subunit	91.57	178	15	0	25	558	1	178	3e-121	341	558	178	95.6989	100	GO:0005856 ; GO:0030833
SF21_Tr23368_1_[86_-_955]	SF21_Tr23368	870	120.18	6.90905	Q8T113	#NA	NA	InsectProt	27 kDa glycoprotein (P27K)	40.4	198	118	2	172	765	30	219	5e-48	161	870	227	68.2759	87.2247	GO:0005576
SF21_Tr14578_2_[128_-_1240]	SF21_Tr14578	1113	120.03	6.90725	H9JXB6	#NA	NA	InsectProt	Uncharacterized protein	92.58	364	27	1	10	1101	37	399	0	630	1113	491	98.1132	74.1344	#NA
SF21_Tr12809_3_[1532_-_717]_R_Sense)	SF21_Tr12809	816	119.97	6.90653	Q75T82	#NA	NA	InsectProt	Protein tyrosine phosphatase	65.35	202	69	2	19	621	1	201	2e-92	273	816	212	74.2647	95.283	GO:0004725 ; GO:0006470 ; GO:0008138 ; GO:0016311 ; GO:0016787 ; GO:0016791 ; GO:0035335
SF21_Tr3484_1_[146_-_1300]	SF21_Tr3484	1155	119.93	6.90605	J9JZJ4	XP_001948957.1	193702448	InvertProt	PREDICTED: reticulon-4-interacting protein 1 homolog, mitochondrial-like [Acyrthosiphon pisum]	32.48	234	138	6	139	780	16	248	6e-18	88.6	1155	383	60.7792	61.0966	#NA
SF21_Tr15585_2_[1531_-_893]_R_Sense)	SF21_Tr15585	639	119.29	6.89833	H9JPA3	#NA	NA	InsectProt	DJ-1 beta (Uncharacterized protein)	77.89	190	42	0	70	639	1	190	6e-104	299	639	190	89.2019	100	#NA
SF21_Tr1257_1_[141_-_593]	SF21_Tr1257	453	119.23	6.8976	A1ZB82	#NA	NA	InsectProt	CG5174, isoform K	64.84	91	32	1	121	393	10	99	3e-32	111	453	99	60.2649	91.9192	GO:0003824 ; GO:0008152 ; GO:0030170
SF21_Tr1635_2_[148_-_588]	SF21_Tr1635	441	119.21	6.89736	H9JSR0	#NA	NA	InsectProt	Uncharacterized protein	87.2	125	16	0	1	375	1	125	4e-78	228	441	125	85.034	100	#NA
SF21_Tr12091_11_[2610_-_808]_R_Sense)	SF21_Tr12091	1803	119.12	6.89627	Q75UA2	#NA	NA	InsectProt	Pyruvate kinase (EC 2.7.1.40)	88.86	395	44	1	232	1416	13	403	0	697	1803	403	65.7238	98.0149	GO:0000287 ; GO:0003824 ; GO:0004743 ; GO:0006096 ; GO:0016301 ; GO:0016310 ; GO:0016740 ; GO:0030955
SF21_Tr981_2_[3355_-_4413]	SF21_Tr981	1059	119.09	6.89591	H9JTW3	#NA	NA	InsectProt	Uncharacterized protein	35.65	331	208	5	52	1029	133	459	7e-61	203	1059	468	93.7677	70.7265	#NA
SF21_Tr5268_15_[3153_-_268]_R_Sense)	SF21_Tr5268	2886	118.99	6.8947	H9JBF6	#NA	NA	InsectProt	Uncharacterized protein	99.22	894	7	0	205	2886	443	1336	0	1694	2886	1336	92.9314	66.9162	#NA
SF21_Tr3009_11_[4520_-_1731]_R_Sense)	SF21_Tr3009	2790	118.92	6.89385	H9JGA4	#NA	NA	InsectProt	Uncharacterized protein	78.18	903	196	2	85	2790	16	908	0	1308	2790	908	97.0968	99.4493	#NA
SF21_Tr21221_4_[2996_-_3946]	SF21_Tr21221	951	118.79	6.89227	H9ISR1	#NA	NA	InsectProt	Uncharacterized protein	68.38	253	80	5	764	6	1	230	2e-107	318	951	339	79.8107	74.6313	#NA
SF21_Tr937_4_[1797_-_61]_R_Sense)	SF21_Tr937	1737	118.77	6.89203	H9JQH6	#NA	NA	InsectProt	Uncharacterized protein	71.56	436	122	1	436	1737	10	445	0	631	1737	445	75.3022	97.9775	#NA
SF21_Tr1951_5_[220_-_2391]	SF21_Tr1951	2172	118.75	6.89178	H9JM10	#NA	NA	InsectProt	Uncharacterized protein	86.27	692	81	3	67	2100	1	690	0	1024	2172	690	95.5801	100.29	#NA
SF21_Tr5832_1_[465_-_1274]	SF21_Tr5832	810	118.72	6.89142	Q2F655	#NA	NA	InsectProt	Ribonuclease P	73.26	258	67	2	43	810	4	259	2e-128	366	810	259	95.5556	99.6139	GO:0003824 ; GO:0004540 ; GO:0008033
SF21_Tr3745_2_[143_-_796]	SF21_Tr3745	654	118.63	6.89033	Q9VF70	#NA	NA	InsectProt	CG5073 (RE18871p)	70	210	62	2	28	654	1	208	6e-98	285	654	208	96.3303	100.962	#NA
SF21_Tr1153_5_[1844_-_912]_R_Sense)	SF21_Tr1153	933	118.44	6.88801	Q1WWF8	#NA	NA	InsectProt	IP16013p (Fragment)	54.42	226	103	1	187	864	1	224	4e-84	254	933	224	72.6688	100.893	GO:0008152 ; GO:0008415
SF21_Tr12135_12_[7421_-_1758]_R_Sense)	SF21_Tr12135	5664	118.33	6.88667	H9JKX0	#NA	NA	InsectProt	Uncharacterized protein	87.11	1769	216	5	394	5664	1	1737	0	3069	5664	2070	93.697	85.4589	#NA
SF21_Tr11753_23_[5378_-_321]_R_Sense)	SF21_Tr11753	5058	118.2	6.88509	H9IUZ2	#NA	NA	InsectProt	Uncharacterized protein	86.93	1117	131	6	1753	5058	18	1133	0	1538	5058	1133	66.2515	98.5878	#NA
SF21_Tr16252_1_[666_-_1274]	SF21_Tr16252	609	118.16	6.8846	H9JT11	#NA	NA	InsectProt	Uncharacterized protein	97.45	196	5	0	22	609	24	219	4e-116	330	609	219	96.5517	89.4977	#NA
SF21_Tr16376_1_[203_-_1630]	SF21_Tr16376	1428	118.16	6.8846	H9JR59	#NA	NA	InsectProt	Uncharacterized protein	71.06	470	136	4	19	1428	9	443	0	669	1428	443	98.7395	106.095	#NA
SF21_Tr1036_7_[1959_-_217]_R_Sense)	SF21_Tr1036	1743	118	6.88264	H9IWR7	#NA	NA	InsectProt	Uncharacterized protein	62.55	550	206	4	43	1692	1	508	0	530	1743	542	94.6644	101.476	#NA
SF21_Tr12822_2_[519_-_1382]	SF21_Tr12822	864	117.95	6.88203	H9JCK2	#NA	NA	InsectProt	Uncharacterized protein	75.82	273	66	2	13	831	1	271	2e-140	402	864	388	94.7917	70.3608	#NA
SF21_Tr13711_3_[1632_-_2018]	SF21_Tr13711	387	117.91	6.88154	H9JKD6	#NA	NA	InsectProt	Uncharacterized protein	73.96	96	25	0	34	321	1	96	9e-52	160	387	118	74.4186	81.3559	#NA
SF21_Tr2559_6_[3537_-_3157]_R_Sense)	SF21_Tr2559	381	117.9	6.88142	H9J2V3	#NA	NA	InsectProt	Uncharacterized protein	97.87	94	2	0	1	282	1	94	3e-50	157	381	126	74.0157	74.6032	#NA
SF21_Tr3110_5_[199_-_1581]	SF21_Tr3110	1383	117.83	6.88056	H9JMI6	#NA	NA	InsectProt	Uncharacterized protein	84.92	451	67	2	34	1383	16	434	0	714	1383	434	97.8308	103.917	#NA
SF21_Tr3666_12_[7906_-_4751]_R_Sense)	SF21_Tr3666	3156	117.62	6.87799	D6WEQ6	#NA	NA	InsectProt	Putative uncharacterized protein	39.08	737	447	6	283	2487	7	734	0	585	3156	902	70.057	81.7073	GO:0003676 ; GO:0003677 ; GO:0003723 ; GO:0003964 ; GO:0006278 ; GO:0015074
SF21_Tr681_2_[555_-_1445]	SF21_Tr681	891	117.47	6.87615	H9JAN8	#NA	NA	InsectProt	Uncharacterized protein	89.08	284	31	0	40	891	1	284	8e-178	493	891	284	95.6229	100	#NA
SF21_Tr12137_1_[672_-_1397]	SF21_Tr12137	726	117.33	6.87443	H9JBH1	#NA	NA	InsectProt	Uncharacterized protein	59.01	222	86	5	70	720	14	232	8e-89	263	726	234	91.7355	94.8718	#NA
SF21_Tr675_1_[175_-_822]	SF21_Tr675	648	117.32	6.87431	Q2F5M5	#NA	NA	InsectProt	Ras-related protein Rab7	86.96	207	27	0	19	639	1	207	7e-133	373	648	207	95.8333	100	GO:0000166 ; GO:0005525 ; GO:0007264
SF21_Tr6102_3_[1181_-_1993]	SF21_Tr6102	813	117.21	6.87295	H9JD26	#NA	NA	InsectProt	Uncharacterized protein	80.84	214	41	2	109	750	64	266	3e-120	345	813	266	78.9668	80.4511	#NA
SF21_Tr2040_9_[854_-_114]_R_Sense)	SF21_Tr2040	741	117.07	6.87123	H9JQ91	#NA	NA	InsectProt	Uncharacterized protein	48.66	187	89	3	181	720	1	187	2e-43	147	741	193	75.7085	96.8912	#NA
SF21_Tr915_5_[1129_-_92]_R_Sense)	SF21_Tr915	1038	117.06	6.8711	H9JHQ4	#NA	NA	InsectProt	Uncharacterized protein	80.88	319	61	0	82	1038	6	324	4e-180	503	1038	325	92.1965	98.1538	#NA
SF21_Tr11677_3_[372_-_1502]	SF21_Tr11677	1131	116.87	6.86876	Q1HQ07	#NA	NA	InsectProt	1110059p08rik-like protein (Uncharacterized protein) (Vta1)	76.56	320	74	4	10	966	3	311	6e-168	473	1131	311	84.8806	102.894	#NA
SF21_Tr14559_3_[1966_-_1043]_R_Sense)	SF21_Tr14559	924	116.84	6.86839	H9JKA4	#NA	NA	InsectProt	Uncharacterized protein	71.93	228	64	1	217	900	11	235	4e-113	328	924	244	74.026	93.4426	#NA
SF21_Tr331_4_[1721_-_78]_R_Sense)	SF21_Tr331	1644	116.79	6.86777	H9IWA6	#NA	NA	InsectProt	Uncharacterized protein	62.3	549	206	5	1	1644	1	496	0	700	1644	496	100.182	110.685	#NA
SF21_Tr883_7_[130_-_2487]	SF21_Tr883	2358	116.79	6.86777	H9J5R2	#NA	NA	InsectProt	Uncharacterized protein	95.24	715	33	1	52	2193	1	715	0	1381	2358	730	90.9669	97.9452	#NA
SF21_Tr12255_5_[838_-_359]_R_Sense)	SF21_Tr12255	480	116.77	6.86753	Q5TLU4	#NA	NA	InsectProt	Superoxide dismutase [Cu-Zn] (EC 1.15.1.1)	77.86	140	30	1	478	62	15	154	3e-80	235	480	154	87.5	90.9091	GO:0004784 ; GO:0006801 ; GO:0016491 ; GO:0046872 ; GO:0055114
SF21_Tr1626_6_[5711_-_3648]_R_Sense)	SF21_Tr1626	2064	116.72	6.86691	H9J8T9	#NA	NA	InsectProt	Uncharacterized protein	66.91	677	165	5	211	2064	4	680	0	911	2064	680	98.4012	99.5588	#NA
SF21_Tr12699_4_[2055_-_3074]	SF21_Tr12699	1020	116.71	6.86678	H9J8X7	#NA	NA	InsectProt	Uncharacterized protein	98.21	336	6	0	13	1020	1	336	0	664	1020	336	98.8235	100	#NA
SF21_Tr2224_9_[2647_-_941]_R_Sense)	SF21_Tr2224	1707	116.7	6.86666	H9J1J8	#NA	NA	InsectProt	Uncharacterized protein	94.99	459	23	0	331	1707	1	459	0	892	1707	459	80.6678	100	#NA
SF21_Tr11661_14_[2153_-_990]_R_Sense)	SF21_Tr11661	1164	116.66	6.86617	H9JDE4	#NA	NA	InsectProt	Uncharacterized protein	76.76	241	55	3	445	1164	96	329	4e-101	304	1164	329	62.1134	73.2523	#NA
SF21_Tr8467_1_[208_-_1308]	SF21_Tr8467	1101	116.62	6.86567	H9J0W8	#NA	NA	InsectProt	Uncharacterized protein	69.7	363	102	3	34	1098	1	362	0	508	1101	364	98.9101	99.7253	#NA
SF21_Tr6109_3_[984_-_2027]	SF21_Tr6109	1044	116.61	6.86555	Q0N2R8	#NA	NA	InsectProt	Putative signal recognition particle 54 kDa protein	95.36	345	15	1	7	1038	157	501	0	608	1044	501	99.1379	68.8623	GO:0000166 ; GO:0005525 ; GO:0006614 ; GO:0008312 ; GO:0017111 ; GO:0048500
SF21_Tr2918_2_[2091_-_3044]	SF21_Tr2918	954	116.41	6.86307	I7B1E3	#NA	NA	InsectProt	IBP2	50.41	244	120	5	223	951	22	260	4e-76	235	954	260	76.7296	93.8462	#NA
SF21_Tr3461_2_[163_-_1164]	SF21_Tr3461	1002	116.29	6.86158	H9JR78	#NA	NA	InsectProt	Uncharacterized protein	79.94	334	67	1	1	1002	1	302	0	536	1002	302	100	110.596	#NA
SF21_Tr11627_1_[501_-_190]_R_Sense)	SF21_Tr11627	312	116.26	6.86121	D7EIK8	#NA	NA	InsectProt	Putative uncharacterized protein	83.15	89	15	0	1	267	1	89	4e-48	150	312	111	85.5769	80.1802	GO:0000166 ; GO:0005525 ; GO:0005622 ; GO:0007264
SF21_Tr355_2_[2106_-_1753]_R_Sense)	SF21_Tr355	354	116.21	6.86059	D6WXC1	#NA	NA	InsectProt	Putative uncharacterized protein	57.65	85	36	1	19	273	1	83	2e-29	103	354	90	72.0339	94.4444	#NA
SF21_Tr3307_8_[3274_-_3603]	SF21_Tr3307	330	115.84	6.85599	B0XD65	XP_001867587.1	170064589	InvertProt	conserved hypothetical protein [Culex quinquefasciatus]	78.26	69	15	0	213	7	1	69	5e-34	115	330	70	62.7273	98.5714	#NA
SF21_Tr22357_2_[882_-_403]_R_Sense)	SF21_Tr22357	480	115.64	6.8535	Q1HPR2	#NA	NA	InsectProt	Prefoldin subunit 3	78.01	141	31	0	425	3	25	165	7e-72	215	480	187	88.125	75.4011	GO:0006457 ; GO:0016272 ; GO:0051082
SF21_Tr697_4_[1418_-_45]_R_Sense)	SF21_Tr697	1374	115.47	6.85137	H9IW64	#NA	NA	InsectProt	Uncharacterized protein	71.24	372	105	7	1151	42	1	360	9e-140	406	1374	364	81.2227	102.198	#NA
SF21_Tr8621_4_[271_-_3126]	SF21_Tr8621	2856	115.45	6.85112	D2Y4R4	#NA	NA	InsectProt	Coatomer protein complex subunit beta 2	82.05	947	170	2	13	2853	2	934	0	1495	2856	935	99.4748	101.283	GO:0005198 ; GO:0006886 ; GO:0016192 ; GO:0030117
SF21_Tr3765_6_[1997_-_60]_R_Sense)	SF21_Tr3765	1938	115.45	6.85112	H9JN38	#NA	NA	InsectProt	Uncharacterized protein	85.08	429	64	0	1	1287	1	429	0	719	1938	575	66.4087	74.6087	#NA
SF21_Tr2918_5_[1946_-_1116]_R_Sense)	SF21_Tr2918	831	115.41	6.85062	Q1HPN0	#NA	NA	InsectProt	Insulin-related peptide binding protein	63.92	255	91	3	64	825	1	253	2e-116	335	831	255	92.0578	100	#NA
SF21_Tr10773_9_[1148_-_216]_R_Sense)	SF21_Tr10773	933	115.35	6.84987	H9JAU9	#NA	NA	InsectProt	Uncharacterized protein	62.03	266	94	9	157	933	1	244	5e-98	290	933	244	85.5305	109.016	#NA
SF21_Tr8360_2_[2341_-_3315]	SF21_Tr8360	975	115.2	6.848	H9JM04	#NA	NA	InsectProt	Uncharacterized protein	35.12	242	157	0	244	969	1	242	2e-49	166	975	244	74.4615	99.1803	#NA
SF21_Tr21554_8_[4682_-_1500]_R_Sense)	SF21_Tr21554	3183	115.14	6.84725	H9JMA4	#NA	NA	InsectProt	Uncharacterized protein	92.93	1061	75	2	1	3183	1	1058	0	1892	3183	1058	100	100.284	#NA
SF21_Tr20606_3_[1987_-_761]_R_Sense)	SF21_Tr20606	1227	115.07	6.84637	H9JR53	#NA	NA	InsectProt	Uncharacterized protein	69.42	363	111	0	133	1221	41	403	9e-179	509	1227	514	88.7531	70.6226	#NA
SF21_Tr298_1_[370_-_1689]	SF21_Tr298	1320	115.01	6.84562	C3VPW2	#NA	NA	InsectProt	Cyclin (Uncharacterized protein)	89.56	316	29	1	70	1005	2	317	0	567	1320	417	71.8182	75.7794	GO:0000079 ; GO:0005634 ; GO:0006355 ; GO:0006396 ; GO:0019901
SF21_Tr21761_4_[2502_-_1450]_R_Sense)	SF21_Tr21761	1053	114.96	6.84499	D6WL40	#NA	NA	InsectProt	Putative uncharacterized protein	52.98	336	147	3	61	1035	1	333	5e-122	356	1053	337	95.7265	99.7033	GO:0004252 ; GO:0006508 ; GO:0016021
SF21_Tr860_13_[1171_-_95]_R_Sense)	SF21_Tr860	1077	114.91	6.84436	H9IUD5	#NA	NA	InsectProt	Uncharacterized protein	91.43	350	30	2	4	1053	1	339	0	536	1077	339	97.493	103.245	#NA
SF21_Tr2806_10_[16191_-_18458]	SF21_Tr2806	2268	114.69	6.8416	H9JME3	#NA	NA	InsectProt	Uncharacterized protein	30.99	455	304	8	67	1401	50	476	2e-61	219	2268	638	60.1852	71.3166	#NA
SF21_Tr13071_2_[514_-_1167]	SF21_Tr13071	654	114.6	6.84046	H9J0X1	#NA	NA	InsectProt	Uncharacterized protein (Fragment)	71.95	164	46	0	163	654	2	165	5e-77	233	654	249	75.2294	65.8635	#NA
SF21_Tr1628_21_[12269_-_2703]_R_Sense)	SF21_Tr1628	9567	114.43	6.83832	H9IV16	#NA	NA	InsectProt	Uncharacterized protein	74.69	2592	612	28	1873	9516	531	2952	0	3769	9567	2969	81.2794	87.3021	#NA
SF21_Tr12746_3_[3550_-_2408]_R_Sense)	SF21_Tr12746	1143	114.31	6.83681	H9IU22	#NA	NA	InsectProt	Uncharacterized protein	70.03	377	111	2	19	1143	1	377	0	545	1143	377	98.9501	100	#NA
SF21_Tr1208_3_[128_-_1159]	SF21_Tr1208	1032	114.16	6.83491	Q9V9S0	#NA	NA	InsectProt	CG3305 (FI04419p)	34.91	212	132	6	412	1029	112	317	9e-21	92.8	1032	318	61.6279	66.6667	GO:0016020
SF21_Tr552_2_[117_-_1757]	SF21_Tr552	1641	114.12	6.83441	H9J993	#NA	NA	InsectProt	Uncharacterized protein	92.04	465	37	1	46	1440	6	468	0	759	1641	532	85.0091	87.406	#NA
SF21_Tr5226_12_[2659_-_68]_R_Sense)	SF21_Tr5226	2592	113.84	6.83086	H9JWY1	#NA	NA	InsectProt	Uncharacterized protein	79.12	819	161	6	64	2490	249	1065	0	1082	2592	1096	94.7917	74.7263	#NA
SF21_Tr422_8_[2541_-_85]_R_Sense)	SF21_Tr422	2457	113.77	6.82998	H9JB77	#NA	NA	InsectProt	Uncharacterized protein	73.28	726	189	8	1	2163	1	695	0	851	2457	791	88.6447	91.7826	#NA
SF21_Tr2806_2_[854_-_3238]	SF21_Tr2806	2385	113.74	6.8296	H9JHV8	#NA	NA	InsectProt	Uncharacterized protein	42.43	674	372	15	64	2037	18	647	5e-141	438	2385	855	84.7799	78.8304	#NA
SF21_Tr3478_10_[8386_-_9090]	SF21_Tr3478	705	113.68	6.82883	D7GY46	#NA	NA	InsectProt	Putative uncharacterized protein	53.25	169	78	1	142	645	2	170	1e-63	197	705	176	71.9149	96.0227	#NA
SF21_Tr10601_9_[2494_-_3195]	SF21_Tr10601	702	113.6	6.82782	H9JWK2	#NA	NA	InsectProt	Uncharacterized protein	67.95	234	75	1	1	702	1	233	1e-113	326	702	233	100	100.429	#NA
SF21_Tr12679_8_[2526_-_1678]_R_Sense)	SF21_Tr12679	849	113.56	6.82731	H9JPZ9	#NA	NA	InsectProt	Uncharacterized protein	82.85	239	39	2	16	726	124	362	5e-88	268	849	387	84.4523	61.7571	#NA
SF21_Tr1434_1_[1642_-_2364]	SF21_Tr1434	723	113.54	6.82706	H9JQH9	#NA	NA	InsectProt	Uncharacterized protein	78.72	235	50	1	19	723	30	248	8e-127	360	723	248	97.5104	94.7581	#NA
SF21_Tr301_1_[70_-_546]	SF21_Tr301	477	113.51	6.82668	H9J9C3	#NA	NA	InsectProt	Uncharacterized protein	95.97	149	6	0	10	456	1	149	6e-92	265	477	149	93.7107	100	#NA
SF21_Tr3800_4_[1189_-_77]_R_Sense)	SF21_Tr3800	1113	113.5	6.82655	H9JR52	#NA	NA	InsectProt	Uncharacterized protein	84.97	326	49	0	100	1077	1	326	0	573	1113	345	87.8706	94.4928	#NA
SF21_Tr20112_1_[572_-_1015]	SF21_Tr20112	444	113.46	6.82604	H9IZ61	#NA	NA	InsectProt	Uncharacterized protein	64.86	111	39	0	335	3	1	111	1e-48	155	444	177	75	62.7119	#NA
SF21_Tr3826_1_[40_-_729]	SF21_Tr3826	690	113.3	6.824	Q2F690	#NA	NA	InsectProt	Glutathione S-transferase	76.89	212	49	0	52	687	3	214	7e-113	323	690	216	92.1739	98.1481	GO:0016740
SF21_Tr2154_16_[3689_-_3090]_R_Sense)	SF21_Tr2154	600	112.94	6.81941	H9JH97	#NA	NA	InsectProt	Uncharacterized protein	98.77	163	2	0	61	549	1	163	2e-96	278	600	163	81.5	100	#NA
SF21_Tr2106_13_[4230_-_6350]	SF21_Tr2106	2121	112.93	6.81928	J9M7K2	XP_003241930.1	328702538	InvertProt	PREDICTED: zinc finger BED domain-containing protein 4-like [Acyrthosiphon pisum]	37.92	683	405	8	25	2016	1	660	3e-149	452	2121	663	96.6054	103.017	#NA
SF21_Tr3670_45_[16063_-_12434]_R_Sense)	SF21_Tr3670	3630	112.91	6.81903	H9JIB9	#NA	NA	InsectProt	Uncharacterized protein	81.17	1062	194	10	406	3573	250	1266	0	1176	3630	1266	87.7686	83.8863	#NA
SF21_Tr2206_6_[2368_-_899]_R_Sense)	SF21_Tr2206	1470	112.88	6.81865	I1V501	#NA	NA	InsectProt	Histone deacetylase (EC 3.5.1.98)	90.63	459	43	1	10	1386	1	457	0	740	1470	521	93.6735	88.0998	#NA
SF21_Tr565_2_[294_-_1415]	SF21_Tr565	1122	112.82	6.81788	D2A3T7	#NA	NA	InsectProt	Putative uncharacterized protein GLEAN_15756	58.9	365	149	1	7	1098	1	365	1e-139	403	1122	369	97.5936	98.916	GO:0003824 ; GO:0006597 ; GO:0016740 ; GO:0016768
SF21_Tr12200_1_[1229_-_3340]	SF21_Tr12200	2112	112.8	6.81762	H9J7C6	#NA	NA	InsectProt	Uncharacterized protein	65.59	683	234	7	4	2049	1	668	0	885	2112	677	97.017	100.886	#NA
SF21_Tr5909_2_[251_-_4396]	SF21_Tr5909	4146	112.66	6.81583	D7ELB1	#NA	NA	InsectProt	Putative uncharacterized protein	34.99	863	552	13	226	2787	3	827	1e-162	510	4146	830	62.4457	103.976	GO:0003676 ; GO:0003723 ; GO:0003964 ; GO:0006278 ; GO:0008270
SF21_Tr10272_3_[968_-_2437]	SF21_Tr10272	1470	112.66	6.81583	Q2F5L3	#NA	NA	InsectProt	Serine hydroxymethyltransferase (EC 2.1.2.1)	85.59	465	67	0	76	1470	1	465	0	800	1470	465	94.898	100	GO:0003824 ; GO:0004372 ; GO:0006544 ; GO:0006563 ; GO:0006730 ; GO:0008168 ; GO:0016740 ; GO:0030170 ; GO:0032259
SF21_Tr5887_1_[219_-_617]	SF21_Tr5887	399	112.64	6.81558	H9JVE5	#NA	NA	InsectProt	Uncharacterized protein	94.25	87	5	0	139	399	29	115	1e-42	137	399	115	65.4135	75.6522	#NA
SF21_Tr2726_16_[7140_-_2644]_R_Sense)	SF21_Tr2726	4497	112.54	6.81429	H9JFR1	#NA	NA	InsectProt	Uncharacterized protein	82.39	1374	240	9	253	4368	10	1355	0	1851	4497	1368	91.6611	100.439	#NA
SF21_Tr1462_1_[2475_-_766]_R_Sense)	SF21_Tr1462	1710	112.52	6.81404	H9ITA1	#NA	NA	InsectProt	Uncharacterized protein	65.65	559	192	2	25	1701	8	563	0	739	1710	594	98.0702	94.1077	#NA
SF21_Tr1792_5_[1954_-_1043]_R_Sense)	SF21_Tr1792	912	112.52	6.81404	H9JN27	#NA	NA	InsectProt	Uncharacterized protein	83.65	208	34	0	58	681	5	212	1e-112	329	912	296	68.4211	70.2703	#NA
SF21_Tr11720_12_[7859_-_6891]_R_Sense)	SF21_Tr11720	969	112.48	6.81352	Q8WPG9	#NA	NA	InsectProt	Annexin	79.13	321	67	0	7	969	1	321	0	527	969	321	99.3808	100	GO:0005509 ; GO:0005544
SF21_Tr2656_3_[2541_-_3947]	SF21_Tr2656	1407	112.41	6.81263	H9JM26	#NA	NA	InsectProt	Uncharacterized protein	76.92	364	84	1	127	1218	28	390	0	567	1407	391	77.6119	93.0946	#NA
SF21_Tr2709_3_[1132_-_335]_R_Sense)	SF21_Tr2709	798	112.34	6.81173	#NA	XP_004921991.1	512887858	InvertProt	PREDICTED: UPF0193 protein EVG1 homolog [Bombyx mori]	48.54	239	118	5	94	795	22	255	3e-47	161	798	256	89.8496	93.3594	#NA
SF21_Tr3779_1_[101_-_607]	SF21_Tr3779	507	112.07	6.80826	Q1HPT2	#NA	NA	InsectProt	Actin related protein 2/3 complex subunit 4	97.02	168	5	0	4	507	1	168	5e-114	322	507	168	99.4083	100	GO:0005856 ; GO:0030041
SF21_Tr19888_1_[105_-_857]	SF21_Tr19888	753	111.96	6.80684	H9J3A0	#NA	NA	InsectProt	Uncharacterized protein	88.03	234	28	0	10	711	1	234	4e-142	399	753	234	93.2271	100	#NA
SF21_Tr15461_1_[1141_-_176]_R_Sense)	SF21_Tr15461	966	111.84	6.80529	H9J0A8	#NA	NA	InsectProt	Uncharacterized protein	43.1	232	131	3	64	756	33	261	9e-56	183	966	270	72.0497	85.9259	#NA
SF21_Tr12033_2_[86_-_1120]	SF21_Tr12033	1035	111.81	6.80491	H9JK34	#NA	NA	InsectProt	Uncharacterized protein	93.87	310	17	1	100	1023	27	336	0	524	1035	451	89.8551	68.7361	#NA
SF21_Tr18443_1_[498_-_1055]	SF21_Tr18443	558	111.55	6.80155	Q9VFR1	#NA	NA	InsectProt	FAM206 family protein CG9288	39.13	161	98	2	58	540	39	194	4e-21	87.8	558	214	86.5591	75.2336	GO:0005515 ; GO:0005575 ; GO:0005960 ; GO:0006546 ; GO:0008150
SF21_Tr3072_26_[889_-_404]_R_Sense)	SF21_Tr3072	486	111.43	6.79999	H9J6D1	#NA	NA	InsectProt	Uncharacterized protein	69.34	137	42	1	4	414	50	185	2e-72	218	486	207	84.5679	66.1836	#NA
SF21_Tr2035_2_[228_-_1217]	SF21_Tr2035	990	111.37	6.79922	Q27497	#NA	NA	InsectProt	Serine/threonine-protein phosphatase PP1-alpha (EC 3.1.3.16) (CeGLC-7-alpha) (Glc seven-like phosphatase 1)	92.93	311	22	0	28	960	6	316	0	617	990	329	94.2424	94.5289	GO:0000003 ; GO:0002119 ; GO:0004721 ; GO:0007049 ; GO:0007067 ; GO:0007126 ; GO:0009792 ; GO:0016568 ; GO:0016787 ; GO:0046872 ; GO:0051301
SF21_Tr16628_3_[526_-_1257]	SF21_Tr16628	732	111.32	6.79857	H9ITN9	#NA	NA	InsectProt	Uncharacterized protein	92.57	148	11	0	289	732	1	148	5e-97	281	732	148	60.6557	100	#NA
SF21_Tr315_4_[1086_-_1850]	SF21_Tr315	765	111.23	6.7974	Q2F636	#NA	NA	InsectProt	Acyl-CoA binding protein	70.47	254	75	0	1	762	1	254	6e-137	387	765	255	99.6078	99.6078	GO:0000062 ; GO:0005488
SF21_Tr2598_1_[134_-_979]	SF21_Tr2598	846	111.21	6.79714	H9JQI2	#NA	NA	InsectProt	Uncharacterized protein	59.83	234	94	1	4	705	1	229	2e-67	211	846	243	82.9787	96.2963	#NA
SF21_Tr2074_42_[3321_-_826]_R_Sense)	SF21_Tr2074	2496	111.17	6.79662	H9J7V9	#NA	NA	InsectProt	Uncharacterized protein	70.42	818	222	9	46	2439	1	806	0	1033	2496	825	98.3173	99.1515	#NA
SF21_Tr16519_3_[7_-_894]	SF21_Tr16519	888	111.15	6.79636	H9JBT6	#NA	NA	InsectProt	Uncharacterized protein	94.58	240	13	0	133	852	1	240	1e-166	463	888	245	81.0811	97.9592	#NA
SF21_Tr12159_3_[2130_-_970]_R_Sense)	SF21_Tr12159	1161	111.07	6.79533	H9J9J8	#NA	NA	InsectProt	Queuine tRNA-ribosyltransferase (EC 2.4.2.29)	88.89	270	30	0	1	810	12	281	1e-174	491	1161	332	69.7674	81.3253	#NA
SF21_Tr22417_8_[1714_-_272]_R_Sense)	SF21_Tr22417	1443	110.9	6.79312	#NA	XP_004932479.1	512932169	InvertProt	PREDICTED: targeting protein for Xklp2-like [Bombyx mori]	73.28	479	127	7	10	1443	1	468	7e-162	469	1443	468	99.5842	102.35	#NA
SF21_Tr336_1_[849_-_1367]	SF21_Tr336	519	110.7	6.79051	H9JDZ2	#NA	NA	InsectProt	Uncharacterized protein	70.44	159	45	2	506	36	1	157	8e-82	240	519	157	91.9075	101.274	#NA
SF21_Tr2612_8_[3460_-_2783]_R_Sense)	SF21_Tr2612	678	110.68	6.79025	H9J3S5	#NA	NA	InsectProt	Uncharacterized protein	75.61	205	50	1	13	627	4	205	2e-112	322	678	222	90.708	92.3423	#NA
SF21_Tr865_2_[181_-_2085]	SF21_Tr865	1905	110.66	6.78999	H9JMA5	#NA	NA	InsectProt	Uncharacterized protein	78.24	524	114	2	334	1905	1	474	0	826	1905	474	82.5197	110.549	#NA
SF21_Tr1394_1_[118_-_687]	SF21_Tr1394	570	110.61	6.78934	Q2F5L1	#NA	NA	InsectProt	Signal peptidase 18 kDa subunit	96.63	178	6	0	28	561	1	178	1e-124	350	570	178	93.6842	100	GO:0006465 ; GO:0008233 ; GO:0008236 ; GO:0016020 ; GO:0016021
SF21_Tr1994_1_[171_-_1169]	SF21_Tr1994	999	110.54	6.78842	D2A0R0	#NA	NA	InsectProt	Putative uncharacterized protein GLEAN_07221	54.55	264	119	6	208	996	67	313	3e-75	235	999	314	79.2793	84.0764	#NA
SF21_Tr2037_13_[6606_-_7373]	SF21_Tr2037	768	110.53	6.78829	H9JB88	#NA	NA	InsectProt	Uncharacterized protein	91.25	160	14	0	229	708	1	160	4e-107	308	768	164	62.5	97.561	#NA
SF21_Tr5290_2_[1394_-_2437]	SF21_Tr5290	1044	110.51	6.78803	H9JR70	#NA	NA	InsectProt	Uncharacterized protein	58.39	322	128	4	1	948	1	312	2e-29	116	1044	327	92.5287	98.4709	#NA
SF21_Tr10095_32_[9128_-_3243]_R_Sense)	SF21_Tr10095	5886	110.42	6.78686	J7JVR0	#NA	NA	InsectProt	LP03737p1 (Fragment)	81.54	1419	262	0	103	4359	4	1422	0	1861	5886	1425	72.3242	99.5789	#NA
SF21_Tr5366_5_[1820_-_120]_R_Sense)	SF21_Tr5366	1701	110.41	6.78673	L0N5G5	#NA	NA	InsectProt	Cytochrome P450 (Fragment)	56.63	392	168	2	526	1695	1	392	6e-158	458	1701	393	69.1358	99.7455	#NA
SF21_Tr3771_6_[1554_-_157]_R_Sense)	SF21_Tr3771	1398	110.38	6.78633	H9IX18	#NA	NA	InsectProt	Uncharacterized protein	94.48	308	16	1	478	1398	101	408	0	573	1398	408	66.0944	75.4902	#NA
SF21_Tr383_8_[4683_-_1162]_R_Sense)	SF21_Tr383	3522	110.25	6.78463	H9J1W9	#NA	NA	InsectProt	Uncharacterized protein	72.02	1115	299	20	217	3522	1	1094	0	1447	3522	1094	94.9744	101.92	#NA
SF21_Tr3478_9_[5928_-_8435]	SF21_Tr3478	2508	110.21	6.78411	D6WTQ0	#NA	NA	InsectProt	Putative uncharacterized protein	40.13	765	441	12	28	2271	284	1032	2e-176	537	2508	1032	91.5072	74.1279	GO:0003723 ; GO:0003824 ; GO:0003964 ; GO:0006278 ; GO:0008152
SF21_Tr3748_9_[2885_-_87]_R_Sense)	SF21_Tr3748	2799	110	6.78136	H9J723	#NA	NA	InsectProt	Uncharacterized protein	90.76	931	86	3	7	2799	1	916	0	1487	2799	916	99.7856	101.638	#NA
SF21_Tr8624_16_[2844_-_1369]_R_Sense)	SF21_Tr8624	1476	109.83	6.77913	D6X0R3	#NA	NA	InsectProt	Putative uncharacterized protein	43.35	496	276	10	1	1473	112	594	2e-122	372	1476	598	100.813	82.9431	GO:0000287 ; GO:0005975 ; GO:0016868 ; GO:0046872
SF21_Tr2086_1_[1213_-_392]_R_Sense)	SF21_Tr2086	822	109.82	6.779	Q2F674	#NA	NA	InsectProt	Transcription factor A	71.19	243	70	0	76	804	1	243	2e-119	343	822	249	88.6861	97.5904	GO:0003677 ; GO:0005739
SF21_Tr2269_5_[390_-_2189]	SF21_Tr2269	1800	109.8	6.77873	H9J7V1	#NA	NA	InsectProt	Uncharacterized protein	83.46	526	87	0	217	1794	2	527	0	840	1800	527	87.6667	99.8102	#NA
SF21_Tr2874_2_[2149_-_3732]	SF21_Tr2874	1584	109.79	6.7786	H9IUR1	#NA	NA	InsectProt	Uncharacterized protein	71.77	372	105	3	466	1581	167	490	3e-175	504	1584	491	70.4545	75.7637	#NA
SF21_Tr22825_2_[380_-_1114]	SF21_Tr22825	735	109.7	6.77742	H9ISQ9	#NA	NA	InsectProt	Uncharacterized protein	86.55	171	23	0	515	3	1	171	5e-105	302	735	177	69.7959	96.6102	#NA
SF21_Tr3203_8_[3165_-_853]_R_Sense)	SF21_Tr3203	2313	109.64	6.77663	F3YDF1	#NA	NA	InsectProt	MIP17311p	75.69	576	138	5	469	2190	164	736	0	775	2313	740	74.7082	77.8378	GO:0000166 ; GO:0004222 ; GO:0005524 ; GO:0006508 ; GO:0016020 ; GO:0017111 ; GO:0030163
SF21_Tr3802_1_[96_-_485]	SF21_Tr3802	390	109.54	6.77531	H9IW51	#NA	NA	InsectProt	Uncharacterized protein	66.67	78	25	1	130	360	1	78	2e-37	123	390	79	60	98.7342	#NA
SF21_Tr687_1_[149_-_2107]	SF21_Tr687	1959	109.51	6.77492	D2A208	#NA	NA	InsectProt	Putative uncharacterized protein GLEAN_08441	36.32	647	396	11	19	1911	6	618	2e-133	407	1959	630	99.0812	102.698	GO:0005488 ; GO:0016070 ; GO:0016740
SF21_Tr3623_6_[6169_-_7755]	SF21_Tr3623	1587	109.33	6.77255	H9JTS7	#NA	NA	InsectProt	Uncharacterized protein	63.4	459	166	2	208	1578	41	499	0	577	1587	501	86.7675	91.6168	#NA
SF21_Tr3270_1_[241_-_876]	SF21_Tr3270	636	108.96	6.76765	H9J9K7	#NA	NA	InsectProt	Uncharacterized protein	97.27	183	5	0	88	636	1	183	7e-113	321	636	183	86.3208	100	#NA
SF21_Tr6240_6_[2390_-_1083]_R_Sense)	SF21_Tr6240	1308	108.88	6.7666	H9J582	#NA	NA	InsectProt	Uncharacterized protein	56.92	448	178	8	7	1305	12	410	8e-126	372	1308	410	102.752	109.268	#NA
SF21_Tr499_8_[1921_-_155]_R_Sense)	SF21_Tr499	1767	108.83	6.76593	H9JK23	#NA	NA	InsectProt	Uncharacterized protein	74.01	558	144	1	97	1767	1	558	0	876	1767	558	94.7368	100	#NA
SF21_Tr16337_2_[850_-_269]_R_Sense)	SF21_Tr16337	582	108.82	6.7658	H7CHT9	#NA	NA	InsectProt	Geminin (Geminin 1)	79.17	168	34	1	554	54	1	168	2e-89	260	582	170	86.5979	98.8235	#NA
SF21_Tr12147_2_[697_-_1284]	SF21_Tr12147	588	108.72	6.76447	#NA	XP_003391398.1	340385803	InvertProt	PREDICTED: eukaryotic initiation factor 4A-II-like, partial [Amphimedon queenslandica]	45	120	66	0	211	570	38	157	3e-29	110	588	164	61.2245	73.1707	#NA
SF21_Tr1459_3_[352_-_1320]	SF21_Tr1459	969	108.68	6.76394	D6WZ00	#NA	NA	InsectProt	Putative uncharacterized protein	34.26	251	156	7	58	783	11	255	3e-42	148	969	266	77.709	94.3609	GO:0004842 ; GO:0005634 ; GO:0006511 ; GO:0007275 ; GO:0008270 ; GO:0016567 ; GO:0046872
SF21_Tr311_1_[773_-_144]_R_Sense)	SF21_Tr311	630	108.56	6.76235	Q2F6C5	#NA	NA	InsectProt	Coiled-coil domain containing 25 protein	90.34	207	20	0	10	630	1	207	3e-94	275	630	207	98.5714	100	#NA
SF21_Tr11711_12_[1201_-_2]_R_Sense)	SF21_Tr11711	1200	108.51	6.76168	O17869	#NA	NA	InsectProt	Protein CCNK-1	40.66	241	141	4	25	741	1	235	5e-54	181	1200	252	60.25	95.6349	GO:0000003 ; GO:0000079 ; GO:0002009 ; GO:0006355 ; GO:0006898 ; GO:0006974 ; GO:0008340 ; GO:0019901 ; GO:0040010 ; GO:0040011 ; GO:0040035
SF21_Tr678_10_[3792_-_2386]_R_Sense)	SF21_Tr678	1407	108.39	6.76009	D6WZI5	#NA	NA	InsectProt	Dual specificity protein phosphatase (EC 3.1.3.16) (EC 3.1.3.48)	53.55	366	139	7	70	1074	1	365	4e-120	359	1407	438	78.0384	83.5616	GO:0004725 ; GO:0006470 ; GO:0008138 ; GO:0016311 ; GO:0016791 ; GO:0017017 ; GO:0035335
SF21_Tr12699_5_[4588_-_5112]	SF21_Tr12699	525	108.39	6.76009	#NA	XP_004929372.1	512919415	InvertProt	PREDICTED: uncharacterized protein LOC101741971 [Bombyx mori]	60.94	128	48	4	380	3	1	126	3e-41	140	525	192	73.1429	66.6667	#NA
SF21_Tr8220_3_[1066_-_2808]	SF21_Tr8220	1743	108.33	6.75929	E0D4V7	#NA	NA	InsectProt	Phenylalanyl-tRNA synthetase beta subunit (Uncharacterized protein)	83.65	581	95	1	1	1743	1	579	0	936	1743	583	100	99.6569	GO:0000166 ; GO:0000287 ; GO:0003723 ; GO:0004812 ; GO:0004826 ; GO:0005524 ; GO:0005737 ; GO:0006412 ; GO:0006432
SF21_Tr1181_5_[1674_-_289]_R_Sense)	SF21_Tr1181	1386	108.2	6.75756	C0PUW9	#NA	NA	InsectProt	MIP03063p	47.66	470	235	6	1	1377	20	484	5e-151	440	1386	488	101.732	96.3115	GO:0005622 ; GO:0006464 ; GO:0016881
SF21_Tr2577_1_[61_-_723]	SF21_Tr2577	663	108.2	6.75756	H9JAG3	#NA	NA	InsectProt	Uncharacterized protein	87.65	170	21	0	154	663	1	170	5e-100	288	663	170	76.9231	100	#NA
SF21_Tr12028_2_[3512_-_2520]_R_Sense)	SF21_Tr12028	993	108.19	6.75742	H9J699	#NA	NA	InsectProt	Uncharacterized protein	92.57	323	24	1	25	993	1	321	0	575	993	321	97.5831	100.623	#NA
SF21_Tr1811_10_[1628_-_3979]	SF21_Tr1811	2352	108.05	6.75556	H9J2D0	#NA	NA	InsectProt	Uncharacterized protein	83.23	781	130	5	1	2340	270	995	0	1134	2352	995	99.6173	78.4925	#NA
SF21_Tr8837_3_[1817_-_90]_R_Sense)	SF21_Tr8837	1728	108.04	6.75542	H9J0E7	#NA	NA	InsectProt	Lysine--tRNA ligase (EC 6.1.1.6) (Lysyl-tRNA synthetase)	85.23	528	78	0	130	1713	52	579	0	950	1728	580	91.6667	91.0345	#NA
SF21_Tr12444_16_[5879_-_1533]_R_Sense)	SF21_Tr12444	4347	107.93	6.75395	P18502	#NA	NA	InsectProt	Protein patched (Hedgehog receptor)	50.47	1274	578	12	352	4014	24	1284	0	1030	4347	1286	87.9227	99.0669	GO:0001746 ; GO:0004872 ; GO:0004888 ; GO:0005515 ; GO:0005737 ; GO:0005886 ; GO:0005887 ; GO:0006508 ; GO:0007224 ; GO:0007275 ; GO:0007346 ; GO:0007367 ; GO:0007411 ; GO:0007422 ; GO:0007455 ; GO:0007476 ; GO:0008158 ; GO:0009880 ; GO:0009952 ; GO:0016020 ; GO:0016021 ; GO:0016311 ; GO:0030139 ; GO:0030228 ; GO:0030707 ; GO:0035225 ; GO:0042078 ; GO:0042306 ; GO:0045879 ; GO:0048099 ; GO:004810…
SF21_Tr3311_6_[2268_-_1237]_R_Sense)	SF21_Tr3311	1032	107.91	6.75368	H9IT28	#NA	NA	InsectProt	Uncharacterized protein	82.27	299	53	2	136	1032	37	333	4e-178	498	1032	333	86.9186	89.7898	#NA
SF21_Tr1283_1_[194_-_1273]	SF21_Tr1283	1080	107.7	6.75087	Q1HPK7	#NA	NA	InsectProt	SUMO-1 activating enzyme (Uncharacterized protein)	82.01	339	61	0	46	1062	1	339	0	516	1080	339	94.1667	100	GO:0003824 ; GO:0005488 ; GO:0008152
SF21_Tr16518_4_[2427_-_3518]	SF21_Tr16518	1092	107.69	6.75074	H9JC86	#NA	NA	InsectProt	Uncharacterized protein	96	350	14	0	43	1092	15	364	0	647	1092	364	96.1538	96.1538	#NA
SF21_Tr3849_1_[4_-_1293]	SF21_Tr3849	1290	107.66	6.75034	H9IYV4	#NA	NA	InsectProt	Uncharacterized protein	81.73	405	74	0	76	1290	1	405	0	676	1290	405	94.186	100	#NA
SF21_Tr2138_14_[1213_-_77]_R_Sense)	SF21_Tr2138	1137	107.54	6.74873	H9JB27	#NA	NA	InsectProt	Uncharacterized protein	72.02	336	94	0	124	1131	4	339	2e-169	478	1137	341	88.6544	98.5337	#NA
SF21_Tr12167_9_[5029_-_2921]_R_Sense)	SF21_Tr12167	2109	107.48	6.74792	Q9NKV3	#NA	NA	InsectProt	NADPH--cytochrome P450 reductase (EC 1.6.2.4)	88.54	663	76	0	121	2109	25	687	0	1212	2109	687	94.3101	96.5066	GO:0003958 ; GO:0005506 ; GO:0005783 ; GO:0005789 ; GO:0010181 ; GO:0016020 ; GO:0016491 ; GO:0055114
SF21_Tr3751_2_[2357_-_1056]_R_Sense)	SF21_Tr3751	1302	107.47	6.74779	D6W807	#NA	NA	InsectProt	Putative uncharacterized protein	53.05	328	153	2	280	1260	61	386	5e-126	372	1302	410	75.576	80	GO:0006810 ; GO:0016020 ; GO:0016021
SF21_Tr16977_3_[1243_-_209]_R_Sense)	SF21_Tr16977	1035	107.39	6.74672	H9IWN7	#NA	NA	InsectProt	Uncharacterized protein	79.27	328	68	2	46	1029	19	326	3e-174	488	1035	326	95.0725	100.613	#NA
SF21_Tr2281_10_[2848_-_1118]_R_Sense)	SF21_Tr2281	1731	107.28	6.74524	H9JR08	#NA	NA	InsectProt	Uncharacterized protein	93.1	435	30	0	304	1608	83	517	0	792	1731	628	75.3899	69.2675	#NA
SF21_Tr12012_1_[525_-_85]_R_Sense)	SF21_Tr12012	441	107.21	6.7443	H9IS95	#NA	NA	InsectProt	Uncharacterized protein	64.05	153	49	1	1	441	64	216	7e-51	162	441	216	104.082	70.8333	#NA
SF21_Tr1902_3_[1036_-_2337]	SF21_Tr1902	1302	107.17	6.74376	H9JN26	#NA	NA	InsectProt	Uncharacterized protein	78.14	430	92	8	13	1296	7	428	0	564	1302	430	99.0783	100	#NA
SF21_Tr18686_2_[245_-_1672]	SF21_Tr18686	1428	106.76	6.73823	H9JAM9	#NA	NA	InsectProt	Heat shock protein 70-14 (Uncharacterized protein)	81.18	473	88	1	13	1428	1	473	0	782	1428	473	99.3697	100	#NA
SF21_Tr11547_11_[4924_-_4358]_R_Sense)	SF21_Tr11547	567	106.74	6.73796	Q2F5P1	#NA	NA	InsectProt	N-acetyltransferase	93.64	173	11	0	49	567	1	173	9e-123	345	567	173	91.5344	100	GO:0008080 ; GO:0008152 ; GO:0016740
SF21_Tr3772_3_[1852_-_227]_R_Sense)	SF21_Tr3772	1626	106.61	6.7362	H9J2E8	#NA	NA	InsectProt	Uncharacterized protein	66.67	513	169	10	4	1536	1	499	3e-178	513	1626	499	94.6494	102.806	#NA
SF21_Tr1968_20_[6388_-_2159]_R_Sense)	SF21_Tr1968	4230	106.45	6.73403	H9JUI6	#NA	NA	InsectProt	Uncharacterized protein	86.93	941	121	5	1414	4230	3	924	0	1308	4230	924	66.7376	101.84	#NA
SF21_Tr6966_10_[4853_-_3690]_R_Sense)	SF21_Tr6966	1164	106.3	6.732	H9J5F3	#NA	NA	InsectProt	Uncharacterized protein	91.61	310	26	0	1	930	1	310	0	589	1164	349	79.8969	88.8252	#NA
SF21_Tr3148_4_[198_-_4658]	SF21_Tr3148	4461	106.28	6.73173	Q23315	#NA	NA	InsectProt	Protein EARS-1	50.72	907	439	10	130	2826	75	930	0	761	4461	1149	60.9953	78.9382	GO:0000166 ; GO:0002119 ; GO:0004812 ; GO:0004818 ; GO:0005524 ; GO:0005737 ; GO:0006412 ; GO:0006418 ; GO:0006424 ; GO:0009792 ; GO:0016874 ; GO:0016876 ; GO:0043039
SF21_Tr2606_7_[3003_-_1852]_R_Sense)	SF21_Tr2606	1152	106.21	6.73078	H9JD90	#NA	NA	InsectProt	Uncharacterized protein	95.97	298	12	0	259	1152	2	299	0	579	1152	299	77.6042	99.6656	#NA
SF21_Tr11581_7_[4167_-_1864]_R_Sense)	SF21_Tr11581	2304	105.94	6.7271	H9JNK0	#NA	NA	InsectProt	Uncharacterized protein	39.61	568	334	12	592	2268	2	479	3e-107	338	2304	488	73.9583	116.393	#NA
SF21_Tr20691_1_[123_-_482]	SF21_Tr20691	360	105.69	6.7237	H9J9Q2	#NA	NA	InsectProt	Uncharacterized protein	96.88	96	3	0	73	360	1	96	7e-61	182	360	96	80	100	#NA
SF21_Tr8796_12_[4933_-_3707]_R_Sense)	SF21_Tr8796	1227	105.68	6.72356	H9JM89	#NA	NA	InsectProt	Uncharacterized protein	85.26	380	54	3	94	1227	4	376	0	614	1227	376	92.9095	101.064	#NA
SF21_Tr16993_1_[106_-_999]	SF21_Tr16993	894	105.66	6.72329	H9IW69	#NA	NA	InsectProt	Uncharacterized protein	81.43	280	52	0	55	894	1	280	4e-164	458	894	280	93.9597	100	#NA
SF21_Tr17375_1_[186_-_1115]	SF21_Tr17375	930	105.61	6.7226	E9NYX5	#NA	NA	InsectProt	3-hydroxyacyl-CoA dehydrogenase	86.67	285	38	0	76	930	1	285	3e-179	498	930	310	91.9355	91.9355	GO:0003857 ; GO:0005488 ; GO:0006631 ; GO:0016491 ; GO:0050662 ; GO:0055114 ; GO:0070403
SF21_Tr12089_7_[3108_-_4172]	SF21_Tr12089	1065	105.24	6.71754	H9IWU3	#NA	NA	InsectProt	Uncharacterized protein (Fragment)	80.28	284	56	0	214	1065	1	284	4e-167	468	1065	284	80	100	#NA
SF21_Tr334_1_[491_-_156]_R_Sense)	SF21_Tr334	336	105.11	6.71576	H9ISG1	#NA	NA	InsectProt	Uncharacterized protein	93.75	112	7	0	1	336	1	112	1e-72	213	336	112	100	100	#NA
SF21_Tr1809_2_[37_-_1794]	SF21_Tr1809	1758	105.02	6.71452	H9IVA8	#NA	NA	InsectProt	Uncharacterized protein	77.03	579	130	4	31	1758	268	805	0	893	1758	805	98.8055	71.9255	#NA
SF21_Tr3839_1_[4_-_1554]	SF21_Tr3839	1551	104.92	6.71315	E0D4V6	#NA	NA	InsectProt	Phenylalanyl-tRNA synthetase alpha subunit	87.37	491	62	0	79	1551	1	491	0	890	1551	491	94.971	100	GO:0000049 ; GO:0000166 ; GO:0004812 ; GO:0004826 ; GO:0005524 ; GO:0005737 ; GO:0006412 ; GO:0006418 ; GO:0006432 ; GO:0043039
SF21_Tr550_3_[2241_-_1765]_R_Sense)	SF21_Tr550	477	104.85	6.71218	D2A3H6	#NA	NA	InsectProt	Putative uncharacterized protein GLEAN_07984	77.59	116	26	0	34	381	1	116	8e-66	198	477	133	72.956	87.218	GO:0005622 ; GO:0008270 ; GO:0046872
SF21_Tr11552_3_[8_-_6517]	SF21_Tr11552	6510	104.75	6.71081	H9JQ89	#NA	NA	InsectProt	Uncharacterized protein	49.58	1799	851	34	772	6000	10	1696	0	1258	6510	1871	82.9032	96.1518	#NA
SF21_Tr11155_4_[84_-_2897]	SF21_Tr11155	2814	104.62	6.70901	Q9VJ74	#NA	NA	InsectProt	CG10333 (EC 3.6.1.3) (RH55640p)	84.8	579	88	0	1078	2814	244	822	0	949	2814	822	61.7271	70.438	GO:0000166 ; GO:0000398 ; GO:0003676 ; GO:0004386 ; GO:0005524 ; GO:0006200 ; GO:0008026 ; GO:0016787 ; GO:0016887 ; GO:0071011 ; GO:0071013
SF21_Tr2703_2_[77_-_1468]	SF21_Tr2703	1392	104.6	6.70874	H9IZS1	#NA	NA	InsectProt	Uncharacterized protein	72.14	323	49	3	424	1269	1	321	1e-150	433	1392	333	69.6121	96.997	#NA
SF21_Tr987_2_[472_-_2109]	SF21_Tr987	1638	104.55	6.70805	H9JKB5	#NA	NA	InsectProt	Uncharacterized protein	75.89	506	121	2	118	1632	1	505	0	810	1638	506	92.674	100	#NA
SF21_Tr17827_3_[598_-_1608]	SF21_Tr17827	1011	104.54	6.70791	H9J2M6	#NA	NA	InsectProt	Uncharacterized protein	82.68	254	38	2	19	762	19	270	6e-138	393	1011	270	75.3709	94.0741	#NA
SF21_Tr3277_11_[3575_-_1833]_R_Sense)	SF21_Tr3277	1743	104.38	6.7057	Q16J45	XP_001663641.1	157135965	InvertProt	LIM domain-binding protein 3, putative [Aedes aegypti]	47	400	195	11	595	1743	18	409	3e-114	349	1743	409	68.8468	97.7995	GO:0008270 ; GO:0046872
SF21_Tr5488_2_[3939_-_4316]	SF21_Tr5488	378	104.36	6.70543	Q8IR19	#NA	NA	InsectProt	CG32576, isoform A	76.67	90	21	0	272	3	1	90	1e-28	102	378	128	71.4286	70.3125	GO:0003674 ; GO:0005575 ; GO:0016192
SF21_Tr23694_12_[3693_-_7145]	SF21_Tr23694	3453	104.36	6.70543	H9JP20	#NA	NA	InsectProt	Uncharacterized protein	82.95	1144	194	5	25	3453	1	1127	0	1664	3453	1127	99.3918	101.508	#NA
SF21_Tr576_2_[222_-_668]	SF21_Tr576	447	104.31	6.70473	Q2F5Y1	#NA	NA	InsectProt	Myb-MuvB complex subunit Lin-52	80	125	25	2	46	420	1	122	6e-54	167	447	122	83.8926	102.459	#NA
SF21_Tr1469_2_[57_-_965]	SF21_Tr1469	909	104.27	6.70418	#NA	XP_001604259.2	345479885	InvertProt	PREDICTED: LOW QUALITY PROTEIN: nucleolar complex protein 4 homolog B-like [Nasonia vitripennis]	36.16	307	184	8	22	906	12	305	1e-35	136	909	420	101.32	73.0952	#NA
SF21_Tr927_5_[1463_-_540]_R_Sense)	SF21_Tr927	924	104.23	6.70363	D6W733	#NA	NA	InsectProt	Putative uncharacterized protein	50.5	299	144	6	19	903	1	287	3e-63	204	924	340	97.0779	87.9412	GO:0015031 ; GO:0016021
SF21_Tr21524_1_[585_-_2372]	SF21_Tr21524	1788	104.23	6.70363	H9J3D2	#NA	NA	InsectProt	Uncharacterized protein	45.74	481	259	8	1	1437	1	465	2e-135	404	1788	469	80.7047	102.559	#NA
SF21_Tr23507_5_[572_-_2632]	SF21_Tr23507	2061	104.11	6.70196	H9JH56	#NA	NA	InsectProt	Uncharacterized protein	93.8	694	35	1	4	2061	66	759	0	1258	2061	759	101.019	91.4361	#NA
SF21_Tr10744_12_[5709_-_2494]_R_Sense)	SF21_Tr10744	3216	104.1	6.70183	H9IW97	#NA	NA	InsectProt	Uncharacterized protein	91.93	669	53	5	1126	3129	1	665	0	951	3216	665	62.4067	100.602	#NA
SF21_Tr12008_5_[5375_-_3414]_R_Sense)	SF21_Tr12008	1962	103.93	6.69947	H9JMA6	#NA	NA	InsectProt	Uncharacterized protein	83.02	648	110	0	19	1962	1	648	0	1010	1962	648	99.0826	100	#NA
SF21_Tr500_6_[2591_-_795]_R_Sense)	SF21_Tr500	1797	103.83	6.69808	H9JDM1	#NA	NA	InsectProt	Uncharacterized protein	34.8	569	354	12	70	1725	20	514	5e-73	244	1797	530	94.9917	107.358	#NA
SF21_Tr505_7_[2006_-_255]_R_Sense)	SF21_Tr505	1752	103.76	6.69711	K7JCR0	XP_001600396.1	156538993	InvertProt	PREDICTED: nucleobindin-2 [Nasonia vitripennis]	59.73	375	143	4	1	1101	1	372	2e-133	405	1752	576	64.2123	65.1042	#NA
SF21_Tr3770_3_[812_-_144]_R_Sense)	SF21_Tr3770	669	103.7	6.69627	A8D0B7	#NA	NA	InsectProt	1-Cys peroxiredoxin (Uncharacterized protein)	79.28	222	46	0	1	666	1	222	1e-133	376	669	223	99.5516	99.5516	GO:0016209 ; GO:0016491 ; GO:0045454 ; GO:0051920 ; GO:0055114
SF21_Tr3672_3_[175_-_1500]	SF21_Tr3672	1326	103.64	6.69544	D6X399	#NA	NA	InsectProt	Putative uncharacterized protein	96.82	440	14	1	7	1326	1	438	0	848	1326	438	99.5475	100.457	GO:0006810 ; GO:0006886 ; GO:0016192 ; GO:0030131 ; GO:0030132
SF21_Tr1434_4_[4230_-_2521]_R_Sense)	SF21_Tr1434	1710	103.58	6.6946	D6WF00	#NA	NA	InsectProt	Putative uncharacterized protein	34.24	476	282	12	1	1335	1	466	8e-77	256	1710	636	83.5088	74.8428	#NA
SF21_Tr17862_2_[1020_-_88]_R_Sense)	SF21_Tr17862	933	103.53	6.69391	D6WV48	#NA	NA	InsectProt	Putative uncharacterized protein	55.24	286	127	2	76	930	75	359	1e-106	316	933	360	91.9614	79.4444	GO:0005488 ; GO:0008270 ; GO:0016491 ; GO:0055114
SF21_Tr1511_2_[437_-_2758]	SF21_Tr1511	2322	103.42	6.69237	H9IUG9	#NA	NA	InsectProt	Uncharacterized protein	62.95	718	252	9	100	2211	15	723	0	756	2322	724	92.7649	99.1713	#NA
SF21_Tr2792_3_[563_-_2899]	SF21_Tr2792	2337	103.4	6.69209	D6WDE3	#NA	NA	InsectProt	Putative uncharacterized protein	67.91	695	222	3	154	2235	16	688	0	940	2337	766	89.2169	90.7311	GO:0000166 ; GO:0004812 ; GO:0004819 ; GO:0005524 ; GO:0005737 ; GO:0006412 ; GO:0006418 ; GO:0006425 ; GO:0016874 ; GO:0016876 ; GO:0043039
SF21_Tr3858_1_[291_-_827]	SF21_Tr3858	537	103.4	6.69209	H9JRB5	#NA	NA	InsectProt	Uncharacterized protein	59.04	166	67	3	1	495	1	163	4e-62	191	537	167	92.7374	99.4012	#NA
SF21_Tr14566_3_[1363_-_914]_R_Sense)	SF21_Tr14566	450	103.33	6.69112	H9IU70	#NA	NA	InsectProt	Uncharacterized protein	100	141	0	0	28	450	2	142	4e-102	290	450	142	94	99.2958	#NA
SF21_Tr9935_1_[461_-_1657]	SF21_Tr9935	1197	103.33	6.69112	H9IVM8	#NA	NA	InsectProt	Uncharacterized protein	78.3	318	69	0	244	1197	1	318	0	510	1197	318	79.6992	100	#NA
SF21_Tr893_1_[111_-_1964]	SF21_Tr893	1854	103.06	6.68734	D6W8J8	#NA	NA	InsectProt	Putative uncharacterized protein	76.27	493	114	1	322	1791	109	601	0	723	1854	629	79.7735	78.3784	GO:0000166 ; GO:0003676 ; GO:0004386 ; GO:0005524 ; GO:0008026 ; GO:0016787
SF21_Tr6499_5_[1252_-_473]_R_Sense)	SF21_Tr6499	780	103.03	6.68692	D6WP32	#NA	NA	InsectProt	Putative uncharacterized protein	50.97	257	124	2	10	774	84	340	5e-90	271	780	346	98.8462	74.2775	#NA
SF21_Tr695_1_[165_-_653]	SF21_Tr695	489	102.93	6.68552	A7SP74	XP_001626578.1	156364893	InvertProt	predicted protein [Nematostella vectensis]	30.19	106	65	3	154	444	16	120	4e-05	45.1	489	135	65.0307	78.5185	#NA
SF21_Tr3406_1_[371_-_1681]	SF21_Tr3406	1311	102.89	6.68496	H9JXY0	#NA	NA	InsectProt	Uncharacterized protein	99.51	410	2	0	1	1230	1	410	0	808	1311	416	93.8215	98.5577	#NA
SF21_Tr3539_7_[4369_-_4902]	SF21_Tr3539	534	102.74	6.68285	H9JR13	#NA	NA	InsectProt	Uncharacterized protein	98.04	153	3	0	67	525	1	153	6e-95	273	534	161	85.9551	95.0311	#NA
SF21_Tr6204_3_[251_-_1588]	SF21_Tr6204	1338	102.43	6.67849	D6WPL0	#NA	NA	InsectProt	Putative uncharacterized protein	69.92	379	113	1	37	1170	1	379	0	547	1338	402	84.9776	94.2786	GO:0004091
SF21_Tr3635_2_[180_-_2000]	SF21_Tr3635	1821	102.36	6.67751	H9JL10	#NA	NA	InsectProt	Uncharacterized protein	50.57	615	291	10	1	1806	1	611	4e-168	494	1821	617	101.318	99.6759	#NA
SF21_Tr1779_6_[4025_-_6649]	SF21_Tr1779	2625	102.3	6.67666	H9J949	#NA	NA	InsectProt	Uncharacterized protein	87.68	779	95	1	67	2400	1	779	0	1401	2625	825	89.0286	94.4242	#NA
SF21_Tr773_8_[2336_-_1740]_R_Sense)	SF21_Tr773	597	102.18	6.67497	Q2F5W1	#NA	NA	InsectProt	Small nuclear ribonucleoprotein polypeptide	94.59	148	8	0	34	477	1	148	5e-58	182	597	187	74.3719	79.1444	GO:0003676 ; GO:0030529
SF21_Tr14032_2_[109_-_507]	SF21_Tr14032	399	102.14	6.6744	H9IXD7	#NA	NA	InsectProt	Uncharacterized protein	92.59	81	5	1	92	331	1	81	7e-47	147	399	81	60.9023	100	#NA
SF21_Tr3776_2_[678_-_82]_R_Sense)	SF21_Tr3776	597	102	6.67243	D7EJD6	#NA	NA	InsectProt	Putative uncharacterized protein	48.82	170	84	2	19	519	1	168	5e-55	174	597	186	85.4271	91.3978	#NA
SF21_Tr316_2_[194_-_1885]	SF21_Tr316	1692	101.99	6.67228	H9IV95	#NA	NA	InsectProt	Uncharacterized protein	78.46	469	100	3	1	1404	1	465	0	727	1692	468	83.156	100.214	#NA
SF21_Tr19395_1_[115_-_1281]	SF21_Tr19395	1167	101.82	6.66988	H9J0D5	#NA	NA	InsectProt	Uncharacterized protein	80.88	319	56	4	226	1167	28	345	2e-128	374	1167	345	82.0051	92.4638	#NA
SF21_Tr3018_2_[195_-_572]	SF21_Tr3018	378	101.81	6.66974	D6WP70	#NA	NA	InsectProt	Putative uncharacterized protein	32.97	91	52	2	79	324	3	93	7e-05	41.2	378	130	72.2222	70	#NA
SF21_Tr14574_3_[946_-_1842]	SF21_Tr14574	897	101.58	6.66647	H9JU86	#NA	NA	InsectProt	Uncharacterized protein	61.04	231	90	3	114	806	28	255	5e-95	282	897	255	77.2575	90.5882	#NA
SF21_Tr302_1_[106_-_2340]	SF21_Tr302	2235	101.57	6.66633	H9J9F1	#NA	NA	InsectProt	Uncharacterized protein	87.68	568	70	0	190	1893	111	678	0	1000	2235	720	76.2416	78.8889	#NA
SF21_Tr11875_4_[818_-_1885]	SF21_Tr11875	1068	101.55	6.66605	H9JP90	#NA	NA	InsectProt	Uncharacterized protein	76.32	321	66	1	57	989	6	326	1e-178	499	1068	326	90.1685	98.4663	#NA
SF21_Tr9208_4_[520_-_2]_R_Sense)	SF21_Tr9208	519	101.52	6.66562	H9J046	#NA	NA	InsectProt	Uncharacterized protein	84.12	170	27	0	10	519	1	170	4e-105	301	519	228	98.2659	74.5614	#NA
SF21_Tr11742_1_[1_-_555]	SF21_Tr11742	555	101.45	6.66463	H9IS35	#NA	NA	InsectProt	Uncharacterized protein	66.9	145	48	0	82	516	32	176	3e-72	217	555	176	78.3784	82.3864	#NA
SF21_Tr3811_1_[70_-_1215]	SF21_Tr3811	1146	101.43	6.66434	H9JA01	#NA	NA	InsectProt	Uncharacterized protein	81.09	349	66	2	100	1146	1	345	0	550	1146	345	91.3613	101.159	#NA
SF21_Tr8335_4_[33_-_1883]	SF21_Tr8335	1851	101.36	6.66334	I0B8L8	#NA	NA	InsectProt	MIP35420p1 (Fragment)	64.36	376	132	2	88	1209	1	375	5e-160	466	1851	418	60.94	89.9522	#NA
SF21_Tr13609_1_[827_-_1477]	SF21_Tr13609	651	101.27	6.66206	Q8I0A0	#NA	NA	InsectProt	CG5854, isoform B (RH40150p)	47.42	213	111	2	4	639	118	329	3e-64	203	651	329	98.1567	64.7416	GO:0003824 ; GO:0005488 ; GO:0044237 ; GO:0050662
SF21_Tr14493_3_[886_-_470]_R_Sense)	SF21_Tr14493	417	101.2	6.66107	O16115	#NA	NA	InsectProt	Glutathione S-transferase 2 (EC 2.5.1.18) (CeGST2) (GST class-sigma)	32.48	117	73	3	338	6	47	162	1e-10	58.2	417	188	84.1727	62.234	GO:0004364 ; GO:0005575 ; GO:0008150 ; GO:0016740
SF21_Tr17962_10_[3050_-_2127]_R_Sense)	SF21_Tr17962	924	101.06	6.65907	B4GY24	XP_002023503.1	195165352	InvertProt	GL20399 [Drosophila persimilis]	61.17	188	69	4	1	552	1	182	1e-76	236	924	209	61.039	89.9522	GO:0000184 ; GO:0003677 ; GO:0004386 ; GO:0005524 ; GO:0005737 ; GO:0008270
SF21_Tr2263_1_[913_-_524]_R_Sense)	SF21_Tr2263	390	100.95	6.6575	H9JU88	#NA	NA	InsectProt	Uncharacterized protein	100	100	0	0	1	300	1	100	4e-68	202	390	130	76.9231	76.9231	#NA
SF21_Tr12006_6_[1919_-_504]_R_Sense)	SF21_Tr12006	1416	100.72	6.65421	H9J8K3	#NA	NA	InsectProt	Uncharacterized protein	63.46	301	99	2	304	1173	1	301	3e-119	353	1416	321	63.7712	93.7695	#NA
SF21_Tr3036_10_[3356_-_4729]	SF21_Tr3036	1374	100.72	6.65421	H9JC91	#NA	NA	InsectProt	Uncharacterized protein	66.59	410	136	1	145	1371	13	422	0	590	1374	422	89.5197	97.1564	#NA
SF21_Tr20270_1_[160_-_1344]	SF21_Tr20270	1185	100.66	6.65335	H9JM41	#NA	NA	InsectProt	Uncharacterized protein	73	337	91	0	175	1185	60	396	4e-179	505	1185	396	85.3165	85.101	#NA
SF21_Tr1648_2_[884_-_4630]	SF21_Tr1648	3747	100.65	6.6532	H9J7H8	#NA	NA	InsectProt	Uncharacterized protein	67.61	1167	355	19	316	3747	34	1184	0	1212	3747	1184	93.4347	98.5642	#NA
SF21_Tr3773_2_[109_-_1158]	SF21_Tr3773	1050	100.38	6.64933	Q7KN94	#NA	NA	InsectProt	Walrus, isoform A (Walrus, isoform B)	76.97	330	76	0	61	1050	1	330	5e-166	467	1050	330	94.2857	100	GO:0002009 ; GO:0005515 ; GO:0005811 ; GO:0007424 ; GO:0007443 ; GO:0008258 ; GO:0009055 ; GO:0048567 ; GO:0050660
SF21_Tr7225_2_[3115_-_4938]	SF21_Tr7225	1824	100.28	6.64789	H9JC32	#NA	NA	InsectProt	Uncharacterized protein	75.45	387	91	3	67	1215	1	384	2e-145	434	1824	555	63.6513	69.7297	#NA
SF21_Tr11763_2_[34_-_1629]	SF21_Tr11763	1596	100.22	6.64703	H9JE74	#NA	NA	InsectProt	Uncharacterized protein	90.99	533	47	2	1	1596	18	548	0	852	1596	548	100.188	97.2628	#NA
SF21_Tr12680_1_[327_-_1418]	SF21_Tr12680	1092	100.12	6.64559	H9J2J2	#NA	NA	InsectProt	Uncharacterized protein	61.64	365	125	7	16	1065	10	366	9e-90	275	1092	367	100.275	99.455	#NA
SF21_Tr3343_1_[1075_-_2904]	SF21_Tr3343	1830	100.05	6.64458	D7ELA6	#NA	NA	InsectProt	Putative uncharacterized protein	38.33	587	339	12	139	1830	111	691	2e-119	372	1830	726	96.2295	80.854	GO:0003676 ; GO:0046983
SF21_Tr2539_3_[2268_-_1576]_R_Sense)	SF21_Tr2539	693	100.02	6.64414	#NA	XP_004926319.1	512906938	InvertProt	PREDICTED: uncharacterized protein LOC101740589 [Bombyx mori]	38.97	213	118	3	61	663	16	217	3e-28	110	693	224	92.2078	95.0893	#NA
SF21_Tr1437_5_[1110_-_3107]	SF21_Tr1437	1998	99.98	6.64357	H9J518	#NA	NA	InsectProt	Uncharacterized protein	94.85	583	28	1	247	1989	1	583	0	1103	1998	640	87.5375	91.0938	#NA
SF21_Tr12513_7_[2401_-_1082]_R_Sense)	SF21_Tr12513	1320	99.91	6.64256	D0FH76	#NA	NA	InsectProt	Uncharacterized protein (Vacuolar protein sorting 4)	92.5	440	33	1	1	1320	1	438	0	719	1320	438	100	100.457	GO:0000166 ; GO:0005524 ; GO:0017111
SF21_Tr12814_9_[10925_-_12502]	SF21_Tr12814	1578	99.84	6.64155	H9JQP8	#NA	NA	InsectProt	Uncharacterized protein	92.66	354	26	1	388	1449	11	363	0	670	1578	363	67.3004	97.5207	#NA
SF21_Tr2474_3_[1830_-_880]_R_Sense)	SF21_Tr2474	951	99.8	6.64097	H9J4D8	#NA	NA	InsectProt	Uncharacterized protein	86.4	250	34	0	19	768	1	250	3e-172	478	951	250	78.8644	100	#NA
SF21_Tr21810_1_[112_-_1143]	SF21_Tr21810	1032	99.72	6.63981	H9IX22	#NA	NA	InsectProt	Uncharacterized protein	73.84	344	90	1	1	1032	1	343	0	507	1032	343	100	100.292	#NA
SF21_Tr6636_5_[4165_-_6006]	SF21_Tr6636	1842	99.64	6.63865	D6WD16	#NA	NA	InsectProt	Cadherin 96Ca	49.59	609	279	9	88	1830	1	609	0	543	1842	609	99.1857	100	GO:0000166 ; GO:0004672 ; GO:0004713 ; GO:0005509 ; GO:0005524 ; GO:0006468 ; GO:0007156 ; GO:0016020 ; GO:0016021 ; GO:0016301 ; GO:0016310 ; GO:0016740 ; GO:0016772
SF21_Tr2686_4_[2887_-_1643]_R_Sense)	SF21_Tr2686	1245	99.6	6.63807	Q2F6A0	#NA	NA	InsectProt	Exuperantia	82.21	416	73	3	1	1245	1	413	0	590	1245	413	100.241	100.726	GO:0003676
SF21_Tr3479_1_[198_-_848]	SF21_Tr3479	651	99.6	6.63807	H9JB44	#NA	NA	InsectProt	Uncharacterized protein	77.06	170	39	2	127	636	1	168	7e-74	222	651	173	78.341	98.2659	#NA
SF21_Tr2046_1_[429_-_1481]	SF21_Tr2046	1053	99.53	6.63706	H9JBY0	#NA	NA	InsectProt	Uncharacterized protein	75.33	300	74	1	112	1011	1	296	8e-160	451	1053	306	85.4701	98.0392	#NA
SF21_Tr3494_9_[7950_-_6358]_R_Sense)	SF21_Tr3494	1593	99.52	6.63691	E1AFY0	#NA	NA	InsectProt	Cryptochrome 1	85.21	514	72	2	10	1539	1	511	0	913	1593	536	96.7985	95.8955	GO:0003913 ; GO:0006281
SF21_Tr1931_8_[4410_-_3262]_R_Sense)	SF21_Tr1931	1149	99.52	6.63691	B4GTC7	XP_002021856.1	195162025	InvertProt	GL14296 [Drosophila persimilis]	41.71	350	189	7	37	1041	16	347	1e-69	231	1149	543	91.3838	64.4567	GO:0000166
SF21_Tr8103_4_[149_-_4249]	SF21_Tr8103	4101	99.45	6.6359	H9IUM0	#NA	NA	InsectProt	Uncharacterized protein	83.11	1220	206	1	13	3672	1	1216	0	1948	4101	1347	89.2465	90.5716	#NA
SF21_Tr3192_15_[4307_-_1359]_R_Sense)	SF21_Tr3192	2949	99.39	6.63503	H9JTW5	#NA	NA	InsectProt	Uncharacterized protein	89.89	940	95	0	130	2949	29	968	0	1607	2949	968	95.6256	97.1074	#NA
SF21_Tr16384_1_[131_-_436]	SF21_Tr16384	306	99.34	6.6343	H9J9B0	#NA	NA	InsectProt	Uncharacterized protein	85.56	90	13	0	37	306	1	90	3e-53	162	306	90	88.2353	100	#NA
SF21_Tr1381_9_[548_-_24]_R_Sense)	SF21_Tr1381	525	99.33	6.63416	Q9VMW2	#NA	NA	InsectProt	RE38157p (Rtnl1, isoform C)	55.81	129	52	1	2	373	74	202	3e-37	128	525	202	73.7143	63.8614	GO:0002121 ; GO:0005737 ; GO:0005783 ; GO:0005790 ; GO:0005811 ; GO:0042048 ; GO:0044432 ; GO:0045169
SF21_Tr21755_2_[1890_-_1285]_R_Sense)	SF21_Tr21755	606	99.28	6.63343	H9JAD0	#NA	NA	InsectProt	Uncharacterized protein	100	125	0	0	160	534	1	125	7e-88	255	606	125	61.8812	100	#NA
SF21_Tr6283_7_[1883_-_6013]	SF21_Tr6283	4131	99.08	6.63052	H9JKX5	#NA	NA	InsectProt	Uncharacterized protein	80.42	1001	147	15	1	2856	9	1004	0	1243	4131	1050	72.6943	95.3333	#NA
SF21_Tr1719_2_[1037_-_1348]	SF21_Tr1719	312	99.07	6.63038	Q9V429	#NA	NA	InsectProt	Thioredoxin-2 (DmTrx-2)	46.48	71	37	1	212	3	16	86	1e-14	65.5	312	114	68.2692	62.2807	GO:0005634 ; GO:0006662 ; GO:0006810 ; GO:0006974 ; GO:0006979 ; GO:0008340 ; GO:0009055 ; GO:0015035 ; GO:0015036 ; GO:0022900 ; GO:0045454
SF21_Tr2750_3_[1796_-_3814]	SF21_Tr2750	2019	99.05	6.63009	H9JME9	#NA	NA	InsectProt	Uncharacterized protein	31.33	600	357	14	217	1851	9	589	8e-95	306	2019	593	89.153	101.18	#NA
SF21_Tr21345_10_[4083_-_1258]_R_Sense)	SF21_Tr21345	2826	99	6.62936	A7LM14	#NA	NA	InsectProt	Piwi-like protein (Fragment)	79.08	612	128	0	673	2508	1	612	0	1016	2826	612	64.9682	100	GO:0003676
SF21_Tr13627_17_[5357_-_4692]_R_Sense)	SF21_Tr13627	666	99	6.62936	H9JVI0	#NA	NA	InsectProt	Uncharacterized protein	98.48	197	3	0	76	666	1	197	1e-140	392	666	197	88.7387	100	#NA
SF21_Tr7952_4_[2988_-_4745]	SF21_Tr7952	1758	98.95	6.62863	D6WF09	#NA	NA	InsectProt	Putative uncharacterized protein	30.21	576	393	8	31	1731	14	564	3e-79	261	1758	567	98.2935	101.587	#NA
SF21_Tr5266_7_[5489_-_5986]	SF21_Tr5266	498	98.93	6.62834	D6WJV2	#NA	NA	InsectProt	Putative uncharacterized protein	40.13	157	93	2	22	489	1	156	4e-32	114	498	156	94.5783	100.641	#NA
SF21_Tr8373_2_[1047_-_244]_R_Sense)	SF21_Tr8373	804	98.7	6.62498	Q7JZE1	#NA	NA	InsectProt	CG8315 (RE39562p)	48.96	241	119	1	31	741	1	241	5e-81	245	804	241	89.9254	100	GO:0005778 ; GO:0016559
SF21_Tr3783_2_[157_-_645]	SF21_Tr3783	489	98.63	6.62395	D7EIP1	#NA	NA	InsectProt	Putative uncharacterized protein	62.5	144	54	0	1	432	1	144	7e-67	201	489	148	88.3436	97.2973	#NA
SF21_Tr22163_3_[179_-_1453]	SF21_Tr22163	1275	98.57	6.62308	Q1HQC4	#NA	NA	InsectProt	GTP binding protein	93.39	378	25	0	46	1179	14	391	0	725	1275	397	88.9412	95.2141	GO:0005525 ; GO:0005622
SF21_Tr3716_1_[127_-_918]	SF21_Tr3716	792	98.56	6.62293	Q2F5W2	#NA	NA	InsectProt	Suppressor of Lec15 glycosylation mutation-like protein (Uncharacterized protein)	80.6	232	45	0	46	741	1	232	5e-120	344	792	247	87.8788	93.9271	#NA
SF21_Tr3841_4_[2476_-_1331]_R_Sense)	SF21_Tr3841	1146	98.41	6.62073	H9JG57	#NA	NA	InsectProt	Uncharacterized protein	82.29	367	65	0	40	1140	28	394	0	591	1146	394	96.0733	93.1472	#NA
SF21_Tr18896_3_[1412_-_2122]	SF21_Tr18896	711	98.22	6.61794	D6WXT5	#NA	NA	InsectProt	Putative uncharacterized protein	51.83	218	105	1	55	708	17	231	2e-78	237	711	232	91.9831	93.9655	GO:0003735 ; GO:0005622 ; GO:0005840 ; GO:0006412
SF21_Tr12010_3_[148_-_1329]	SF21_Tr12010	1182	98.13	6.61662	D2A075	#NA	NA	InsectProt	Putative uncharacterized protein NONGLEAN-OG16677	32.09	296	200	5	163	1047	24	253	2e-40	147	1182	333	75.1269	88.8889	GO:0004531 ; GO:0006259
SF21_Tr12767_4_[2194_-_431]_R_Sense)	SF21_Tr12767	1764	97.85	6.6125	H9IW46	#NA	NA	InsectProt	Uncharacterized protein	47.02	621	295	14	1	1761	1	596	8e-171	499	1764	597	105.612	104.02	#NA
SF21_Tr3767_10_[4176_-_3223]_R_Sense)	SF21_Tr3767	954	97.85	6.6125	H9JEJ7	#NA	NA	InsectProt	Uncharacterized protein	84.33	319	49	1	1	954	1	319	0	516	954	320	100.314	99.6875	#NA
SF21_Tr3226_23_[4945_-_3890]_R_Sense)	SF21_Tr3226	1056	97.81	6.61191	H9J589	#NA	NA	InsectProt	Uncharacterized protein	41.91	303	171	5	112	1005	40	341	3e-71	230	1056	460	86.0795	65.8696	#NA
SF21_Tr2984_1_[730_-_3153]	SF21_Tr2984	2424	97.77	6.61132	D6WRL9	#NA	NA	InsectProt	Putative uncharacterized protein	38.63	717	424	24	247	2349	31	610	2e-113	359	2424	610	88.7376	117.541	GO:0003677 ; GO:0005634 ; GO:0006355
SF21_Tr22333_1_[128_-_565]	SF21_Tr22333	438	97.76	6.61117	H9JKZ8	#NA	NA	InsectProt	Peptidyl-prolyl cis-trans isomerase	80.85	141	27	0	16	438	2	142	1e-81	238	438	142	96.5753	99.2958	#NA
SF21_Tr3825_4_[1893_-_187]_R_Sense)	SF21_Tr3825	1707	97.38	6.60555	H9JER3	#NA	NA	InsectProt	Uncharacterized protein	88.17	507	60	0	187	1707	1	507	0	912	1707	507	89.1037	100	#NA
SF21_Tr13647_1_[443_-_1153]	SF21_Tr13647	711	97.3	6.60437	H9JCL3	#NA	NA	InsectProt	Uncharacterized protein	90.35	228	22	0	28	711	19	246	1e-139	392	711	246	96.2025	92.6829	#NA
SF21_Tr1243_6_[4647_-_3385]_R_Sense)	SF21_Tr1243	1263	97.2	6.60288	D6X4W3	#NA	NA	InsectProt	Putative uncharacterized protein	37.64	263	147	4	172	909	1	255	1e-50	174	1263	306	62.4703	85.9477	GO:0008270 ; GO:0046872
SF21_Tr16735_1_[265_-_924]	SF21_Tr16735	660	97.18	6.60259	H9JK65	#NA	NA	InsectProt	Uncharacterized protein	82.12	179	32	0	52	588	1	179	6e-116	329	660	186	81.3636	96.2366	#NA
SF21_Tr3790_1_[569_-_225]_R_Sense)	SF21_Tr3790	345	97.18	6.60259	H9J7N8	#NA	NA	InsectProt	Uncharacterized protein	86.17	94	13	0	64	345	1	94	2e-57	174	345	97	81.7391	96.9072	#NA
SF21_Tr5735_8_[9291_-_8179]_R_Sense)	SF21_Tr5735	1113	97.14	6.60199	O01367	#NA	NA	InsectProt	Protein held out wings (KH domain protein KH93F) (Protein muscle-specific) (Protein struthio) (Protein wings held out) (Putative RNA-binding protein) (Quaking-related 93F)	78.12	256	56	2	34	801	71	317	1e-128	376	1113	405	69.0027	63.2099	GO:0000381 ; GO:0003723 ; GO:0003729 ; GO:0003730 ; GO:0005515 ; GO:0005634 ; GO:0007155 ; GO:0007275 ; GO:0007438 ; GO:0007475 ; GO:0007498 ; GO:0007517 ; GO:0007521 ; GO:0007525 ; GO:0008016 ; GO:0008078 ; GO:0008347 ; GO:0008366 ; GO:0009790 ; GO:0016203 ; GO:0016477 ; GO:0030154 ; GO:0045214
SF21_Tr1864_3_[792_-_1]_R_Sense)	SF21_Tr1864	792	97.1	6.6014	D6WKW3	#NA	NA	InsectProt	Putative uncharacterized protein	41.84	239	139	2	719	3	1	203	2e-56	181	792	208	90.5303	114.904	#NA
SF21_Tr12396_6_[3650_-_954]_R_Sense)	SF21_Tr12396	2697	97.08	6.6011	Q16H34	XP_001648158.1	157103854	InvertProt	hypothetical protein AaeL_AAEL014168 [Aedes aegypti]	55.84	548	183	10	1195	2661	32	575	0	578	2697	592	60.9566	92.5676	GO:0005622 ; GO:0008270
SF21_Tr12795_1_[332_-_994]	SF21_Tr12795	663	97.03	6.60036	Q1HPR6	#NA	NA	InsectProt	NADH-ubiquinone oxidoreductase Fe-S protein 7	90.43	209	20	0	34	660	1	209	2e-130	367	663	210	94.5701	99.5238	GO:0005506 ; GO:0008137 ; GO:0016491 ; GO:0016651 ; GO:0019684 ; GO:0046872 ; GO:0048038 ; GO:0051536 ; GO:0051539 ; GO:0055114
SF21_Tr20526_1_[449_-_1864]	SF21_Tr20526	1416	96.87	6.59798	H9IVH7	#NA	NA	InsectProt	Uncharacterized protein	78.18	472	103	0	1	1416	1	472	0	737	1416	472	100	100	#NA
SF21_Tr2811_3_[687_-_2039]	SF21_Tr2811	1353	96.84	6.59753	O97365	#NA	NA	InsectProt	BM-40 (BM-40-SPARC) (MIP10412p1)	52.71	277	126	4	403	1218	26	300	3e-99	300	1353	304	61.4191	91.1184	GO:0005509 ; GO:0005515 ; GO:0005578 ; GO:0005615 ; GO:0007165 ; GO:0007419 ; GO:0007443 ; GO:0007498 ; GO:0060438 ; GO:0070278
SF21_Tr6433_5_[1614_-_1]_R_Sense)	SF21_Tr6433	1614	96.67	6.595	H9JR09	#NA	NA	InsectProt	Uncharacterized protein	82.77	528	91	4	28	1611	17	537	0	865	1614	540	98.1413	97.7778	#NA
SF21_Tr3272_1_[285_-_1100]	SF21_Tr3272	816	96.64	6.59455	H9J0X9	#NA	NA	InsectProt	Uncharacterized protein	85.94	256	35	1	43	807	3	258	3e-161	449	816	262	94.1176	97.7099	#NA
SF21_Tr1912_8_[2920_-_2261]_R_Sense)	SF21_Tr1912	660	96.57	6.5935	H9IXG7	#NA	NA	InsectProt	Uncharacterized protein	92.93	184	13	0	94	645	9	192	1e-115	330	660	231	83.6364	79.6537	#NA
SF21_Tr21780_3_[1479_-_913]_R_Sense)	SF21_Tr21780	567	96.48	6.59216	H9JG85	#NA	NA	InsectProt	Uncharacterized protein	91.95	174	14	1	13	534	3	175	8e-116	328	567	187	92.0635	93.0481	#NA
SF21_Tr6822_2_[22_-_663]	SF21_Tr6822	642	96.36	6.59036	#NA	XP_002641374.1	268572645	InvertProt	Hypothetical protein CBG13231 [Caenorhabditis briggsae]	36.42	162	101	2	10	489	29	190	2e-32	120	642	235	75.7009	68.9362	#NA
SF21_Tr1183_5_[2152_-_569]_R_Sense)	SF21_Tr1183	1584	96.27	6.58901	H9J8E3	#NA	NA	InsectProt	Uncharacterized protein	63.85	473	164	2	175	1572	5	477	0	647	1584	479	89.5833	98.7474	#NA
SF21_Tr6992_2_[856_-_2022]	SF21_Tr6992	1167	96.12	6.58676	H9JRB4	#NA	NA	InsectProt	Uncharacterized protein	68.85	366	114	2	58	1155	1	348	2e-176	496	1167	351	94.0874	104.274	#NA
SF21_Tr6266_12_[5139_-_3196]_R_Sense)	SF21_Tr6266	1944	96.04	6.58556	Q7KML1	#NA	NA	InsectProt	BcDNA.GH07626	42.09	651	298	9	1875	160	228	877	3e-139	430	1944	898	100.463	72.4944	GO:0000036 ; GO:0003824 ; GO:0004312 ; GO:0004313 ; GO:0004314 ; GO:0004315 ; GO:0004316 ; GO:0004317 ; GO:0004319 ; GO:0004320 ; GO:0005488 ; GO:0005811 ; GO:0008270 ; GO:0009058 ; GO:0016295 ; GO:0016296 ; GO:0016297 ; GO:0016491 ; GO:0016747 ; GO:0016788 ; GO:0048037 ; GO:0055114
SF21_Tr12753_3_[940_-_569]_R_Sense)	SF21_Tr12753	372	95.98	6.58466	P54363	XP_001353566.2	198465258	InvertProt	aprt [Drosophila pseudoobscura pseudoobscura]	50.62	81	40	1	371	129	22	100	6e-20	81.6	372	100	65.3226	81	GO:0003999 ; GO:0005737 ; GO:0006166 ; GO:0006168 ; GO:0009116 ; GO:0016740 ; GO:0016757
SF21_Tr11936_4_[800_-_282]_R_Sense)	SF21_Tr11936	519	95.78	6.58165	H9JC47	#NA	NA	InsectProt	Uncharacterized protein (Fragment)	86.54	156	21	0	468	1	18	173	2e-97	280	519	174	90.1734	89.6552	#NA
SF21_Tr16419_4_[1514_-_699]_R_Sense)	SF21_Tr16419	816	95.72	6.58075	H9JTR9	#NA	NA	InsectProt	Uncharacterized protein	71.26	254	71	2	49	804	1	254	1e-123	353	816	254	93.3824	100	#NA
SF21_Tr2121_1_[1857_-_985]_R_Sense)	SF21_Tr2121	873	95.71	6.5806	H9JTD7	#NA	NA	InsectProt	Uncharacterized protein	84.76	210	32	1	238	867	130	338	3e-134	384	873	338	72.1649	62.1302	#NA
SF21_Tr16378_6_[373_-_2379]	SF21_Tr16378	2007	95.69	6.5803	#NA	XP_004923765.1	512895827	InvertProt	PREDICTED: rho guanine nucleotide exchange factor 11-like [Bombyx mori]	73.75	640	144	9	88	1935	1	624	0	720	2007	686	95.6652	93.2945	#NA
SF21_Tr378_1_[339_-_1427]	SF21_Tr378	1089	95.65	6.57969	H9JQ83	#NA	NA	InsectProt	Uncharacterized protein	75.9	361	86	3	4	1083	1	359	0	573	1089	362	99.449	99.7238	#NA
SF21_Tr3421_7_[4356_-_2773]_R_Sense)	SF21_Tr3421	1584	95.51	6.57758	H9JSP5	#NA	NA	InsectProt	Importin subunit alpha	84.84	521	78	2	25	1584	1	520	0	875	1584	520	98.6742	100.192	#NA
SF21_Tr1285_1_[751_-_278]_R_Sense)	SF21_Tr1285	474	95.4	6.57592	A0FDR0	#NA	NA	InsectProt	Putative mitochondrial ribosomal protein	64.38	160	55	2	1	474	1	160	4e-64	194	474	160	101.266	100	GO:0003735 ; GO:0005840 ; GO:0006412
SF21_Tr1541_2_[96_-_1541]	SF21_Tr1541	1446	95.37	6.57546	H9JU95	#NA	NA	InsectProt	Uncharacterized protein	80.35	463	90	3	1	1386	63	513	0	732	1446	518	96.0581	89.3822	#NA
SF21_Tr6570_19_[4938_-_1675]_R_Sense)	SF21_Tr6570	3264	95.31	6.57456	H9JFZ5	#NA	NA	InsectProt	Pyruvate carboxylase (EC 6.4.1.1)	91	1056	95	1	91	3258	49	1090	0	1829	3264	1203	97.0588	87.7805	#NA
SF21_Tr3831_4_[1527_-_835]_R_Sense)	SF21_Tr3831	693	95.31	6.57456	Q1HQ76	#NA	NA	InsectProt	RAN binding protein	82.82	227	35	2	16	684	1	225	2e-130	368	693	230	98.2684	98.6957	GO:0005622 ; GO:0046907
SF21_Tr1822_5_[646_-_4950]	SF21_Tr1822	4305	95.23	6.57334	H9J341	#NA	NA	InsectProt	Uncharacterized protein	76.11	1084	245	15	1093	4302	34	1091	0	1142	4305	1321	75.5401	82.059	#NA
SF21_Tr12147_4_[1348_-_2208]	SF21_Tr12147	861	95.19	6.57274	H9JMC0	#NA	NA	InsectProt	Uncharacterized protein	96.67	270	9	0	52	861	103	372	0	527	861	372	94.0767	72.5806	#NA
SF21_Tr1522_6_[3074_-_2082]_R_Sense)	SF21_Tr1522	993	95.11	6.57153	H9JQA1	#NA	NA	InsectProt	Uncharacterized protein	79.41	272	56	0	163	978	1	272	8e-161	451	993	273	82.1752	99.6337	#NA
SF21_Tr20550_2_[779_-_33]_R_Sense)	SF21_Tr20550	747	95.01	6.57001	G9JLN1	#NA	NA	InsectProt	Nep1 protein	93.19	235	16	0	40	744	1	235	1e-160	446	747	236	94.3775	99.5763	#NA
SF21_Tr16348_4_[11_-_5647]	SF21_Tr16348	5637	94.98	6.56955	H9J1U7	#NA	NA	InsectProt	DNA-directed RNA polymerase (EC 2.7.7.6)	93.87	1567	95	3	1	4698	21	1550	0	2794	5637	1856	83.3954	84.4289	#NA
SF21_Tr12866_3_[609_-_1190]	SF21_Tr12866	582	94.89	6.56818	Q9VBY4	#NA	NA	InsectProt	CG11836, isoform A (EC 3.4.21.-) (CG11836, isoform B) (EC 3.4.21.-) (CG11836, isoform C) (EC 3.4.21.-) (LD25830p)	37.33	150	89	5	40	474	73	217	2e-22	91.7	582	223	77.3196	67.2646	GO:0003824 ; GO:0004252 ; GO:0006508 ; GO:0008233 ; GO:0008236 ; GO:0016787
SF21_Tr946_22_[12451_-_1223]_R_Sense)	SF21_Tr946	11229	94.83	6.56727	H9J8T3	#NA	NA	InsectProt	Uncharacterized protein	73.4	2504	632	28	664	8073	1	2449	0	3207	11229	3723	66.8982	67.2576	#NA
SF21_Tr1219_2_[460_-_1371]	SF21_Tr1219	912	94.8	6.56682	H9JQI4	#NA	NA	InsectProt	Uncharacterized protein	73.51	268	66	4	124	912	1	259	2e-117	339	912	259	88.1579	103.475	#NA
SF21_Tr14358_5_[297_-_3452]	SF21_Tr14358	3156	94.64	6.56438	C7AQP4	#NA	NA	InsectProt	Sarco/endoplasmic reticulum calcium ATPase	96.39	1026	37	1	79	3156	1	1025	0	1925	3156	1025	97.5285	100.098	GO:0000166 ; GO:0003824 ; GO:0005388 ; GO:0005524 ; GO:0006754 ; GO:0006810 ; GO:0006812 ; GO:0006816 ; GO:0008152 ; GO:0015662 ; GO:0016020 ; GO:0016021 ; GO:0016787 ; GO:0046872
SF21_Tr20619_2_[50_-_994]	SF21_Tr20619	945	94.63	6.56423	#NA	XP_003703516.1	383856036	InvertProt	PREDICTED: integrator complex subunit 12-like [Megachile rotundata]	39.39	231	132	5	232	900	1	221	3e-21	94.7	945	267	73.3333	86.5169	#NA
SF21_Tr6864_3_[91_-_1224]	SF21_Tr6864	1134	94.56	6.56316	Q2F5T8	#NA	NA	InsectProt	Annexin	84.67	300	46	0	46	945	1	300	0	514	1134	320	79.3651	93.75	GO:0005509 ; GO:0005544
SF21_Tr966_9_[3995_-_1908]_R_Sense)	SF21_Tr966	2088	94.53	6.5627	H9JJZ3	#NA	NA	InsectProt	Uncharacterized protein	74.92	610	117	5	193	1914	1	609	0	837	2088	609	87.6437	100.164	#NA
SF21_Tr12905_1_[352_-_1905]	SF21_Tr12905	1554	94.52	6.56255	A5A797	#NA	NA	InsectProt	Acetoacetyl-CoA thiolase (EC 2.3.1.9)	88.59	377	43	1	139	1269	1	376	0	606	1554	376	72.7799	100.266	GO:0003824 ; GO:0003985 ; GO:0008152 ; GO:0008415 ; GO:0016740 ; GO:0016747
SF21_Tr17884_1_[1147_-_677]_R_Sense)	SF21_Tr17884	471	94.36	6.5601	H9JQF0	#NA	NA	InsectProt	Uncharacterized protein	70.78	154	45	0	7	468	42	195	2e-81	239	471	195	98.0892	78.9744	#NA
SF21_Tr21104_10_[4683_-_9251]	SF21_Tr21104	4569	94.29	6.55903	D7EM19	#NA	NA	InsectProt	Putative uncharacterized protein	45.92	1470	768	22	178	4506	40	1447	0	1248	4569	1453	96.52	101.17	GO:0003676 ; GO:0003677 ; GO:0003723 ; GO:0003964 ; GO:0006278 ; GO:0008270 ; GO:0015074 ; GO:0046872
SF21_Tr1369_1_[87_-_932]	SF21_Tr1369	846	94.08	6.55582	H9JQW3	#NA	NA	InsectProt	Uncharacterized protein	72.73	176	48	0	319	846	5	180	3e-60	190	846	180	62.4113	97.7778	#NA
SF21_Tr11684_8_[3452_-_1554]_R_Sense)	SF21_Tr11684	1899	94.07	6.55566	H9JR86	#NA	NA	InsectProt	Uncharacterized protein	75.04	609	151	3	22	1845	1	603	0	875	1899	633	96.2085	96.2085	#NA
SF21_Tr21748_7_[2347_-_245]_R_Sense)	SF21_Tr21748	2103	94.02	6.5549	H9JRK3	#NA	NA	InsectProt	Uncharacterized protein	77.9	706	150	8	1	2100	1	695	0	974	2103	697	100.713	101.291	#NA
SF21_Tr303_3_[1145_-_18]_R_Sense)	SF21_Tr303	1128	93.92	6.55336	B5U1G9	#NA	NA	InsectProt	Deoxyhypusine synthase (Uncharacterized protein)	85.44	371	54	0	16	1128	1	371	0	635	1128	371	98.6702	100	GO:0008612
SF21_Tr12160_8_[1675_-_1214]_R_Sense)	SF21_Tr12160	462	93.9	6.55305	O17574	#NA	NA	InsectProt	Protein C06B8.3	36	100	60	3	461	174	46	144	4e-09	53.9	462	162	64.9351	61.7284	GO:0005488 ; GO:0016491 ; GO:0055114
SF21_Tr756_2_[448_-_1254]	SF21_Tr756	807	93.89	6.5529	C0STP5	#NA	NA	InsectProt	Sepiapterin reductase (EC 1.1.1.153) (Uncharacterized protein)	77.36	265	60	0	13	807	2	266	7e-149	418	807	266	98.513	99.6241	GO:0004757 ; GO:0005488 ; GO:0006729 ; GO:0008152 ; GO:0016491 ; GO:0055114
SF21_Tr12151_2_[1505_-_2179]	SF21_Tr12151	675	93.75	6.55075	Q95S24	#NA	NA	InsectProt	GM14561p	66.5	197	59	2	88	657	25	221	2e-91	269	675	221	87.5556	89.1403	#NA
SF21_Tr1214_3_[16_-_2334]	SF21_Tr1214	2319	93.7	6.54998	H9JBG2	#NA	NA	InsectProt	Transporter	89.76	703	71	1	142	2247	1	703	0	1172	2319	703	90.9444	100	#NA
SF21_Tr1496_7_[1056_-_76]_R_Sense)	SF21_Tr1496	981	93.56	6.54782	H9J638	#NA	NA	InsectProt	Diphthine synthase (EC 2.1.1.98)	83.46	266	44	0	160	957	1	266	1e-161	453	981	267	81.3456	99.6255	#NA
SF21_Tr3251_4_[3713_-_2346]_R_Sense)	SF21_Tr3251	1368	93.54	6.54751	H9JDC1	#NA	NA	InsectProt	Uncharacterized protein	88.32	351	39	2	1	1047	1	351	0	599	1368	451	76.9737	77.8271	#NA
SF21_Tr3837_1_[210_-_1181]	SF21_Tr3837	972	93.54	6.54751	H9JAL7	#NA	NA	InsectProt	Uncharacterized protein	98.63	292	4	0	97	972	1	292	0	579	972	292	90.1235	100	#NA
SF21_Tr19260_3_[2267_-_120]_R_Sense)	SF21_Tr19260	2148	93.53	6.54736	H9JHD3	#NA	NA	InsectProt	Uncharacterized protein	81.96	682	121	3	109	2148	5	683	0	1080	2148	683	95.2514	99.8536	#NA
SF21_Tr3099_2_[2291_-_1782]_R_Sense)	SF21_Tr3099	510	93.52	6.5472	H9JBH4	#NA	NA	InsectProt	Uncharacterized protein	69.28	166	51	2	13	510	101	264	3e-58	184	510	264	97.6471	62.8788	#NA
SF21_Tr1514_5_[1092_-_220]_R_Sense)	SF21_Tr1514	873	93.37	6.54489	Q1HQ13	#NA	NA	InsectProt	Transcription elongation factor S-II (Uncharacterized protein)	86.94	291	38	1	1	873	1	288	1e-166	464	873	288	100	101.042	GO:0003676 ; GO:0003677 ; GO:0003746 ; GO:0005634 ; GO:0006351 ; GO:0006354 ; GO:0006355 ; GO:0006357 ; GO:0006414 ; GO:0008270 ; GO:0032784
SF21_Tr6150_6_[5135_-_3585]_R_Sense)	SF21_Tr6150	1551	93.21	6.54241	G9LPS6	#NA	NA	InsectProt	UDP-glycosyltransferase UGT33D5	55.77	459	202	1	37	1410	18	476	0	523	1551	520	88.7814	88.2692	#NA
SF21_Tr12309_1_[18_-_4859]	SF21_Tr12309	4842	93	6.53916	H9JIZ7	#NA	NA	InsectProt	Uncharacterized protein	36.81	1600	977	27	1	4698	41	1596	0	978	4842	1632	99.1326	98.0392	#NA
SF21_Tr3421_1_[453_-_2111]	SF21_Tr3421	1659	92.91	6.53776	Q5WM41	#NA	NA	InsectProt	Putative esterase (EC 3.1.1.1)	38.25	549	313	22	31	1599	5	524	2e-106	330	1659	533	99.2767	103.002	GO:0004091 ; GO:0016787 ; GO:0080030 ; GO:0080031 ; GO:0080032
SF21_Tr6280_1_[229_-_2817]	SF21_Tr6280	2589	92.91	6.53776	H9JIK3	#NA	NA	InsectProt	Uncharacterized protein	82.59	718	125	7	184	2337	1	704	0	1120	2589	726	83.1981	98.8981	#NA
SF21_Tr15613_1_[430_-_1197]	SF21_Tr15613	768	92.84	6.53667	H9JNB6	#NA	NA	InsectProt	Uncharacterized protein	67.31	260	81	1	1	768	29	288	2e-114	331	768	288	101.562	90.2778	#NA
SF21_Tr6870_2_[400_-_2253]	SF21_Tr6870	1854	92.84	6.53667	H9JBE6	#NA	NA	InsectProt	Uncharacterized protein	76.28	607	140	6	7	1815	1	601	0	803	1854	601	98.2201	100.998	#NA
SF21_Tr23718_6_[1825_-_467]_R_Sense)	SF21_Tr23718	1359	92.8	6.53605	H9ITR8	#NA	NA	InsectProt	Uncharacterized protein	78.35	411	89	1	127	1359	1	393	0	671	1359	393	90.7285	104.58	#NA
SF21_Tr12359_1_[192_-_698]	SF21_Tr12359	507	92.79	6.5359	H9JBJ3	#NA	NA	InsectProt	Uncharacterized protein	76.12	134	32	0	1	402	1	134	1e-62	191	507	134	79.2899	100	#NA
SF21_Tr17540_1_[489_-_998]	SF21_Tr17540	510	92.78	6.53574	Q2F5N2	#NA	NA	InsectProt	Proteasome 26S non-ATPase subunit 9 (Uncharacterized protein)	42	150	86	3	485	39	72	212	2e-35	124	510	214	88.2353	70.0935	GO:0000502
SF21_Tr21783_6_[5896_-_5480]_R_Sense)	SF21_Tr21783	417	92.69	6.53434	H9JQ15	#NA	NA	InsectProt	Uncharacterized protein	81.88	138	25	0	4	417	19	156	2e-83	242	417	156	99.2806	88.4615	#NA
SF21_Tr2353_3_[3676_-_6027]	SF21_Tr2353	2352	92.66	6.53387	H9JNN9	#NA	NA	InsectProt	Uncharacterized protein	37.07	661	413	21	76	2049	15	553	3e-105	339	2352	678	84.3112	97.4926	#NA
SF21_Tr6451_12_[5796_-_4714]_R_Sense)	SF21_Tr6451	1083	92.64	6.53356	Q1HQ57	#NA	NA	InsectProt	Fructose-1,6-bisphosphatase (Uncharacterized protein)	91.04	335	30	0	73	1077	1	335	0	620	1083	336	92.7978	99.7024	GO:0005737 ; GO:0005975 ; GO:0016051 ; GO:0016787 ; GO:0042132 ; GO:0042578
SF21_Tr2011_26_[4176_-_3751]_R_Sense)	SF21_Tr2011	426	92.63	6.53341	D6X1Y0	#NA	NA	InsectProt	Putative uncharacterized protein	60.19	108	43	0	40	363	3	110	2e-42	137	426	113	76.0563	95.5752	GO:0006357 ; GO:0016592
SF21_Tr12293_6_[2970_-_403]_R_Sense)	SF21_Tr12293	2568	92.59	6.53278	H9JXS3	#NA	NA	InsectProt	Uncharacterized protein	88.69	557	63	2	838	2508	17	570	0	936	2568	571	65.0701	97.5482	#NA
SF21_Tr1188_5_[932_-_258]_R_Sense)	SF21_Tr1188	675	92.58	6.53263	H9JY38	#NA	NA	InsectProt	Uncharacterized protein	81.29	139	25	1	613	200	5	143	3e-85	253	675	219	61.7778	63.4703	#NA
SF21_Tr1303_9_[5404_-_3092]_R_Sense)	SF21_Tr1303	2313	92.49	6.53123	H9JVI5	#NA	NA	InsectProt	Uncharacterized protein	94.92	610	31	1	484	2313	21	626	0	1082	2313	626	79.118	97.4441	#NA
SF21_Tr20363_2_[96_-_1070]	SF21_Tr20363	975	92.44	6.53045	H9JMN1	#NA	NA	InsectProt	Uncharacterized protein	74.5	302	70	1	76	960	1	302	1e-170	477	975	302	92.9231	100	#NA
SF21_Tr6071_1_[153_-_1307]	SF21_Tr6071	1155	92.28	6.52795	H9JNT6	#NA	NA	InsectProt	Uncharacterized protein	89.97	319	29	1	109	1056	3	321	0	597	1155	321	82.8571	99.3769	#NA
SF21_Tr3788_1_[100_-_1476]	SF21_Tr3788	1377	92.23	6.52716	H9JCM2	#NA	NA	InsectProt	Uncharacterized protein	91.33	450	39	0	28	1377	1	450	0	782	1377	450	98.0392	100	#NA
SF21_Tr15724_1_[608_-_967]	SF21_Tr15724	360	92.2	6.52669	H9JL21	#NA	NA	InsectProt	Uncharacterized protein	100	110	0	0	16	345	1	110	2e-80	234	360	151	91.6667	72.8477	#NA
SF21_Tr3869_1_[23_-_568]	SF21_Tr3869	546	92.11	6.52529	H9JBD4	#NA	NA	InsectProt	Uncharacterized protein	88.03	142	17	0	121	546	1	142	1e-93	270	546	142	78.022	100	#NA
SF21_Tr3829_4_[2400_-_55]_R_Sense)	SF21_Tr3829	2346	92.09	6.52497	H9JNA6	#NA	NA	InsectProt	Uncharacterized protein	75	592	147	3	532	2304	35	623	0	779	2346	623	75.7033	95.0241	#NA
SF21_Tr21679_4_[2945_-_1176]_R_Sense)	SF21_Tr21679	1770	92.04	6.52419	H9J1C5	#NA	NA	InsectProt	Uncharacterized protein	60.47	473	184	5	292	1701	5	472	0	563	1770	476	80.1695	99.3697	#NA
SF21_Tr1999_1_[122_-_1249]	SF21_Tr1999	1128	91.95	6.52278	H9JSQ9	#NA	NA	InsectProt	Uncharacterized protein	49.08	381	189	8	1	1128	1	374	6e-112	333	1128	377	101.33	101.061	#NA
SF21_Tr367_1_[39_-_653]	SF21_Tr367	615	91.94	6.52262	Q059A4	#NA	NA	InsectProt	CG4627 (IP07454p)	31.01	158	106	2	124	588	38	194	8e-19	82	615	204	77.0732	77.451	#NA
SF21_Tr2913_6_[3258_-_1072]_R_Sense)	SF21_Tr2913	2187	91.84	6.52105	H9JQ81	#NA	NA	InsectProt	Uncharacterized protein	69.45	491	140	6	586	2028	182	657	0	652	2187	689	67.3525	71.2627	#NA
SF21_Tr1145_4_[1097_-_3]_R_Sense)	SF21_Tr1145	1095	91.75	6.51964	E9JEH8	#NA	NA	InsectProt	Gsk3 (Fragment)	99.63	272	1	0	10	825	4	275	0	554	1095	314	74.5205	86.6242	GO:0000166 ; GO:0004672 ; GO:0004674 ; GO:0005524 ; GO:0006468 ; GO:0016772
SF21_Tr1384_9_[6003_-_3181]_R_Sense)	SF21_Tr1384	2823	91.66	6.51822	H9J7H4	#NA	NA	InsectProt	Uncharacterized protein	96.12	929	35	1	34	2817	1	929	0	1749	2823	929	98.7248	100	#NA
SF21_Tr17857_1_[70_-_588]	SF21_Tr17857	519	91.63	6.51775	Q1HQ85	#NA	NA	InsectProt	Mitochondrial ribosomal protein S10 (Uncharacterized protein)	81.5	173	32	3	1	519	1	169	3e-98	282	519	172	100	100.581	GO:0003735 ; GO:0005622 ; GO:0005840 ; GO:0006412
SF21_Tr19796_1_[353_-_1003]	SF21_Tr19796	651	91.62	6.51759	H9JUF6	#NA	NA	InsectProt	Uncharacterized protein	61.84	207	79	1	31	651	6	211	1e-89	264	651	211	95.3917	98.1043	#NA
SF21_Tr6931_3_[321_-_2348]	SF21_Tr6931	2028	91.62	6.51759	H9JD39	#NA	NA	InsectProt	Uncharacterized protein	87.35	656	82	1	1	1965	1	656	0	1152	2028	688	97.0414	95.3488	#NA
SF21_Tr521_3_[815_-_72]_R_Sense)	SF21_Tr521	744	91.54	6.51633	H9IV23	#NA	NA	InsectProt	Uncharacterized protein	74.21	159	41	0	265	741	1	159	5e-46	152	744	159	64.1129	100	#NA
SF21_Tr9061_6_[1547_-_879]_R_Sense)	SF21_Tr9061	669	91.54	6.51633	H9ISJ2	#NA	NA	InsectProt	Uncharacterized protein	72.64	201	53	3	10	606	1	196	4e-101	292	669	196	90.1345	102.551	#NA
SF21_Tr12611_1_[451_-_1671]	SF21_Tr12611	1221	91.46	6.51507	H9IVC9	#NA	NA	InsectProt	Uncharacterized protein	87.19	406	51	1	7	1221	18	423	0	686	1221	423	99.7543	95.9811	#NA
SF21_Tr12056_7_[3201_-_1930]_R_Sense)	SF21_Tr12056	1272	91.39	6.51396	H9JVS2	#NA	NA	InsectProt	Peptidyl-prolyl cis-trans isomerase	80.49	287	56	0	4	864	1	287	3e-170	483	1272	381	67.6887	75.3281	#NA
SF21_Tr1871_1_[91_-_825]	SF21_Tr1871	735	91.37	6.51365	H9JDE7	#NA	NA	InsectProt	Uncharacterized protein	86.52	230	29	2	52	735	1	230	8e-149	415	735	230	93.8776	100	#NA
SF21_Tr2268_2_[199_-_1434]	SF21_Tr2268	1236	91.34	6.51317	H9IT82	#NA	NA	InsectProt	Uncharacterized protein	67.08	404	125	11	49	1236	1	377	5e-87	270	1236	377	98.0583	107.162	#NA
SF21_Tr3797_6_[1405_-_53]_R_Sense)	SF21_Tr3797	1353	91.34	6.51317	H9JN71	#NA	NA	InsectProt	Uncharacterized protein	82.18	432	73	3	70	1353	1	429	0	713	1353	429	95.7871	100.699	#NA
SF21_Tr12809_1_[2023_-_2718]	SF21_Tr12809	696	91.24	6.51159	H9JPW1	#NA	NA	InsectProt	Uncharacterized protein	78.29	175	38	1	145	669	1	173	3e-98	286	696	204	75.431	85.7843	#NA
SF21_Tr3834_9_[2191_-_533]_R_Sense)	SF21_Tr3834	1659	91.23	6.51144	H9J281	#NA	NA	InsectProt	Uncharacterized protein	84.6	513	78	2	124	1659	1	510	0	924	1659	510	92.7667	100.588	#NA
SF21_Tr1474_2_[2751_-_3530]	SF21_Tr1474	780	91.19	6.5108	H9JQ76	#NA	NA	InsectProt	Uncharacterized protein	57.38	237	99	3	13	717	5	207	9e-80	241	780	221	91.1538	107.24	#NA
SF21_Tr12550_7_[3644_-_5995]	SF21_Tr12550	2352	91.14	6.51001	H9IU98	#NA	NA	InsectProt	Uncharacterized protein	89.36	780	83	2	1	2340	1	760	0	1364	2352	799	99.4898	97.622	#NA
SF21_Tr11932_5_[286_-_3135]	SF21_Tr11932	2850	91.11	6.50954	D6WKP0	#NA	NA	InsectProt	Putative uncharacterized protein	60.13	938	349	9	112	2850	36	969	0	1017	2850	969	98.7368	96.8008	GO:0000166 ; GO:0003924 ; GO:0005525 ; GO:0006184
SF21_Tr21766_9_[3909_-_1894]_R_Sense)	SF21_Tr21766	2016	91.02	6.50811	D1ZZY6	#NA	NA	InsectProt	Putative uncharacterized protein GLEAN_07376	48.25	659	336	7	37	1998	1	592	0	593	2016	596	98.0655	110.57	GO:0016772
SF21_Tr3752_1_[96_-_1118]	SF21_Tr3752	1023	90.99	6.50764	H9J5X2	#NA	NA	InsectProt	Uncharacterized protein	84.04	332	53	0	28	1023	1	332	0	579	1023	332	97.3607	100	#NA
SF21_Tr13070_1_[151_-_1809]	SF21_Tr13070	1659	90.97	6.50732	H9JB31	#NA	NA	InsectProt	Uncharacterized protein	47.58	538	275	7	46	1638	13	543	3e-174	504	1659	543	97.2875	99.0792	#NA
SF21_Tr21788_1_[48_-_920]	SF21_Tr21788	873	90.96	6.50716	Q1HQB3	#NA	NA	InsectProt	Syndecan binding protein	74.56	287	73	1	10	870	1	285	1e-142	404	873	286	98.6254	100.35	#NA
SF21_Tr2759_8_[5741_-_7489]	SF21_Tr2759	1749	90.93	6.50668	H9IYR6	#NA	NA	InsectProt	Uncharacterized protein	96.57	466	16	1	256	1653	43	507	0	785	1749	522	79.9314	89.272	#NA
SF21_Tr3822_1_[211_-_1161]	SF21_Tr3822	951	90.85	6.50541	L8B3S6	#NA	NA	InsectProt	Aurora-B kinase	91.32	288	25	0	79	942	1	288	0	555	951	289	90.8517	99.654	#NA
SF21_Tr8511_4_[3137_-_1908]_R_Sense)	SF21_Tr8511	1230	90.83	6.5051	F6MDW8	#NA	NA	InsectProt	Putative uncharacterized protein	75.38	398	98	3	37	1230	4	396	0	542	1230	396	97.0732	100.505	#NA
SF21_Tr12382_8_[4043_-_5536]	SF21_Tr12382	1494	90.71	6.50319	H9JH72	#NA	NA	InsectProt	Uncharacterized protein	79.43	457	94	1	118	1488	45	500	0	730	1494	502	91.7671	91.0359	#NA
SF21_Tr2314_7_[3593_-_5455]	SF21_Tr2314	1863	90.71	6.50319	H9IVN2	#NA	NA	InsectProt	Uncharacterized protein	71.3	540	153	4	149	1762	7	543	0	707	1863	549	86.9565	98.3607	#NA
SF21_Tr6775_1_[28_-_696]	SF21_Tr6775	669	90.6	6.50144	H9JG99	#NA	NA	InsectProt	Uncharacterized protein	64.44	180	64	0	127	666	1	180	3e-79	236	669	180	80.7175	100	#NA
SF21_Tr1208_11_[7776_-_5428]_R_Sense)	SF21_Tr1208	2349	90.51	6.50001	H9J9A6	#NA	NA	InsectProt	Uncharacterized protein	55.6	696	277	13	1	1992	160	850	0	553	2349	897	88.8889	77.592	#NA
SF21_Tr12135_16_[1174_-_257]_R_Sense)	SF21_Tr12135	918	90.43	6.49873	Q16HD9	XP_001664300.1	157138708	InvertProt	activating signal cointegrator 1 complex subunit 3, helc1 [Aedes aegypti]	44.71	255	137	4	112	864	43	294	1e-69	222	918	319	83.3333	79.9373	#NA
SF21_Tr3732_1_[319_-_1083]	SF21_Tr3732	765	90.29	6.49649	Q1HPX9	#NA	NA	InsectProt	3-hydroxyacyl-CoA dehydrogenase (Uncharacterized protein)	85.88	255	36	0	1	765	1	255	4e-158	440	765	255	100	100	GO:0005488 ; GO:0008152 ; GO:0016491 ; GO:0055114
SF21_Tr11582_2_[79_-_1887]	SF21_Tr11582	1809	90.26	6.49601	D6WLP1	#NA	NA	InsectProt	Putative uncharacterized protein	63.5	589	214	2	46	1809	1	583	0	773	1809	583	97.6783	101.029	GO:0004484 ; GO:0004651 ; GO:0004725 ; GO:0005634 ; GO:0006370 ; GO:0006397 ; GO:0006470 ; GO:0008138 ; GO:0016311 ; GO:0016787 ; GO:0016791 ; GO:0035335
SF21_Tr11968_12_[1674_-_91]_R_Sense)	SF21_Tr11968	1584	90.24	6.4957	H9J3Q1	#NA	NA	InsectProt	Uncharacterized protein	73.85	390	102	1	412	1581	1	374	0	612	1584	375	73.8636	104	#NA
SF21_Tr12366_1_[169_-_735]	SF21_Tr12366	567	90.21	6.49522	H9J0F0	#NA	NA	InsectProt	Uncharacterized protein	90.7	172	16	0	34	549	1	172	8e-112	317	567	172	91.0053	100	#NA
SF21_Tr8110_3_[586_-_2289]	SF21_Tr8110	1704	90.19	6.4949	H9JJU3	#NA	NA	InsectProt	Uncharacterized protein	86.92	344	45	0	184	1215	48	391	0	577	1704	413	60.5634	83.293	#NA
SF21_Tr16615_10_[5689_-_5195]_R_Sense)	SF21_Tr16615	495	90.03	6.49233	H9IU14	#NA	NA	InsectProt	Uncharacterized protein	32.39	142	67	3	147	485	15	155	0.0002	41.6	495	228	86.0606	62.2807	#NA
SF21_Tr3807_1_[872_-_423]_R_Sense)	SF21_Tr3807	450	89.79	6.48848	Q2F698	#NA	NA	InsectProt	G10 protein (Uncharacterized protein)	99.31	144	1	0	19	450	1	144	4e-110	310	450	144	96	100	GO:0005634
SF21_Tr15594_2_[1936_-_944]_R_Sense)	SF21_Tr15594	993	89.79	6.48848	H9JLN6	#NA	NA	InsectProt	Uncharacterized protein	77.34	331	74	1	1	990	50	380	0	521	993	381	100	86.8766	#NA
SF21_Tr3706_6_[1881_-_1165]_R_Sense)	SF21_Tr3706	717	89.79	6.48848	H9JUG6	#NA	NA	InsectProt	Uncharacterized protein	45.02	231	125	6	31	717	3	188	2e-53	172	717	188	96.6527	122.872	#NA
SF21_Tr18700_2_[321_-_2057]	SF21_Tr18700	1737	89.69	6.48688	H9JL23	#NA	NA	InsectProt	Uncharacterized protein	56.16	593	237	13	28	1737	1	531	2e-173	503	1737	531	102.418	111.676	#NA
SF21_Tr2318_13_[3205_-_1727]_R_Sense)	SF21_Tr2318	1479	89.51	6.48398	P49700	#NA	NA	InsectProt	Protein ultraspiracle homolog (BmCF1) (Nuclear receptor subfamily 2 group B member 4) (RXR type hormone receptor CF1)	82.87	467	78	4	85	1479	3	462	0	687	1479	462	94.7262	101.082	GO:0003677 ; GO:0003700 ; GO:0003707 ; GO:0004872 ; GO:0004879 ; GO:0005496 ; GO:0005634 ; GO:0006351 ; GO:0006355 ; GO:0008270 ; GO:0030522 ; GO:0043401 ; GO:0043565 ; GO:0046872
SF21_Tr23680_2_[431_-_1144]	SF21_Tr23680	714	89.49	6.48365	Q9GN07	#NA	NA	InsectProt	Heat shock protein 20.8 (Heat shock protein hsp20.8) (Heat shock protein hsp20.8A)	69.51	164	49	1	187	675	21	184	3e-78	234	714	186	68.9076	88.172	GO:0006950 ; GO:0009408
SF21_Tr13252_3_[2761_-_1607]_R_Sense)	SF21_Tr13252	1155	89.38	6.48188	D6WNW2	#NA	NA	InsectProt	Putative uncharacterized protein	62.4	383	140	3	13	1149	4	383	2e-168	477	1155	385	99.4805	99.4805	#NA
SF21_Tr2328_1_[73_-_468]	SF21_Tr2328	396	89.28	6.48027	Q7JWG9	#NA	NA	InsectProt	39S ribosomal protein L52, mitochondrial (L52mt) (MRP-L52)	49.51	103	52	0	85	393	24	126	9e-31	108	396	126	78.0303	81.746	GO:0003735 ; GO:0005739 ; GO:0005762 ; GO:0005840 ; GO:0006412 ; GO:0030529
SF21_Tr18071_1_[125_-_1189]	SF21_Tr18071	1065	89.27	6.4801	H9ISU3	#NA	NA	InsectProt	Uncharacterized protein	70	350	104	3	16	1062	5	352	0	527	1065	353	98.5915	99.1501	#NA
SF21_Tr1620_3_[710_-_1504]	SF21_Tr1620	795	89.16	6.47832	H9JFP0	#NA	NA	InsectProt	Uncharacterized protein	86.52	230	31	1	106	795	1	224	1e-107	311	795	224	86.7925	102.679	#NA
SF21_Tr5300_4_[647_-_2272]	SF21_Tr5300	1626	89.15	6.47816	Q95P82	#NA	NA	InsectProt	Serine/threonine-protein phosphatase (EC 3.1.3.16)	98.98	489	5	0	31	1497	1	489	0	994	1626	495	90.2214	98.7879	GO:0004721 ; GO:0016787
SF21_Tr3846_1_[807_-_358]_R_Sense)	SF21_Tr3846	450	88.92	6.47444	H9IYR4	#NA	NA	InsectProt	Uncharacterized protein	76.27	118	28	0	94	447	65	182	9e-62	189	450	182	78.6667	64.8352	#NA
SF21_Tr970_6_[708_-_115]_R_Sense)	SF21_Tr970	594	88.92	6.47444	H9J200	#NA	NA	InsectProt	Uncharacterized protein	72.47	178	49	0	52	585	1	178	3e-101	291	594	180	89.899	98.8889	#NA
SF21_Tr351_4_[346_-_2337]	SF21_Tr351	1992	88.9	6.47411	A9ZSY3	#NA	NA	InsectProt	Facilitated trehalose transporter Tret1 (BmTRET1)	78.5	507	109	2	469	1989	1	503	0	743	1992	505	76.3554	100.396	GO:0005215 ; GO:0005886 ; GO:0006810 ; GO:0008643 ; GO:0015574 ; GO:0015771 ; GO:0016020 ; GO:0016021 ; GO:0022857 ; GO:0022891 ; GO:0044459 ; GO:0055085 ; GO:0015767 ; GO:0015768 ; GO:0015770
SF21_Tr3828_2_[92_-_1951]	SF21_Tr3828	1860	88.8	6.47249	H9JRF6	#NA	NA	InsectProt	Uncharacterized protein	87.21	610	77	3	34	1860	1	589	0	942	1860	589	98.3871	103.565	#NA
SF21_Tr13679_1_[81_-_563]	SF21_Tr13679	483	88.72	6.47119	H9IVB5	#NA	NA	InsectProt	Uncharacterized protein	80	150	30	0	13	462	1	150	1e-89	259	483	150	93.1677	100	#NA
SF21_Tr7264_31_[8579_-_2730]_R_Sense)	SF21_Tr7264	5850	88.67	6.47037	H9JT39	#NA	NA	InsectProt	Uncharacterized protein	87.62	1890	233	4	19	5685	2	1885	0	3259	5850	1885	96.9231	100.265	#NA
SF21_Tr13699_3_[1055_-_582]_R_Sense)	SF21_Tr13699	474	88.66	6.47021	D2A5N8	#NA	NA	InsectProt	Putative uncharacterized protein GLEAN_15568	51.46	103	48	2	139	441	1	96	9e-32	110	474	101	65.1899	101.98	#NA
SF21_Tr959_2_[228_-_2729]	SF21_Tr959	2502	88.63	6.46972	D6X170	#NA	NA	InsectProt	Putative uncharacterized protein	43.23	761	405	16	28	2229	5	745	0	558	2502	782	91.247	97.3146	#NA
SF21_Tr2857_3_[1450_-_2193]	SF21_Tr2857	744	88.54	6.46826	H9JI07	#NA	NA	InsectProt	Uncharacterized protein	52.6	154	73	0	40	501	8	161	4e-55	176	744	169	62.0968	91.1243	#NA
SF21_Tr3659_27_[12021_-_2734]_R_Sense)	SF21_Tr3659	9288	88.54	6.46826	H9JHX3	#NA	NA	InsectProt	Uncharacterized protein	78.84	1961	407	9	3430	9288	4	1943	0	2957	9288	1943	63.3398	100.926	#NA
SF21_Tr14538_1_[220_-_630]	SF21_Tr14538	411	88.45	6.46679	B0X349	XP_001864071.1	170056530	InvertProt	conserved hypothetical protein [Culex quinquefasciatus]	35.63	87	56	1	1	261	39	123	5e-09	54.7	411	126	63.5036	69.0476	#NA
SF21_Tr1555_1_[30_-_2132]	SF21_Tr1555	2103	88.44	6.46663	Q95TG7	#NA	NA	InsectProt	SD07158p	40.2	597	329	12	379	2085	143	723	1e-103	334	2103	727	85.1641	82.1183	#NA
SF21_Tr10212_7_[3351_-_1672]_R_Sense)	SF21_Tr10212	1680	88.36	6.46532	H9JBR7	#NA	NA	InsectProt	Uncharacterized protein	68.21	582	161	7	7	1680	28	609	0	781	1680	609	103.929	95.5665	#NA
SF21_Tr2653_1_[231_-_2726]	SF21_Tr2653	2496	88.33	6.46483	#NA	XP_004206610.1	449667647	InvertProt	PREDICTED: zinc finger MYM-type protein 1-like [Hydra vulgaris]	41.42	548	321	3	850	2493	20	560	6e-126	393	2496	562	65.8654	97.5089	#NA
SF21_Tr2011_16_[4952_-_8743]	SF21_Tr2011	3792	88.29	6.46418	H9J060	#NA	NA	InsectProt	Uncharacterized protein	92.57	955	71	2	928	3792	290	1215	0	1692	3792	1215	75.5538	78.6008	#NA
SF21_Tr934_6_[715_-_2574]	SF21_Tr934	1860	88.11	6.46123	D6WWS1	#NA	NA	InsectProt	Putative uncharacterized protein	54.56	614	236	12	142	1854	22	628	0	575	1860	628	99.0323	97.7707	GO:0016021 ; GO:0055085
SF21_Tr1406_5_[4326_-_5522]	SF21_Tr1406	1197	88.04	6.46009	Q8SXE4	#NA	NA	InsectProt	RH61266p	37.47	363	218	5	124	1185	10	368	4e-86	267	1197	370	90.9774	98.1081	GO:0003676 ; GO:0003677 ; GO:0015074
SF21_Tr11892_1_[261_-_1055]	SF21_Tr11892	795	88.04	6.46009	H9J5N7	#NA	NA	InsectProt	Uncharacterized protein	69.51	246	74	1	4	738	25	270	6e-124	355	795	270	92.8302	91.1111	#NA
SF21_Tr12830_9_[3752_-_1539]_R_Sense)	SF21_Tr12830	2214	88	6.45943	H9JSR6	#NA	NA	InsectProt	Uncharacterized protein	84.89	695	95	2	19	2073	353	1047	0	1189	2214	1050	94.1734	66.1905	#NA
SF21_Tr6781_15_[3847_-_2282]_R_Sense)	SF21_Tr6781	1566	87.93	6.45828	D2A0Y4	#NA	NA	InsectProt	Putative uncharacterized protein GLEAN_08294	56.98	516	222	4	7	1554	37	543	0	610	1566	555	98.8506	92.973	#NA
SF21_Tr1931_9_[2656_-_1724]_R_Sense)	SF21_Tr1931	933	87.89	6.45763	#NA	XP_002732986.1	291225980	InvertProt	PREDICTED: nuclear RNA export factor 1-like [Saccoglossus kowalevskii]	39.12	294	166	6	67	909	58	348	1e-58	195	933	348	94.5338	84.4828	#NA
SF21_Tr2020_2_[1292_-_240]_R_Sense)	SF21_Tr2020	1053	87.87	6.4573	H9J6L8	#NA	NA	InsectProt	Uncharacterized protein	72.38	344	90	4	25	1041	1	338	9e-153	434	1053	339	98.0057	101.475	#NA
SF21_Tr23785_1_[112_-_1362]	SF21_Tr23785	1251	87.83	6.45664	H9J3J1	#NA	NA	InsectProt	Uncharacterized protein	78.45	399	86	2	55	1251	1	395	0	630	1251	395	95.6835	101.013	#NA
SF21_Tr12979_4_[1528_-_797]_R_Sense)	SF21_Tr12979	732	87.75	6.45533	H9JHB2	#NA	NA	InsectProt	Uncharacterized protein	90.83	240	22	1	13	732	74	309	4e-137	389	732	309	98.3607	77.6699	#NA
SF21_Tr12035_8_[853_-_47]_R_Sense)	SF21_Tr12035	807	87.56	6.4522	Q0PVE2	#NA	NA	InsectProt	Aspartylglucosaminidase	66.53	248	83	0	37	780	103	350	6e-110	322	807	351	92.1933	70.6553	GO:0016787
SF21_Tr3537_1_[57_-_815]	SF21_Tr3537	759	86.99	6.44278	H9JAB7	#NA	NA	InsectProt	Uncharacterized protein	78.32	226	49	1	73	750	1	223	3e-117	338	759	303	89.3281	74.5875	#NA
SF21_Tr930_3_[1210_-_458]_R_Sense)	SF21_Tr930	753	86.95	6.44211	H9JBA5	#NA	NA	InsectProt	Uncharacterized protein	91.2	216	19	0	10	657	1	216	3e-137	387	753	244	86.0558	88.5246	#NA
SF21_Tr12026_5_[465_-_3017]	SF21_Tr12026	2553	86.79	6.43946	E9JEG5	#NA	NA	InsectProt	Acinus (Uncharacterized protein)	52.77	883	352	18	22	2475	1	809	0	671	2553	813	103.76	108.61	GO:0000166 ; GO:0003676
SF21_Tr6115_12_[3576_-_1837]_R_Sense)	SF21_Tr6115	1740	86.77	6.43912	#NA	XP_004921884.1	512887207	InvertProt	PREDICTED: hypoxia-inducible factor 1-alpha-like, partial [Bombyx mori]	70.21	517	150	11	199	1737	48	549	0	604	1740	550	89.1379	94	#NA
SF21_Tr3823_1_[166_-_1014]	SF21_Tr3823	849	86.73	6.43846	H9JDV9	#NA	NA	InsectProt	Uncharacterized protein	70.17	238	71	0	67	780	1	238	4e-105	306	849	238	84.0989	100	#NA
SF21_Tr337_1_[98_-_451]	SF21_Tr337	354	86.71	6.43813	Q2F5V2	#NA	NA	InsectProt	Transmembrane protein	80.87	115	22	0	10	354	2	116	5e-66	196	354	116	97.4576	99.1379	GO:0016021
SF21_Tr905_1_[220_-_1440]	SF21_Tr905	1221	86.57	6.4358	H9J1E9	#NA	NA	InsectProt	mRNA cap guanine-N7 methyltransferase (EC 2.1.1.56)	74.4	375	94	4	100	1218	26	393	0	580	1221	394	92.1376	95.1777	#NA
SF21_Tr23431_6_[2131_-_1148]_R_Sense)	SF21_Tr23431	984	86.53	6.43513	H6VTP5	#NA	NA	InsectProt	DnaJ-5 (Uncharacterized protein)	93.09	275	19	1	7	831	1	274	2e-153	435	984	351	83.8415	78.3476	#NA
SF21_Tr12610_8_[300_-_4871]	SF21_Tr12610	4572	86.53	6.43513	H9JMF8	#NA	NA	InsectProt	Uncharacterized protein	80.82	1074	166	9	1357	4458	1	1059	0	1644	4572	1138	70.4724	94.3761	#NA
SF21_Tr1150_2_[217_-_1599]	SF21_Tr1150	1383	86.28	6.43095	Q2F5W3	#NA	NA	InsectProt	Serine protease inhibitor serpin	67.36	386	126	0	226	1383	72	457	0	520	1383	458	83.731	84.2795	GO:0004867 ; GO:0008233
SF21_Tr834_3_[135_-_3662]	SF21_Tr834	3528	85.91	6.42475	H9J0I1	#NA	NA	InsectProt	DNA-directed RNA polymerase (EC 2.7.7.6)	95.32	1176	55	2	1	3528	1	1152	0	2162	3528	1152	100	102.083	#NA
SF21_Tr11836_1_[636_-_974]	SF21_Tr11836	339	85.87	6.42408	H9J7G4	#NA	NA	InsectProt	Uncharacterized protein	46.99	83	43	2	270	25	29	102	3e-17	72.4	339	103	73.4513	80.5825	#NA
SF21_Tr1045_6_[2661_-_1540]_R_Sense)	SF21_Tr1045	1122	85.83	6.42341	Q9VFE6	#NA	NA	InsectProt	RRP15-like protein	39.11	225	112	5	481	1080	39	260	1e-41	148	1122	276	60.1604	81.5217	GO:0003674 ; GO:0005575 ; GO:0008150
SF21_Tr1362_3_[151_-_1326]	SF21_Tr1362	1176	85.8	6.42291	D6X3T8	#NA	NA	InsectProt	Putative uncharacterized protein	78.04	337	74	0	115	1125	92	428	7e-177	501	1176	446	85.9694	75.5605	GO:0005523 ; GO:0005856
SF21_Tr12571_2_[287_-_1294]	SF21_Tr12571	1008	85.76	6.42223	Q8I9V7	#NA	NA	InsectProt	Caspase-1	81.72	279	51	0	58	894	15	293	5e-172	480	1008	293	83.0357	95.2218	GO:0004197 ; GO:0006508 ; GO:0006915 ; GO:0008233 ; GO:0008234 ; GO:0016787
SF21_Tr386_5_[148_-_1509]	SF21_Tr386	1362	85.71	6.42139	Q2F681	#NA	NA	InsectProt	Isocitrate dehydrogenase [NADP] (EC 1.1.1.42)	93.14	408	28	0	13	1236	1	408	0	782	1362	408	89.8678	100	GO:0000287 ; GO:0004450 ; GO:0006099 ; GO:0006102 ; GO:0016491 ; GO:0016616 ; GO:0046872 ; GO:0051287 ; GO:0055114
SF21_Tr1211_5_[2404_-_1511]_R_Sense)	SF21_Tr1211	894	85.6	6.41954	Q1G0N2	#NA	NA	InsectProt	Bmp-2	57.42	310	118	13	7	894	1	271	2e-66	211	894	297	104.027	104.377	GO:0000166 ; GO:0003676
SF21_Tr5616_2_[1335_-_727]_R_Sense)	SF21_Tr5616	609	85.59	6.41937	#NA	XP_002741178.1	291242568	InvertProt	PREDICTED: Fumarate hydratase, mitochondrial-like, partial [Saccoglossus kowalevskii]	66.48	182	61	1	548	3	14	193	3e-83	248	609	200	89.6552	91	#NA
SF21_Tr417_3_[166_-_1350]	SF21_Tr417	1185	85.58	6.4192	H9IZR5	#NA	NA	InsectProt	Uncharacterized protein	86.21	348	47	1	43	1083	2	349	0	586	1185	351	88.1013	99.1453	#NA
SF21_Tr10733_1_[67_-_468]	SF21_Tr10733	402	85.56	6.41886	H9JFW9	#NA	NA	InsectProt	Uncharacterized protein	67.47	83	27	0	73	321	1	83	7e-38	125	402	89	61.9403	93.2584	#NA
SF21_Tr12178_3_[383_-_1381]	SF21_Tr12178	999	85.48	6.41752	H9JD13	#NA	NA	InsectProt	Uncharacterized protein	97.3	222	6	0	106	771	1	222	2e-152	432	999	314	66.6667	70.7006	#NA
SF21_Tr7952_18_[2055_-_232]_R_Sense)	SF21_Tr7952	1824	85.45	6.41701	H9JQE2	#NA	NA	InsectProt	Uncharacterized protein	73.38	571	152	1	73	1785	1	555	0	828	1824	565	93.9145	101.062	#NA
SF21_Tr1960_9_[5525_-_8281]	SF21_Tr1960	2757	85.44	6.41684	H9JKC3	#NA	NA	InsectProt	Uncharacterized protein	86.63	875	113	4	145	2757	209	1053	0	1523	2757	1053	95.2122	83.0959	#NA
SF21_Tr1435_15_[972_-_223]_R_Sense)	SF21_Tr1435	750	85.36	6.41549	H9JL26	#NA	NA	InsectProt	Uncharacterized protein	72.57	175	48	2	698	174	1	172	2e-68	211	750	206	70	84.9515	#NA
SF21_Tr5905_20_[7324_-_6644]_R_Sense)	SF21_Tr5905	681	85.33	6.41498	#NA	XP_002573626.1	256074629	InvertProt	ubiquinone/menaquinone biosynthesis methyltransferase [Schistosoma mansoni]	43.42	152	78	3	434	3	1	137	6e-31	117	681	221	66.9604	68.7783	#NA
SF21_Tr465_10_[3172_-_767]_R_Sense)	SF21_Tr465	2406	85.24	6.41346	H9JC76	#NA	NA	InsectProt	Uncharacterized protein	90.13	547	54	0	739	2379	26	572	0	1034	2406	574	68.2045	95.2962	#NA
SF21_Tr3634_4_[1465_-_3048]	SF21_Tr3634	1584	85.12	6.41143	L0N4J3	#NA	NA	InsectProt	Cytochrome P450	64.17	508	182	0	61	1584	6	513	0	696	1584	516	96.2121	98.4496	#NA
SF21_Tr1753_1_[125_-_754]	SF21_Tr1753	630	85.1	6.41109	H9IXB5	#NA	NA	InsectProt	Uncharacterized protein	97.53	162	4	0	1	486	1	162	1e-112	320	630	162	77.1429	100	#NA
SF21_Tr3646_4_[4041_-_97]_R_Sense)	SF21_Tr3646	3945	85	6.40939	D6WU79	#NA	NA	InsectProt	Putative uncharacterized protein	45.15	1320	690	18	46	3903	10	1267	0	1082	3945	1267	100.38	104.183	GO:0003676 ; GO:0003677 ; GO:0008270 ; GO:0015074 ; GO:0046872
SF21_Tr13152_11_[6541_-_4745]_R_Sense)	SF21_Tr13152	1797	84.8	6.40599	H9IWC0	#NA	NA	InsectProt	Uncharacterized protein	88.17	524	61	2	229	1797	1	523	0	779	1797	523	87.4791	100.191	#NA
SF21_Tr3233_7_[3004_-_4176]	SF21_Tr3233	1173	84.78	6.40565	H9JP74	#NA	NA	InsectProt	Uncharacterized protein	68.05	410	112	5	1	1173	1	410	0	519	1173	413	104.859	99.2736	#NA
SF21_Tr2631_6_[2909_-_1398]_R_Sense)	SF21_Tr2631	1512	84.77	6.40548	G1UHW5	#NA	NA	InsectProt	Glycosyltransferase	59.15	399	134	9	361	1470	30	420	3e-155	449	1512	420	79.1667	95	#NA
SF21_Tr792_1_[100_-_1770]	SF21_Tr792	1671	84.76	6.40531	A5YRY8	#NA	NA	InsectProt	AMP-activated protein kinase alpha subunit	92.04	515	36	3	142	1671	6	519	0	932	1671	519	92.4596	99.2293	GO:0000166 ; GO:0004672 ; GO:0004674 ; GO:0005524 ; GO:0006468 ; GO:0016301 ; GO:0016310 ; GO:0016772
SF21_Tr3827_2_[1769_-_351]_R_Sense)	SF21_Tr3827	1419	84.76	6.40531	Q2F642	#NA	NA	InsectProt	Uridine 5'-monophosphate synthase	75.05	469	116	1	16	1419	5	473	0	694	1419	473	99.1543	99.1543	GO:0000287 ; GO:0003824 ; GO:0004588 ; GO:0004590 ; GO:0006207 ; GO:0006221 ; GO:0008152 ; GO:0009116 ; GO:0016740 ; GO:0044205
SF21_Tr6223_4_[1623_-_2468]	SF21_Tr6223	846	84.73	6.4048	Q17L51	XP_001659319.1	157119064	InvertProt	protein phosphatase 2c gamma [Aedes aegypti]	71.35	185	53	1	136	690	3	186	1e-94	283	846	260	65.6028	71.1538	GO:0003824 ; GO:0008152
SF21_Tr1812_2_[456_-_1496]	SF21_Tr1812	1041	84.63	6.4031	H9J7L4	#NA	NA	InsectProt	Uncharacterized protein	72.32	336	93	0	31	1038	1	336	1e-170	479	1041	337	96.83	99.7033	#NA
SF21_Tr3574_10_[8205_-_5368]_R_Sense)	SF21_Tr3574	2838	84.62	6.40293	D7GYM9	#NA	NA	InsectProt	Putative uncharacterized protein	49.94	863	424	6	70	2634	404	1265	0	845	2838	1302	91.2262	66.2826	GO:0003676 ; GO:0003677 ; GO:0003723 ; GO:0003964 ; GO:0004190 ; GO:0006278 ; GO:0006508 ; GO:0015074
SF21_Tr12377_2_[441_-_1403]	SF21_Tr12377	963	84.57	6.40207	H9JU42	#NA	NA	InsectProt	Uncharacterized protein	78.43	204	44	0	343	954	70	273	2e-104	308	963	290	63.5514	70.3448	#NA
SF21_Tr9417_3_[429_-_1]_R_Sense)	SF21_Tr9417	429	84.51	6.40105	#NA	XP_004932684.1	512933006	InvertProt	PREDICTED: uncharacterized protein LOC101737658 isoform X2 [Bombyx mori]	72.16	97	27	1	106	396	9	104	1e-47	152	429	104	67.8322	93.2692	#NA
SF21_Tr882_6_[3822_-_2863]_R_Sense)	SF21_Tr882	960	84.47	6.40037	H9JGA7	#NA	NA	InsectProt	Uncharacterized protein	77.78	324	63	3	16	960	71	394	0	506	960	394	101.25	82.2335	#NA
SF21_Tr838_2_[72_-_1094]	SF21_Tr838	1023	84.41	6.39934	H9JH89	#NA	NA	InsectProt	Uncharacterized protein	87.61	331	41	1	16	1008	1	329	0	581	1023	329	97.0674	100.608	#NA
SF21_Tr2410_3_[142_-_1086]	SF21_Tr2410	945	84.39	6.399	H9JUY5	#NA	NA	InsectProt	Uncharacterized protein	88.25	315	37	0	1	945	1	315	0	571	945	315	100	100	#NA
SF21_Tr2722_4_[1366_-_749]_R_Sense)	SF21_Tr2722	618	84.27	6.39695	Q9VQF8	#NA	NA	InsectProt	CG9960 (EC 2.1.1.-) (GH13185p)	43.38	219	111	2	1	618	1	219	5e-58	183	618	224	106.311	97.7679	GO:0003676 ; GO:0008168 ; GO:0016740 ; GO:0032259
SF21_Tr16368_3_[1254_-_2678]	SF21_Tr16368	1425	84.26	6.39678	H9ITR6	#NA	NA	InsectProt	Uncharacterized protein	68.47	406	125	5	217	1425	1	386	3e-169	483	1425	386	85.4737	105.181	#NA
SF21_Tr5304_5_[4609_-_3770]_R_Sense)	SF21_Tr5304	840	84.17	6.39523	D6WQX7	#NA	NA	InsectProt	GMP reductase (EC 1.7.1.7)	79.06	277	57	2	10	837	69	344	5e-161	452	840	345	98.9286	80.2899	GO:0003824 ; GO:0003920 ; GO:0008152 ; GO:0009117 ; GO:0016491 ; GO:0046872 ; GO:0055114
SF21_Tr11142_3_[909_-_304]_R_Sense)	SF21_Tr11142	606	84.12	6.39438	Q1HQ49	#NA	NA	InsectProt	Mitochondrial ribosomal protein L54	64.39	132	47	0	179	574	5	136	2e-39	133	606	143	65.3465	92.3077	GO:0005840
SF21_Tr11218_1_[196_-_1794]	SF21_Tr11218	1599	84.09	6.39386	Q6NL44	#NA	NA	InsectProt	CG33722, isoform B (CG33722, isoform C) (GH28815p)	31.81	503	314	10	13	1434	1	470	1e-69	232	1599	478	94.3715	105.23	GO:0005515
SF21_Tr991_8_[7039_-_1238]_R_Sense)	SF21_Tr991	5802	84.07	6.39352	H9J2D5	#NA	NA	InsectProt	Uncharacterized protein	70.65	1465	417	24	190	4545	1	1434	0	1915	5802	1437	75.7497	101.949	#NA
SF21_Tr13555_8_[947_-_111]_R_Sense)	SF21_Tr13555	837	84.05	6.39318	H9J0E3	#NA	NA	InsectProt	Uncharacterized protein	81.39	274	51	0	16	837	1	274	6e-168	467	837	274	98.2079	100	#NA
SF21_Tr3719_4_[522_-_100]_R_Sense)	SF21_Tr3719	423	84.01	6.39249	H9IX42	#NA	NA	InsectProt	Uncharacterized protein	96.84	95	3	0	1	285	1	95	1e-64	194	423	139	67.3759	68.3453	#NA
SF21_Tr16944_5_[1989_-_1549]_R_Sense)	SF21_Tr16944	441	84.01	6.39249	B5DV75	XP_002136790.1	198477035	InvertProt	GA22530 [Drosophila pseudoobscura pseudoobscura]	63.56	118	43	0	1	354	36	153	2e-44	146	441	153	80.2721	77.1242	GO:0003723 ; GO:0003725 ; GO:0005622
SF21_Tr6413_11_[3049_-_1280]_R_Sense)	SF21_Tr6413	1770	83.98	6.39197	H9J9J6	#NA	NA	InsectProt	Uncharacterized protein	81.84	534	97	0	169	1770	11	544	0	855	1770	544	90.5085	98.1618	#NA
SF21_Tr22361_2_[36_-_1610]	SF21_Tr22361	1575	83.94	6.39129	Q6NNZ7	#NA	NA	InsectProt	HL01545p (Fragment)	59.29	339	138	0	388	1404	223	561	4e-138	412	1575	561	64.5714	60.4278	GO:0005622 ; GO:0006464 ; GO:0016881
SF21_Tr2198_6_[2869_-_2090]_R_Sense)	SF21_Tr2198	780	83.93	6.39111	H9JM69	#NA	NA	InsectProt	Uncharacterized protein	89.24	251	27	1	28	780	1	250	3e-160	446	780	250	96.5385	100.4	#NA
SF21_Tr321_3_[1065_-_1]_R_Sense)	SF21_Tr321	1065	83.92	6.39094	D6W7D8	#NA	NA	InsectProt	Putative uncharacterized protein	68.44	263	74	7	82	843	1	258	2e-116	344	1065	395	74.0845	66.5823	GO:0005622 ; GO:0008270
SF21_Tr1631_1_[251_-_808]	SF21_Tr1631	558	83.84	6.38957	H9JP27	#NA	NA	InsectProt	Uncharacterized protein	92.09	177	14	0	28	558	12	188	1e-116	330	558	188	95.1613	94.1489	#NA
SF21_Tr2053_13_[8796_-_6805]_R_Sense)	SF21_Tr2053	1992	83.83	6.38939	H9J7I1	#NA	NA	InsectProt	Uncharacterized protein	84.96	665	99	2	1	1992	1	664	0	1107	1992	850	100.151	78.2353	#NA
SF21_Tr21819_9_[2776_-_1367]_R_Sense)	SF21_Tr21819	1410	83.74	6.38785	H9ITY4	#NA	NA	InsectProt	Uncharacterized protein	77.68	466	104	2	1	1398	1	462	0	704	1410	464	99.1489	100.431	#NA
SF21_Tr17962_13_[2053_-_2]_R_Sense)	SF21_Tr17962	2052	83.65	6.38629	H9IWA9	#NA	NA	InsectProt	Uncharacterized protein	97.37	684	17	1	1	2049	285	968	0	1252	2052	1032	100	66.2791	#NA
SF21_Tr3762_7_[2521_-_1244]_R_Sense)	SF21_Tr3762	1278	83.65	6.38629	H9JM59	#NA	NA	InsectProt	Uncharacterized protein	74.21	349	88	2	28	1068	1	349	0	526	1278	360	81.9249	96.9444	#NA
SF21_Tr3219_2_[518_-_1435]	SF21_Tr3219	918	83.48	6.38336	H9J7G7	#NA	NA	InsectProt	Uncharacterized protein	74.18	306	79	0	1	918	78	383	7e-161	454	918	386	100	79.2746	#NA
SF21_Tr280_1_[14_-_466]	SF21_Tr280	453	83.47	6.38319	H9JFS4	#NA	NA	InsectProt	Uncharacterized protein	71.32	129	37	1	55	441	6	133	9e-46	147	453	139	85.4305	92.8058	#NA
SF21_Tr10861_1_[4_-_615]	SF21_Tr10861	612	83.46	6.38301	Q2F694	#NA	NA	InsectProt	Glucosamine-6-phosphate N-acetyltransferase	92.66	177	13	0	1	531	22	198	5e-119	337	612	198	86.7647	89.3939	GO:0008080 ; GO:0008152 ; GO:0016740
SF21_Tr7100_2_[431_-_2347]	SF21_Tr7100	1917	83.4	6.38198	D6W6R5	#NA	NA	InsectProt	Serine protease P44	34.24	406	252	15	745	1917	93	477	8e-61	212	1917	506	63.5368	80.2372	GO:0003824 ; GO:0004252 ; GO:0006508 ; GO:0008233 ; GO:0008236 ; GO:0016787
SF21_Tr5665_27_[2992_-_2540]_R_Sense)	SF21_Tr5665	453	83.38	6.38163	H9J3A4	#NA	NA	InsectProt	Uncharacterized protein	73.91	138	36	0	1	414	1	138	1e-64	195	453	140	91.3907	98.5714	#NA
SF21_Tr6570_20_[1418_-_1008]_R_Sense)	SF21_Tr6570	411	83.35	6.38111	B3SFL8	XP_002119037.1	196019762	InvertProt	hypothetical protein TRIADDRAFT_35084 [Trichoplax adhaerens]	34.52	84	55	1	160	411	19	100	1e-06	47.8	411	105	61.3139	80	#NA
SF21_Tr3201_5_[4029_-_2716]_R_Sense)	SF21_Tr3201	1314	83.27	6.37972	H9J9C1	#NA	NA	InsectProt	Uncharacterized protein	46.51	301	153	5	361	1239	7	305	2e-86	268	1314	309	68.7215	97.411	#NA
SF21_Tr12713_2_[2305_-_1679]_R_Sense)	SF21_Tr12713	627	83.25	6.37938	H9JFS3	#NA	NA	InsectProt	Uncharacterized protein	65.7	207	71	1	7	627	34	217	4e-78	234	627	217	99.0431	95.3917	#NA
SF21_Tr10822_1_[360_-_3488]	SF21_Tr10822	3129	83.22	6.37886	H9JBX2	#NA	NA	InsectProt	Uncharacterized protein	93.48	1043	67	2	4	3129	1	1042	0	1755	3129	1042	100	100.096	#NA
SF21_Tr12977_5_[3995_-_1302]_R_Sense)	SF21_Tr12977	2694	83.18	6.37816	H9IW47	#NA	NA	InsectProt	Uncharacterized protein	54.31	580	254	9	802	2508	116	678	1e-160	491	2694	824	64.588	70.3883	#NA
SF21_Tr2077_3_[2055_-_2804]	SF21_Tr2077	750	83.15	6.37764	D6WXX3	#NA	NA	InsectProt	Putative uncharacterized protein	38.1	189	110	2	94	639	47	233	2e-42	146	750	255	75.6	74.1176	#NA
SF21_Tr22107_1_[416_-_1456]	SF21_Tr22107	1041	83.1	6.37678	D6WFJ2	#NA	NA	InsectProt	Putative uncharacterized protein	51.59	347	165	3	10	1041	9	353	4e-124	362	1041	353	100	98.3003	GO:0016740 ; GO:0016757
SF21_Tr796_1_[3_-_800]	SF21_Tr796	798	83.05	6.37591	Q1HPQ1	#NA	NA	InsectProt	Thioredoxin peroxidase	81.5	227	42	0	118	798	1	227	2e-136	385	798	227	85.3383	100	GO:0004601 ; GO:0016209 ; GO:0016491 ; GO:0045454 ; GO:0051920 ; GO:0055114
SF21_Tr3129_1_[1209_-_1]_R_Sense)	SF21_Tr3129	1209	82.68	6.36947	G9LPS8	#NA	NA	InsectProt	UDP-glycosyltransferase UGT33D7	60.52	347	135	2	175	1209	16	362	5e-152	441	1209	515	86.1042	67.3786	#NA
SF21_Tr11450_2_[1045_-_1788]	SF21_Tr11450	744	82.62	6.36842	H9J8T5	#NA	NA	InsectProt	Uncharacterized protein	71.6	162	46	0	55	540	11	172	1e-72	222	744	230	65.3226	70.4348	#NA
SF21_Tr12744_2_[3850_-_3251]_R_Sense)	SF21_Tr12744	600	82.6	6.36807	Q8T0Z6	#NA	NA	InsectProt	Ubiquitin conjugating enzyme-like protein (Uncharacterized protein)	82.83	198	34	0	4	597	1	198	1e-121	343	600	199	99	99.4975	GO:0016874 ; GO:0016881
SF21_Tr10754_13_[3518_-_7834]	SF21_Tr10754	4317	82.57	6.36755	D6WLS5	#NA	NA	InsectProt	Putative uncharacterized protein	47.6	1355	698	8	235	4263	1	1318	0	1174	4317	1341	94.1626	101.044	GO:0000166 ; GO:0005524 ; GO:0006200 ; GO:0006810 ; GO:0016021 ; GO:0016887 ; GO:0017111 ; GO:0042626 ; GO:0055085
SF21_Tr6577_2_[1163_-_1630]	SF21_Tr6577	468	82.48	6.36597	D6WQT6	#NA	NA	InsectProt	Putative uncharacterized protein	96.33	109	4	0	142	468	10	118	2e-74	219	468	118	69.8718	92.3729	GO:0006511
SF21_Tr23495_3_[1769_-_2785]	SF21_Tr23495	1017	82.45	6.36545	H9JNP0	#NA	NA	InsectProt	Uncharacterized protein	70.27	296	84	4	920	45	1	290	9e-136	389	1017	291	87.3156	101.718	#NA
SF21_Tr960_3_[2846_-_1452]_R_Sense)	SF21_Tr960	1395	82.44	6.36527	B4YQA2	#NA	NA	InsectProt	Ribosomal protein S6 kinase	93.51	416	27	1	148	1395	32	446	0	793	1395	446	89.4624	93.2735	GO:0000166 ; GO:0004672 ; GO:0004674 ; GO:0005524 ; GO:0005840 ; GO:0006468 ; GO:0007165 ; GO:0016301 ; GO:0016310 ; GO:0016740 ; GO:0016772
SF21_Tr2936_3_[115_-_2382]	SF21_Tr2936	2268	82.35	6.3637	D6X3F6	#NA	NA	InsectProt	Putative uncharacterized protein	48.53	750	354	15	43	2196	4	737	0	607	2268	761	99.2063	98.5545	GO:0000166 ; GO:0003676 ; GO:0003723 ; GO:0004386 ; GO:0005524 ; GO:0005634 ; GO:0008026 ; GO:0016787 ; GO:0016818
SF21_Tr1583_10_[8370_-_8756]	SF21_Tr1583	387	82.31	6.363	#NA	XP_003485529.1	350399455	InvertProt	PREDICTED: ADP-ribosylation factor 2-like [Bombus impatiens]	56.25	80	35	0	6	245	15	94	5e-29	104	387	99	62.0155	80.8081	#NA
SF21_Tr22340_3_[1046_-_2068]	SF21_Tr22340	1023	82.26	6.36212	H9IW33	#NA	NA	InsectProt	Uncharacterized protein	75.66	341	83	2	1	1023	1	339	0	514	1023	396	100	86.1111	#NA
SF21_Tr3852_2_[1557_-_481]_R_Sense)	SF21_Tr3852	1077	82.11	6.35949	H9IWQ3	#NA	NA	InsectProt	Uncharacterized protein	30.09	226	157	3	142	816	83	304	6e-21	93.6	1077	318	62.9526	71.0692	#NA
SF21_Tr2324_1_[1092_-_2063]	SF21_Tr2324	972	81.97	6.35702	B5DWS8	XP_002137254.1	198451208	InvertProt	GA26660 [Drosophila pseudoobscura pseudoobscura]	34.87	195	105	11	193	711	11	194	4e-30	117	972	201	60.1852	97.0149	#NA
SF21_Tr14252_4_[2083_-_2499]	SF21_Tr14252	417	81.93	6.35632	B4L206	XP_002010410.1	195131957	InvertProt	GI15909 [Drosophila mojavensis]	91.6	119	10	0	61	417	19	137	2e-75	224	417	137	85.6115	86.8613	GO:0008537
SF21_Tr12225_7_[2265_-_1522]_R_Sense)	SF21_Tr12225	744	81.88	6.35544	H9JQZ1	#NA	NA	InsectProt	Uncharacterized protein	77.21	215	49	1	37	681	1	214	6e-105	305	744	236	86.6935	91.1017	#NA
SF21_Tr1444_7_[5920_-_5246]_R_Sense)	SF21_Tr1444	675	81.82	6.35438	E9JEH5	#NA	NA	InsectProt	Fadd (Uncharacterized protein)	49.1	222	112	2	1	663	1	221	6e-66	204	675	221	98.6667	100.452	GO:0007165
SF21_Tr2806_4_[5338_-_6411]	SF21_Tr2806	1074	81.81	6.35421	H9JAP5	#NA	NA	InsectProt	Uncharacterized protein	100	221	0	0	136	798	1	221	2e-152	431	1074	270	61.7318	81.8519	#NA
SF21_Tr1980_5_[5276_-_4341]_R_Sense)	SF21_Tr1980	936	81.76	6.35332	H9JHD0	#NA	NA	InsectProt	Uncharacterized protein	95.93	295	12	0	4	888	1	295	0	569	936	295	94.5513	100	#NA
SF21_Tr2565_64_[24886_-_1355]_R_Sense)	SF21_Tr2565	23532	81.74	6.35297	D6WPG8	#NA	NA	InsectProt	Putative uncharacterized protein	56.11	5302	2257	37	7078	22773	3050	8277	0	5427	23532	8629	67.5931	61.444	GO:0003779 ; GO:0005509 ; GO:0005856 ; GO:0007050
SF21_Tr7852_8_[1667_-_3]_R_Sense)	SF21_Tr7852	1665	81.73	6.35279	B3DMQ0	#NA	NA	InsectProt	GH27715p	63.34	341	114	5	1	990	1	321	4e-114	347	1665	426	61.4414	80.0469	#NA
SF21_Tr12955_9_[1461_-_4652]	SF21_Tr12955	3192	81.67	6.35173	D6W8W0	#NA	NA	InsectProt	Draper	52.78	972	439	14	97	2952	20	979	0	1171	3192	993	91.3534	97.8852	#NA
SF21_Tr11600_5_[830_-_2446]	SF21_Tr11600	1617	81.62	6.35085	H9ITD6	#NA	NA	InsectProt	Uncharacterized protein	91.63	430	36	3	268	1557	28	453	0	661	1617	472	79.7774	91.1017	#NA
SF21_Tr3758_2_[694_-_77]_R_Sense)	SF21_Tr3758	618	81.55	6.34961	H9JBW5	#NA	NA	InsectProt	Uncharacterized protein	81.07	206	39	0	1	618	1	206	1e-68	209	618	206	100	100	#NA
SF21_Tr10787_7_[5600_-_3456]_R_Sense)	SF21_Tr10787	2145	81.53	6.34926	Q19S69	#NA	NA	InsectProt	Telomerase reverse transcriptase	55.04	705	316	2	28	2139	1	702	0	798	2145	703	98.6014	100.284	GO:0003723 ; GO:0003964 ; GO:0006278
SF21_Tr307_7_[1859_-_141]_R_Sense)	SF21_Tr307	1719	81.52	6.34908	P30640	#NA	NA	InsectProt	BUD13 homolog	34.28	353	182	7	793	1701	112	452	1e-53	190	1719	458	61.6056	77.0742	GO:0000003 ; GO:0002009 ; GO:0002119 ; GO:0006898 ; GO:0007126 ; GO:0009792 ; GO:0040007 ; GO:0040011 ; GO:0040035 ; GO:0045132
SF21_Tr12051_6_[1093_-_3753]	SF21_Tr12051	2661	81.37	6.34643	D6WXS4	#NA	NA	InsectProt	Putative uncharacterized protein	72.81	857	211	9	1	2505	283	1126	0	1231	2661	1136	96.6178	75.4401	GO:0003824 ; GO:0004114 ; GO:0007165 ; GO:0008081 ; GO:0008152 ; GO:0016787 ; GO:0046872
SF21_Tr8642_3_[808_-_1899]	SF21_Tr8642	1092	81.27	6.34465	H9JTU1	#NA	NA	InsectProt	Uncharacterized protein (Fragment)	91.24	251	22	0	304	1056	23	273	8e-168	471	1092	285	68.956	88.0702	#NA
SF21_Tr3270_5_[2451_-_1027]_R_Sense)	SF21_Tr3270	1425	81.2	6.34341	H9J8V1	#NA	NA	InsectProt	Uncharacterized protein	58.03	417	175	0	175	1425	10	426	0	526	1425	426	87.7895	97.8873	#NA
SF21_Tr10363_2_[956_-_1351]	SF21_Tr10363	396	81.17	6.34287	H9JKD3	#NA	NA	InsectProt	Uncharacterized protein	64.42	104	36	1	28	336	1	104	6e-28	100	396	113	78.7879	92.0354	#NA
SF21_Tr18728_3_[685_-_2319]	SF21_Tr18728	1635	81.09	6.34145	Q2QAJ8	#NA	NA	InsectProt	Sterol carrier protein x	88.43	536	61	1	31	1635	1	536	0	968	1635	536	98.3486	100	GO:0003824 ; GO:0008152 ; GO:0016747 ; GO:0032934
SF21_Tr1615_2_[594_-_64]_R_Sense)	SF21_Tr1615	531	81.07	6.3411	H9JD53	#NA	NA	InsectProt	Uncharacterized protein	81.74	115	21	0	166	510	2	116	3e-64	194	531	116	64.9718	99.1379	#NA
SF21_Tr352_2_[858_-_61]_R_Sense)	SF21_Tr352	798	81.06	6.34092	H9JM17	#NA	NA	InsectProt	Uncharacterized protein (Fragment)	75.43	232	57	0	100	795	1	232	1e-131	373	798	232	87.218	100	#NA
SF21_Tr16584_5_[8928_-_7708]_R_Sense)	SF21_Tr16584	1221	80.91	6.33825	H9J3P9	#NA	NA	InsectProt	Uncharacterized protein (Vps23)	77.35	309	70	2	295	1221	1	304	2e-138	399	1221	304	75.9214	101.645	#NA
SF21_Tr3832_7_[3475_-_2093]_R_Sense)	SF21_Tr3832	1383	80.85	6.33718	H9J3L5	#NA	NA	InsectProt	Uncharacterized protein	75.74	408	95	2	121	1332	1	407	0	523	1383	407	88.5033	100.246	#NA
SF21_Tr2249_4_[2605_-_1781]_R_Sense)	SF21_Tr2249	825	80.84	6.337	Q9VDY8	#NA	NA	InsectProt	MIP08680p (Phosphatidylinositol transfer protein) (Vibrator)	76.67	270	63	0	10	819	1	270	6e-157	439	825	272	98.1818	99.2647	GO:0005622 ; GO:0006810
SF21_Tr12544_12_[3458_-_1266]_R_Sense)	SF21_Tr12544	2193	80.84	6.337	H9J2Q1	#NA	NA	InsectProt	Uncharacterized protein (Fragment)	79.06	726	132	4	43	2160	1	718	0	1155	2193	718	99.316	101.114	#NA
SF21_Tr7613_7_[4617_-_2542]_R_Sense)	SF21_Tr7613	2076	80.79	6.3361	Q9VSL7	#NA	NA	InsectProt	Zinc transporter foi (Protein fear-of-intimacy) (Protein kastchen)	35.77	752	417	21	19	2076	1	695	4e-107	342	2076	706	108.671	106.516	GO:0005385 ; GO:0005515 ; GO:0005886 ; GO:0005887 ; GO:0006810 ; GO:0006811 ; GO:0006829 ; GO:0007275 ; GO:0007280 ; GO:0007399 ; GO:0007417 ; GO:0007506 ; GO:0008354 ; GO:0008406 ; GO:0009986 ; GO:0016020 ; GO:0016021 ; GO:0016477 ; GO:0030001 ; GO:0030154 ; GO:0035147 ; GO:0035262 ; GO:0046873 ; GO:0055085 ; GO:0071577
SF21_Tr3158_1_[364_-_3606]	SF21_Tr3158	3243	80.78	6.33593	H9JWT1	#NA	NA	InsectProt	Uncharacterized protein	59.33	1067	432	3	40	3234	10	1075	0	1343	3243	1076	98.7049	99.1636	#NA
SF21_Tr19511_2_[937_-_335]_R_Sense)	SF21_Tr19511	603	80.77	6.33575	H9J118	#NA	NA	InsectProt	Uncharacterized protein	81.62	185	34	0	49	603	1	185	4e-114	324	603	185	92.0398	100	#NA
SF21_Tr701_2_[2857_-_2492]_R_Sense)	SF21_Tr701	366	80.65	6.3336	H9JVR0	#NA	NA	InsectProt	Uncharacterized protein	90.7	86	8	0	97	354	1	86	4e-51	158	366	106	70.4918	81.1321	#NA
SF21_Tr13528_4_[3589_-_2636]_R_Sense)	SF21_Tr13528	954	80.63	6.33324	H9JCQ2	#NA	NA	InsectProt	Uncharacterized protein	76.66	317	74	1	4	954	1	316	0	510	954	316	99.6855	100.316	#NA
SF21_Tr14997_4_[2280_-_946]_R_Sense)	SF21_Tr14997	1335	80.6	6.33271	H6VTQ4	#NA	NA	InsectProt	DnaJ-14	81.98	444	80	4	1	1332	1	439	0	719	1335	537	99.7753	82.6816	#NA
SF21_Tr6513_13_[1576_-_2]_R_Sense)	SF21_Tr6513	1575	80.47	6.33038	H9JE35	#NA	NA	InsectProt	Uncharacterized protein	61.52	486	187	2	115	1572	25	504	0	615	1575	520	92.5714	93.4615	#NA
SF21_Tr3833_2_[975_-_52]_R_Sense)	SF21_Tr3833	924	80.46	6.3302	D6X457	#NA	NA	InsectProt	Putative uncharacterized protein	78.1	306	67	0	7	924	1	306	2e-165	463	924	306	99.3506	100	GO:0000154 ; GO:0000179 ; GO:0005737 ; GO:0006364 ; GO:0008649 ; GO:0016433 ; GO:0031167
SF21_Tr12103_24_[7837_-_2213]_R_Sense)	SF21_Tr12103	5625	80.4	6.32912	H9J896	#NA	NA	InsectProt	Uncharacterized protein	51.81	1876	866	28	112	5625	82	1721	0	1545	5625	1721	100.053	109.006	#NA
SF21_Tr475_1_[136_-_1620]	SF21_Tr475	1485	80.4	6.32912	H9J2K9	#NA	NA	InsectProt	Uncharacterized protein	62.59	433	149	11	31	1290	1	423	3e-177	505	1485	423	87.4747	102.364	#NA
SF21_Tr13168_1_[114_-_710]	SF21_Tr13168	597	80.38	6.32876	H9IW65	#NA	NA	InsectProt	Uncharacterized protein	64.71	187	66	0	37	597	1	187	1e-94	275	597	188	93.9698	99.4681	#NA
SF21_Tr3787_1_[187_-_993]	SF21_Tr3787	807	80.37	6.32859	H9JB94	#NA	NA	InsectProt	Uncharacterized protein	92.25	258	20	0	34	807	7	264	2e-179	495	807	264	95.9108	97.7273	#NA
SF21_Tr324_1_[929_-_453]_R_Sense)	SF21_Tr324	477	80.35	6.32823	Q2F656	#NA	NA	InsectProt	Ribosomal protein L20 (Uncharacterized protein)	77.99	159	35	0	1	477	1	159	2e-89	259	477	159	100	100	GO:0003735 ; GO:0005622 ; GO:0005840 ; GO:0006412 ; GO:0019843 ; GO:0030529
SF21_Tr6346_7_[5866_-_5552]_R_Sense)	SF21_Tr6346	315	80.32	6.32769	D6WXU2	#NA	NA	InsectProt	Putative uncharacterized protein	31.88	69	46	2	304	101	23	86	5.1	26.9	315	92	65.7143	75	#NA
SF21_Tr1911_19_[7848_-_3433]_R_Sense)	SF21_Tr1911	4416	80.24	6.32625	D6WZM4	#NA	NA	InsectProt	Putative uncharacterized protein	57.54	909	341	16	1738	4329	423	1285	0	796	4416	1285	61.7527	70.7393	GO:0005622 ; GO:0006464 ; GO:0016881
SF21_Tr1947_7_[2265_-_5096]	SF21_Tr1947	2832	80.22	6.32589	B6VAC6	#NA	NA	InsectProt	AND1/Ctf4	79.26	945	195	6	1	2832	1	937	0	1507	2832	937	100.106	100.854	#NA
SF21_Tr2301_30_[13110_-_10414]_R_Sense)	SF21_Tr2301	2697	80.2	6.32553	B2CMB5	#NA	NA	InsectProt	Phosphorylase (EC 2.4.1.1)	92.98	840	59	0	175	2694	1	840	0	1543	2697	841	93.4372	99.8811	GO:0004645 ; GO:0005975 ; GO:0016740 ; GO:0016757 ; GO:0030170
SF21_Tr1741_1_[119_-_559]	SF21_Tr1741	441	80.16	6.32481	E9JEI2	#NA	NA	InsectProt	Survivin-2 (Uncharacterized protein)	82.71	133	23	0	31	429	4	136	6e-82	238	441	136	90.4762	97.7941	GO:0005622
SF21_Tr1884_5_[1251_-_634]_R_Sense)	SF21_Tr1884	618	80.16	6.32481	H9J439	#NA	NA	InsectProt	Uncharacterized protein	86.53	193	26	1	7	585	1	191	7e-113	321	618	192	93.6893	100.521	#NA
SF21_Tr1389_14_[4375_-_1814]_R_Sense)	SF21_Tr1389	2562	80.1	6.32373	H9JND0	#NA	NA	InsectProt	Uncharacterized protein	97.07	852	25	0	1	2556	202	1053	0	1679	2562	1056	99.7658	80.6818	#NA
SF21_Tr2143_2_[208_-_1542]	SF21_Tr2143	1335	80.09	6.32355	H9JSI4	#NA	NA	InsectProt	Uncharacterized protein	100	330	0	0	346	1335	1	330	0	585	1335	330	74.1573	100	#NA
SF21_Tr2699_6_[2640_-_289]_R_Sense)	SF21_Tr2699	2352	79.89	6.31994	H9J694	#NA	NA	InsectProt	Uncharacterized protein	88.2	737	87	0	142	2352	1	737	0	1262	2352	737	94.0051	100	#NA
SF21_Tr1474_3_[2095_-_1091]_R_Sense)	SF21_Tr1474	1005	79.87	6.31958	H9JQI5	#NA	NA	InsectProt	Uncharacterized protein	83.33	300	50	1	106	1005	6	302	6e-176	491	1005	303	89.5522	99.0099	#NA
SF21_Tr16398_2_[274_-_1776]	SF21_Tr16398	1503	79.8	6.31832	H9ITG9	#NA	NA	InsectProt	Uncharacterized protein	63.24	476	175	3	67	1494	16	438	0	625	1503	439	95.01	108.428	#NA
SF21_Tr6788_1_[964_-_536]_R_Sense)	SF21_Tr6788	429	79.65	6.3156	B4JVW2	XP_001995028.1	195056257	InvertProt	GH22862 [Drosophila grimshawi]	58.14	86	35	3	422	168	16	97	7e-17	74.3	429	97	60.1399	88.6598	#NA
SF21_Tr14078_1_[228_-_1106]	SF21_Tr14078	879	79.62	6.31506	Q2F5L0	#NA	NA	InsectProt	Signal sequence receptor (Uncharacterized protein)	88.26	213	25	0	241	879	67	279	6e-102	300	879	279	72.6962	76.3441	GO:0004872 ; GO:0005783
SF21_Tr3679_3_[108_-_1334]	SF21_Tr3679	1227	79.51	6.31306	D6WWM1	#NA	NA	InsectProt	Putative uncharacterized protein	80.75	400	77	0	22	1221	8	407	0	642	1227	410	97.7995	97.561	GO:0005488
SF21_Tr7451_3_[3353_-_2574]_R_Sense)	SF21_Tr7451	780	79.5	6.31288	H9IUC4	#NA	NA	InsectProt	Uncharacterized protein	81.3	246	46	1	34	771	3	242	7e-146	409	780	242	94.6154	101.653	#NA
SF21_Tr2653_5_[4395_-_5633]	SF21_Tr2653	1239	79.49	6.3127	B3MZ24	XP_001966580.1	194768963	InvertProt	GF22249 [Drosophila ananassae]	37.33	300	154	8	340	1137	6	295	1e-62	209	1239	358	72.6392	83.7989	#NA
SF21_Tr373_1_[1106_-_447]_R_Sense)	SF21_Tr373	660	79.48	6.31252	Q7K2L7	#NA	NA	InsectProt	CG17765 (GH27120p)	61.66	193	59	2	115	648	6	198	2e-81	242	660	199	87.7273	96.9849	GO:0005509 ; GO:0005515 ; GO:0042802
SF21_Tr6822_9_[2914_-_6066]	SF21_Tr6822	3153	79.47	6.31234	D2Y4R2	#NA	NA	InsectProt	Coatomer protein complex subunit alpha	82.58	999	173	4	160	3153	239	1230	0	1597	3153	1230	95.0523	81.2195	GO:0005198 ; GO:0006886 ; GO:0016192 ; GO:0030117 ; GO:0030126
SF21_Tr2490_1_[11_-_478]	SF21_Tr2490	468	79.47	6.31234	D6WH24	#NA	NA	InsectProt	Putative uncharacterized protein	86.36	154	21	0	7	468	1	154	2e-102	291	468	154	98.7179	100	GO:0016881
SF21_Tr6903_1_[4_-_1026]	SF21_Tr6903	1023	79.46	6.31216	H9JD40	#NA	NA	InsectProt	Uncharacterized protein	79.69	320	65	1	64	1023	168	484	7e-135	394	1023	484	93.8416	66.1157	#NA
SF21_Tr8314_4_[543_-_103]_R_Sense)	SF21_Tr8314	441	79.45	6.31198	H9JNL3	#NA	NA	InsectProt	Uncharacterized protein	86.46	96	13	0	154	441	30	125	3e-57	176	441	125	65.3061	76.8	#NA
SF21_Tr2103_10_[5164_-_9456]	SF21_Tr2103	4293	79.37	6.31052	H9JAP4	#NA	NA	InsectProt	Uncharacterized protein	69.17	1385	426	3	142	4293	352	1728	0	1645	4293	1728	96.7855	80.1505	#NA
SF21_Tr1269_5_[2483_-_1503]_R_Sense)	SF21_Tr1269	981	79.34	6.30998	F2XHI7	#NA	NA	InsectProt	SOCS2-12	84.5	258	38	2	214	981	7	263	3e-155	436	981	263	78.8991	98.0989	GO:0005622 ; GO:0035556
SF21_Tr16734_8_[2983_-_497]_R_Sense)	SF21_Tr16734	2487	79.33	6.30979	#NA	XP_004922569.1	512890764	InvertProt	PREDICTED: uncharacterized protein LOC101738067 [Bombyx mori]	76.41	831	192	4	7	2487	1	827	0	1240	2487	827	100.241	100.484	#NA
SF21_Tr3813_2_[173_-_1078]	SF21_Tr3813	906	79.29	6.30907	H9J6T0	#NA	NA	InsectProt	Uncharacterized protein	72.26	292	81	3	1	876	1	282	2e-134	384	906	296	96.6887	98.6486	#NA
SF21_Tr3746_2_[1027_-_350]_R_Sense)	SF21_Tr3746	678	79.24	6.30816	H9IUJ1	#NA	NA	InsectProt	Uncharacterized protein	68.88	196	61	0	91	678	1	196	2e-99	288	678	196	86.7257	100	#NA
SF21_Tr5888_2_[5_-_1933]	SF21_Tr5888	1929	79.04	6.30451	Q9VIK1	#NA	NA	InsectProt	CG9318 (LD44273p)	76.01	642	154	4	4	1929	23	659	0	976	1929	659	99.8445	97.4203	GO:0016021
SF21_Tr19503_5_[1383_-_334]_R_Sense)	SF21_Tr19503	1050	79.03	6.30433	H9J463	#NA	NA	InsectProt	Uncharacterized protein	94.69	320	17	0	1	960	1	320	0	564	1050	332	91.4286	96.3855	#NA
SF21_Tr6518_9_[4423_-_1823]_R_Sense)	SF21_Tr6518	2601	78.95	6.30287	H9JT24	#NA	NA	InsectProt	Uncharacterized protein	73.72	818	210	21	1	2439	1	798	0	1056	2601	817	94.3483	100.122	#NA
SF21_Tr16350_4_[1288_-_500]_R_Sense)	SF21_Tr16350	789	78.94	6.30268	Q2F5L6	#NA	NA	InsectProt	Stromal cell-derived factor 2 (Uncharacterized protein)	85.35	198	29	0	196	789	27	224	1e-122	350	789	224	75.2852	88.3929	GO:0016020
SF21_Tr5837_4_[2532_-_3893]	SF21_Tr5837	1362	78.88	6.30159	H9IUJ2	#NA	NA	InsectProt	Uncharacterized protein	56.47	340	147	2	346	1362	1	338	2e-90	279	1362	338	74.8899	100.592	#NA
SF21_Tr8843_9_[513_-_1]_R_Sense)	SF21_Tr8843	513	78.85	6.30104	H9JQG5	#NA	NA	InsectProt	Uncharacterized protein	84.75	118	18	0	22	375	1	118	3e-59	181	513	118	69.0058	100	#NA
SF21_Tr13347_1_[136_-_747]	SF21_Tr13347	612	78.81	6.30031	H9JD55	#NA	NA	InsectProt	Uncharacterized protein	50.3	167	83	0	109	609	4	170	1e-44	147	612	171	81.8627	97.6608	#NA
SF21_Tr7489_1_[414_-_1511]	SF21_Tr7489	1098	78.69	6.29811	H9J100	#NA	NA	InsectProt	Uncharacterized protein	50.29	348	172	6	55	1095	12	304	2e-109	323	1098	306	95.082	113.725	#NA
SF21_Tr13136_7_[5069_-_2826]_R_Sense)	SF21_Tr13136	2244	78.68	6.29793	H9J476	#NA	NA	InsectProt	Uncharacterized protein	63.01	611	199	11	61	1812	1	579	0	595	2244	648	81.6845	94.2901	#NA
SF21_Tr11632_14_[10413_-_9142]_R_Sense)	SF21_Tr11632	1272	78.64	6.29719	H9J558	#NA	NA	InsectProt	Uncharacterized protein	40.15	406	234	11	49	1239	1	362	4e-82	258	1272	362	95.7547	112.155	#NA
SF21_Tr1169_1_[179_-_649]	SF21_Tr1169	471	78.61	6.29664	I6VE66	#NA	NA	InsectProt	Adaptor protein complex-1 sigma subunit transcript a	98.6	143	2	0	1	429	1	143	4e-100	285	471	152	91.0828	94.0789	#NA
SF21_Tr21758_8_[7037_-_6003]_R_Sense)	SF21_Tr21758	1035	78.61	6.29664	H9JI72	#NA	NA	InsectProt	Uncharacterized protein	56.98	265	114	0	211	1005	2	266	4e-122	353	1035	272	76.8116	97.4265	#NA
SF21_Tr2722_3_[1844_-_1146]_R_Sense)	SF21_Tr2722	699	78.47	6.29407	#NA	XP_003693553.1	380019311	InvertProt	PREDICTED: SNARE-associated protein Snapin-like [Apis florea]	47.92	144	75	1	73	504	18	158	3e-39	136	699	159	61.8026	90.566	#NA
SF21_Tr21818_2_[2452_-_1241]_R_Sense)	SF21_Tr21818	1212	78.4	6.29278	P92162	#NA	NA	InsectProt	Cyclin B homolog (Uncharacterized protein)	76.41	407	80	3	40	1212	119	524	0	598	1212	525	100.743	77.5238	GO:0000079 ; GO:0005634 ; GO:0007049 ; GO:0010389 ; GO:0019901 ; GO:0051301 ; GO:0051726
SF21_Tr1068_4_[101_-_2296]	SF21_Tr1068	2196	78.4	6.29278	H9JUC9	#NA	NA	InsectProt	Uncharacterized protein	86.49	496	67	3	1	1488	1	487	0	719	2196	501	67.7596	99.002	#NA
SF21_Tr5665_7_[3583_-_12270]	SF21_Tr5665	8688	78.36	6.29205	H9J3P1	#NA	NA	InsectProt	Uncharacterized protein	40.88	2840	1592	48	397	8655	1	2655	0	1675	8688	2662	98.0663	106.687	#NA
SF21_Tr11583_1_[454_-_1485]	SF21_Tr11583	1032	78.2	6.2891	D6WMY1	#NA	NA	InsectProt	Putative uncharacterized protein	92.47	332	25	0	28	1023	1	332	0	588	1032	336	96.5116	98.8095	GO:0005488
SF21_Tr3793_1_[167_-_1018]	SF21_Tr3793	852	78.2	6.2891	H9J6X5	#NA	NA	InsectProt	Uncharacterized protein	90.11	273	27	0	34	852	1	273	0	500	852	273	96.1268	100	#NA
SF21_Tr12376_1_[113_-_994]	SF21_Tr12376	882	78.17	6.28854	H9J0D9	#NA	NA	InsectProt	Uncharacterized protein	81.57	293	54	0	1	879	1	293	0	508	882	294	99.6599	99.6599	#NA
SF21_Tr12303_3_[2659_-_1451]_R_Sense)	SF21_Tr12303	1209	78.07	6.2867	H9JQ66	#NA	NA	InsectProt	Uncharacterized protein	77.17	381	87	0	46	1188	1	381	0	657	1209	390	94.5409	97.6923	#NA
SF21_Tr2781_9_[1174_-_692]_R_Sense)	SF21_Tr2781	483	78.07	6.2867	B0X9S2	XP_001866394.1	170061802	InvertProt	conserved hypothetical protein [Culex quinquefasciatus]	30.69	101	68	4	394	98	15	102	2.8	31.6	483	142	62.7329	71.1268	#NA
SF21_Tr314_2_[94_-_2664]	SF21_Tr314	2571	78.05	6.28633	H9JN55	#NA	NA	InsectProt	Uncharacterized protein	76.94	837	193	0	61	2571	2	838	0	1363	2571	838	97.6663	99.8807	#NA
SF21_Tr1379_11_[4317_-_1891]_R_Sense)	SF21_Tr1379	2427	77.95	6.28448	H9JA72	#NA	NA	InsectProt	Uncharacterized protein	80.89	717	76	4	460	2427	1	717	0	1025	2427	717	88.6279	100	#NA
SF21_Tr3763_1_[190_-_708]	SF21_Tr3763	519	77.9	6.28355	H9J7R7	#NA	NA	InsectProt	Uncharacterized protein	90.17	173	17	0	1	519	1	173	2e-103	295	519	173	100	100	#NA
SF21_Tr16417_8_[4131_-_2731]_R_Sense)	SF21_Tr16417	1401	77.89	6.28337	D6WPQ0	#NA	NA	InsectProt	Putative uncharacterized protein	58.43	421	175	1	136	1398	5	423	0	517	1401	425	90.1499	99.0588	GO:0003723 ; GO:0006396 ; GO:0016740 ; GO:0016779
SF21_Tr16904_1_[100_-_2148]	SF21_Tr16904	2049	77.89	6.28337	H9J3M1	#NA	NA	InsectProt	Uncharacterized protein	75.76	660	155	7	61	2025	1	648	0	805	2049	691	96.6325	95.5137	#NA
SF21_Tr1866_5_[1573_-_95]_R_Sense)	SF21_Tr1866	1479	77.8	6.2817	#NA	XP_004921786.1	512886606	InvertProt	PREDICTED: uncharacterized protein LOC101737844 [Bombyx mori]	54.04	396	179	11	64	1242	40	410	6e-112	342	1479	454	80.3245	87.2247	#NA
SF21_Tr2078_1_[1718_-_1362]_R_Sense)	SF21_Tr2078	357	77.64	6.27873	Q9VHN1	#NA	NA	InsectProt	Cyclin-dependent kinase subunit 85A (EC 2.7.1.-) (GM01344p)	64.38	73	26	0	121	339	1	73	2e-33	113	357	96	61.3445	76.0417	GO:0005515 ; GO:0007049 ; GO:0007067 ; GO:0016301 ; GO:0016310 ; GO:0016538 ; GO:0016740
SF21_Tr16160_2_[22_-_2001]	SF21_Tr16160	1980	77.61	6.27817	Q9VVD3	#NA	NA	InsectProt	CG7730 (LD31138p)	30.73	423	291	11	34	1296	40	422	1e-31	132	1980	581	64.0909	72.8055	#NA
SF21_Tr5379_27_[3149_-_1440]_R_Sense)	SF21_Tr5379	1710	77.61	6.27817	H9JI87	#NA	NA	InsectProt	Uncharacterized protein	60.42	624	192	9	4	1710	1	621	0	543	1710	621	109.474	100.483	#NA
SF21_Tr8676_2_[279_-_1271]	SF21_Tr8676	993	77.6	6.27798	A0PCF9	#NA	NA	InsectProt	Sulfotransferase	64.83	327	113	3	1	975	1	324	9e-147	417	993	326	98.7915	100.307	GO:0008146 ; GO:0016740
SF21_Tr1255_2_[163_-_1659]	SF21_Tr1255	1497	77.53	6.27668	D6WA43	#NA	NA	InsectProt	Putative uncharacterized protein	39.91	446	266	6	37	1368	10	449	7e-111	338	1497	487	89.3788	91.5811	GO:0004222 ; GO:0006508 ; GO:0016020
SF21_Tr3672_5_[1621_-_1247]_R_Sense)	SF21_Tr3672	375	77.49	6.27594	#NA	XP_004925170.1	512901581	InvertProt	PREDICTED: AP-2 complex subunit mu-like [Bombyx mori]	100	84	0	0	373	122	52	135	1e-57	178	375	135	67.2	62.2222	#NA
SF21_Tr800_3_[1641_-_568]_R_Sense)	SF21_Tr800	1074	77.41	6.27445	H9JPK6	#NA	NA	InsectProt	Uncharacterized protein	90.14	355	35	0	10	1074	1	355	0	652	1074	355	99.162	100	#NA
SF21_Tr559_2_[178_-_1443]	SF21_Tr559	1266	77.36	6.27352	#NA	XP_004531136.1	498987557	InvertProt	PREDICTED: luc7-like protein 3-like isoform X1 [Ceratitis capitata]	43.21	287	115	5	13	729	4	288	4e-66	219	1266	400	68.0095	71.75	#NA
SF21_Tr256_2_[799_-_149]_R_Sense)	SF21_Tr256	651	77.31	6.27258	Q2F634	#NA	NA	InsectProt	Anaphase promoting complex subunit 10	97.75	178	4	0	118	651	5	182	8e-131	367	651	182	82.0276	97.8022	GO:0005680 ; GO:0030071 ; GO:0031145
SF21_Tr6446_3_[1308_-_2936]	SF21_Tr6446	1629	77.09	6.26847	H9JRG2	#NA	NA	InsectProt	Uncharacterized protein	62.68	477	176	1	34	1458	1	477	0	568	1629	477	87.8453	100	#NA
SF21_Tr20365_1_[808_-_293]_R_Sense)	SF21_Tr20365	516	77.06	6.26791	Q8MKK1	#NA	NA	InsectProt	CG30185 (RH09246p)	30	160	105	2	10	468	2	161	1e-22	90.5	516	179	93.0233	89.3855	GO:0005875
SF21_Tr10607_10_[3303_-_2494]_R_Sense)	SF21_Tr10607	810	77.06	6.26791	H9JTX3	#NA	NA	InsectProt	Uncharacterized protein	66.42	265	85	5	22	804	7	265	4e-104	305	810	265	98.1481	100	#NA
SF21_Tr11698_3_[1901_-_3160]	SF21_Tr11698	1260	76.91	6.2651	H9JES8	#NA	NA	InsectProt	Uncharacterized protein	77.6	384	80	3	118	1251	168	540	0	580	1260	540	91.4286	71.1111	#NA
SF21_Tr2844_12_[3455_-_2232]_R_Sense)	SF21_Tr2844	1224	76.87	6.26435	H9IV79	#NA	NA	InsectProt	Uncharacterized protein	85.54	401	58	0	19	1221	1	401	0	695	1224	401	98.2843	100	#NA
SF21_Tr11950_3_[1131_-_112]_R_Sense)	SF21_Tr11950	1020	76.86	6.26416	H9JXD8	#NA	NA	InsectProt	Uncharacterized protein	49.4	332	168	1	25	1020	1	330	2e-100	300	1020	330	97.6471	100.606	#NA
SF21_Tr366_5_[34_-_3261]	SF21_Tr366	3228	76.84	6.26379	H9JK00	#NA	NA	InsectProt	Uncharacterized protein	74.52	1032	204	3	310	3228	64	1095	0	1598	3228	1095	95.9108	94.2466	#NA
SF21_Tr1142_5_[892_-_2565]	SF21_Tr1142	1674	76.83	6.2636	#NA	XP_004932056.1	512930391	InvertProt	PREDICTED: protein FAM13A-like [Bombyx mori]	73.38	541	134	5	1	1593	1	540	0	618	1674	540	96.9534	100.185	#NA
SF21_Tr2034_2_[350_-_2899]	SF21_Tr2034	2550	76.8	6.26303	H9J8S4	#NA	NA	InsectProt	Uncharacterized protein	84.81	770	115	3	211	2514	1	766	0	1199	2550	766	90.5882	100.522	#NA
SF21_Tr1244_1_[106_-_435]	SF21_Tr1244	330	76.67	6.26059	H9JXD7	#NA	NA	InsectProt	Uncharacterized protein	80.91	110	21	0	1	330	1	110	2e-65	194	330	110	100	100	#NA
SF21_Tr3539_21_[3452_-_1080]_R_Sense)	SF21_Tr3539	2373	76.67	6.26059	H9JQW8	#NA	NA	InsectProt	Uncharacterized protein	56.63	754	318	19	97	2331	10	721	8e-176	524	2373	723	95.3224	104.288	#NA
SF21_Tr1905_4_[2395_-_1460]_R_Sense)	SF21_Tr1905	936	76.6	6.25927	H9IUZ3	#NA	NA	InsectProt	Uncharacterized protein	77.66	291	21	1	154	894	1	291	1e-146	421	936	454	93.2692	64.0969	#NA
SF21_Tr3517_4_[348_-_1919]	SF21_Tr3517	1572	76.59	6.25908	H9JRD4	#NA	NA	InsectProt	Uncharacterized protein	92.42	462	35	0	187	1572	36	497	0	900	1572	497	88.1679	92.9577	#NA
SF21_Tr3381_1_[36_-_1139]	SF21_Tr3381	1104	76.53	6.25795	#NA	XP_004925471.1	512902830	InvertProt	PREDICTED: DCN1-like protein 4-like isoform X2 [Bombyx mori]	83.73	252	41	1	250	1005	1	249	1e-139	400	1104	249	68.4783	101.205	#NA
SF21_Tr2455_2_[547_-_158]_R_Sense)	SF21_Tr2455	390	76.52	6.25776	H3JH64	XP_003726455.1	390345996	InvertProt	PREDICTED: RNA-directed DNA polymerase from mobile element jockey-like [Strongylocentrotus purpuratus]	33.61	122	79	3	25	384	4	112	3e-08	52.4	390	126	93.8462	96.8254	#NA
SF21_Tr8315_3_[4279_-_3641]_R_Sense)	SF21_Tr8315	639	76.51	6.25758	H9J1V3	#NA	NA	InsectProt	Uncharacterized protein	91.22	205	18	0	1	615	1	205	1e-120	345	639	285	96.2441	71.9298	#NA
SF21_Tr2804_2_[175_-_858]	SF21_Tr2804	684	76.5	6.25739	H9JIV2	#NA	NA	InsectProt	Uncharacterized protein	71.5	207	57	2	70	684	2	207	5e-97	283	684	207	90.7895	100	#NA
SF21_Tr14384_10_[1118_-_426]_R_Sense)	SF21_Tr14384	693	76.49	6.2572	D2A186	#NA	NA	InsectProt	Putative uncharacterized protein GLEAN_08349	43.41	205	116	3	79	693	8	205	5e-55	178	693	278	88.7446	73.741	#NA
SF21_Tr21833_1_[280_-_942]	SF21_Tr21833	663	76.49	6.2572	H9IVH8	#NA	NA	InsectProt	Uncharacterized protein	88.53	218	25	0	10	663	1	218	4e-131	369	663	219	98.6425	99.5434	#NA
SF21_Tr847_3_[803_-_114]_R_Sense)	SF21_Tr847	690	76.46	6.25663	H9IYX6	#NA	NA	InsectProt	Uncharacterized protein	87.3	189	24	0	16	582	1	189	9e-121	342	690	197	82.1739	95.9391	#NA
SF21_Tr859_3_[763_-_230]_R_Sense)	SF21_Tr859	534	76.46	6.25663	H9JIR8	#NA	NA	InsectProt	Uncharacterized protein	92.31	130	10	0	144	533	27	156	1e-84	249	534	204	73.0337	63.7255	#NA
SF21_Tr21194_3_[245_-_2185]	SF21_Tr21194	1941	76.43	6.25607	H9IS46	#NA	NA	InsectProt	Uncharacterized protein	73.5	483	125	5	196	1635	30	504	0	676	1941	506	74.6522	95.4545	#NA
SF21_Tr2571_2_[383_-_1603]	SF21_Tr2571	1221	76.35	6.25456	Q7K1H0	#NA	NA	InsectProt	CG32066, isoform B (CG32066, isoform C) (GH09096p)	72.95	329	89	1	124	1110	1	324	1e-168	476	1221	324	80.8354	101.543	#NA
SF21_Tr11071_9_[9573_-_9133]_R_Sense)	SF21_Tr11071	441	76.28	6.25323	#NA	XP_004932856.1	512933701	InvertProt	PREDICTED: uncharacterized protein LOC101740698 [Bombyx mori]	30.28	142	99	1	13	438	13	149	1e-18	80.5	441	156	96.5986	91.0256	#NA
SF21_Tr12653_9_[2582_-_438]_R_Sense)	SF21_Tr12653	2145	76.26	6.25285	H9JVN1	#NA	NA	InsectProt	Uncharacterized protein	87.91	488	58	6	19	1479	47	528	0	719	2145	530	68.2517	92.0755	#NA
SF21_Tr928_10_[223_-_4566]	SF21_Tr928	4344	76.25	6.25267	Q9U5A8	#NA	NA	InsectProt	Tyrosine-protein kinase receptor (EC 2.7.10.1)	68.55	1418	431	11	79	4287	5	1415	0	1958	4344	1472	97.9282	96.3315	GO:0000166 ; GO:0004672 ; GO:0004713 ; GO:0004714 ; GO:0004872 ; GO:0005524 ; GO:0006468 ; GO:0007169 ; GO:0016020 ; GO:0016021 ; GO:0016301 ; GO:0016310 ; GO:0016740 ; GO:0016772 ; GO:0043548 ; GO:0043560 ; GO:0046777
SF21_Tr16976_3_[1598_-_1245]_R_Sense)	SF21_Tr16976	354	76.15	6.25077	D6WVM1	#NA	NA	InsectProt	Putative uncharacterized protein	88.79	116	13	1	7	354	1	115	3e-77	224	354	115	98.3051	100.87	GO:0005634 ; GO:0008270 ; GO:0045893
SF21_Tr362_1_[190_-_1002]	SF21_Tr362	813	76.09	6.24963	#NA	XP_004931930.1	512929873	InvertProt	PREDICTED: uncharacterized protein LOC101738500 isoform X2 [Bombyx mori]	69.29	254	77	5	52	810	5	245	6e-102	300	813	246	93.7269	103.252	#NA
SF21_Tr7322_4_[608_-_156]_R_Sense)	SF21_Tr7322	453	76.08	6.24945	K7IU46	XP_001600731.1	156545928	InvertProt	PREDICTED: RING finger protein 150-like [Nasonia vitripennis]	31.91	94	49	4	120	356	21	113	1e-08	53.9	453	122	62.2517	77.0492	#NA
SF21_Tr3817_5_[889_-_32]_R_Sense)	SF21_Tr3817	858	76.03	6.2485	D6WZG2	#NA	NA	InsectProt	Putative uncharacterized protein	67.87	249	75	3	34	765	1	246	5e-100	295	858	271	87.0629	91.8819	#NA
SF21_Tr1504_12_[2868_-_79]_R_Sense)	SF21_Tr1504	2790	76	6.24793	H9JPN0	#NA	NA	InsectProt	Uncharacterized protein	56.47	680	268	11	622	2577	1	632	0	605	2790	632	73.1183	107.595	#NA
SF21_Tr9840_1_[40_-_951]	SF21_Tr9840	912	75.99	6.24774	Q9VPL3	#NA	NA	InsectProt	39S ribosomal protein L10, mitochondrial (L10mt) (MRP-L10)	38.29	222	134	4	178	834	23	239	5e-50	167	912	248	73.0263	89.5161	GO:0003735 ; GO:0005622 ; GO:0005739 ; GO:0005762 ; GO:0005840 ; GO:0006412 ; GO:0030529 ; GO:0042254
SF21_Tr1215_6_[437_-_2539]	SF21_Tr1215	2103	75.95	6.24698	D2A0C2	#NA	NA	InsectProt	Putative uncharacterized protein GLEAN_07298	68.23	532	154	6	118	1668	42	561	0	655	2103	710	75.8916	74.9296	GO:0000166 ; GO:0004672 ; GO:0004674 ; GO:0004709 ; GO:0005524 ; GO:0006468 ; GO:0016301 ; GO:0016310 ; GO:0016740 ; GO:0016772
SF21_Tr20144_2_[1064_-_276]_R_Sense)	SF21_Tr20144	789	75.95	6.24698	D2A323	#NA	NA	InsectProt	Putative uncharacterized protein GLEAN_07585	90.7	215	20	0	7	651	1	215	3e-134	381	789	271	81.749	79.3358	GO:0003676 ; GO:0005622 ; GO:0005634 ; GO:0008270
SF21_Tr8171_8_[1930_-_11178]	SF21_Tr8171	9249	75.93	6.2466	#NA	XP_004928107.1	512914297	InvertProt	PREDICTED: LOW QUALITY PROTEIN: centromere-associated protein E-like [Bombyx mori]	42.27	3175	1731	63	1	9219	1	2866	0	2131	9249	2867	102.984	110.743	#NA
SF21_Tr313_5_[87_-_2066]	SF21_Tr313	1980	75.91	6.24622	#NA	XP_001607769.2	345482586	InvertProt	PREDICTED: G-protein coupled receptor Mth2-like [Nasonia vitripennis]	38.07	457	272	14	532	1869	40	456	3e-88	287	1980	496	69.2424	92.1371	#NA
SF21_Tr2201_1_[318_-_1511]	SF21_Tr2201	1194	75.85	6.24508	Q9NGS0	#NA	NA	InsectProt	Serpin-2	72.46	374	103	0	73	1194	1	374	3e-178	502	1194	374	93.9698	100	GO:0004867
SF21_Tr1522_3_[189_-_1319]	SF21_Tr1522	1131	75.82	6.24451	H9JQG8	#NA	NA	InsectProt	Purine nucleoside phosphorylase (EC 2.4.2.1) (Inosine-guanosine phosphorylase)	78.08	333	73	3	16	1014	1	321	1e-171	482	1131	321	88.3289	103.738	#NA
SF21_Tr3408_7_[3577_-_2345]_R_Sense)	SF21_Tr3408	1233	75.8	6.24413	H9J1D2	#NA	NA	InsectProt	Aspartate aminotransferase (EC 2.6.1.1)	80.95	378	72	0	100	1233	14	391	0	649	1233	391	91.9708	96.6752	#NA
SF21_Tr12053_13_[7147_-_4709]_R_Sense)	SF21_Tr12053	2439	75.76	6.24336	D6WV72	#NA	NA	InsectProt	Putative uncharacterized protein	43.56	675	350	14	424	2355	40	689	0	553	2439	711	83.0258	94.9367	GO:0003824 ; GO:0004497 ; GO:0004500 ; GO:0005507 ; GO:0006584 ; GO:0009987 ; GO:0055114
SF21_Tr6090_1_[162_-_863]	SF21_Tr6090	702	75.73	6.24279	H9IUP0	#NA	NA	InsectProt	Uncharacterized protein	90.34	176	17	0	533	6	23	198	5e-87	258	702	219	75.2137	80.3653	#NA
SF21_Tr379_1_[179_-_1090]	SF21_Tr379	912	75.72	6.2426	H9JH96	#NA	NA	InsectProt	Uncharacterized protein	70.47	254	72	4	157	909	26	273	3e-88	266	912	274	83.5526	92.7007	#NA
SF21_Tr3366_1_[336_-_824]	SF21_Tr3366	489	75.7	6.24222	H9JIL0	#NA	NA	InsectProt	Uncharacterized protein	69.84	126	37	1	1	375	1	126	6e-64	194	489	150	77.3006	84	#NA
SF21_Tr1361_4_[22_-_1602]	SF21_Tr1361	1581	75.67	6.24165	D6WWD5	#NA	NA	InsectProt	Putative uncharacterized protein	36.36	517	282	15	115	1524	16	505	2e-82	271	1581	667	98.1025	77.5112	GO:0003676 ; GO:0004527 ; GO:0005622
SF21_Tr12797_5_[189_-_2621]	SF21_Tr12797	2433	75.67	6.24165	H9JK90	#NA	NA	InsectProt	Ubiquitin carboxyl-terminal hydrolase (EC 3.4.19.12)	84.4	763	119	2	106	2394	20	777	0	1287	2433	785	94.0814	97.1975	#NA
SF21_Tr1758_4_[629_-_9703]	SF21_Tr1758	9075	75.62	6.2407	H9J6Q7	#NA	NA	InsectProt	Uncharacterized protein	82.55	2906	504	16	367	9075	6	2846	0	4864	9075	2846	96.0661	102.108	#NA
SF21_Tr1499_1_[455_-_1180]	SF21_Tr1499	726	75.54	6.23917	H9J1F3	#NA	NA	InsectProt	Uncharacterized protein	72.5	200	54	1	88	684	1	200	5e-91	268	726	201	82.6446	99.5025	#NA
SF21_Tr3843_4_[1384_-_218]_R_Sense)	SF21_Tr3843	1167	75.44	6.23726	H9J8F0	#NA	NA	InsectProt	Uncharacterized protein	89.64	386	40	0	10	1167	1	386	0	658	1167	386	99.2288	100	#NA
SF21_Tr18773_2_[120_-_1121]	SF21_Tr18773	1002	75.32	6.23496	H9JLP4	#NA	NA	InsectProt	Uncharacterized protein	72.7	315	84	3	16	954	1	312	2e-112	330	1002	312	94.3114	100.962	#NA
SF21_Tr12082_4_[1710_-_1189]_R_Sense)	SF21_Tr12082	522	75.31	6.23477	E5S6C9	XP_003380730.1	339238351	InvertProt	putative protein CIAO1 [Trichinella spiralis]	47.65	170	89	4	1	510	75	231	7e-48	159	522	235	97.7011	72.3404	#NA
SF21_Tr6036_1_[534_-_923]	SF21_Tr6036	390	75.3	6.23458	D6WJE3	#NA	NA	InsectProt	Putative uncharacterized protein	46.24	93	48	3	5	277	32	113	5e-14	65.1	390	123	71.5385	75.6098	GO:0003735 ; GO:0005622 ; GO:0005840 ; GO:0006412
SF21_Tr488_2_[854_-_129]_R_Sense)	SF21_Tr488	726	75.29	6.23439	H9J9V1	#NA	NA	InsectProt	Uncharacterized protein	78.87	194	41	1	145	726	22	214	6e-117	334	726	214	80.1653	90.6542	#NA
SF21_Tr8467_4_[5717_-_4371]_R_Sense)	SF21_Tr8467	1347	75.28	6.23419	H9J0G9	#NA	NA	InsectProt	Uncharacterized protein	70.03	397	118	7	1	1188	1	391	3e-90	282	1347	444	88.4187	89.4144	#NA
SF21_Tr1734_6_[7712_-_7005]_R_Sense)	SF21_Tr1734	708	75.22	6.23304	H9JQ75	#NA	NA	InsectProt	Uncharacterized protein	80.58	242	40	2	4	708	1	242	2e-140	394	708	242	102.542	100	#NA
SF21_Tr11442_1_[82_-_1032]	SF21_Tr11442	951	75.19	6.23247	H9JH49	#NA	NA	InsectProt	Uncharacterized protein	75.89	224	54	2	31	702	1	222	7e-117	339	951	267	70.6625	83.8951	#NA
SF21_Tr3518_8_[1970_-_453]_R_Sense)	SF21_Tr3518	1518	75.15	6.2317	#NA	XP_004930636.1	512924610	InvertProt	PREDICTED: uncharacterized protein LOC101738314 [Bombyx mori]	31.95	435	215	10	331	1392	9	403	3e-61	209	1518	403	85.9684	107.94	#NA
SF21_Tr1754_3_[740_-_1543]	SF21_Tr1754	804	75.14	6.23151	#NA	XP_004536377.1	499008670	InvertProt	PREDICTED: uncharacterized protein LOC101459618 isoform X2 [Ceratitis capitata]	43.27	208	117	4	148	768	98	301	3e-43	152	804	302	77.6119	68.8742	#NA
SF21_Tr2808_6_[3224_-_1074]_R_Sense)	SF21_Tr2808	2151	75.12	6.23113	H9J6G4	#NA	NA	InsectProt	Uncharacterized protein	87.44	629	73	5	283	2151	1	627	0	1036	2151	627	87.7266	100.319	#NA
SF21_Tr974_2_[27_-_917]	SF21_Tr974	891	75.1	6.23074	A7SKZ7	XP_001627721.1	156368479	InvertProt	predicted protein [Nematostella vectensis]	65.4	289	95	2	891	40	23	311	9e-136	390	891	311	97.3064	92.926	GO:0004386
SF21_Tr12782_5_[2343_-_46]_R_Sense)	SF21_Tr12782	2298	75.09	6.23055	H9IUF0	#NA	NA	InsectProt	Uncharacterized protein	79.39	558	110	5	628	2286	1	527	0	866	2298	539	72.846	103.525	#NA
SF21_Tr15396_4_[4876_-_3794]_R_Sense)	SF21_Tr15396	1083	75.06	6.22997	Q3C2E3	#NA	NA	InsectProt	p38 map kinase	96.4	250	9	0	40	789	1	250	3e-177	497	1083	360	69.2521	69.4444	GO:0000166 ; GO:0004672 ; GO:0004674 ; GO:0004707 ; GO:0005524 ; GO:0006468 ; GO:0016301 ; GO:0016310 ; GO:0016740 ; GO:0016772
SF21_Tr22447_5_[2653_-_971]_R_Sense)	SF21_Tr22447	1683	75.06	6.22997	B9X256	#NA	NA	InsectProt	Similar to poly(A)-specific ribonuclease, PARN	63.94	513	182	2	1	1530	1	513	0	707	1683	628	91.4439	81.6879	GO:0000166 ; GO:0003676 ; GO:0003723 ; GO:0004535 ; GO:0005634 ; GO:0005737 ; GO:0006402 ; GO:0046872
SF21_Tr1318_3_[107_-_2869]	SF21_Tr1318	2763	75.02	6.2292	D6WFN0	#NA	NA	InsectProt	Putative uncharacterized protein	47.92	914	472	11	1	2730	1	840	0	749	2763	840	99.24	108.81	GO:0000166 ; GO:0003676
SF21_Tr12941_3_[1311_-_376]_R_Sense)	SF21_Tr12941	936	74.99	6.22863	H9JVP9	#NA	NA	InsectProt	Uncharacterized protein	83.27	251	40	1	10	756	1	251	1e-124	360	936	305	80.4487	82.2951	#NA
SF21_Tr1439_2_[1686_-_2606]	SF21_Tr1439	921	74.98	6.22843	H9JCK3	#NA	NA	InsectProt	Uncharacterized protein	94.42	215	12	0	10	654	3	217	8e-126	363	921	322	70.0326	66.7702	#NA
SF21_Tr3872_2_[566_-_2071]	SF21_Tr3872	1506	74.95	6.22786	H9J8X4	#NA	NA	InsectProt	Glucose-6-phosphate 1-dehydrogenase (EC 1.1.1.49)	87.37	491	62	0	25	1497	1	491	0	873	1506	493	97.8088	99.5943	#NA
SF21_Tr13494_6_[1927_-_35]_R_Sense)	SF21_Tr13494	1893	74.93	6.22747	H9JDN5	#NA	NA	InsectProt	Uncharacterized protein	59.31	612	242	8	58	1872	1	591	0	642	1893	597	96.9889	102.513	#NA
SF21_Tr22331_9_[2537_-_651]_R_Sense)	SF21_Tr22331	1887	74.85	6.22593	H9J2H2	#NA	NA	InsectProt	Uncharacterized protein	79.23	626	108	1	43	1854	1	626	0	976	1887	690	99.5231	90.7246	#NA
SF21_Tr11713_5_[3652_-_1583]_R_Sense)	SF21_Tr11713	2070	74.8	6.22497	D6WA49	#NA	NA	InsectProt	DEAD (Asp-Glu-Ala-Asp) box polypeptide 10	67.31	468	153	1	121	1524	31	497	0	649	2070	770	67.8261	60.7792	GO:0000166 ; GO:0003676 ; GO:0004386 ; GO:0005524 ; GO:0008026 ; GO:0016787
SF21_Tr7032_1_[568_-_1215]	SF21_Tr7032	648	74.64	6.22188	H9JLC4	#NA	NA	InsectProt	Uncharacterized protein	81.93	166	30	0	133	630	3	168	2e-104	301	648	216	76.8519	76.8519	#NA
SF21_Tr842_2_[92_-_937]	SF21_Tr842	846	74.59	6.22091	H9J5Q6	#NA	NA	InsectProt	Uncharacterized protein	91.67	192	16	1	1	576	1	191	1e-118	340	846	225	68.0851	85.3333	#NA
SF21_Tr2378_6_[2457_-_1918]_R_Sense)	SF21_Tr2378	540	74.58	6.22072	H9IUZ0	#NA	NA	InsectProt	Uncharacterized protein	100	164	0	0	49	540	1	164	3e-116	327	540	164	91.1111	100	#NA
SF21_Tr3003_1_[662_-_1792]	SF21_Tr3003	1131	74.57	6.22052	H9JM33	#NA	NA	InsectProt	Uncharacterized protein	85.96	235	33	0	349	1053	87	321	2e-144	414	1131	347	62.3342	67.7233	#NA
SF21_Tr668_2_[799_-_1353]	SF21_Tr668	555	74.54	6.21994	Q2F5M0	#NA	NA	InsectProt	Ras-related protein 2 (Uncharacterized protein)	96.69	181	5	2	16	555	1	180	3e-111	316	555	180	97.8378	100.556	GO:0000166 ; GO:0003924 ; GO:0005525 ; GO:0005622 ; GO:0006184 ; GO:0007165 ; GO:0007264 ; GO:0016020
SF21_Tr667_1_[111_-_614]	SF21_Tr667	504	74.5	6.21917	H9JUC8	#NA	NA	InsectProt	Uncharacterized protein	58.54	164	68	1	13	504	1	162	2e-34	119	504	162	97.619	101.235	#NA
SF21_Tr2924_3_[1855_-_71]_R_Sense)	SF21_Tr2924	1785	74.4	6.21723	H9JFU0	#NA	NA	InsectProt	Uncharacterized protein	96.64	595	20	0	1	1785	1	595	0	1158	1785	601	100	99.0017	#NA
SF21_Tr3173_5_[2401_-_176]_R_Sense)	SF21_Tr3173	2226	74.39	6.21704	H9JCU9	#NA	NA	InsectProt	Uncharacterized protein	69.96	689	203	3	172	2226	1	660	0	930	2226	660	92.8571	104.394	#NA
SF21_Tr16913_1_[17_-_853]	SF21_Tr16913	837	74.36	6.21645	H9IYJ6	#NA	NA	InsectProt	Uncharacterized protein	79.02	224	47	0	109	780	1	224	3e-128	365	837	229	80.2867	97.8166	#NA
SF21_Tr17908_3_[2215_-_185]_R_Sense)	SF21_Tr17908	2031	74.32	6.21568	H9IZG9	#NA	NA	InsectProt	Uncharacterized protein	65.47	614	211	3	151	1989	1	606	0	792	2031	607	90.6942	101.153	#NA
SF21_Tr22642_1_[151_-_621]	SF21_Tr22642	471	74.26	6.21451	H9JEJ3	#NA	NA	InsectProt	DNA-directed RNA polymerase subunit	96.77	124	4	0	28	399	4	127	2e-93	268	471	127	78.9809	97.6378	#NA
SF21_Tr3199_3_[48_-_836]	SF21_Tr3199	789	74.25	6.21432	Q9GR95	#NA	NA	InsectProt	Bmdsx protein	66.39	244	77	3	64	780	1	243	2e-91	272	789	264	92.7757	92.4242	GO:0003677 ; GO:0003700 ; GO:0005634 ; GO:0006351 ; GO:0006355 ; GO:0007548
SF21_Tr3736_2_[139_-_1371]	SF21_Tr3736	1233	74.24	6.21412	O17508	#NA	NA	InsectProt	Cdc2-related kinase	95.79	404	16	1	16	1224	1	404	0	776	1233	404	98.2968	100	GO:0000166 ; GO:0004672 ; GO:0004674 ; GO:0005524 ; GO:0006468 ; GO:0016301 ; GO:0016310 ; GO:0016772
SF21_Tr11817_4_[464_-_1777]	SF21_Tr11817	1314	74.22	6.21374	P40427	#NA	NA	InsectProt	Homeobox protein extradenticle (Dpbx)	87.03	316	32	2	31	951	1	316	5e-162	462	1314	376	72.1461	84.0426	GO:0000060 ; GO:0001654 ; GO:0003677 ; GO:0003700 ; GO:0003705 ; GO:0005515 ; GO:0005634 ; GO:0005667 ; GO:0005737 ; GO:0006351 ; GO:0006355 ; GO:0006357 ; GO:0007275 ; GO:0007420 ; GO:0007422 ; GO:0007432 ; GO:0007438 ; GO:0007479 ; GO:0043565
SF21_Tr1544_9_[5293_-_2039]_R_Sense)	SF21_Tr1544	3255	74.19	6.21315	H9JAN7	#NA	NA	InsectProt	Uncharacterized protein	75.02	1009	244	10	187	3189	37	1030	0	1508	3255	1056	92.9954	95.5492	#NA
SF21_Tr12193_4_[244_-_1404]	SF21_Tr12193	1161	74.16	6.21257	H9JHV3	#NA	NA	InsectProt	Uncharacterized protein	51.44	278	133	3	232	1059	60	331	8e-83	261	1161	439	71.8346	63.3257	#NA
SF21_Tr13040_3_[1728_-_2870]	SF21_Tr13040	1143	74.03	6.21004	H9JE39	#NA	NA	InsectProt	Uncharacterized protein	95.26	359	17	0	7	1083	2	360	0	714	1143	381	94.2257	94.2257	#NA
SF21_Tr12665_3_[165_-_1844]	SF21_Tr12665	1680	73.96	6.20867	D3KYT0	#NA	NA	InsectProt	Cyclin A	75.73	511	113	6	181	1680	1	510	0	714	1680	511	91.25	100	GO:0000079 ; GO:0005634 ; GO:0007049 ; GO:0010389 ; GO:0019901 ; GO:0051301 ; GO:0051726
SF21_Tr12138_11_[3576_-_1393]_R_Sense)	SF21_Tr12138	2184	73.9	6.2075	C1K002	#NA	NA	InsectProt	E3 ubiquitin-protein ligase (EC 6.3.2.-)	80.14	695	129	5	124	2181	117	800	0	980	2184	800	95.467	86.875	GO:0005622 ; GO:0006464 ; GO:0016874 ; GO:0016881
SF21_Tr1967_13_[3578_-_3]_R_Sense)	SF21_Tr1967	3576	73.9	6.2075	D2A1R5	#NA	NA	InsectProt	Putative uncharacterized protein GLEAN_07761	58.22	1125	409	25	103	3294	1	1061	0	1011	3576	1206	94.3792	93.2836	#NA
SF21_Tr7066_7_[2463_-_286]_R_Sense)	SF21_Tr7066	2178	73.89	6.20731	H9JNP7	#NA	NA	InsectProt	Uncharacterized protein	33.33	579	381	13	142	1863	34	560	2e-88	292	2178	638	79.7521	90.7524	#NA
SF21_Tr501_2_[602_-_180]_R_Sense)	SF21_Tr501	423	73.88	6.20711	Q1HQ51	#NA	NA	InsectProt	LSM1-like protein	94.2	138	8	0	10	423	1	138	3e-91	261	423	138	97.8723	100	#NA
SF21_Tr10679_9_[6889_-_479]_R_Sense)	SF21_Tr10679	6411	73.85	6.20653	H9JBC1	#NA	NA	InsectProt	Uncharacterized protein	85.85	2141	298	4	1	6408	94	2209	0	3613	6411	2210	100.187	96.8778	#NA
SF21_Tr2823_14_[4156_-_2264]_R_Sense)	SF21_Tr2823	1893	73.82	6.20594	B2LU33	#NA	NA	InsectProt	AMP-activated protein kinase gamma subunit	88.15	405	46	3	577	1785	193	595	0	697	1893	605	64.1838	66.9421	GO:0003824 ; GO:0008152 ; GO:0016301 ; GO:0016310
SF21_Tr11692_3_[711_-_145]_R_Sense)	SF21_Tr11692	567	73.8	6.20555	C0SQ83	#NA	NA	InsectProt	Odorant binding protein	44.6	139	77	1	151	567	13	150	4e-36	124	567	152	73.545	91.4474	GO:0005549
SF21_Tr2702_3_[3657_-_3160]_R_Sense)	SF21_Tr2702	498	73.79	6.20535	D7EHZ1	#NA	NA	InsectProt	Putative uncharacterized protein	41.03	156	69	3	100	498	30	175	3e-29	107	498	198	93.9759	78.7879	GO:0003723 ; GO:0003964 ; GO:0006278
SF21_Tr14686_6_[3880_-_2915]_R_Sense)	SF21_Tr14686	966	73.76	6.20477	H9JRY2	#NA	NA	InsectProt	Uncharacterized protein	78.23	294	64	1	1	882	1	283	2e-163	461	966	371	91.3043	79.2453	#NA
SF21_Tr12153_6_[159_-_5237]	SF21_Tr12153	5079	73.69	6.2034	H9J8Y8	#NA	NA	InsectProt	Uncharacterized protein	66.1	1714	548	23	34	5076	1	1694	0	2167	5079	1694	101.24	101.181	#NA
SF21_Tr22622_4_[3587_-_3090]_R_Sense)	SF21_Tr22622	498	73.67	6.20301	D6WGX5	#NA	NA	InsectProt	Courtless	92.73	165	12	0	1	495	1	165	4e-116	327	498	167	99.3976	98.8024	GO:0000166 ; GO:0005524 ; GO:0016874 ; GO:0016881
SF21_Tr2184_2_[1083_-_1412]	SF21_Tr2184	330	73.64	6.20242	B9VSZ7	#NA	NA	InsectProt	Rbp1-like RNA-binding protein PC	98.9	91	1	0	28	300	1	91	1e-65	194	330	91	82.7273	100	GO:0000166 ; GO:0003676
SF21_Tr2760_4_[30_-_1433]	SF21_Tr2760	1404	73.58	6.20124	C5WLU0	#NA	NA	InsectProt	IP14811p	93.77	305	19	1	208	1122	41	344	0	574	1404	347	65.1709	87.8963	GO:0005249 ; GO:0006813 ; GO:0008076
SF21_Tr14545_3_[2318_-_1278]_R_Sense)	SF21_Tr14545	1041	73.45	6.19869	C6SV38	#NA	NA	InsectProt	LD47596p (Fragment)	51.66	331	159	1	40	1029	65	395	3e-101	308	1041	483	95.389	68.53	#NA
SF21_Tr17876_1_[2334_-_931]_R_Sense)	SF21_Tr17876	1404	73.27	6.19515	H9J8U4	#NA	NA	InsectProt	Uncharacterized protein	57.53	438	184	2	67	1374	1	435	0	546	1404	561	93.5897	78.0749	#NA
SF21_Tr15838_1_[263_-_1012]	SF21_Tr15838	750	73.24	6.19456	H9JKA0	#NA	NA	InsectProt	Uncharacterized protein	46.19	197	106	0	55	645	1	197	4e-65	202	750	199	78.8	98.995	#NA
SF21_Tr6789_2_[1072_-_1770]	SF21_Tr6789	699	73.22	6.19417	H9JBI8	#NA	NA	InsectProt	Uncharacterized protein	45.23	199	107	3	109	699	8	205	3e-51	166	699	205	85.4077	97.0732	#NA
SF21_Tr3761_5_[1190_-_201]_R_Sense)	SF21_Tr3761	990	73.21	6.19397	H9JVE3	#NA	NA	InsectProt	Uncharacterized protein	77.27	330	75	2	1	990	1	327	6e-173	484	990	327	100	100.917	#NA
SF21_Tr9774_3_[558_-_2663]	SF21_Tr9774	2106	73.15	6.19279	H9IX66	#NA	NA	InsectProt	Uncharacterized protein	89.96	687	57	1	82	2106	17	703	0	1296	2106	703	97.8632	97.724	#NA
SF21_Tr7007_6_[5862_-_5266]_R_Sense)	SF21_Tr7007	597	73.14	6.19259	H9IV77	#NA	NA	InsectProt	Uncharacterized protein	90.85	153	14	0	84	542	1	153	3e-101	293	597	226	76.8844	67.6991	#NA
SF21_Tr5893_5_[3582_-_5297]	SF21_Tr5893	1716	73.12	6.19219	Q53EK0	#NA	NA	InsectProt	Prolyl 4-hydroxylase alpha subunit (Uncharacterized protein)	74.23	551	140	2	70	1716	1	550	0	831	1716	550	96.3287	100.182	GO:0004656 ; GO:0005488 ; GO:0005506 ; GO:0005783 ; GO:0016491 ; GO:0016702 ; GO:0016705 ; GO:0031418 ; GO:0055114
SF21_Tr1686_12_[1986_-_1]_R_Sense)	SF21_Tr1686	1986	73.05	6.19081	A9CQK8	#NA	NA	InsectProt	Sid-1-like protein1	64.37	623	218	5	4	1860	4	612	0	754	1986	781	94.1088	79.7695	#NA
SF21_Tr13839_4_[15_-_4235]	SF21_Tr13839	4221	73.02	6.19022	D6WKB9	#NA	NA	InsectProt	Putative uncharacterized protein	42.42	924	506	24	961	3654	307	1139	0	615	4221	1214	65.6716	76.112	GO:0006508 ; GO:0008234
SF21_Tr15450_7_[2457_-_1]_R_Sense)	SF21_Tr15450	2457	72.92	6.18824	H9J0T9	#NA	NA	InsectProt	Uncharacterized protein	88.78	811	91	1	25	2457	6	815	0	1424	2457	820	99.0232	98.9024	#NA
SF21_Tr12611_5_[3058_-_1868]_R_Sense)	SF21_Tr12611	1191	72.73	6.18448	H9IUK7	#NA	NA	InsectProt	Uncharacterized protein	73.18	358	96	1	118	1191	1	310	0	509	1191	310	90.1763	115.484	#NA
SF21_Tr1354_10_[3091_-_1646]_R_Sense)	SF21_Tr1354	1446	72.72	6.18428	Q1HPK0	#NA	NA	InsectProt	Vesicle amine transport protein	95.36	345	16	0	142	1176	48	392	0	591	1446	448	71.5768	77.0089	GO:0005488 ; GO:0008270 ; GO:0016491 ; GO:0055114
SF21_Tr8977_1_[24_-_824]	SF21_Tr8977	801	72.67	6.18329	H9JC58	#NA	NA	InsectProt	Uncharacterized protein	73.33	255	68	0	37	801	1	255	1e-128	366	801	255	95.5056	100	#NA
SF21_Tr698_4_[1074_-_1]_R_Sense)	SF21_Tr698	1074	72.56	6.1811	Q304D8	#NA	NA	InsectProt	Protein CST-2	48.59	284	140	4	4	837	9	289	2e-80	253	1074	421	79.3296	67.4584	GO:0000166 ; GO:0004672 ; GO:0004674 ; GO:0005524 ; GO:0006468 ; GO:0016301 ; GO:0016310 ; GO:0016772 ; GO:0040011 ; GO:0040017
SF21_Tr952_2_[601_-_1857]	SF21_Tr952	1257	72.51	6.18011	H9JG04	#NA	NA	InsectProt	Uncharacterized protein	82.91	316	54	2	1	948	22	326	2e-179	504	1257	326	75.4177	96.9325	#NA
SF21_Tr2577_6_[1844_-_996]_R_Sense)	SF21_Tr2577	849	72.33	6.17652	H9JA24	#NA	NA	InsectProt	Uncharacterized protein	89.13	230	25	0	70	759	22	251	1e-109	319	849	264	81.2721	87.1212	#NA
SF21_Tr23557_1_[41_-_562]	SF21_Tr23557	522	72.31	6.17612	Q1HQ73	#NA	NA	InsectProt	Surfeit 5	97.1	138	4	0	73	486	1	138	1e-90	261	522	138	79.3103	100	GO:0006357 ; GO:0016592
SF21_Tr1444_3_[432_-_4457]	SF21_Tr1444	4026	72.31	6.17612	H9IT11	#NA	NA	InsectProt	Uncharacterized protein	84.22	1337	209	1	13	4017	1	1337	0	2235	4026	1340	99.6274	99.7761	#NA
SF21_Tr1389_11_[6821_-_6018]_R_Sense)	SF21_Tr1389	804	72.3	6.17592	A7UU63	XP_001688835.1	158295623	InvertProt	AGAP006254-PC [Anopheles gambiae str. PEST]	88.24	170	20	0	211	720	34	203	2e-102	301	804	219	63.4328	77.6256	GO:0005488
SF21_Tr22451_2_[252_-_863]	SF21_Tr22451	612	72.22	6.17433	Q9VW59	#NA	NA	InsectProt	LD16419p (RhoGDI)	77.46	173	39	0	88	606	28	200	3e-97	282	612	201	84.8039	86.0697	GO:0005094 ; GO:0005737
SF21_Tr3639_9_[3960_-_8492]	SF21_Tr3639	4533	72.02	6.17033	#NA	XP_004931676.1	512928832	InvertProt	PREDICTED: maternal protein tudor-like [Bombyx mori]	61.67	1461	531	15	211	4506	767	2193	0	1680	4533	2223	96.6909	65.722	#NA
SF21_Tr14138_2_[1710_-_2858]	SF21_Tr14138	1149	71.94	6.16872	H9JJZ8	#NA	NA	InsectProt	Uncharacterized protein	82.29	384	67	2	1	1149	1	360	0	610	1149	360	100.261	106.667	#NA
SF21_Tr22089_3_[2195_-_621]_R_Sense)	SF21_Tr22089	1575	71.92	6.16832	H9J0L6	#NA	NA	InsectProt	Uncharacterized protein	73.94	518	135	0	1	1554	1	518	0	809	1575	518	98.6667	100	#NA
SF21_Tr11445_4_[628_-_1575]	SF21_Tr11445	948	71.88	6.16752	H9IS92	#NA	NA	InsectProt	Uncharacterized protein	66.67	279	91	3	1	831	131	407	9e-126	367	948	407	88.2911	68.5504	#NA
SF21_Tr13353_2_[5_-_1939]	SF21_Tr13353	1935	71.87	6.16732	H9JPW3	#NA	NA	InsectProt	Uncharacterized protein	61.31	597	231	1	139	1929	46	640	0	743	1935	642	92.5581	92.9907	#NA
SF21_Tr11644_5_[2209_-_716]_R_Sense)	SF21_Tr11644	1494	71.79	6.16571	H9JU73	#NA	NA	InsectProt	Uncharacterized protein	84.53	459	71	0	34	1410	5	463	0	830	1494	475	92.1687	96.6316	#NA
SF21_Tr869_1_[316_-_849]	SF21_Tr869	534	71.78	6.16551	H9JQ80	#NA	NA	InsectProt	Uncharacterized protein	96.41	167	6	0	34	534	1	167	5e-102	291	534	167	93.8202	100	#NA
SF21_Tr16944_3_[3227_-_2373]_R_Sense)	SF21_Tr16944	855	71.77	6.16531	H9J7A3	#NA	NA	InsectProt	Uncharacterized protein	92.38	223	17	1	160	828	8	229	2e-139	398	855	356	78.2456	62.6404	#NA
SF21_Tr16454_1_[125_-_802]	SF21_Tr16454	678	71.75	6.16491	H9JCI6	#NA	NA	InsectProt	Uncharacterized protein	50.95	210	103	0	37	666	1	210	3e-62	194	678	211	92.9204	99.5261	#NA
SF21_Tr3661_2_[12_-_923]	SF21_Tr3661	912	71.75	6.16491	H9JFA2	#NA	NA	InsectProt	Uncharacterized protein	74.52	259	64	2	142	912	1	258	7e-121	348	912	258	85.1974	100.388	#NA
SF21_Tr6761_4_[1121_-_3808]	SF21_Tr6761	2688	71.73	6.1645	H9JK41	#NA	NA	InsectProt	Uncharacterized protein	43.44	663	365	19	673	2631	6	600	1e-139	429	2688	600	73.9955	110.5	#NA
SF21_Tr16501_1_[6_-_1226]	SF21_Tr16501	1221	71.71	6.1641	D6WQD8	#NA	NA	InsectProt	Putative uncharacterized protein	80.69	290	56	1	124	993	40	328	2e-161	458	1221	329	71.2531	88.1459	GO:0016020
SF21_Tr7065_26_[9806_-_2934]_R_Sense)	SF21_Tr7065	6873	71.61	6.16209	D2A5X8	#NA	NA	InsectProt	Putative uncharacterized protein GLEAN_15613	70.85	2295	641	13	55	6855	66	2305	0	3219	6873	2312	100.175	99.2647	GO:0003824 ; GO:0003989 ; GO:0004075 ; GO:0005524 ; GO:0006633 ; GO:0008152 ; GO:0016874 ; GO:0046872
SF21_Tr3584_10_[4671_-_5711]	SF21_Tr3584	1041	71.57	6.16128	H9JV01	#NA	NA	InsectProt	Uncharacterized protein	72.18	266	74	0	1014	217	4	269	4e-139	397	1041	270	76.6571	98.5185	#NA
SF21_Tr16446_1_[169_-_1584]	SF21_Tr16446	1416	71.54	6.16068	H9JSN9	#NA	NA	InsectProt	Uncharacterized protein	83.91	404	65	0	199	1410	1	404	0	652	1416	587	85.5932	68.8245	#NA
SF21_Tr1811_4_[762_-_1637]	SF21_Tr1811	876	71.54	6.16068	B0W4W4	XP_001843748.1	170031752	InvertProt	solute carrier organic anion transporter family member 3A1 [Culex quinquefasciatus]	58.24	261	93	6	130	864	1	254	1e-70	225	876	334	89.3836	78.1437	GO:0005215 ; GO:0006810 ; GO:0016020
SF21_Tr14829_3_[872_-_1690]	SF21_Tr14829	819	71.51	6.16007	Q01604	#NA	NA	InsectProt	Phosphoglycerate kinase (EC 2.7.2.3)	76.1	251	60	0	67	819	165	415	6e-121	353	819	415	91.9414	60.4819	GO:0000166 ; GO:0004618 ; GO:0005524 ; GO:0005737 ; GO:0006096 ; GO:0007268 ; GO:0016301 ; GO:0016310 ; GO:0016740 ; GO:0030018 ; GO:0031430
SF21_Tr1594_8_[287_-_4390]	SF21_Tr1594	4104	71.49	6.15967	D6WXD8	#NA	NA	InsectProt	Putative uncharacterized protein	65.27	1293	441	9	232	4086	72	1357	0	1499	4104	1799	94.5175	71.8733	GO:0003723 ; GO:0006139 ; GO:0006357 ; GO:0016788 ; GO:0032784
SF21_Tr21781_2_[172_-_1365]	SF21_Tr21781	1194	71.41	6.15805	H9J6X8	#NA	NA	InsectProt	Uncharacterized protein	78.26	368	78	4	79	1176	3	355	3e-142	410	1194	362	92.4623	101.657	#NA
SF21_Tr16386_3_[855_-_1898]	SF21_Tr16386	1044	71.33	6.15644	H9JL29	#NA	NA	InsectProt	Uncharacterized protein	78.05	328	72	1	55	1038	77	403	3e-161	458	1044	403	94.2529	81.3896	#NA
SF21_Tr3489_12_[7240_-_3641]_R_Sense)	SF21_Tr3489	3600	71.33	6.15644	H9JF71	#NA	NA	InsectProt	Uncharacterized protein	37.96	1204	735	21	16	3591	4	1165	0	772	3600	1170	100.333	102.906	#NA
SF21_Tr15324_3_[227_-_1303]	SF21_Tr15324	1077	71.31	6.15603	H9JDN3	#NA	NA	InsectProt	Uncharacterized protein	75.55	229	54	1	7	687	1	229	3e-128	368	1077	229	63.7883	100	#NA
SF21_Tr3796_3_[741_-_1]_R_Sense)	SF21_Tr3796	741	71.27	6.15522	H9JVA0	#NA	NA	InsectProt	Uncharacterized protein	97.67	215	5	0	55	699	1	215	8e-158	437	741	217	87.0445	99.0783	#NA
SF21_Tr12887_13_[947_-_126]_R_Sense)	SF21_Tr12887	822	71.26	6.15502	A7SLB4	XP_001627587.1	156368207	InvertProt	predicted protein [Nematostella vectensis]	75.15	165	40	1	605	114	1	165	2e-83	251	822	169	60.219	97.6331	GO:0005634 ; GO:0006355
SF21_Tr3634_7_[1081_-_83]_R_Sense)	SF21_Tr3634	999	71.25	6.15482	H9J7G8	#NA	NA	InsectProt	Uncharacterized protein	86.69	293	35	1	124	990	1	293	0	512	999	298	87.988	98.3221	#NA
SF21_Tr11606_1_[100_-_1017]	SF21_Tr11606	918	71.18	6.1534	H9IXB1	#NA	NA	InsectProt	Cytochrome P450 (Uncharacterized protein)	62.27	273	103	1	67	885	26	297	2e-123	357	918	302	89.2157	90.3974	#NA
SF21_Tr13432_3_[4519_-_5946]	SF21_Tr13432	1428	71.17	6.1532	H9JQU2	#NA	NA	InsectProt	Uncharacterized protein	72.65	457	124	3	61	1428	1	453	0	684	1428	453	96.0084	100.883	#NA
SF21_Tr2082_8_[2443_-_140]_R_Sense)	SF21_Tr2082	2304	71.11	6.15198	H9IWK6	#NA	NA	InsectProt	Uncharacterized protein	66.84	573	187	3	478	2187	30	602	0	804	2304	630	74.6094	90.9524	#NA
SF21_Tr20281_1_[137_-_1135]	SF21_Tr20281	999	70.98	6.14934	H9IVX0	#NA	NA	InsectProt	Uncharacterized protein	87.13	303	39	0	1	909	1	303	0	555	999	370	90.991	81.8919	#NA
SF21_Tr2781_4_[3835_-_4671]	SF21_Tr2781	837	70.9	6.14771	E3MAP7	XP_003106629.1	308488871	InvertProt	hypothetical protein CRE_16609 [Caenorhabditis remanei]	30.65	186	115	3	43	558	52	233	2e-09	60.8	837	259	66.6667	71.8147	GO:0008440
SF21_Tr310_1_[403_-_1302]	SF21_Tr310	900	70.82	6.14608	H9J1V6	#NA	NA	InsectProt	Uncharacterized protein	82.67	300	52	0	1	900	1	300	0	530	900	300	100	100	#NA
SF21_Tr3844_4_[1922_-_285]_R_Sense)	SF21_Tr3844	1638	70.81	6.14588	H9IT67	#NA	NA	InsectProt	Uncharacterized protein	70.09	545	161	2	10	1638	1	516	0	799	1638	516	99.8168	105.62	#NA
SF21_Tr18795_1_[147_-_1181]	SF21_Tr18795	1035	70.74	6.14445	H9IXG0	#NA	NA	InsectProt	Uncharacterized protein	93.13	335	23	0	19	1023	1	335	0	600	1035	335	97.1014	100	#NA
SF21_Tr3383_4_[832_-_1230]	SF21_Tr3383	399	70.7	6.14364	#NA	XP_001121327.1	110758964	InvertProt	PREDICTED: regucalcin-like [Apis mellifera]	44.09	93	49	1	9	278	2	94	4e-21	84.7	399	94	69.9248	98.9362	#NA
SF21_Tr11019_1_[551_-_2353]	SF21_Tr11019	1803	70.68	6.14323	D6WD72	#NA	NA	InsectProt	Putative uncharacterized protein	38.83	631	324	15	91	1797	5	582	5e-120	369	1803	585	104.992	107.863	#NA
SF21_Tr11856_2_[1188_-_2915]	SF21_Tr11856	1728	70.62	6.142	D7EI02	#NA	NA	InsectProt	Putative uncharacterized protein	43.62	564	254	7	220	1719	280	842	4e-136	417	1728	842	97.9167	66.9834	GO:0004672 ; GO:0004674 ; GO:0005524 ; GO:0006468 ; GO:0016772
SF21_Tr14331_3_[1830_-_208]_R_Sense)	SF21_Tr14331	1623	70.58	6.14119	H9IUC1	#NA	NA	InsectProt	Uncharacterized protein	71.7	364	103	0	532	1623	2	365	0	548	1623	365	67.2828	99.726	#NA
SF21_Tr18139_4_[2102_-_840]_R_Sense)	SF21_Tr18139	1263	70.54	6.14037	H9IZ84	#NA	NA	InsectProt	Uncharacterized protein	81	421	80	1	1	1263	1	419	0	675	1263	419	100	100.477	#NA
SF21_Tr11229_4_[1398_-_487]_R_Sense)	SF21_Tr11229	912	70.47	6.13894	Q1HPS5	#NA	NA	InsectProt	Dehydrodolichyl diphosphate synthase	61.21	281	107	2	61	897	4	234	1e-117	339	912	234	92.4342	120.085	GO:0016740 ; GO:0016765
SF21_Tr601_1_[709_-_254]_R_Sense)	SF21_Tr601	456	70.47	6.13894	H9JAL5	#NA	NA	InsectProt	Uncharacterized protein	75.57	131	32	0	64	456	1	131	5e-70	208	456	131	86.1842	100	#NA
SF21_Tr21671_4_[205_-_3312]	SF21_Tr21671	3108	70.43	6.13812	H9JC66	#NA	NA	InsectProt	Uncharacterized protein	83.96	1060	139	3	22	3108	4	1059	0	1799	3108	1059	102.317	100.094	#NA
SF21_Tr6824_2_[3679_-_4041]	SF21_Tr6824	363	70.39	6.1373	A7SFH5	XP_001629623.1	156374052	InvertProt	predicted protein [Nematostella vectensis]	59.21	76	30	2	360	136	35	109	9e-26	96.7	363	109	62.8099	69.7248	GO:0006457 ; GO:0031072 ; GO:0051082
SF21_Tr1558_3_[83_-_2065]	SF21_Tr1558	1983	70.22	6.13381	Q9VZW2	#NA	NA	InsectProt	CG2162, isoform A (LD40717p) (MIP33919p1)	38.93	488	288	11	448	1881	82	534	3e-74	249	1983	535	73.8275	91.215	GO:0000166
SF21_Tr21916_1_[612_-_73]_R_Sense)	SF21_Tr21916	540	70.13	6.13196	H9J9T2	#NA	NA	InsectProt	Uncharacterized protein	97.39	115	3	0	196	540	1	115	6e-81	236	540	115	63.8889	100	#NA
SF21_Tr2011_27_[3920_-_3549]_R_Sense)	SF21_Tr2011	372	70.11	6.13155	E1JGK8	#NA	NA	InsectProt	CG42518, isoform A (CG42518, isoform B)	45.57	79	41	1	136	366	1	79	6e-18	73.9	372	85	63.7097	92.9412	#NA
SF21_Tr15219_2_[1180_-_362]_R_Sense)	SF21_Tr15219	819	69.89	6.12701	H9ISU4	#NA	NA	InsectProt	Uncharacterized protein	98.67	225	3	0	112	786	17	241	2e-129	372	819	356	82.4176	63.2022	#NA
SF21_Tr11885_7_[2253_-_1]_R_Sense)	SF21_Tr11885	2253	69.8	6.12516	H9JF51	#NA	NA	InsectProt	Uncharacterized protein	34.54	773	443	14	70	2199	76	843	5e-162	491	2253	852	102.929	90.7277	#NA
SF21_Tr3568_11_[6603_-_2422]_R_Sense)	SF21_Tr3568	4182	69.8	6.12516	H9J4Y9	#NA	NA	InsectProt	Uncharacterized protein	93.55	1116	53	3	892	4182	1	1115	0	2050	4182	1115	80.0574	100.09	#NA
SF21_Tr709_1_[774_-_418]_R_Sense)	SF21_Tr709	357	69.77	6.12453	D2A3Y9	#NA	NA	InsectProt	Putative uncharacterized protein GLEAN_14918	63.96	111	40	0	19	351	25	135	7e-51	159	357	138	93.2773	80.4348	GO:0043231 ; GO:0051537
SF21_Tr915_3_[3000_-_2113]_R_Sense)	SF21_Tr915	888	69.75	6.12412	H9JHQ3	#NA	NA	InsectProt	Uncharacterized protein	74.18	275	71	1	64	888	10	276	2e-148	418	888	276	92.9054	99.6377	#NA
SF21_Tr7015_21_[1340_-_195]_R_Sense)	SF21_Tr7015	1146	69.67	6.12247	Q1HQC8	#NA	NA	InsectProt	ARP1 actin-related protein 1-like protein A (Uncharacterized protein)	95.48	376	17	0	19	1146	1	376	0	727	1146	376	98.4293	100	GO:0000166 ; GO:0005524 ; GO:0005737 ; GO:0005856
SF21_Tr469_1_[123_-_764]	SF21_Tr469	642	69.64	6.12184	H9J3S9	#NA	NA	InsectProt	Uncharacterized protein	85.05	194	29	0	46	627	1	194	2e-124	351	642	194	90.6542	100	#NA
SF21_Tr11625_12_[5318_-_3711]_R_Sense)	SF21_Tr11625	1608	69.59	6.12081	B0WDR6	XP_001846850.1	170038017	InvertProt	conserved hypothetical protein [Culex quinquefasciatus]	56.51	430	153	10	43	1230	5	422	1e-143	424	1608	440	80.2239	97.7273	#NA
SF21_Tr2979_3_[657_-_2753]	SF21_Tr2979	2097	69.58	6.1206	Q7K1T1	#NA	NA	InsectProt	LD44824p (Vulcan protein) (Vulcan, isoform A) (Vulcan, isoform C) (Vulcan, isoform E) (Vulcan, isoform F)	32.85	554	371	14	76	1734	42	496	3e-54	197	2097	605	79.2561	91.5702	GO:0005515 ; GO:0007267
SF21_Tr6093_1_[461_-_1024]	SF21_Tr6093	564	69.58	6.1206	H9J2A0	#NA	NA	InsectProt	Uncharacterized protein	84.55	123	19	0	172	540	1	123	1e-81	239	564	127	65.4255	96.8504	#NA
SF21_Tr16405_3_[769_-_362]_R_Sense)	SF21_Tr16405	408	69.55	6.11998	P82147	NP_726354.1	24762361	InvertProt	Protein lethal(2)essential for life (Protein Efl21)	41.58	101	49	3	135	407	1	101	4e-16	73.6	408	145	74.2647	69.6552	GO:0006950 ; GO:0007275 ; GO:0009408 ; GO:0010998 ; GO:0042802 ; GO:0006497 ; GO:0010506
SF21_Tr12640_2_[967_-_2850]	SF21_Tr12640	1884	69.52	6.11936	H9IV74	#NA	NA	InsectProt	Uncharacterized protein	79.22	563	115	3	175	1857	1	562	0	839	1884	570	89.6497	98.7719	#NA
SF21_Tr22852_1_[73_-_1473]	SF21_Tr22852	1401	69.47	6.11832	H9JBD0	#NA	NA	InsectProt	Uncharacterized protein	74.5	447	110	7	1	1329	1	440	0	588	1401	454	95.7173	98.4581	#NA
SF21_Tr3868_2_[1104_-_346]_R_Sense)	SF21_Tr3868	759	69.46	6.11811	H9IT84	#NA	NA	InsectProt	Probable ribosome biogenesis protein Bmo.13553	79.83	233	46	2	25	720	1	232	1e-121	347	759	240	92.0949	97.0833	#NA
SF21_Tr23801_1_[91_-_567]	SF21_Tr23801	477	69.45	6.1179	Q9GSB6	#NA	NA	InsectProt	Heat shock protein hsp20.4 (Uncharacterized protein)	48.74	119	51	3	124	450	49	167	3e-31	112	477	181	74.8428	65.7459	GO:0006950 ; GO:0009408
SF21_Tr16433_2_[197_-_1396]	SF21_Tr16433	1200	69.33	6.11541	H9JLX3	#NA	NA	InsectProt	Uncharacterized protein	81.89	403	66	2	10	1197	1	403	0	641	1200	404	100.75	99.7525	#NA
SF21_Tr2790_1_[774_-_370]_R_Sense)	SF21_Tr2790	405	69.26	6.11395	H9JHW7	#NA	NA	InsectProt	Uncharacterized protein	95.2	125	6	0	31	405	1	125	8e-83	239	405	125	92.5926	100	#NA
SF21_Tr11427_4_[124_-_1737]	SF21_Tr11427	1614	69.23	6.11333	H9J0I3	#NA	NA	InsectProt	Uncharacterized protein	83.33	480	51	3	160	1512	1	475	0	752	1614	502	89.2193	95.6175	#NA
SF21_Tr2844_7_[7340_-_8182]	SF21_Tr2844	843	69.22	6.11312	H9JV95	#NA	NA	InsectProt	Uncharacterized protein	72.93	266	72	0	46	843	14	279	1e-138	393	843	280	94.6619	95	#NA
SF21_Tr16411_3_[49_-_666]	SF21_Tr16411	618	69.16	6.11187	D6WG04	#NA	NA	InsectProt	Putative uncharacterized protein	32.05	156	101	1	4	456	64	219	2e-22	92	618	223	75.7282	69.9552	GO:0016787
SF21_Tr8843_2_[1042_-_4092]	SF21_Tr8843	3051	69.12	6.11103	Q09568	#NA	NA	InsectProt	Uncharacterized ribonuclease F48E8.6 (EC 3.1.-.-)	33.46	771	447	14	919	3033	65	824	2e-120	390	3051	848	75.8112	90.9198	GO:0003723 ; GO:0004518 ; GO:0004540 ; GO:0016787
SF21_Tr369_13_[4125_-_2176]_R_Sense)	SF21_Tr369	1950	69.1	6.11061	H9JPX2	#NA	NA	InsectProt	Uncharacterized protein	62.4	649	230	7	1	1905	1	646	0	767	1950	651	99.8462	99.6928	#NA
SF21_Tr11775_2_[743_-_1828]	SF21_Tr11775	1086	69.09	6.11041	H9J0T4	#NA	NA	InsectProt	Uncharacterized protein	79.67	300	51	3	88	957	18	315	5e-137	394	1086	321	82.8729	93.4579	#NA
SF21_Tr11039_4_[1386_-_1]_R_Sense)	SF21_Tr11039	1386	68.99	6.10832	H9J1N4	#NA	NA	InsectProt	Uncharacterized protein	78.52	461	98	2	7	1386	3	461	0	667	1386	464	99.7835	99.3534	#NA
SF21_Tr11518_4_[632_-_2200]	SF21_Tr11518	1569	68.99	6.10832	H9IWJ8	#NA	NA	InsectProt	Uncharacterized protein	40.78	461	246	15	55	1356	20	468	1e-96	303	1569	484	88.1453	95.2479	#NA
SF21_Tr16356_10_[9130_-_5021]_R_Sense)	SF21_Tr16356	4110	68.86	6.10559	H9ITH3	#NA	NA	InsectProt	Uncharacterized protein	73.76	1315	345	3	166	4110	7	1315	0	1984	4110	1329	95.9854	98.9466	#NA
SF21_Tr18673_1_[149_-_823]	SF21_Tr18673	675	68.86	6.10559	H9JPP6	#NA	NA	InsectProt	Uncharacterized protein	49.42	172	85	2	19	528	1	172	4e-50	164	675	245	76.4444	70.2041	#NA
SF21_Tr6778_2_[833_-_276]_R_Sense)	SF21_Tr6778	558	68.84	6.10518	H9J780	#NA	NA	InsectProt	Uncharacterized protein	83.8	179	29	0	22	558	6	184	7e-97	280	558	184	96.2366	97.2826	#NA
SF21_Tr12157_12_[4539_-_3691]_R_Sense)	SF21_Tr12157	849	68.83	6.10497	H9JRG8	#NA	NA	InsectProt	Uncharacterized protein	78.65	192	41	0	43	618	19	210	2e-70	220	849	287	67.8445	66.899	#NA
SF21_Tr879_6_[1692_-_73]_R_Sense)	SF21_Tr879	1620	68.81	6.10455	D6W8M2	#NA	NA	InsectProt	Putative uncharacterized protein	56.17	470	195	9	1	1377	1	446	1e-160	466	1620	447	87.037	105.145	GO:0004812 ; GO:0005524 ; GO:0006412
SF21_Tr2669_15_[5463_-_2590]_R_Sense)	SF21_Tr2669	2874	68.79	6.10413	D6WE55	#NA	NA	InsectProt	Putative uncharacterized protein	62.41	878	330	3	1	2634	1	870	0	1139	2874	1044	91.6493	84.0996	GO:0005488 ; GO:0005634 ; GO:0005737 ; GO:0006886 ; GO:0008262 ; GO:0008283 ; GO:0008565
SF21_Tr12255_6_[615_-_262]_R_Sense)	SF21_Tr12255	354	68.73	6.10287	Q5TLU4	#NA	NA	InsectProt	Superoxide dismutase [Cu-Zn] (EC 1.15.1.1)	75	100	24	1	297	1	1	100	1e-53	166	354	154	84.7458	64.9351	GO:0004784 ; GO:0006801 ; GO:0016491 ; GO:0046872 ; GO:0055114
SF21_Tr1400_14_[1436_-_879]_R_Sense)	SF21_Tr1400	558	68.72	6.10266	H9J3C2	#NA	NA	InsectProt	Uncharacterized protein	58.33	132	50	2	1	381	1	132	1e-44	147	558	189	70.9677	69.8413	#NA
SF21_Tr713_9_[2573_-_1302]_R_Sense)	SF21_Tr713	1272	68.65	6.10119	H9JBV5	#NA	NA	InsectProt	Uncharacterized protein	64.55	347	102	5	34	1011	12	348	1e-112	336	1272	379	81.8396	91.5567	#NA
SF21_Tr6218_4_[2271_-_1804]_R_Sense)	SF21_Tr6218	468	68.62	6.10056	Q1HPS7	#NA	NA	InsectProt	Chloride intracellular channel isoform 2	95.39	152	7	0	13	468	36	187	6e-104	296	468	187	97.4359	81.2834	#NA
SF21_Tr10570_4_[1574_-_636]_R_Sense)	SF21_Tr10570	939	68.61	6.10035	H9JQG9	#NA	NA	InsectProt	Uncharacterized protein	51.42	282	135	2	97	936	1	253	2e-98	291	939	255	90.0958	110.588	#NA
SF21_Tr12125_4_[2838_-_1690]_R_Sense)	SF21_Tr12125	1149	68.43	6.09656	H9J0W9	#NA	NA	InsectProt	Uncharacterized protein	66.15	390	120	1	16	1149	1	390	0	539	1149	390	101.828	100	#NA
SF21_Tr12379_2_[244_-_2037]	SF21_Tr12379	1794	68.38	6.0955	D2A374	#NA	NA	InsectProt	Putative uncharacterized protein GLEAN_07936	44.42	502	267	7	322	1791	72	567	5e-147	437	1794	568	83.9465	88.3803	#NA
SF21_Tr371_1_[336_-_1076]	SF21_Tr371	741	68.36	6.09508	H9J2G1	#NA	NA	InsectProt	Uncharacterized protein	73.93	211	55	1	109	741	3	210	1e-115	330	741	210	85.4251	100.476	#NA
SF21_Tr11166_3_[316_-_2220]	SF21_Tr11166	1905	68.28	6.09339	D6X020	#NA	NA	InsectProt	Putative uncharacterized protein	67.12	517	158	6	1	1515	1	498	0	634	1905	768	81.4173	67.3177	GO:0003779 ; GO:0005488 ; GO:0016043 ; GO:0017048 ; GO:0030036
SF21_Tr16346_14_[3622_-_728]_R_Sense)	SF21_Tr16346	2895	68.16	6.09085	H9JCE9	#NA	NA	InsectProt	Lon protease homolog (EC 3.4.21.-)	82.01	956	170	6	22	2883	1	937	0	1397	2895	938	99.0674	101.919	#NA
SF21_Tr1779_18_[2748_-_1897]_R_Sense)	SF21_Tr1779	852	68.16	6.09085	H9J9B4	#NA	NA	InsectProt	Uncharacterized protein	76.36	275	65	3	1	825	90	360	3e-146	418	852	426	96.831	64.554	#NA
SF21_Tr2242_2_[3495_-_2560]_R_Sense)	SF21_Tr2242	936	68.08	6.08916	H9JL08	#NA	NA	InsectProt	Uncharacterized protein	96.65	269	9	0	46	852	4	272	0	523	936	285	86.2179	94.386	#NA
SF21_Tr3782_2_[1001_-_180]_R_Sense)	SF21_Tr3782	822	68.01	6.08767	Q2F6A1	#NA	NA	InsectProt	Electron-transfer-flavoprotein beta polypeptide (Uncharacterized protein)	91.21	239	21	0	821	105	15	253	9e-145	407	822	253	87.2263	94.4664	GO:0009055
SF21_Tr8786_4_[1469_-_861]_R_Sense)	SF21_Tr8786	609	67.99	6.08725	H9JTJ7	#NA	NA	InsectProt	Uncharacterized protein	87.5	152	19	0	154	609	6	157	1e-102	294	609	157	74.8768	96.8153	#NA
SF21_Tr7542_1_[240_-_734]	SF21_Tr7542	495	67.73	6.08172	H9J2P8	#NA	NA	InsectProt	Uncharacterized protein	97.54	122	3	0	49	414	1	122	7e-84	244	495	149	73.9394	81.8792	#NA
SF21_Tr21822_2_[234_-_2300]	SF21_Tr21822	2067	67.68	6.08066	H9J7C0	#NA	NA	InsectProt	Uncharacterized protein	71.88	690	187	7	1	2049	1	671	0	752	2067	675	100.145	102.222	#NA
SF21_Tr2312_2_[137_-_1636]	SF21_Tr2312	1500	67.66	6.08023	H9IZS4	#NA	NA	InsectProt	Uncharacterized protein	82.09	402	68	4	1	1194	1	392	0	610	1500	408	80.4	98.5294	#NA
SF21_Tr977_2_[2001_-_2990]	SF21_Tr977	990	67.63	6.07959	H9JP70	#NA	NA	InsectProt	Uncharacterized protein	73.29	322	86	3	25	990	1	301	4e-149	422	990	301	97.5758	106.977	#NA
SF21_Tr5276_5_[5710_-_4655]_R_Sense)	SF21_Tr5276	1056	67.57	6.07831	H9JFL4	#NA	NA	InsectProt	Uncharacterized protein	71.68	286	73	6	217	1050	125	377	6e-120	352	1056	381	81.25	75.0656	#NA
SF21_Tr3402_3_[1742_-_2689]	SF21_Tr3402	948	67.53	6.07746	H9J7D6	#NA	NA	InsectProt	Uncharacterized protein	81.09	275	48	5	947	135	134	401	5e-91	278	948	408	87.0253	67.402	#NA
SF21_Tr18362_2_[297_-_1124]	SF21_Tr18362	828	67.47	6.07617	B4PNA1	XP_002099471.1	195505362	InvertProt	GE23336 [Drosophila yakuba]	56.47	170	71	1	6	506	52	221	2e-58	190	828	253	61.5942	67.1937	GO:0000502 ; GO:0004175 ; GO:0004298 ; GO:0005634 ; GO:0005737 ; GO:0005839 ; GO:0006511 ; GO:0008233 ; GO:0016787 ; GO:0019773 ; GO:0051603
SF21_Tr16640_1_[249_-_1409]	SF21_Tr16640	1161	67.46	6.07596	O01679	#NA	NA	InsectProt	Rad51 homolog	98.26	287	5	0	301	1161	52	338	0	526	1161	338	74.1602	84.9112	GO:0000166 ; GO:0003677 ; GO:0003684 ; GO:0005524 ; GO:0006259 ; GO:0006281 ; GO:0008094 ; GO:0017111
SF21_Tr3407_7_[5803_-_5078]_R_Sense)	SF21_Tr3407	726	67.42	6.0751	D6WG68	#NA	NA	InsectProt	Putative uncharacterized protein	66.3	181	59	1	95	631	8	188	2e-85	254	726	204	74.7934	88.7255	#NA
SF21_Tr9826_1_[242_-_646]	SF21_Tr9826	405	67.42	6.0751	H9JR34	#NA	NA	InsectProt	Uncharacterized protein	69.17	133	40	1	1	396	1	133	1e-66	199	405	133	98.5185	100	#NA
SF21_Tr12082_5_[1061_-_78]_R_Sense)	SF21_Tr12082	984	67.41	6.07489	Q09GP9	#NA	NA	InsectProt	NIF3-like protein (Uncharacterized protein)	71.96	271	76	0	172	984	1	271	1e-137	392	984	271	82.622	100	#NA
SF21_Tr1151_2_[242_-_1252]	SF21_Tr1151	1011	67.41	6.07489	D2A5H1	#NA	NA	InsectProt	Putative uncharacterized protein GLEAN_15174	75.67	337	82	1	1	1011	1	335	0	546	1011	371	100	90.8356	GO:0003824 ; GO:0004721 ; GO:0004722 ; GO:0006470 ; GO:0008287 ; GO:0016787 ; GO:0046872
SF21_Tr1259_1_[112_-_603]	SF21_Tr1259	492	67.35	6.07361	H9JKG5	#NA	NA	InsectProt	Uncharacterized protein	82.58	155	27	0	28	492	2	156	5e-96	275	492	156	94.5122	99.359	#NA
SF21_Tr12824_2_[490_-_1269]	SF21_Tr12824	780	67.33	6.07318	H9J4R4	#NA	NA	InsectProt	Uncharacterized protein	73.2	250	67	1	10	759	56	303	2e-118	342	780	305	96.1538	81.9672	#NA
SF21_Tr1322_3_[1988_-_1077]_R_Sense)	SF21_Tr1322	912	67.31	6.07275	H9IYM1	#NA	NA	InsectProt	Uncharacterized protein	77.59	290	65	0	4	873	1	290	1e-144	410	912	301	95.3947	96.3455	#NA
SF21_Tr368_1_[345_-_1]_R_Sense)	SF21_Tr368	345	67.26	6.07168	H9J253	#NA	NA	InsectProt	Uncharacterized protein	79.07	86	17	1	257	3	1	86	3e-29	102	345	93	74.7826	92.4731	#NA
SF21_Tr12604_8_[1107_-_190]_R_Sense)	SF21_Tr12604	918	67.24	6.07125	H9IT40	#NA	NA	InsectProt	Uncharacterized protein	77.81	302	67	0	1	906	18	319	1e-162	456	918	323	98.6928	93.4985	#NA
SF21_Tr22604_2_[111_-_2090]	SF21_Tr22604	1980	67.14	6.0691	Q9GZJ8	#NA	NA	InsectProt	Mre11	67.31	520	164	7	49	1590	1	514	0	652	1980	610	78.7879	85.2459	GO:0004519 ; GO:0004527 ; GO:0005634 ; GO:0006259 ; GO:0006302 ; GO:0016787 ; GO:0030145
SF21_Tr11604_7_[1837_-_587]_R_Sense)	SF21_Tr11604	1251	67.09	6.06803	H9JCJ3	#NA	NA	InsectProt	Uncharacterized protein	94.77	325	17	0	277	1251	1	325	0	600	1251	325	77.9376	100	#NA
SF21_Tr22279_1_[98_-_1096]	SF21_Tr22279	999	67.06	6.06738	D2A5C3	#NA	NA	InsectProt	Putative uncharacterized protein GLEAN_15512	43.8	274	152	4	73	888	22	290	1e-70	223	999	294	82.2823	93.1973	GO:0003723 ; GO:0004525 ; GO:0006396
SF21_Tr18097_2_[644_-_1831]	SF21_Tr18097	1188	67.02	6.06652	B5BSX8	#NA	NA	InsectProt	Beta-1,3-glucan recognition protein 3	65.26	331	115	1	196	1188	160	489	2e-171	489	1188	489	83.5859	67.6892	GO:0004553 ; GO:0005975
SF21_Tr11835_4_[711_-_115]_R_Sense)	SF21_Tr11835	597	66.99	6.06587	Q2F618	#NA	NA	InsectProt	Centrin	90.06	171	14	2	506	3	1	171	3e-92	268	597	178	85.9296	96.0674	GO:0003676 ; GO:0005509 ; GO:0005524 ; GO:0008026
SF21_Tr3265_6_[3076_-_4158]	SF21_Tr3265	1083	66.99	6.06587	H9IY26	#NA	NA	InsectProt	Uncharacterized protein	64.83	236	82	4	379	1083	64	281	2e-76	238	1083	281	65.374	83.9858	#NA
SF21_Tr2037_31_[11423_-_7602]_R_Sense)	SF21_Tr2037	3822	66.94	6.0648	H9JAK3	#NA	NA	InsectProt	Uncharacterized protein	61.31	1282	486	6	1	3816	1	1275	0	1526	3822	1275	100.628	100.549	#NA
SF21_Tr14908_8_[4587_-_3487]_R_Sense)	SF21_Tr14908	1101	66.87	6.06329	Q2F5M9	#NA	NA	InsectProt	Ribose-phosphate pyrophosphokinase (EC 2.7.6.1)	99.69	318	1	0	148	1101	1	318	0	625	1101	318	86.6485	100	GO:0000287 ; GO:0004749 ; GO:0009116 ; GO:0009156 ; GO:0009165 ; GO:0016301 ; GO:0016310 ; GO:0044249 ; GO:0046872
SF21_Tr17932_4_[2604_-_3275]	SF21_Tr17932	672	66.79	6.06156	H6WS69	#NA	NA	InsectProt	Akirin protein	78.97	195	40	3	621	40	3	195	3e-84	249	672	195	87.0536	100	#NA
SF21_Tr2137_1_[175_-_1389]	SF21_Tr2137	1215	66.77	6.06113	H9JB30	#NA	NA	InsectProt	Uncharacterized protein	96.88	321	10	0	253	1215	9	329	0	645	1215	329	79.2593	97.5684	#NA
SF21_Tr5641_4_[159_-_1742]	SF21_Tr5641	1584	66.77	6.06113	#NA	XP_004930200.1	512922777	InvertProt	PREDICTED: uncharacterized protein LOC101735936 [Bombyx mori]	68.6	449	137	5	214	1548	70	491	7e-138	417	1584	668	85.0379	67.2156	#NA
SF21_Tr17429_1_[309_-_698]	SF21_Tr17429	390	66.71	6.05983	#NA	XP_004931484.1	512928039	InvertProt	PREDICTED: 39S ribosomal protein L36, mitochondrial-like [Bombyx mori]	56.36	110	48	1	1	330	1	106	1e-39	132	390	106	84.6154	103.774	#NA
SF21_Tr11547_6_[2140_-_4287]	SF21_Tr11547	2148	66.68	6.05918	D6X558	#NA	NA	InsectProt	Putative uncharacterized protein	80.03	651	130	1	70	2022	21	669	0	1085	2148	671	90.9218	97.0194	GO:0005488 ; GO:0005622 ; GO:0006396
SF21_Tr3840_2_[710_-_159]_R_Sense)	SF21_Tr3840	552	66.64	6.05832	H9J9J9	#NA	NA	InsectProt	Uncharacterized protein	94.57	184	10	0	1	552	1	184	5e-92	267	552	184	100	100	#NA
SF21_Tr12284_1_[250_-_1299]	SF21_Tr12284	1050	66.53	6.05593	H9IZV5	#NA	NA	InsectProt	Uncharacterized protein	96.82	346	11	0	13	1050	1	346	0	658	1050	348	98.8571	99.4253	#NA
SF21_Tr3866_3_[739_-_71]_R_Sense)	SF21_Tr3866	669	66.53	6.05593	H9JQ48	#NA	NA	InsectProt	Uncharacterized protein	59.43	212	85	4	13	645	1	207	1e-73	223	669	208	95.0673	101.923	#NA
SF21_Tr19594_1_[170_-_1594]	SF21_Tr19594	1425	66.52	6.05572	H9IYH0	#NA	NA	InsectProt	Uncharacterized protein	71.25	400	115	2	106	1305	5	401	0	568	1425	434	84.2105	92.1659	#NA
SF21_Tr3613_34_[890_-_201]_R_Sense)	SF21_Tr3613	690	66.42	6.05355	B4JW22	XP_001995088.1	195056382	InvertProt	GH22957 [Drosophila grimshawi]	53.62	138	63	2	491	81	4	140	1e-40	141	690	202	60	68.3168	GO:0003779
SF21_Tr3778_1_[185_-_1738]	SF21_Tr3778	1554	66.28	6.0505	D6X3H7	#NA	NA	InsectProt	Putative uncharacterized protein	55.46	485	216	1	97	1551	13	496	0	541	1554	496	93.6293	97.7823	GO:0008152 ; GO:0016491 ; GO:0016620 ; GO:0055114
SF21_Tr16804_6_[3590_-_840]_R_Sense)	SF21_Tr16804	2751	66.27	6.05028	H9J9G8	#NA	NA	InsectProt	Uncharacterized protein	62.35	903	316	8	25	2661	7	899	0	1128	2751	901	98.4733	100.222	#NA
SF21_Tr2068_3_[536_-_1312]	SF21_Tr2068	777	66.26	6.05007	H9JD63	#NA	NA	InsectProt	Serine/threonine-protein phosphatase (EC 3.1.3.16)	100	194	0	0	3	584	116	309	1e-149	421	777	309	74.9035	62.7832	#NA
SF21_Tr1933_4_[239_-_7249]	SF21_Tr1933	7011	66.14	6.04745	H9IS83	#NA	NA	InsectProt	Uncharacterized protein	58.82	1775	712	41	1675	6942	1	1676	0	1657	7011	1676	75.9521	105.907	#NA
SF21_Tr641_9_[4361_-_1740]_R_Sense)	SF21_Tr641	2622	66.12	6.04701	H9JIW2	#NA	NA	InsectProt	Uncharacterized protein	83.93	834	128	11	61	2544	1	826	0	1252	2622	838	95.4233	99.5227	#NA
SF21_Tr10973_2_[4_-_1110]	SF21_Tr10973	1107	66.1	6.04658	H9JN95	#NA	NA	InsectProt	Uncharacterized protein	85.67	314	44	1	169	1107	9	322	0	558	1107	322	85.0949	97.5155	#NA
SF21_Tr10285_8_[237_-_2864]	SF21_Tr10285	2628	65.99	6.04418	D6X541	#NA	NA	InsectProt	Putative uncharacterized protein	55.49	710	254	14	538	2481	180	868	0	628	2628	882	81.0502	80.4989	GO:0003676 ; GO:0005622 ; GO:0008270
SF21_Tr3186_19_[3222_-_1]_R_Sense)	SF21_Tr3186	3222	65.98	6.04396	E1JGM8	#NA	NA	InsectProt	Focal adhesion kinase, isoform F (EC 2.7.10.-) (EC 2.7.10.2)	41.28	969	474	20	568	3189	12	967	0	620	3222	1198	90.2235	80.8848	GO:0004672 ; GO:0004713 ; GO:0004715 ; GO:0004871 ; GO:0005524 ; GO:0005856 ; GO:0005925 ; GO:0006468 ; GO:0007172 ; GO:0016301 ; GO:0016310 ; GO:0016740 ; GO:0016772
SF21_Tr13346_2_[548_-_907]	SF21_Tr13346	360	65.92	6.04264	H9JTA0	#NA	NA	InsectProt	Uncharacterized protein	100	89	0	0	94	360	1	89	6e-63	187	360	89	74.1667	100	#NA
[truncated: 6,928 more rows]
