# Supplementary material for: De novo transcriptome assembly and analysis of Sf21 cells using illumina paired end sequencing
Source: Biol Direct. 2015 Aug 20;10:44. doi: 10.1186/s13062-015-0072-7 (PMC4545970; doi:10.1186/s13062-015-0072-7)
Supplement: Additional file 11: — KOG analysis of the identified unigenes. (XLS 1321 kb) [file 13062_2015_72_MOESM11_ESM.xls]

## Sheet: Blast_Results
SF21_ORF_ID	Uniprot	RefSeq_ID	GI_Num	Ref_Source	%_Identity	Alignment_length	Mismatches	Gap	Query_Start	Query_End	Subject_Start	Subject_End	E-Value	BitScore	Query_Length	Subject_Length	Query_Coverage	Subject_Coverage	Protein_Name	Species	Gene_Ontology
SF21_Tr21431_2_[414_-_79]_R_Sense)	S4S2C3	YP_8238887.1	525340897	InvertProt	30.77	78	53	2	10	240	1	77	2.9	30.4	336	117	69.6429	66.6667	NADH dehydrogenase subunit 3 (mitochondrion)	Abisara fylloides	#NA
SF21_Tr2106_13_[4230_-_6350]	J9M7K2	XP_3241930.1	328702538	InvertProt	37.92	683	405	8	25	2016	1	660	3e-149	452	2121	663	96.6054	103.017	PREDICTED: zinc finger BED domain-containing protein 4-like	Acyrthosiphon pisum	#NA
SF21_Tr7533_3_[1784_-_2437]	J9LZ63	XP_3247354.1	328721601	InvertProt	37.14	140	83	3	5	409	16	153	9e-18	80.5	654	153	64.2202	91.5033	PREDICTED: probable calcium-binding mitochondrial carrier F17E5.2-like	Acyrthosiphon pisum	#NA
SF21_Tr2533_1_[195_-_533]	J9LRY4	XP_3242478.1	328704410	InvertProt	48	75	39	2	278	54	29	88	1e-10	57.4	339	93	66.3717	80.6452	PREDICTED: hypothetical protein LOC100572362	Acyrthosiphon pisum	#NA
SF21_Tr7223_5_[2726_-_3058]	J9LLR6	XP_3248660.1	328725892	InvertProt	36.05	86	55	1	1	258	1	85	1e-05	45.1	333	140	77.4775	61.4286	PREDICTED: hypothetical protein LOC100570540	Acyrthosiphon pisum	#NA
SF21_Tr3484_1_[146_-_1300]	J9JZJ4	XP_1948957.1	193702448	InvertProt	32.48	234	138	6	139	780	16	248	6e-18	88.6	1155	383	60.7792	61.0966	PREDICTED: reticulon-4-interacting protein 1 homolog, mitochondrial-like	Acyrthosiphon pisum	#NA
SF21_Tr6052_1_[27_-_395]	J9JZ50	XP_1950256.1	193683734	InvertProt	32.29	96	53	5	37	288	9	93	1.2	31.6	369	109	78.0488	88.0734	PREDICTED: hypothetical protein LOC100164733	Acyrthosiphon pisum	#NA
SF21_Tr20394_1_[78_-_596]	J9JLQ9	XP_1948681.1	193575671	InvertProt	30.67	163	107	2	40	510	56	218	1e-14	73.2	519	255	94.2197	63.9216	PREDICTED: hypothetical protein LOC100159791	Acyrthosiphon pisum	#NA
SF21_Tr12291_5_[901_-_275]_R_Sense)	J9JKV1	XP_1945451.1	193680007	InvertProt	39.31	145	59	8	567	220	1	145	1e-06	50.8	627	167	69.378	86.8263	PREDICTED: hypothetical protein LOC100159431	Acyrthosiphon pisum	#NA
SF21_Tr10613_4_[1965_-_3026]	#NA	XP_3245549.1	328715153	InvertProt	34.95	309	180	6	139	1002	58	355	2e-47	168	1062	371	87.2881	83.2884	PREDICTED: hypothetical protein LOC100569424	Acyrthosiphon pisum	#NA
SF21_Tr11136_3_[2874_-_2074]_R_Sense)	#NA	XP_1950626.2	328708690	InvertProt	52.44	246	111	5	67	786	15	253	7e-78	239	801	257	92.1348	95.7198	PREDICTED: ankyrin repeat domain-containing protein 12-like	Acyrthosiphon pisum	#NA
SF21_Tr11398_5_[3203_-_2751]_R_Sense)	#NA	XP_3246776.1	328719492	InvertProt	30.36	112	74	3	447	124	49	150	8e-09	55.1	453	152	74.1722	73.6842	PREDICTED: gamma-tubulin complex component 2-like	Acyrthosiphon pisum	#NA
SF21_Tr11499_7_[2435_-_1800]_R_Sense)	#NA	XP_3248260.1	328724817	InvertProt	31.91	141	87	2	628	233	11	151	5e-15	73.2	636	152	66.5094	92.7632	PREDICTED: putative fatty acyl-CoA reductase CG5065-like	Acyrthosiphon pisum	#NA
SF21_Tr11654_28_[12645_-_8167]_R_Sense)	#NA	XP_1949329.2	328718625	InvertProt	51.33	902	428	10	43	2715	12	896	0	770	4479	896	60.4153	100.67	PREDICTED: transformation/transcription domain-associated protein-like	Acyrthosiphon pisum	#NA
SF21_Tr12038_4_[3943_-_2648]_R_Sense)	#NA	XP_3247853.1	328723484	InvertProt	41.59	315	173	6	385	1296	28	309	8e-78	247	1296	309	72.9167	101.942	PREDICTED: group 3 secretory phospholipase A2-like	Acyrthosiphon pisum	#NA
SF21_Tr12050_2_[910_-_1242]	#NA	XP_3245874.1	328716238	InvertProt	31.88	69	38	2	154	333	2	70	1.9	30.8	333	112	62.1622	61.6071	PREDICTED: hypothetical protein LOC100572160	Acyrthosiphon pisum	#NA
SF21_Tr13005_1_[231_-_611]	#NA	XP_3241824.1	328702162	InvertProt	43.18	88	35	3	112	330	4	91	2e-15	68.9	381	119	69.2913	73.9496	PREDICTED: roundabout homolog 2-like	Acyrthosiphon pisum	#NA
SF21_Tr13182_2_[554_-_1420]	#NA	XP_1951369.2	328725639	InvertProt	97.27	220	6	0	777	118	37	256	8e-155	436	867	258	76.1246	85.2713	PREDICTED: v-type proton ATPase subunit B-like	Acyrthosiphon pisum	#NA
SF21_Tr13326_5_[2892_-_3260]	#NA	XP_3244371.1	328710825	InvertProt	31.65	79	53	2	237	4	4	80	0.008	37.7	369	119	64.2276	66.3866	PREDICTED: leucine-rich repeat-containing protein 52-like	Acyrthosiphon pisum	#NA
SF21_Tr13328_16_[4037_-_8521]	#NA	XP_3244964.1	328712989	InvertProt	56.14	1336	507	24	436	4206	28	1278	0	1167	4485	1761	89.3645	75.866	PREDICTED: protein furry-like isoform 2	Acyrthosiphon pisum	#NA
SF21_Tr13684_1_[156_-_473]	#NA	XP_1952078.2	328726428	InvertProt	32.61	92	62	1	28	303	2	90	1e-10	58.2	318	132	86.7925	69.697	PREDICTED: hepatocyte growth factor-regulated tyrosine kinase substrate-like	Acyrthosiphon pisum	#NA
SF21_Tr14104_28_[3125_-_3]_R_Sense)	#NA	XP_3248082.1	328724257	InvertProt	30.76	1037	689	14	46	3069	14	1037	5e-125	411	3123	1057	99.6158	98.1079	PREDICTED: cytoplasmic dynein 2 heavy chain 1-like, partial	Acyrthosiphon pisum	#NA
SF21_Tr14513_1_[305_-_916]	#NA	XP_3244361.1	328710796	InvertProt	39.69	194	97	3	58	579	8	201	8e-36	131	612	312	95.098	62.1795	PREDICTED: hypothetical protein LOC100574452	Acyrthosiphon pisum	#NA
SF21_Tr14581_13_[5713_-_3740]_R_Sense)	#NA	XP_1943191.2	328713023	InvertProt	55.74	610	266	6	151	1968	79	683	0	688	1974	762	92.7052	80.0525	PREDICTED: 1-phosphatidylinositol-4,5-bisphosphate phosphodiesterase gamma-1-like	Acyrthosiphon pisum	#NA
SF21_Tr15095_6_[1667_-_1308]_R_Sense)	#NA	XP_3245891.1	328716304	InvertProt	33.33	93	62	0	1	279	45	137	2e-08	52.8	360	138	77.5	67.3913	PREDICTED: hypothetical protein LOC100575665	Acyrthosiphon pisum	#NA
SF21_Tr15200_3_[625_-_116]_R_Sense)	#NA	XP_3242039.1	328702905	InvertProt	30.48	105	69	4	329	27	5	104	3e-06	48.5	510	143	61.7647	73.4266	PREDICTED: THAP domain-containing protein 4-like	Acyrthosiphon pisum	#NA
SF21_Tr15693_7_[1166_-_771]_R_Sense)	#NA	XP_3243675.1	328708382	InvertProt	51.18	127	62	2	16	396	65	189	1e-38	132	396	189	96.2121	67.1958	PREDICTED: hypothetical protein LOC100161346	Acyrthosiphon pisum	#NA
SF21_Tr15694_5_[6753_-_6175]_R_Sense)	#NA	XP_3248981.1	328726643	InvertProt	52.03	123	56	2	169	528	30	152	3e-31	114	579	152	63.7306	80.9211	PREDICTED: hypothetical protein LOC100570774, partial	Acyrthosiphon pisum	#NA
SF21_Tr16841_5_[2574_-_2188]_R_Sense)	#NA	XP_3244157.1	328710075	InvertProt	44.72	123	59	5	22	363	51	169	7e-27	101	387	174	95.3488	70.6897	PREDICTED: hypothetical protein LOC100572686	Acyrthosiphon pisum	#NA
SF21_Tr16935_2_[577_-_170]_R_Sense)	#NA	XP_3241097.1	328699939	InvertProt	45.79	107	41	3	106	375	7	113	4e-19	80.5	408	116	78.6765	92.2414	PREDICTED: hypothetical protein LOC100572933	Acyrthosiphon pisum	#NA
SF21_Tr16949_1_[57_-_455]	#NA	XP_3247685.1	328722833	InvertProt	46.6	103	55	0	28	336	3	105	7e-30	108	399	156	77.4436	66.0256	PREDICTED: hypothetical protein LOC100572666	Acyrthosiphon pisum	#NA
SF21_Tr17092_16_[2609_-_1470]_R_Sense)	#NA	XP_3247691.1	328722853	InvertProt	31.02	245	169	6	400	1134	14	230	3e-28	116	1140	306	64.4737	80.0654	PREDICTED: zinc finger protein 572-like	Acyrthosiphon pisum	#NA
SF21_Tr1710_1_[4_-_1236]	#NA	XP_3241182.1	328700215	InvertProt	47.53	364	187	8	85	1164	2	356	2e-94	291	1233	381	88.5645	95.5381	PREDICTED: hypothetical protein LOC100573033	Acyrthosiphon pisum	#NA
SF21_Tr17123_10_[3361_-_2306]_R_Sense)	#NA	XP_1948739.2	328705861	InvertProt	35.99	314	195	7	43	966	9	312	7e-62	209	1056	505	89.2045	62.1782	PREDICTED: acylamino-acid-releasing enzyme-like	Acyrthosiphon pisum	#NA
SF21_Tr1717_1_[1040_-_735]_R_Sense)	#NA	XP_3243649.1	328708299	InvertProt	45.83	96	43	1	25	285	3	98	9e-20	81.3	306	133	94.1176	72.1805	PREDICTED: putative nuclease HARBI1-like	Acyrthosiphon pisum	#NA
SF21_Tr17227_2_[1482_-_2249]	#NA	XP_1949349.2	328710813	InvertProt	35	160	97	3	470	12	81	239	9e-18	83.6	768	242	62.5	66.1157	PREDICTED: leucine-rich repeats and immunoglobulin-like domains protein 3-like	Acyrthosiphon pisum	#NA
SF21_Tr1736_5_[3459_-_529]_R_Sense)	#NA	XP_3240105.1	328696716	InvertProt	33.38	698	458	14	7	2079	52	712	8e-120	386	2931	730	71.4432	95.6164	PREDICTED: proto-oncogene tyrosine-protein kinase ROS-like	Acyrthosiphon pisum	#NA
SF21_Tr17973_5_[693_-_178]_R_Sense)	#NA	XP_3248260.1	328724817	InvertProt	49.07	108	55	0	94	417	24	131	3e-34	121	516	152	62.7907	71.0526	PREDICTED: putative fatty acyl-CoA reductase CG5065-like	Acyrthosiphon pisum	#NA
SF21_Tr18289_4_[718_-_2]_R_Sense)	#NA	XP_3248466.1	328725408	InvertProt	65.46	194	67	0	716	135	21	214	5e-92	273	717	224	81.1715	86.6071	PREDICTED: acetylcholinesterase-like	Acyrthosiphon pisum	#NA
SF21_Tr18895_1_[898_-_1557]	#NA	XP_3243730.1	328708565	InvertProt	34.72	144	87	3	112	522	2	144	2e-16	76.6	660	146	65.4545	98.6301	PREDICTED: hypothetical protein LOC100573801	Acyrthosiphon pisum	#NA
SF21_Tr2040_5_[1956_-_3212]	#NA	XP_1943668.2	328712252	InvertProt	33.04	336	207	4	16	969	72	403	1e-47	173	1257	471	80.1909	71.3376	PREDICTED: probable G-protein coupled receptor CG31760-like	Acyrthosiphon pisum	#NA
SF21_Tr20574_1_[755_-_21]_R_Sense)	#NA	XP_3248664.1	328725902	InvertProt	32	175	113	4	43	549	42	213	7e-18	84	735	259	71.4286	67.5676	PREDICTED: hypothetical protein LOC100571217, partial	Acyrthosiphon pisum	#NA
SF21_Tr2059_8_[1964_-_288]_R_Sense)	#NA	XP_1946669.2	328711363	InvertProt	30.12	415	289	6	1365	124	159	549	1e-54	199	1677	643	74.2397	64.5412	PREDICTED: zinc finger protein 845-like	Acyrthosiphon pisum	#NA
SF21_Tr20756_2_[534_-_19]_R_Sense)	#NA	XP_3243675.1	328708382	InvertProt	44.44	180	83	4	1	489	9	187	9e-41	139	516	189	104.651	95.2381	PREDICTED: hypothetical protein LOC100161346	Acyrthosiphon pisum	#NA
SF21_Tr21070_1_[160_-_888]	#NA	XP_3248128.1	328724379	InvertProt	43.17	227	127	2	46	720	1	227	2e-65	206	729	230	93.4156	98.6957	PREDICTED: hypothetical protein LOC100572975	Acyrthosiphon pisum	#NA
SF21_Tr21907_3_[2273_-_2881]	#NA	XP_1948720.2	328705640	InvertProt	53.17	205	94	3	1	609	134	337	1e-68	216	609	337	100.985	60.8309	PREDICTED: translation initiation factor IF-2, mitochondrial-like	Acyrthosiphon pisum	#NA
SF21_Tr22577_4_[1089_-_1568]	#NA	XP_3240388.1	328697620	InvertProt	42.57	101	58	0	63	365	22	122	2e-22	90.1	480	123	63.125	82.1138	PREDICTED: protein CLP1 homolog	Acyrthosiphon pisum	#NA
SF21_Tr22650_2_[2071_-_638]_R_Sense)	#NA	XP_3241535.1	328701236	InvertProt	44.09	406	213	8	226	1401	8	407	5e-106	329	1434	548	84.9372	74.0876	PREDICTED: hypothetical protein LOC100575477	Acyrthosiphon pisum	#NA
SF21_Tr22650_3_[695_-_246]_R_Sense)	#NA	XP_3241433.1	328700941	InvertProt	31.82	132	89	2	25	417	22	152	1e-13	68.2	450	164	88	80.4878	PREDICTED: hypothetical protein LOC100575128	Acyrthosiphon pisum	#NA
SF21_Tr22890_2_[986_-_630]_R_Sense)	#NA	XP_3248349.1	328725111	InvertProt	45.78	83	44	2	112	357	53	134	2e-16	73.2	357	134	69.7479	61.9403	PREDICTED: hypothetical protein LOC100574219	Acyrthosiphon pisum	#NA
SF21_Tr2332_2_[1158_-_739]_R_Sense)	#NA	XP_3246118.1	328717092	InvertProt	31.96	97	66	0	413	123	53	149	9e-13	65.1	420	150	69.2857	64.6667	PREDICTED: major centromere autoantigen B-like	Acyrthosiphon pisum	#NA
SF21_Tr23630_1_[585_-_268]_R_Sense)	#NA	XP_3248681.1	328725944	InvertProt	32.81	64	40	1	260	78	5	68	0.38	32	318	76	60.3774	84.2105	PREDICTED: hypothetical protein LOC100573256	Acyrthosiphon pisum	#NA
SF21_Tr23920_1_[176_-_631]	#NA	XP_3248128.1	328724379	InvertProt	46.67	150	79	1	10	456	1	150	1e-38	134	456	230	98.6842	65.2174	PREDICTED: hypothetical protein LOC100572975	Acyrthosiphon pisum	#NA
SF21_Tr2771_3_[2721_-_3677]	#NA	XP_3244897.1	328712756	InvertProt	30.04	223	129	9	367	954	99	315	9e-09	60.1	957	337	69.906	66.1721	PREDICTED: hypothetical protein LOC100573605 isoform 2	Acyrthosiphon pisum	#NA
SF21_Tr2911_1_[222_-_671]	#NA	XP_3243730.1	328708565	InvertProt	32.74	113	69	3	88	405	2	113	7e-10	57.8	450	146	75.3333	77.3973	PREDICTED: hypothetical protein LOC100573801	Acyrthosiphon pisum	#NA
SF21_Tr3566_11_[5968_-_6393]	#NA	XP_1952654.2	328710529	InvertProt	42.7	89	51	0	274	8	4	92	6e-15	70.1	426	123	62.6761	72.3577	PREDICTED: cyclin-K-like	Acyrthosiphon pisum	#NA
SF21_Tr4231_4_[853_-_110]_R_Sense)	#NA	XP_3244662.1	328711860	InvertProt	30	240	154	5	28	705	4	241	7e-30	117	744	306	96.7742	78.4314	PREDICTED: hypothetical protein LOC100571647	Acyrthosiphon pisum	#NA
SF21_Tr4420_3_[1336_-_128]_R_Sense)	#NA	XP_3241855.1	328702266	InvertProt	33.58	405	255	10	31	1203	28	426	3e-68	226	1209	433	100.496	93.5335	PREDICTED: hypothetical protein LOC100571222	Acyrthosiphon pisum	#NA
SF21_Tr467_1_[81_-_863]	#NA	XP_1944667.2	328713049	InvertProt	34.09	220	104	6	10	546	2	218	6e-27	108	783	255	84.2912	86.2745	PREDICTED: hypothetical protein LOC100161781	Acyrthosiphon pisum	#NA
SF21_Tr516_2_[159_-_977]	#NA	XP_3243399.1	328707450	InvertProt	34.8	250	156	8	49	777	1	239	6e-30	117	819	300	91.5751	83.3333	PREDICTED: hypothetical protein LOC100572797	Acyrthosiphon pisum	#NA
SF21_Tr524_3_[1858_-_164]_R_Sense)	#NA	XP_3249022.1	328726737	InvertProt	30.23	344	204	10	727	1650	156	492	1e-39	155	1695	492	60.885	69.9187	PREDICTED: zinc finger protein 227-like	Acyrthosiphon pisum	#NA
SF21_Tr5262_1_[40_-_372]	#NA	XP_3242268.1	328703663	InvertProt	31.94	72	49	2	332	117	16	81	1.7	30.8	333	104	64.8649	69.2308	PREDICTED: retinoblastoma-like protein 1-like, partial	Acyrthosiphon pisum	#NA
SF21_Tr5446_3_[593_-_949]	#NA	XP_3241338.1	328700650	InvertProt	31.25	80	52	3	127	357	9	84	1e-05	44.7	357	92	67.2269	86.9565	PREDICTED: FLYWCH-type zinc finger-containing protein 1-like	Acyrthosiphon pisum	#NA
SF21_Tr5801_3_[3011_-_1842]_R_Sense)	#NA	XP_3242529.1	328704557	InvertProt	30.99	284	188	9	244	1071	136	408	1e-23	105	1170	427	72.8205	66.5105	PREDICTED: leucine-rich repeat-containing protein 15-like	Acyrthosiphon pisum	#NA
SF21_Tr5968_4_[5098_-_6405]	#NA	XP_3241132.1	328700049	InvertProt	36.19	268	169	3	1	798	86	351	7e-47	169	1308	400	61.4679	67	PREDICTED: multidrug resistance-associated protein 4-like	Acyrthosiphon pisum	#NA
SF21_Tr6259_1_[210_-_545]	#NA	XP_3245795.1	328715970	InvertProt	32.86	70	46	1	70	276	2	71	6e-05	42.4	336	88	62.5	79.5455	PREDICTED: hypothetical protein LOC100573719, partial	Acyrthosiphon pisum	#NA
SF21_Tr6672_6_[1872_-_1282]_R_Sense)	#NA	XP_1948974.2	328700843	InvertProt	31.82	132	74	2	229	576	36	167	3e-15	74.7	591	207	67.0051	63.7681	PREDICTED: hypothetical protein LOC100160366	Acyrthosiphon pisum	#NA
SF21_Tr7873_2_[310_-_1581]	#NA	XP_3241537.1	328701240	InvertProt	46.12	425	215	7	31	1263	4	419	7e-116	353	1272	562	100.236	75.6228	PREDICTED: hypothetical protein LOC100575841	Acyrthosiphon pisum	#NA
SF21_Tr789_2_[1072_-_1866]	#NA	XP_3248271.1	328724860	InvertProt	47.81	251	121	6	1	723	142	391	2e-74	236	795	412	94.717	60.9223	PREDICTED: WD repeat-containing protein 13-like	Acyrthosiphon pisum	#NA
SF21_Tr8626_6_[3456_-_3136]_R_Sense)	#NA	XP_3243637.1	328708248	InvertProt	64.29	70	25	0	291	82	32	101	5e-25	94	321	102	65.4206	68.6275	PREDICTED: DNA repair and recombination protein PIF1-like	Acyrthosiphon pisum	#NA
SF21_Tr8650_4_[1459_-_1067]_R_Sense)	#NA	XP_3244157.1	328710075	InvertProt	40.54	111	62	3	49	369	57	167	1e-23	93.6	393	174	84.7328	63.7931	PREDICTED: hypothetical protein LOC100572686	Acyrthosiphon pisum	#NA
SF21_Tr9348_2_[1867_-_2193]	#NA	XP_3242744.1	328705253	InvertProt	32	75	49	3	225	7	1	72	0.007	37.4	327	109	68.8073	68.8073	PREDICTED: THAP domain-containing protein 1-like	Acyrthosiphon pisum	#NA
SF21_Tr9348_4_[2118_-_1648]_R_Sense)	#NA	XP_3241342.1	328700662	InvertProt	33.33	105	64	1	28	324	1	105	2e-11	62	471	144	66.879	72.9167	PREDICTED: hypothetical protein LOC100169410	Acyrthosiphon pisum	#NA
SF21_Tr9426_2_[810_-_274]_R_Sense)	#NA	XP_3246118.1	328717092	InvertProt	35.71	140	88	2	37	450	4	143	2e-21	88.6	537	150	78.2123	93.3333	PREDICTED: major centromere autoantigen B-like	Acyrthosiphon pisum	#NA
SF21_Tr947_3_[1162_-_2]_R_Sense)	#NA	XP_3244156.1	328710073	InvertProt	36.84	323	203	6	190	1155	116	428	2e-62	211	1161	481	83.4625	67.1518	PREDICTED: hypothetical protein LOC100572597	Acyrthosiphon pisum	#NA
SF21_Tr14914_7_[1174_-_140]_R_Sense)	Q1DGM6	XP_1647637.1	157140331	InvertProt	36.34	344	215	5	4	1023	165	506	2e-45	166	1035	508	99.7101	67.7165	ribophorin ii	Aedes aegypti	GO:0004579 ; GO:0005789 ; GO:0008250 ; GO:0018279
SF21_Tr10279_8_[1062_-_1]_R_Sense)	Q17PS0	XP_1660153.1	157123398	InvertProt	30.2	255	103	9	587	48	76	319	0.003	43.5	1062	349	72.0339	73.0659	hypothetical protein AaeL_AAEL000220	Aedes aegypti	#NA
SF21_Tr1816_2_[1400_-_1741]	Q17N80	XP_1650998.1	157110203	InvertProt	35.71	70	33	1	5	178	33	102	0.0002	41.2	342	102	61.4035	68.6275	hypothetical protein AaeL_AAEL000790	Aedes aegypti	GO:0004222 ; GO:0006508 ; GO:0008152 ; GO:0008270 ; GO:0031012
SF21_Tr14873_6_[1107_-_142]_R_Sense)	Q17LM9	XP_1653015.1	157117291	InvertProt	32.11	327	209	11	25	966	160	471	4e-32	128	966	487	101.553	67.1458	hypothetical protein AaeL_AAEL001298	Aedes aegypti	#NA
SF21_Tr6223_2_[335_-_1654]	Q17L52	XP_1659318.1	157119062	InvertProt	40.61	330	193	6	10	990	1	314	1e-52	185	1320	404	75	81.6832	protein phosphatase 2c gamma	Aedes aegypti	GO:0003824 ; GO:0004721 ; GO:0004722 ; GO:0006470 ; GO:0008287 ; GO:0016787 ; GO:0046872
SF21_Tr6223_4_[1623_-_2468]	Q17L51	XP_1659319.1	157119064	InvertProt	71.35	185	53	1	136	690	3	186	1e-94	283	846	260	65.6028	71.1538	protein phosphatase 2c gamma	Aedes aegypti	GO:0003824 ; GO:0008152
SF21_Tr22321_3_[997_-_59]_R_Sense)	Q17KW8	XP_1653548.1	157120205	InvertProt	30.41	217	151	8	280	930	108	303	9e-20	91.7	939	316	69.3291	68.6709	zinc finger protein	Aedes aegypti	GO:0003676 ; GO:0005622 ; GO:0008270
SF21_Tr14478_3_[9_-_776]	Q17KA1	XP_1653957.1	157123886	InvertProt	32.8	189	124	8	34	591	1	177	6e-17	80.1	768	186	73.8281	101.613	hypothetical protein AaeL_AAEL001789	Aedes aegypti	GO:0003824 ; GO:0008152
SF21_Tr9183_3_[1154_-_1663]	Q17JF8	XP_1660804.1	157125832	InvertProt	81.36	118	22	0	55	408	4	121	1e-76	228	510	121	69.4118	97.5207	hypothetical protein AaeL_AAEL002020	Aedes aegypti	GO:0008270 ; GO:0046872
SF21_Tr975_6_[2046_-_1255]_R_Sense)	Q17GK1	XP_1656237.1	157133395	InvertProt	33.84	198	129	4	163	750	49	204	5e-21	92.4	792	233	75	84.9785	hypothetical protein AaeL_AAEL002950	Aedes aegypti	#NA
SF21_Tr11921_9_[3458_-_2664]_R_Sense)	Q17G10	XP_1656606.1	157135332	InvertProt	61.13	265	101	3	1	789	83	345	6e-109	322	795	346	100	76.5896	atpase n2b	Aedes aegypti	GO:0005524
SF21_Tr13702_1_[731_-_1054]	Q17FZ3	XP_1656627.1	157135374	InvertProt	34.25	73	46	3	311	99	20	87	0.001	38.9	324	93	67.5926	78.4946	hypothetical protein AaeL_AAEL003236	Aedes aegypti	GO:0016020 ; GO:0016021
SF21_Tr17488_2_[141_-_1103]	Q17EE6	XP_1657286.1	157138418	InvertProt	34.88	344	186	11	1	918	123	461	3e-36	139	963	470	107.165	73.1915	hypothetical protein AaeL_AAEL003819	Aedes aegypti	GO:0004674
SF21_Tr11074_6_[1102_-_260]_R_Sense)	Q17CZ8	XP_1649005.1	157105738	InvertProt	39.7	267	155	5	1	783	7	269	2e-47	166	843	390	95.0178	68.4615	hypothetical protein AaeL_AAEL004366	Aedes aegypti	#NA
SF21_Tr22106_7_[4959_-_5369]	Q17B14	XP_1650389.1	157108791	InvertProt	47.42	97	51	1	293	3	11	102	2e-27	102	411	131	70.8029	74.0458	hypothetical protein AaeL_AAEL005119	Aedes aegypti	#NA
SF21_Tr2638_2_[27_-_1514]	Q175J8	XP_1657917.1	157113902	InvertProt	33.54	319	207	5	340	1281	97	394	1e-37	147	1488	433	64.3145	73.6721	inhibitor of apoptosis 1, diap1	Aedes aegypti	GO:0005622 ; GO:0008270 ; GO:0046872
SF21_Tr1383_2_[312_-_728]	Q174W4	XP_1658034.1	157114304	InvertProt	37.31	134	66	2	70	417	18	151	2e-21	88.6	417	203	96.4029	66.0099	hypothetical protein AaeL_AAEL006781	Aedes aegypti	#NA
SF21_Tr17638_1_[15_-_1040]	Q173F0	XP_1652589.1	157115396	InvertProt	50.94	267	93	8	304	990	67	332	7e-52	178	1026	332	78.0702	80.4217	hypothetical protein AaeL_AAEL007156	Aedes aegypti	#NA
SF21_Tr22406_1_[20_-_994]	Q16ZC6	XP_1659071.1	157118230	InvertProt	51.6	343	139	9	1	948	106	439	8e-83	261	975	459	105.538	74.7277	hypothetical protein AaeL_AAEL008241	Aedes aegypti	#NA
SF21_Tr13008_2_[1922_-_3469]	Q16WT7	XP_1659720.1	157120681	InvertProt	42.57	451	250	9	1471	146	203	629	4e-115	357	1548	642	87.4031	70.2492	crumbs	Aedes aegypti	GO:0005509
SF21_Tr17160_3_[885_-_1340]	Q16WT4	XP_1659723.1	157120687	InvertProt	40	100	57	5	23	313	30	122	2e-10	58.5	456	122	65.7895	81.9672	hypothetical protein AaeL_AAEL009097	Aedes aegypti	GO:0006508 ; GO:0008234
SF21_Tr14510_18_[7611_-_3448]_R_Sense)	Q16WT3	XP_1659724.1	157120689	InvertProt	35.49	1003	591	15	1	2841	89	1040	0	579	4164	1047	72.2622	95.7975	vacuolar protein sorting-associated protein (vps13)	Aedes aegypti	GO:0008104
SF21_Tr15049_2_[3741_-_3367]_R_Sense)	Q16VG3	XP_1660240.1	157123638	InvertProt	68.75	112	35	0	16	351	1	112	7e-59	181	375	132	89.6	84.8485	elongase, putative	Aedes aegypti	GO:0016021
SF21_Tr1518_1_[166_-_576]	Q16V34	XP_1654002.1	157123977	InvertProt	49.61	127	64	0	31	411	8	134	4e-38	129	411	142	92.7007	89.4366	hypothetical protein AaeL_AAEL009699	Aedes aegypti	GO:0005506 ; GO:0009055 ; GO:0016705 ; GO:0020037
SF21_Tr1693_2_[3301_-_4356]	Q16SH5	XP_1654676.1	157126620	InvertProt	48.22	253	125	4	316	1056	157	400	1e-83	263	1056	400	71.875	63.25	ubiquitin conjugating enzyme 7 interacting protein	Aedes aegypti	GO:0008270 ; GO:0046872
SF21_Tr13521_4_[7369_-_8001]	Q16S46	XP_1661032.1	157126994	InvertProt	53.12	128	58	1	631	254	21	148	5e-40	137	633	148	60.6635	86.4865	eph receptor tyrosine kinase	Aedes aegypti	GO:0004672 ; GO:0004872 ; GO:0006468 ; GO:0016301 ; GO:0016310 ; GO:0016772
SF21_Tr1495_10_[1127_-_72]_R_Sense)	Q16Q63	XP_1655321.1	157129199	InvertProt	55.27	313	132	4	31	945	67	376	2e-96	294	1056	376	88.9205	83.2447	DEAD box ATP-dependent RNA helicase	Aedes aegypti	GO:0000166 ; GO:0003676 ; GO:0004386 ; GO:0005524 ; GO:0008026 ; GO:0016787
SF21_Tr15970_2_[982_-_440]_R_Sense)	Q16NH6	XP_1655784.1	157131028	InvertProt	57.07	191	57	3	1	498	13	203	1e-72	221	543	205	105.525	93.1707	hypothetical protein AaeL_AAEL011970	Aedes aegypti	GO:0007186 ; GO:0016021
SF21_Tr11464_5_[1752_-_151]_R_Sense)	Q16MZ6	XP_1655871.1	157131542	InvertProt	60.8	352	127	3	58	1080	7	358	2e-144	427	1602	461	65.9176	76.3557	tRNA-dihydrouridine synthase	Aedes aegypti	GO:0003723 ; GO:0003725 ; GO:0003824 ; GO:0005622 ; GO:0008033 ; GO:0008152 ; GO:0017150 ; GO:0050660 ; GO:0055114
SF21_Tr779_4_[1469_-_2458]	Q16MU7	XP_1662297.1	157131703	InvertProt	80.5	200	26	2	147	707	121	319	9e-94	285	990	319	60.6061	62.6959	phosphatase and actin regulator	Aedes aegypti	#NA
SF21_Tr9951_2_[1405_-_995]_R_Sense)	Q16MP8	XP_1662337.1	157131787	InvertProt	33.7	92	61	3	58	333	40	126	7e-05	43.9	411	139	67.1533	66.1871	hypothetical protein AaeL_AAEL012232	Aedes aegypti	#NA
SF21_Tr17945_4_[708_-_1]_R_Sense)	Q16MM5	XP_1662360.1	157131893	InvertProt	38.1	147	86	5	91	516	13	147	2e-23	96.3	708	159	62.2881	92.4528	hypothetical protein AaeL_AAEL012253	Aedes aegypti	#NA
SF21_Tr17853_3_[1270_-_830]_R_Sense)	Q16L85	XP_1662845.1	157133424	InvertProt	78.9	109	23	0	438	112	53	161	1e-27	104	441	170	74.1497	64.1176	60S ribosomal protein L19	Aedes aegypti	GO:0003735 ; GO:0005622 ; GO:0005840 ; GO:0006412
SF21_Tr17853_4_[1170_-_616]_R_Sense)	Q16L85	XP_1662845.1	157133424	InvertProt	75	116	29	0	359	12	46	161	9e-40	105	555	170	62.7027	68.2353	60S ribosomal protein L19	Aedes aegypti	GO:0003735 ; GO:0005622 ; GO:0005840 ; GO:0006412
SF21_Tr6877_3_[4587_-_4985]	Q16L07	XP_1656270.1	157133603	InvertProt	43.18	132	75	0	1	396	26	157	2e-34	120	399	162	99.2481	81.4815	hypothetical protein AaeL_AAEL012805	Aedes aegypti	#NA
SF21_Tr8211_3_[527_-_15]_R_Sense)	Q16L07	XP_1656270.1	157133603	InvertProt	51.55	161	78	0	28	510	2	162	3e-47	154	513	162	94.152	99.3827	hypothetical protein AaeL_AAEL012805	Aedes aegypti	#NA
SF21_Tr3277_11_[3575_-_1833]_R_Sense)	Q16J45	XP_1663641.1	157135965	InvertProt	47	400	195	11	595	1743	18	409	3e-114	349	1743	409	68.8468	97.7995	LIM domain-binding protein 3, putative	Aedes aegypti	GO:0008270 ; GO:0046872
SF21_Tr17235_3_[1_-_435]	Q16HR1	XP_1664139.1	157138127	InvertProt	41.12	107	63	2	10	330	22	126	7e-17	76.3	435	164	73.7931	65.2439	p19 protein, putative	Aedes aegypti	#NA
SF21_Tr10420_3_[1687_-_2181]	Q16HQ6	XP_1664144.1	157138138	InvertProt	51.46	103	50	0	417	109	5	107	4e-29	108	495	154	62.4242	66.8831	hypothetical protein AaeL_AAEL013945	Aedes aegypti	#NA
SF21_Tr12135_16_[1174_-_257]_R_Sense)	Q16HD9	XP_1664300.1	157138708	InvertProt	44.71	255	137	4	112	864	43	294	1e-69	222	918	319	83.3333	79.9373	activating signal cointegrator 1 complex subunit 3, helc1	Aedes aegypti	#NA
SF21_Tr12396_6_[3650_-_954]_R_Sense)	Q16H34	XP_1648158.1	157103854	InvertProt	55.84	548	183	10	1195	2661	32	575	0	578	2697	592	60.9566	92.5676	hypothetical protein AaeL_AAEL014168	Aedes aegypti	GO:0005622 ; GO:0008270
SF21_Tr1390_1_[137_-_520]	Q16GU4	XP_1654377.1	157125541	InvertProt	33.71	89	49	3	104	340	4	88	0.0002	41.6	384	107	69.5312	83.1776	hypothetical protein AaeL_AAEL010250	Aedes aegypti	GO:0003676
SF21_Tr12102_6_[700_-_2]_R_Sense)	Q16FJ0	XP_1649473.1	157106767	InvertProt	33.73	166	110	1	115	612	52	188	3e-16	78.2	699	209	71.2446	79.4258	serine/threonine-protein kinase ripk4	Aedes aegypti	GO:0016301 ; GO:0016310
SF21_Tr22769_1_[28_-_642]	Q16F33	XP_1649988.1	157107897	InvertProt	37.77	188	117	0	49	612	17	204	2e-40	141	615	247	91.7073	76.1134	synaptic vesicle protein	Aedes aegypti	GO:0016021 ; GO:0055085
SF21_Tr12519_2_[747_-_1571]	Q16EV0	XP_1650235.1	157108456	InvertProt	46.45	183	79	3	112	603	8	186	2e-45	158	825	288	66.5455	63.5417	hypothetical protein AaeL_AAEL015009	Aedes aegypti	#NA
SF21_Tr14664_2_[2663_-_1968]_R_Sense)	Q16EK1	XP_1650710.1	157109529	InvertProt	30.36	168	117	3	151	654	8	170	4e-20	89	696	226	72.4138	74.3363	hypothetical protein AaeL_AAEL015126	Aedes aegypti	GO:0003676 ; GO:0005622 ; GO:0008270
SF21_Tr3196_3_[1633_-_1286]_R_Sense)	Q0IG05	XP_1657209.1	157138042	InvertProt	30	80	52	4	115	342	1	76	1.6	31.2	348	114	68.9655	70.1754	hypothetical protein AaeL_AAEL003751	Aedes aegypti	GO:0003677 ; GO:0006355
SF21_Tr16351_6_[1013_-_525]_R_Sense)	Q0IEK4	XP_1653910.1	157167407	InvertProt	73.33	120	32	1	2	361	40	158	1e-35	125	489	158	73.6196	75.9494	nascent polypeptide associated complex alpha subunit (nac alpha)	Aedes aegypti	#NA
SF21_Tr13824_1_[1860_-_1408]_R_Sense)	Q697H2	YP_73330.1	51830149	InvertProt	33.87	124	71	4	37	375	12	129	0.003	39.7	453	143	82.1192	86.7133	NADH dehydrogenase subunit 6	Aleurochiton aceris	GO:0005739 ; GO:0008137 ; GO:0016020 ; GO:0016021 ; GO:0016491 ; GO:0055114
SF21_Tr12133_1_[2610_-_2254]_R_Sense)	I1GA29	XP_3384059.1	340371051	InvertProt	42.86	77	44	1	112	342	24	96	5e-13	63.9	357	105	64.7059	73.3333	PREDICTED: brain protein 44-like	Amphimedon queenslandica	#NA
SF21_Tr13206_5_[7256_-_6879]_R_Sense)	I1FWV9	XP_3386104.1	340375158	InvertProt	39.24	79	42	2	145	363	14	88	2e-12	62.4	378	102	62.6984	77.451	PREDICTED: zinc finger CCHC domain-containing protein 24-like	Amphimedon queenslandica	#NA
SF21_Tr17014_3_[553_-_23]_R_Sense)	I1FQJ7	XP_3386995.1	340376953	InvertProt	34.68	124	69	2	25	360	13	136	3e-14	70.1	531	145	70.0565	85.5172	PREDICTED: centromere protein S-like	Amphimedon queenslandica	#NA
SF21_Tr1625_4_[4854_-_5195]	I1F8K1	XP_3389257.1	340381496	InvertProt	49.38	81	39	1	337	101	38	118	8e-19	79	342	119	71.0526	68.0672	PREDICTED: cullin-3-B-like	Amphimedon queenslandica	#NA
SF21_Tr17196_2_[771_-_409]_R_Sense)	I1EFF5	XP_3391624.1	340386256	InvertProt	31.08	74	51	1	281	60	3	74	6e-09	53.1	363	93	61.157	79.5699	PREDICTED: cyclin-dependent kinase 11B-like, partial	Amphimedon queenslandica	#NA
SF21_Tr2716_6_[3406_-_4203]	I1EEQ9	XP_3391671.1	340386350	InvertProt	30.56	252	163	3	1	720	93	337	5e-30	119	798	347	94.7368	72.6225	PREDICTED: multidrug resistance protein 3-like, partial	Amphimedon queenslandica	#NA
SF21_Tr1796_13_[3209_-_3685]	I1EBE9	XP_3391866.1	340386740	InvertProt	66.36	110	37	0	1	330	58	167	2e-43	145	477	168	69.1824	65.4762	PREDICTED: DNA-directed RNA polymerase III subunit RPC1-like, partial	Amphimedon queenslandica	#NA
SF21_Tr14725_4_[3455_-_3018]_R_Sense)	I1EBA2	XP_3391874.1	340386756	InvertProt	54.13	109	50	0	97	423	51	159	1e-35	124	438	172	74.6575	63.3721	PREDICTED: apoptosis-inducing factor 3-like, partial	Amphimedon queenslandica	#NA
SF21_Tr12147_2_[697_-_1284]	#NA	XP_3391398.1	340385803	InvertProt	45	120	66	0	211	570	38	157	3e-29	110	588	164	61.2245	73.1707	PREDICTED: eukaryotic initiation factor 4A-II-like, partial	Amphimedon queenslandica	#NA
SF21_Tr12258_1_[445_-_1329]	#NA	XP_3391789.1	340386586	InvertProt	81.48	216	40	0	795	148	100	315	2e-120	351	885	317	73.2203	68.1388	PREDICTED: ATP synthase subunit alpha, mitochondrial-like, partial	Amphimedon queenslandica	#NA
SF21_Tr12734_11_[2283_-_1843]_R_Sense)	#NA	XP_3391113.1	340385230	InvertProt	75.24	105	26	0	125	439	7	111	3e-55	174	441	163	71.4286	64.4172	PREDICTED: transducin-like enhancer protein 1-like	Amphimedon queenslandica	#NA
SF21_Tr14771_3_[1218_-_2165]	#NA	XP_3386205.1	340375364	InvertProt	30.69	290	188	5	948	118	144	394	7e-36	137	948	397	91.7722	73.0479	PREDICTED: disheveled-associated activator of morphogenesis 1-like	Amphimedon queenslandica	#NA
SF21_Tr15191_11_[3164_-_1380]_R_Sense)	#NA	XP_3391040.1	340385083	InvertProt	47.46	531	261	4	178	1716	247	775	5e-161	483	1785	787	89.2437	67.4714	PREDICTED: dedicator of cytokinesis protein 7-like, partial	Amphimedon queenslandica	#NA
SF21_Tr15193_2_[787_-_1623]	#NA	XP_3391787.1	340386582	InvertProt	54.3	221	96	2	706	59	41	261	1e-61	202	837	365	79.2115	60.5479	PREDICTED: dedicator of cytokinesis protein 7-like, partial	Amphimedon queenslandica	#NA
SF21_Tr1701_2_[197_-_658]	#NA	XP_3391113.1	340385230	InvertProt	83.93	112	18	0	460	125	51	162	3e-54	172	462	163	72.7273	68.7117	PREDICTED: transducin-like enhancer protein 1-like	Amphimedon queenslandica	#NA
SF21_Tr18682_1_[252_-_1016]	#NA	XP_3391289.1	340385583	InvertProt	68.1	232	74	0	22	717	2	233	1e-105	314	765	376	90.9804	61.7021	PREDICTED: 60 kDa heat shock protein, mitochondrial-like, partial	Amphimedon queenslandica	#NA
SF21_Tr19428_1_[159_-_470]	#NA	XP_3388661.1	340380301	InvertProt	31.18	93	64	1	34	312	37	126	7e-06	45.4	312	128	89.4231	72.6562	PREDICTED: ras-related protein Rab-22A-like	Amphimedon queenslandica	#NA
SF21_Tr22891_1_[22_-_513]	#NA	XP_3392089.1	340387187	InvertProt	41.32	167	95	4	1	492	53	214	9e-32	117	492	227	101.829	73.5683	PREDICTED: solute carrier family 12 member 2-like, partial	Amphimedon queenslandica	#NA
SF21_Tr2715_1_[191_-_1054]	#NA	XP_3392130.1	340387270	InvertProt	42.31	208	113	3	175	777	7	210	1e-46	161	864	289	72.2222	71.9723	PREDICTED: multidrug resistance protein 3-like, partial	Amphimedon queenslandica	#NA
SF21_Tr13087_6_[5060_-_4698]_R_Sense)	F5HLQ1	XP_3436826.1	347971968	InvertProt	55.7	79	35	1	10	246	2	79	7e-18	76.6	363	114	65.2893	69.2982	AGAP004469-PB	Anopheles gambiae str. PEST	#NA
SF21_Tr2843_6_[3901_-_3386]_R_Sense)	F5HLE5	XP_3436564.1	347970384	InvertProt	39.33	178	97	3	10	510	71	248	5e-32	118	516	248	103.488	71.7742	AGAP013100-PA	Anopheles gambiae str. PEST	#NA
SF21_Tr6633_15_[4261_-_3422]_R_Sense)	F5HL86	XP_3436505.1	347970031	InvertProt	44.62	195	104	4	576	4	23	207	6e-47	162	840	287	69.6429	67.9443	AGAP003513-PB	Anopheles gambiae str. PEST	#NA
SF21_Tr20515_4_[829_-_2]_R_Sense)	F5HKN9	XP_3436222.1	347968425	InvertProt	37.5	216	133	2	187	828	1	215	2e-42	152	828	347	78.2609	62.2478	AGAP002718-PB	Anopheles gambiae str. PEST	#NA
SF21_Tr1607_9_[1684_-_1040]_R_Sense)	F5HKF7	XP_3436305.1	347968831	InvertProt	85.62	146	20	2	211	645	1	144	9e-69	210	645	144	67.907	101.389	AGAP002908-PB	Anopheles gambiae str. PEST	#NA
SF21_Tr1972_2_[185_-_649]	Q7QGI6	XP_309952.4	158288074	InvertProt	63.03	119	40	4	346	2	58	174	3e-43	144	465	185	76.7742	64.3243	AGAP011554-PA	Anopheles gambiae str. PEST	#NA
SF21_Tr1355_26_[6300_-_1180]_R_Sense)	Q7Q4S2	XP_316872.5	347964704	InvertProt	37.75	1057	502	30	2176	4878	441	1461	8e-169	555	5121	1463	61.9215	72.2488	AGAP000894-PA	Anopheles gambiae str. PEST	#NA
SF21_Tr1755_1_[270_-_767]	Q7Q4A8	XP_317150.4	158296805	InvertProt	34.55	191	94	5	1	480	2	157	1e-18	82.8	498	208	115.06	91.8269	AGAP008316-PA	Anopheles gambiae str. PEST	GO:0005622 ; GO:0035556
SF21_Tr2137_3_[927_-_1568]	Q7PZY6	XP_320380.4	158300471	InvertProt	47.62	147	77	1	2	442	25	170	7e-41	140	642	184	68.6916	79.8913	AGAP012148-PA	Anopheles gambiae str. PEST	GO:0000166 ; GO:0004672 ; GO:0004674 ; GO:0004707 ; GO:0005524 ; GO:0006468 ; GO:0016301 ; GO:0016310 ; GO:0016740 ; GO:0016772
SF21_Tr2387_7_[2980_-_2120]_R_Sense)	Q7PZC4	XP_320679.4	158300863	InvertProt	56.7	194	75	6	97	651	15	192	4e-40	142	861	224	67.5958	86.6071	AGAP011838-PA	Anopheles gambiae str. PEST	#NA
SF21_Tr6308_21_[3743_-_3321]_R_Sense)	Q7PPP2	XP_314929.3	118785839	InvertProt	54.37	103	46	1	2	307	4	106	1e-33	117	423	107	73.0496	96.2617	AGAP008803-PA	Anopheles gambiae str. PEST	#NA
SF21_Tr16321_2_[6_-_884]	Q7PMJ7	XP_318566.3	119112863	InvertProt	61.69	248	95	1	1	744	3	249	4e-100	297	879	252	84.6416	98.4127	AGAP010746-PA	Anopheles gambiae str. PEST	GO:0016020
SF21_Tr8645_8_[2679_-_2044]_R_Sense)	Q7PHL1	XP_314258.4	158292943	InvertProt	37.96	245	106	6	40	636	146	385	7e-31	120	636	385	115.566	63.6364	AGAP003356-PA	Anopheles gambiae str. PEST	GO:0003723
SF21_Tr2625_6_[2138_-_453]_R_Sense)	Q5TNR9	XP_554215.3	158299388	InvertProt	45.26	475	197	10	13	1248	144	614	2e-120	374	1686	671	84.5196	70.7899	AGAP010295-PA	Anopheles gambiae str. PEST	GO:0005216 ; GO:0006810 ; GO:0006811 ; GO:0016020 ; GO:0016021 ; GO:0055085
SF21_Tr12929_5_[1150_-_2715]	Q5TN25	XP_552016.3	158300427	InvertProt	38.32	501	286	12	73	1506	324	814	3e-79	268	1566	814	95.977	61.5479	AGAP012183-PA	Anopheles gambiae str. PEST	GO:0005488
SF21_Tr15396_5_[2653_-_2261]_R_Sense)	A7UVD9	XP_1689258.1	158300469	InvertProt	71.29	101	29	1	61	363	8	107	5e-41	135	393	116	77.0992	87.069	AGAP012148-PC	Anopheles gambiae str. PEST	GO:0004672 ; GO:0004707 ; GO:0005524 ; GO:0006468 ; GO:0016772
SF21_Tr22794_1_[2_-_379]	A7UV34	XP_1689167.1	158298869	InvertProt	32.54	126	81	3	368	3	24	146	1e-16	74.3	378	147	100	85.7143	AGAP009895-PB	Anopheles gambiae str. PEST	GO:0016020 ; GO:0016021
SF21_Tr2940_1_[1191_-_1529]	A7UUN8	XP_1688975.1	158296586	InvertProt	33.33	90	58	4	20	283	12	93	2	30.8	339	112	79.646	80.3571	AGAP008477-PA	Anopheles gambiae str. PEST	#NA
SF21_Tr1389_11_[6821_-_6018]_R_Sense)	A7UU63	XP_1688835.1	158295623	InvertProt	88.24	170	20	0	211	720	34	203	2e-102	301	804	219	63.4328	77.6256	AGAP006254-PC	Anopheles gambiae str. PEST	GO:0005488
SF21_Tr15599_3_[1298_-_963]_R_Sense)	A0NF68	XP_1237931.1	118789468	InvertProt	39	100	58	4	28	318	30	124	2e-12	62.8	336	128	89.2857	78.125	AGAP008021-PA	Anopheles gambiae str. PEST	GO:0004497 ; GO:0005506 ; GO:0009055 ; GO:0016491 ; GO:0016705 ; GO:0020037 ; GO:0046872 ; GO:0055114
SF21_Tr1261_1_[2529_-_2855]	A0NDS1	XP_1230959.2	158292482	InvertProt	36.36	88	45	7	58	288	3	78	5.5	29.6	327	124	80.7339	70.9677	AGAP005067-PA	Anopheles gambiae str. PEST	#NA
SF21_Tr11138_5_[1470_-_133]_R_Sense)	#NA	XP_3694767.1	380021845	InvertProt	34.25	327	214	5	226	1203	27	339	4e-75	242	1338	339	73.3184	96.4602	PREDICTED: reversion-inducing cysteine-rich protein with Kazal motifs-like	Apis florea	#NA
SF21_Tr12734_13_[2135_-_1650]_R_Sense)	#NA	XP_3694039.1	380020326	InvertProt	89.26	149	16	0	1	447	91	239	1e-96	282	486	239	91.9753	62.3431	PREDICTED: protein groucho-like	Apis florea	#NA
SF21_Tr13090_2_[131_-_649]	#NA	XP_3696915.1	380026351	InvertProt	31.76	148	98	2	22	456	1	146	2e-08	55.1	519	166	85.5491	89.1566	PREDICTED: uncharacterized protein LOC100867416	Apis florea	#NA
SF21_Tr13305_1_[671_-_336]_R_Sense)	#NA	XP_3691385.1	380014756	InvertProt	42.42	99	56	1	34	327	1	99	2e-18	78.6	336	150	88.3929	66	PREDICTED: uncharacterized protein LOC100867995	Apis florea	#NA
SF21_Tr13386_2_[342_-_3188]	#NA	XP_3691552.1	380015109	InvertProt	40.8	603	333	12	1111	2847	254	805	2e-84	293	2847	805	63.5406	74.9068	PREDICTED: putative homeodomain transcription factor-like	Apis florea	#NA
SF21_Tr13543_4_[1365_-_2711]	#NA	XP_3692083.1	380016215	InvertProt	48.72	312	142	4	337	1218	1	311	2e-94	294	1347	412	69.4878	75.7282	PREDICTED: leukocyte elastase inhibitor-like	Apis florea	#NA
SF21_Tr13988_5_[1451_-_771]_R_Sense)	#NA	XP_3699064.1	380030874	InvertProt	62.03	158	59	1	474	4	1	158	3e-62	197	681	236	69.6035	66.9492	PREDICTED: lysosomal-trafficking regulator-like, partial	Apis florea	#NA
SF21_Tr14476_1_[1_-_756]	#NA	XP_3689887.1	380011598	InvertProt	30.73	192	132	4	16	588	3	187	3e-26	104	756	188	76.1905	102.128	PREDICTED: Down syndrome cell adhesion molecule-like protein Dscam2-like, partial	Apis florea	#NA
SF21_Tr16107_5_[4708_-_5160]	#NA	XP_3698764.1	380030248	InvertProt	64.81	108	38	1	351	28	1	91	2e-43	142	453	91	71.5232	118.681	PREDICTED: serine/threonine-protein kinase NLK-like	Apis florea	#NA
SF21_Tr1631_6_[916_-_524]_R_Sense)	#NA	XP_3691175.1	380014296	InvertProt	83.33	90	15	0	393	124	36	125	9e-52	163	393	130	68.7023	69.2308	PREDICTED: trafficking protein particle complex subunit 5-like	Apis florea	#NA
SF21_Tr17755_1_[170_-_541]	#NA	XP_3693209.1	380018588	InvertProt	30.26	76	50	2	31	249	11	84	2.4	30.4	372	86	61.2903	88.3721	PREDICTED: uncharacterized protein LOC100863332	Apis florea	#NA
SF21_Tr18308_4_[164_-_874]	#NA	XP_3697366.1	380027301	InvertProt	34.93	146	92	2	97	525	22	165	2e-06	50.8	711	174	61.6034	83.908	PREDICTED: multidrug resistance protein homolog 65-like, partial	Apis florea	#NA
SF21_Tr18586_2_[576_-_70]_R_Sense)	#NA	XP_3692129.1	380016308	InvertProt	39.17	120	70	4	133	483	64	178	1e-20	84	507	178	71.0059	67.4157	PREDICTED: uncharacterized protein LOC100868079	Apis florea	#NA
SF21_Tr1860_5_[2410_-_2922]	#NA	XP_3698919.1	380030572	InvertProt	89.32	103	11	0	145	453	20	122	2e-59	185	513	137	60.2339	75.1825	PREDICTED: uncharacterized protein LOC100865369 isoform 7	Apis florea	#NA
SF21_Tr1957_7_[2354_-_1410]_R_Sense)	#NA	XP_3690916.1	380013759	InvertProt	46.25	253	131	4	151	894	3	214	4e-63	207	945	350	80.3175	72.2857	PREDICTED: zinc finger protein 717-like	Apis florea	#NA
SF21_Tr19588_2_[178_-_705]	#NA	XP_3693702.1	380019623	InvertProt	31.88	138	71	5	459	115	9	143	6e-08	54.3	528	208	78.4091	66.3462	PREDICTED: DNA ligase 3-like, partial	Apis florea	#NA
SF21_Tr19635_1_[23_-_490]	#NA	XP_3692206.1	380016468	InvertProt	56.41	156	67	2	1	465	39	187	9e-67	204	468	193	100	80.829	PREDICTED: leishmanolysin-like peptidase-like, partial	Apis florea	#NA
SF21_Tr20123_2_[392_-_48]_R_Sense)	#NA	XP_3693334.1	380018851	InvertProt	33.67	98	54	4	334	74	40	137	0.8	32.3	345	156	85.2174	62.8205	PREDICTED: protein max-like isoform 2	Apis florea	#NA
SF21_Tr20366_4_[852_-_1]_R_Sense)	#NA	XP_3698302.1	380029275	InvertProt	63.18	220	80	2	97	753	58	275	7e-81	249	852	295	77.4648	74.5763	PREDICTED: beta-1-syntrophin-like	Apis florea	#NA
SF21_Tr22080_10_[2304_-_1558]_R_Sense)	#NA	XP_3689659.1	380011118	InvertProt	69.38	160	49	1	745	266	84	242	6e-77	236	747	247	64.257	64.7773	PREDICTED: mannosyl-oligosaccharide alpha-1,2-mannosidase isoform B-like	Apis florea	#NA
SF21_Tr22543_2_[39_-_1607]	#NA	XP_3689908.1	380011642	InvertProt	43.47	352	160	11	619	1557	57	408	1e-66	228	1569	533	67.304	66.0413	PREDICTED: disintegrin and metalloproteinase domain-containing protein 10-like, partial	Apis florea	#NA
SF21_Tr2307_1_[163_-_972]	#NA	XP_3696978.1	380026477	InvertProt	43.09	188	107	2	190	753	2	183	3e-47	162	810	293	69.6296	64.1638	PREDICTED: Down syndrome cell adhesion molecule-like protein Dscam2-like	Apis florea	#NA
SF21_Tr2722_3_[1844_-_1146]_R_Sense)	#NA	XP_3693553.1	380019311	InvertProt	47.92	144	75	1	73	504	18	158	3e-39	136	699	159	61.8026	90.566	PREDICTED: SNARE-associated protein Snapin-like	Apis florea	#NA
SF21_Tr2934_2_[2428_-_1874]_R_Sense)	#NA	XP_3691385.1	380014756	InvertProt	39.64	111	67	0	2	334	23	133	8e-21	87.4	555	150	60	74	PREDICTED: uncharacterized protein LOC100867995	Apis florea	#NA
SF21_Tr3028_4_[3738_-_4484]	#NA	XP_3691861.1	380015754	InvertProt	43.48	161	90	2	190	669	40	199	2e-33	123	747	200	64.6586	80.5	PREDICTED: conserved oligomeric Golgi complex subunit 2-like	Apis florea	#NA
SF21_Tr3169_8_[3630_-_856]_R_Sense)	#NA	XP_3699033.1	380030807	InvertProt	72.22	558	111	8	91	1632	1	548	0	766	2775	870	60.3243	64.1379	PREDICTED: uncharacterized protein LOC100871009	Apis florea	#NA
SF21_Tr389_2_[129_-_2864]	#NA	XP_3692499.1	380017094	InvertProt	32.6	911	563	27	133	2712	42	908	1e-111	368	2736	910	99.8904	100.11	PREDICTED: uncharacterized protein LOC100868449	Apis florea	#NA
SF21_Tr526_5_[339_-_1]_R_Sense)	#NA	XP_3695483.1	380023344	InvertProt	37.68	69	43	0	299	93	12	80	0.003	38.1	339	94	61.0619	73.4043	PREDICTED: uncharacterized protein LOC100866190	Apis florea	#NA
SF21_Tr549_2_[820_-_482]_R_Sense)	#NA	XP_3698520.1	380029734	InvertProt	34.21	76	50	1	331	104	23	96	8e-07	47.8	339	112	67.2566	67.8571	PREDICTED: uncharacterized protein LOC100871556	Apis florea	#NA
SF21_Tr5969_1_[4_-_363]	#NA	XP_3698294.1	380029255	InvertProt	79.52	83	17	0	3	251	2	84	3e-22	87	360	85	69.1667	97.6471	PREDICTED: zinc transporter ZIP11-like, partial	Apis florea	#NA
SF21_Tr6969_1_[338_-_835]	#NA	XP_3696758.1	380026017	InvertProt	39.57	139	84	2	73	489	2	84	1e-18	80.1	498	119	83.7349	116.807	PREDICTED: 40S ribosomal protein S25-like	Apis florea	#NA
SF21_Tr7015_10_[7347_-_7799]	#NA	XP_3691474.1	380014944	InvertProt	42.86	91	47	1	303	46	1	91	1e-13	66.2	453	97	60.2649	93.8144	PREDICTED: wiskott-Aldrich syndrome protein family member 2-like, partial	Apis florea	#NA
SF21_Tr7057_1_[271_-_810]	#NA	XP_3699048.1	380030841	InvertProt	44.95	109	60	1	346	20	3	109	1e-21	88.2	540	112	60.5556	97.3214	PREDICTED: glutathione S-transferase 1-1-like, partial	Apis florea	#NA
SF21_Tr756_1_[24_-_413]	#NA	XP_3698217.1	380029094	InvertProt	31.76	85	50	3	118	348	5	89	1e-05	45.8	390	139	65.3846	61.1511	PREDICTED: uncharacterized protein LOC100871434	Apis florea	#NA
SF21_Tr8528_5_[1013_-_2074]	#NA	XP_3696492.1	380025460	InvertProt	34.39	314	184	6	7	882	20	323	1e-58	179	1062	370	88.7006	84.8649	PREDICTED: uncharacterized protein LOC100869996	Apis florea	#NA
SF21_Tr9256_3_[919_-_1803]	#NA	XP_3695973.1	380024370	InvertProt	34.97	286	179	3	49	885	5	287	2e-52	177	885	313	96.9492	91.3738	PREDICTED: putative mitochondrial inner membrane protein-like	Apis florea	#NA
SF21_Tr9268_1_[885_-_1304]	#NA	XP_3698938.1	380030613	InvertProt	67.03	91	30	0	1	273	52	142	4e-40	134	420	142	65	64.0845	PREDICTED: dynein light chain 1, axonemal-like	Apis florea	#NA
SF21_Tr970_5_[1722_-_1306]_R_Sense)	#NA	XP_3694436.1	380021150	InvertProt	32.82	131	80	2	28	396	17	147	7e-18	78.6	417	157	94.2446	83.4395	PREDICTED: dentin matrix protein 4-like, partial	Apis florea	#NA
SF21_Tr9800_1_[656_-_1588]	#NA	XP_3699153.1	380031056	InvertProt	35.67	300	188	6	1	885	56	324	2e-37	139	933	333	96.463	90.0901	PREDICTED: anaphase-promoting complex subunit 5-like	Apis florea	#NA
SF21_Tr16653_4_[3137_-_3694]	H9K5Y8	XP_1123305.1	110770850	InvertProt	86.21	116	16	0	2	349	58	173	8e-71	216	558	185	62.3656	62.7027	PREDICTED: sarcalumenin-like	Apis mellifera	#NA
SF21_Tr12681_1_[98_-_1186]	H9JYS3	XP_1123300.2	328775828	InvertProt	35.69	283	173	5	205	1026	2	284	1e-57	192	1089	284	77.9614	99.6479	PREDICTED: hypothetical protein LOC727592	Apis mellifera	#NA
SF21_Tr10433_8_[4072_-_3065]_R_Sense)	H9JYS0	XP_394802.1	48096894	InvertProt	45.27	296	156	3	37	906	159	438	5e-68	223	1008	457	88.0952	64.7702	PREDICTED: g1/S-specific cyclin-E	Apis mellifera	#NA
SF21_Tr10230_6_[2742_-_2191]_R_Sense)	#NA	XP_1123031.1	110774557	InvertProt	37.32	209	91	5	1	507	68	273	4e-39	138	552	277	113.587	75.4513	PREDICTED: sodium- and chloride-dependent GABA transporter 1-like, partial	Apis mellifera	#NA
SF21_Tr12141_10_[5029_-_4046]_R_Sense)	#NA	XP_393329.3	328787132	InvertProt	53.17	284	113	4	7	798	63	344	1e-86	268	984	373	86.5854	76.1394	PREDICTED: poly(A) RNA polymerase gld-2 homolog A	Apis mellifera	#NA
SF21_Tr12314_8_[5697_-_4354]_R_Sense)	#NA	XP_1120822.2	328787693	InvertProt	32.25	400	255	8	151	1302	5	399	1e-36	143	1344	441	89.2857	90.7029	PREDICTED: hypothetical protein LOC724922	Apis mellifera	#NA
SF21_Tr1332_6_[705_-_1]_R_Sense)	#NA	XP_1121458.2	328776221	InvertProt	43.24	185	97	5	175	705	22	199	7e-39	139	705	288	78.7234	64.2361	PREDICTED: DNA-binding protein D-ETS-6-like	Apis mellifera	#NA
SF21_Tr13351_3_[1615_-_998]_R_Sense)	#NA	XP_624033.1	66547930	InvertProt	64.24	165	59	0	124	618	1	165	2e-76	233	618	241	80.0971	68.4647	PREDICTED: u3 small nucleolar RNA-associated protein 15 homolog, partial	Apis mellifera	#NA
SF21_Tr1553_21_[4427_-_3]_R_Sense)	#NA	XP_394251.3	328792823	InvertProt	30.71	1423	919	33	322	4389	46	1438	1e-160	541	4425	2278	96.4746	62.4671	PREDICTED: laminin subunit alpha-5-like	Apis mellifera	#NA
SF21_Tr16012_4_[3498_-_2665]_R_Sense)	#NA	XP_623909.2	328778029	InvertProt	32.35	204	133	5	229	825	5	199	1e-24	102	834	217	73.3813	94.0092	PREDICTED: hypothetical protein LOC551512	Apis mellifera	#NA
SF21_Tr16633_2_[819_-_1]_R_Sense)	#NA	XP_1121296.1	110775591	InvertProt	46.31	203	101	1	181	765	7	209	3e-58	188	819	212	74.359	95.7547	PREDICTED: dynein heavy chain 6, axonemal-like, partial	Apis mellifera	#NA
SF21_Tr16932_1_[393_-_1319]	#NA	XP_1120428.1	110749594	InvertProt	30.48	210	139	3	70	678	30	238	3e-21	95.1	927	287	67.9612	73.1707	PREDICTED: hypothetical protein LOC724539	Apis mellifera	#NA
SF21_Tr18_2_[1_-_534]	#NA	XP_3252021.1	328794215	InvertProt	35.25	139	90	0	34	450	6	144	4e-28	107	534	199	78.0899	69.8492	PREDICTED: bumetanide-sensitive sodium-(potassium)-chloride cotransporter-like, partial	Apis mellifera	#NA
SF21_Tr1822_10_[5757_-_5263]_R_Sense)	#NA	XP_1123028.2	328794445	InvertProt	66.34	101	33	1	454	155	1	101	1e-47	153	495	102	61.2121	99.0196	PREDICTED: protein winged eye-like	Apis mellifera	#NA
SF21_Tr18694_4_[2584_-_1496]_R_Sense)	#NA	XP_3252050.1	328794369	InvertProt	41.18	238	139	5	274	984	1	227	2e-56	189	1089	276	65.5647	86.2319	PREDICTED: dystroglycan-like	Apis mellifera	#NA
SF21_Tr19369_1_[15_-_680]	#NA	XP_1123055.2	328790853	InvertProt	48.17	164	85	1	1	492	16	174	8e-47	156	666	180	73.8739	91.1111	PREDICTED: glutamate receptor, ionotropic kainate 1-like	Apis mellifera	#NA
SF21_Tr23075_1_[74_-_481]	#NA	XP_1122376.2	328776232	InvertProt	36.14	83	45	5	25	249	20	97	0.27	33.9	408	127	61.0294	65.3543	PREDICTED: hypothetical protein LOC726655, partial	Apis mellifera	#NA
SF21_Tr23618_3_[58_-_3114]	#NA	XP_624967.2	328790119	InvertProt	61.9	1042	374	11	1	3057	3	1039	0	1212	3057	1065	102.257	97.8404	PREDICTED: fat-like cadherin-related tumor suppressor homolog isoform 2, partial	Apis mellifera	#NA
SF21_Tr23721_2_[9_-_782]	#NA	XP_1123077.1	110773552	InvertProt	60.09	233	90	2	1	690	50	282	6e-93	278	774	283	90.3101	82.3322	PREDICTED: myosin-IXa-like, partial	Apis mellifera	#NA
SF21_Tr2519_7_[5300_-_6160]	#NA	XP_624924.3	328790769	InvertProt	36.33	256	144	6	94	804	131	384	9e-34	130	861	393	89.1986	65.1399	PREDICTED: division abnormally delayed protein	Apis mellifera	#NA
SF21_Tr3383_4_[832_-_1230]	#NA	XP_1121327.1	110758964	InvertProt	44.09	93	49	1	9	278	2	94	4e-21	84.7	399	94	69.9248	98.9362	PREDICTED: regucalcin-like	Apis mellifera	#NA
SF21_Tr3422_1_[52_-_1608]	#NA	XP_1120441.2	328783552	InvertProt	36.07	377	227	9	466	1554	129	501	2e-55	197	1557	508	72.6397	74.2126	PREDICTED: BRCA1-associated RING domain protein 1-like	Apis mellifera	#NA
SF21_Tr7172_10_[7784_-_7437]_R_Sense)	#NA	XP_3250938.1	328787398	InvertProt	30.56	72	50	2	132	347	4	68	0.48	32.3	348	99	62.069	72.7273	PREDICTED: hypothetical protein LOC100577915	Apis mellifera	#NA
SF21_Tr8459_3_[597_-_1094]	#NA	XP_1123314.2	328794103	InvertProt	33.33	129	77	4	94	453	46	169	2e-10	60.5	498	199	77.7108	64.8241	PREDICTED: protein yellow-like, partial	Apis mellifera	#NA
SF21_Tr10160_3_[2242_-_3123]	#NA	XP_5093510.1	524873530	InvertProt	48.68	265	135	7	880	89	164	412	7e-63	207	882	413	90.1361	64.1646	PREDICTED: uncharacterized protein KIAA0930 homolog	Aplysia californica	#NA
SF21_Tr10881_1_[459_-_1247]	#NA	XP_5099453.1	524885697	InvertProt	57.64	203	83	3	127	726	50	251	6e-64	204	789	275	77.1863	73.8182	PREDICTED: secretory carrier-associated membrane protein 1-like isoform X3	Aplysia californica	#NA
SF21_Tr12384_7_[4657_-_5391]	#NA	XP_5110283.1	524910819	InvertProt	32.26	155	103	3	151	609	8	160	7e-25	100	735	176	63.2653	88.0682	PREDICTED: secreted frizzled-related protein 3-like	Aplysia californica	#NA
SF21_Tr13252_2_[1081_-_1599]	#NA	XP_5099065.1	524884905	InvertProt	40.56	143	85	0	91	519	7	149	6e-33	118	519	149	82.659	95.9732	PREDICTED: mTERF domain-containing protein 1, mitochondrial-like	Aplysia californica	#NA
SF21_Tr13298_2_[411_-_938]	#NA	XP_5094576.1	524875704	InvertProt	30.43	115	74	5	355	29	68	181	7e-05	45.4	528	184	65.3409	62.5	PREDICTED: salivary glue protein Sgs-3-like	Aplysia californica	#NA
SF21_Tr14065_3_[143_-_1339]	#NA	XP_5111792.1	524913941	InvertProt	50	308	147	6	7	909	83	350	2e-86	271	1197	392	77.193	78.5714	PREDICTED: GAS2-like protein 1-like	Aplysia californica	#NA
SF21_Tr14283_8_[2191_-_407]_R_Sense)	#NA	XP_5101482.1	524889861	InvertProt	32.22	537	310	13	217	1665	3	504	2e-59	216	1785	822	90.2521	65.3285	PREDICTED: ral GTPase-activating protein subunit alpha-1-like	Aplysia californica	#NA
SF21_Tr14435_6_[4131_-_1906]_R_Sense)	#NA	XP_5094839.1	524876241	InvertProt	33.33	678	365	17	148	1920	5	670	1e-91	306	2226	778	91.3747	87.1465	PREDICTED: eukaryotic translation initiation factor 2-alpha kinase 4-like	Aplysia californica	#NA
SF21_Tr14435_8_[1876_-_2]_R_Sense)	#NA	XP_5094873.1	524876311	InvertProt	36.79	636	366	13	7	1806	9	620	1e-108	351	1875	883	101.76	72.0272	PREDICTED: eukaryotic translation initiation factor 2-alpha kinase 4-like	Aplysia californica	#NA
SF21_Tr14514_2_[654_-_1136]	#NA	XP_5112401.1	524915191	InvertProt	36.08	97	58	3	25	303	19	115	3e-11	62	483	156	60.2484	62.1795	PREDICTED: tight junction protein ZO-1-like	Aplysia californica	#NA
SF21_Tr15003_2_[957_-_1775]	#NA	XP_5110065.1	524910370	InvertProt	41.74	218	117	3	121	744	13	218	5e-48	164	819	287	79.8535	75.9582	PREDICTED: ras-GEF domain-containing family member 1B-like	Aplysia californica	#NA
SF21_Tr15094_1_[3_-_818]	#NA	XP_5108893.1	524907553	InvertProt	38.99	218	129	3	172	813	52	266	1e-42	151	816	315	80.1471	69.2063	PREDICTED: uncharacterized protein K02A2.6-like	Aplysia californica	#NA
SF21_Tr1571_5_[3578_-_2430]_R_Sense)	#NA	XP_5088950.1	524864225	InvertProt	33.11	302	171	7	310	1122	23	322	2e-36	141	1149	453	78.8512	66.6667	PREDICTED: bifunctional coenzyme A synthase-like isoform X3	Aplysia californica	#NA
SF21_Tr15831_3_[69_-_1022]	#NA	XP_5103997.1	524895017	InvertProt	36.84	266	158	6	58	825	13	261	3e-44	157	954	323	83.6478	82.3529	PREDICTED: delta(24)-sterol reductase-like	Aplysia californica	#NA
SF21_Tr16071_1_[4_-_594]	#NA	XP_5108692.1	524907133	InvertProt	31.65	158	87	4	1	411	61	216	1e-13	70.9	591	240	80.203	65.8333	PREDICTED: uncharacterized protein LOC101863378	Aplysia californica	#NA
SF21_Tr16665_9_[435_-_1]_R_Sense)	#NA	XP_5113563.1	524917627	InvertProt	31.03	87	59	1	163	420	45	131	2e-08	53.5	435	140	60	62.1429	PREDICTED: acidic mammalian chitinase-like, partial	Aplysia californica	#NA
SF21_Tr16814_3_[518_-_862]	#NA	XP_5102401.1	524891737	InvertProt	52.27	88	41	1	2	262	13	100	8e-27	99	345	106	76.5217	83.0189	PREDICTED: calcyphosin-like protein-like	Aplysia californica	#NA
SF21_Tr18412_4_[528_-_1]_R_Sense)	#NA	XP_5095121.1	524876824	InvertProt	33.54	158	102	4	22	486	36	188	6e-07	51.6	528	229	89.7727	68.9956	PREDICTED: protocadherin Fat 3-like	Aplysia californica	#NA
SF21_Tr19688_1_[258_-_803]	#NA	XP_5109750.1	524909405	InvertProt	30.91	110	73	5	225	545	25	120	0.0003	42.7	546	122	60.4396	90.1639	PREDICTED: gamete and mating-type specific protein A-like	Aplysia californica	#NA
SF21_Tr21852_3_[1053_-_583]_R_Sense)	#NA	XP_5108157.1	524903932	InvertProt	55.14	107	47	1	468	151	7	113	5e-36	124	471	117	68.1529	91.453	PREDICTED: max-like protein X-like	Aplysia californica	#NA
SF21_Tr22107_3_[2435_-_2067]_R_Sense)	#NA	XP_5106973.1	524901121	InvertProt	30	80	56	0	79	318	10	89	0.022	36.6	369	125	65.0407	64	PREDICTED: putative uncharacterized protein FLJ37770-like	Aplysia californica	#NA
SF21_Tr22621_2_[684_-_67]_R_Sense)	#NA	XP_5090699.1	524867783	InvertProt	40.88	181	106	5	67	606	11	180	1e-37	132	618	184	87.8641	98.3696	PREDICTED: beta-hexosaminidase subunit beta-like	Aplysia californica	#NA
SF21_Tr23226_1_[144_-_617]	#NA	XP_5107944.1	524903489	InvertProt	54.74	95	43	1	404	120	13	102	1e-18	79.7	474	103	60.1266	92.233	PREDICTED: enhancer of yellow 2 transcription factor homolog	Aplysia californica	#NA
SF21_Tr3739_3_[851_-_420]_R_Sense)	#NA	XP_5091663.1	524869744	InvertProt	57.45	94	36	1	430	161	53	146	7e-30	109	432	155	65.2778	60.6452	PREDICTED: transmembrane emp24 domain-containing protein-like	Aplysia californica	#NA
SF21_Tr525_2_[212_-_1819]	#NA	XP_5111242.1	524912808	InvertProt	30.56	373	257	8	58	1170	17	330	1e-45	171	1608	508	69.5896	73.4252	PREDICTED: ADAM10	Aplysia californica	#NA
SF21_Tr6109_2_[346_-_939]	#NA	XP_5089224.1	524864780	InvertProt	82.8	157	27	0	91	561	1	157	7e-91	269	594	232	79.2929	67.6724	PREDICTED: signal recognition particle 54 kDa protein-like	Aplysia californica	#NA
SF21_Tr921_1_[377_-_706]	#NA	XP_5107530.1	524902575	InvertProt	36.11	72	45	2	230	18	1	71	1e-05	43.9	330	73	65.4545	98.6301	PREDICTED: anaphase-promoting complex subunit CDC26-like	Aplysia californica	#NA
SF21_Tr9649_1_[558_-_1115]	#NA	XP_5102467.1	524891870	InvertProt	42.41	158	91	0	67	540	18	175	6e-28	108	558	233	84.9462	67.8112	PREDICTED: sodium-dependent multivitamin transporter-like	Aplysia californica	#NA
SF21_Tr21781_8_[458_-_6]_R_Sense)	Q5KSR2	YP_187583.1	57854575	InvertProt	30.77	104	63	3	1	285	14	116	5.1	30.4	453	116	68.8742	89.6552	NADH dehydrogenase subunit 3	Asterias amurensis	GO:0005739 ; GO:0008137 ; GO:0016491 ; GO:0022900 ; GO:0031966 ; GO:0055114 ; GO:0070469
SF21_Tr10897_10_[2227_-_1904]_R_Sense)	#NA	XP_3485229.1	350398552	InvertProt	50	96	48	0	1	288	1	96	2e-28	103	324	143	88.8889	67.1329	PREDICTED: RNA-directed DNA polymerase from mobile element jockey-like	Bombus impatiens	#NA
SF21_Tr11327_3_[930_-_1]_R_Sense)	#NA	XP_3494336.1	350426106	InvertProt	68.37	196	50	2	1	552	59	254	4e-85	261	930	294	63.2258	66.6667	PREDICTED: 5-hydroxytryptamine receptor 1-like, partial	Bombus impatiens	#NA
SF21_Tr11824_10_[6079_-_4031]_R_Sense)	#NA	XP_3493431.1	350423284	InvertProt	50.08	593	270	10	196	1896	33	609	7e-178	528	2049	733	86.8228	80.9004	PREDICTED: neuronal PAS domain-containing protein 2-like	Bombus impatiens	#NA
SF21_Tr15809_4_[1554_-_1033]_R_Sense)	#NA	XP_3494672.1	350427161	InvertProt	75.74	169	41	0	1	507	2	170	2e-74	226	522	227	97.1264	74.4493	PREDICTED: dynein beta chain, ciliary-like, partial	Bombus impatiens	#NA
SF21_Tr1583_10_[8370_-_8756]	#NA	XP_3485529.1	350399455	InvertProt	56.25	80	35	0	6	245	15	94	5e-29	104	387	99	62.0155	80.8081	PREDICTED: ADP-ribosylation factor 2-like	Bombus impatiens	#NA
SF21_Tr16722_4_[3742_-_2396]_R_Sense)	#NA	XP_3492173.1	350419416	InvertProt	31.68	464	296	15	4	1332	1	433	5e-54	190	1347	454	103.341	102.203	PREDICTED: zinc finger and BTB domain-containing protein 37-like isoform 1	Bombus impatiens	#NA
SF21_Tr1681_2_[14_-_2098]	#NA	XP_3484920.1	350397579	InvertProt	38.39	461	272	14	1	1347	116	558	8e-78	267	2085	717	66.3309	64.2957	PREDICTED: hypothetical protein LOC100744277	Bombus impatiens	#NA
SF21_Tr16879_1_[320_-_1228]	#NA	XP_3490256.1	350414251	InvertProt	34.69	245	156	8	118	840	20	251	1e-30	119	909	275	80.8581	89.0909	PREDICTED: hypothetical protein LOC100743556	Bombus impatiens	#NA
SF21_Tr1938_14_[1362_-_994]_R_Sense)	#NA	XP_3494929.1	350427928	InvertProt	53.64	110	51	0	34	363	3	112	8e-40	132	369	113	89.4309	97.3451	PREDICTED: regulator of microtubule dynamics protein 1-like	Bombus impatiens	#NA
SF21_Tr2181_2_[799_-_2]_R_Sense)	#NA	XP_3493384.1	350423097	InvertProt	59.69	196	77	2	85	666	1	195	2e-77	237	798	215	73.6842	91.1628	PREDICTED: hypothetical protein LOC100742402	Bombus impatiens	#NA
SF21_Tr22368_2_[78_-_1628]	#NA	XP_3485688.1	350399945	InvertProt	30.49	446	302	13	46	1359	1	435	6e-46	174	1551	659	86.2669	67.6783	PREDICTED: centromere protein I-like	Bombus impatiens	#NA
SF21_Tr3456_1_[67_-_615]	#NA	XP_3487443.1	350405469	InvertProt	38.78	147	83	2	70	489	69	215	2e-27	106	549	225	80.3279	65.3333	PREDICTED: hypothetical protein LOC100745127	Bombus impatiens	#NA
SF21_Tr3598_16_[6340_-_2153]_R_Sense)	#NA	XP_3494874.1	350427767	InvertProt	50	976	481	11	289	3195	34	915	0	858	4188	1096	69.914	89.0511	PREDICTED: latrophilin Cirl-like isoform 1	Bombus impatiens	#NA
SF21_Tr11635_9_[3652_-_3266]_R_Sense)	#NA	XP_3398599.1	340720341	InvertProt	30.95	84	53	2	145	381	15	98	4e-05	43.9	387	118	65.1163	71.1864	PREDICTED: hypothetical protein LOC100645132	Bombus terrestris	#NA
SF21_Tr12211_2_[3_-_1628]	#NA	XP_3396642.1	340716310	InvertProt	42.76	594	274	20	22	1605	1	568	2e-96	317	1626	937	109.594	63.3938	PREDICTED: transcription initiation factor TFIID subunit 4-like isoform 1	Bombus terrestris	#NA
SF21_Tr14577_1_[298_-_1137]	#NA	XP_3399960.1	340723152	InvertProt	35.68	199	118	4	217	783	16	213	7e-31	118	840	213	71.0714	93.4272	PREDICTED: methylenetetrahydrofolate reductase-like	Bombus terrestris	#NA
SF21_Tr15411_6_[1070_-_3]_R_Sense)	#NA	XP_3401649.1	340726611	InvertProt	58.06	248	39	7	475	1023	130	375	6e-76	243	1068	393	69.6629	63.1043	PREDICTED: hypothetical protein LOC100644381	Bombus terrestris	#NA
SF21_Tr1709_2_[659_-_1654]	#NA	XP_3393555.1	340709936	InvertProt	61.48	244	39	7	3	569	46	289	2e-71	226	996	289	73.494	84.4291	PREDICTED: RNA-binding protein Musashi homolog Rbp6-like	Bombus terrestris	#NA
SF21_Tr17156_2_[198_-_908]	#NA	XP_3394927.1	340712768	InvertProt	30.2	149	97	2	37	462	4	152	1e-13	72	711	246	62.8692	60.5691	PREDICTED: arrestin domain-containing protein 2-like	Bombus terrestris	#NA
SF21_Tr22446_4_[685_-_188]_R_Sense)	#NA	XP_3402554.1	340728488	InvertProt	43.64	165	93	1	1	495	100	263	6e-42	144	498	264	99.3976	62.5	PREDICTED: abhydrolase domain-containing protein 11-like	Bombus terrestris	#NA
SF21_Tr2482_3_[2270_-_3088]	#NA	XP_3397474.1	340718028	InvertProt	35.56	239	147	6	109	804	1	231	2e-43	154	819	320	87.5458	74.6875	PREDICTED: serendipity locus protein H-1-like	Bombus terrestris	#NA
SF21_Tr2803_12_[3868_-_2858]_R_Sense)	#NA	XP_3402154.1	340727653	InvertProt	48.81	252	127	3	175	924	23	273	8e-76	238	1011	297	74.7774	84.8485	PREDICTED: hypothetical protein LOC100647709	Bombus terrestris	#NA
SF21_Tr2956_3_[1021_-_1518]	#NA	XP_3397421.1	340717919	InvertProt	31.9	116	78	3	81	425	63	168	2e-11	63.2	498	174	69.8795	66.6667	PREDICTED: hypothetical protein LOC100650205	Bombus terrestris	#NA
SF21_Tr3388_14_[5071_-_2780]_R_Sense)	#NA	XP_3402999.1	340729416	InvertProt	46.55	623	313	13	400	2208	1	586	3e-151	457	2292	592	81.5445	105.236	PREDICTED: guanine nucleotide-releasing factor 2-like	Bombus terrestris	#NA
SF21_Tr10070_5_[2666_-_1146]_R_Sense)	#NA	XP_4931969.1	512930035	InvertProt	79.36	470	93	5	100	1497	1	465	0	702	1521	733	92.7022	64.1201	PREDICTED: calcium homeostasis endoplasmic reticulum protein-like isoform X2	Bombyx mori	#NA
SF21_Tr10141_9_[2748_-_1519]_R_Sense)	#NA	XP_4928696.1	512916669	InvertProt	70.87	254	72	3	244	999	19	269	5e-114	341	1230	359	61.9512	70.7521	PREDICTED: nucleolin-like isoform X1	Bombyx mori	#NA
SF21_Tr1032_6_[706_-_113]_R_Sense)	#NA	XP_4922733.1	512891641	InvertProt	85.89	163	23	2	537	49	1	157	1e-87	258	594	158	82.3232	103.165	PREDICTED: uncharacterized protein LOC101742718	Bombyx mori	#NA
SF21_Tr10344_3_[3297_-_2956]_R_Sense)	#NA	XP_4924538.1	512899009	InvertProt	47.71	109	57	1	1	327	1	106	2e-28	103	342	112	95.614	97.3214	PREDICTED: uncharacterized protein LOC101737389	Bombyx mori	#NA
SF21_Tr10424_17_[9869_-_1104]_R_Sense)	#NA	XP_4928081.1	512914193	InvertProt	41.31	1796	941	41	40	5088	1	1718	0	1002	8766	2011	61.4648	89.3088	PREDICTED: LOW QUALITY PROTEIN: protein lava lamp-like	Bombyx mori	#NA
SF21_Tr10446_1_[863_-_273]_R_Sense)	#NA	XP_4924876.1	512900375	InvertProt	54.82	166	74	1	82	576	15	180	1e-67	208	591	184	84.264	90.2174	PREDICTED: uncharacterized protein LOC101744502	Bombyx mori	#NA
SF21_Tr10453_1_[1689_-_1021]_R_Sense)	#NA	XP_4925821.1	512904939	InvertProt	80.28	213	34	2	55	669	1	209	2e-100	293	669	209	95.5157	101.914	PREDICTED: uncharacterized protein LOC101737947	Bombyx mori	#NA
SF21_Tr1048_2_[40_-_939]	#NA	XP_4924182.1	512897556	InvertProt	94.23	208	12	0	277	900	1	208	7e-119	343	900	208	69.3333	100	PREDICTED: E3 ubiquitin-protein ligase ZNRF2-like	Bombyx mori	#NA
SF21_Tr10514_1_[2185_-_2655]	#NA	XP_4931299.1	512927299	InvertProt	63.71	124	43	2	469	104	12	132	1e-42	141	471	133	78.9809	93.2331	PREDICTED: uncharacterized protein LOC101739933	Bombyx mori	#NA
SF21_Tr10514_3_[2789_-_2385]_R_Sense)	#NA	XP_4931299.1	512927299	InvertProt	73.03	89	24	1	137	403	12	97	1e-32	115	405	133	65.9259	66.9173	PREDICTED: uncharacterized protein LOC101739933	Bombyx mori	#NA
SF21_Tr1057_2_[14_-_1435]	#NA	XP_4927113.1	512910214	InvertProt	54.46	336	153	6	13	1020	12	286	5e-116	346	1422	292	70.8861	115.068	PREDICTED: uncharacterized protein LOC101746428	Bombyx mori	#NA
SF21_Tr10751_6_[616_-_3696]	#NA	XP_4924695.1	512899638	InvertProt	62.59	925	336	13	274	3018	470	1327	0	979	3081	1349	90.0682	68.5693	PREDICTED: extracellular sulfatase SULF-1 homolog	Bombyx mori	#NA
SF21_Tr10755_1_[492_-_1421]	#NA	XP_4926110.1	512906091	InvertProt	60.97	310	121	2	1	930	2	308	1e-122	357	930	314	100	98.7261	PREDICTED: uncharacterized protein LOC101740498 isoform X1	Bombyx mori	#NA
SF21_Tr10757_7_[378_-_3380]	#NA	XP_4922721.1	512891584	InvertProt	55.01	629	246	18	1228	3003	66	669	2e-127	407	3003	712	62.8372	88.3427	PREDICTED: AF4/FMR2 family member 4-like	Bombyx mori	#NA
SF21_Tr10764_2_[866_-_1276]	#NA	XP_4922490.1	512890275	InvertProt	32.18	87	57	3	404	150	15	90	0.0002	42.4	411	110	63.5036	79.0909	PREDICTED: uncharacterized protein LOC101735823	Bombyx mori	#NA
SF21_Tr10818_9_[3177_-_826]_R_Sense)	#NA	XP_4929377.1	512919425	InvertProt	71.75	662	174	9	1	1947	1	645	0	800	2352	656	84.4388	100.915	PREDICTED: triple functional domain protein-like	Bombyx mori	#NA
SF21_Tr10957_1_[283_-_2202]	#NA	XP_4929521.1	512919995	InvertProt	37.81	640	386	17	25	1908	6	598	2e-129	399	1920	651	100	98.3103	PREDICTED: PR domain zinc finger protein 10-like isoform X2	Bombyx mori	#NA
SF21_Tr10965_1_[61_-_519]	#NA	XP_4927681.1	512912543	InvertProt	55.26	152	68	0	1	456	24	175	8e-55	174	459	191	99.3464	79.5812	PREDICTED: uncharacterized protein LOC101738215	Bombyx mori	#NA
SF21_Tr10971_10_[204_-_5129]	#NA	XP_4924267.1	512897905	InvertProt	50.37	1223	586	14	1036	4641	221	1379	0	987	4926	1517	74.4823	80.6196	PREDICTED: ATP-binding cassette sub-family A member 3-like	Bombyx mori	#NA
SF21_Tr11071_9_[9573_-_9133]_R_Sense)	#NA	XP_4932856.1	512933701	InvertProt	30.28	142	99	1	13	438	13	149	1e-18	80.5	441	156	96.5986	91.0256	PREDICTED: uncharacterized protein LOC101740698	Bombyx mori	#NA
SF21_Tr11110_2_[4875_-_5288]	#NA	XP_4923055.1	512892933	InvertProt	48.84	129	65	2	407	24	1	97	7e-29	105	414	110	93.4783	117.273	PREDICTED: uncharacterized protein LOC101738070	Bombyx mori	#NA
SF21_Tr11163_2_[533_-_39]_R_Sense)	#NA	XP_4925870.1	512905136	InvertProt	72.95	122	33	0	64	429	13	134	7e-64	196	495	158	73.9394	77.2152	PREDICTED: uncharacterized protein LOC101746422	Bombyx mori	#NA
SF21_Tr11194_9_[4499_-_1281]_R_Sense)	#NA	XP_4932250.1	512931228	InvertProt	76.71	1035	240	1	25	3126	12	1046	0	1262	3219	1046	96.4585	98.9484	PREDICTED: LOW QUALITY PROTEIN: huntingtin-interacting protein 1-like	Bombyx mori	#NA
SF21_Tr11236_2_[2644_-_689]_R_Sense)	#NA	XP_4932049.1	512930364	InvertProt	32.34	603	397	15	85	1860	2	543	5e-85	281	1956	561	92.4847	107.487	PREDICTED: uncharacterized protein LOC101744002	Bombyx mori	#NA
SF21_Tr11237_8_[4816_-_2336]_R_Sense)	#NA	XP_4933620.1	512936848	InvertProt	67.8	531	128	7	58	1521	1	529	0	606	2481	554	64.208	95.8484	PREDICTED: regulation of nuclear pre-mRNA domain-containing protein 2-like	Bombyx mori	#NA
SF21_Tr11358_3_[595_-_113]_R_Sense)	#NA	XP_4929340.1	512919296	InvertProt	50.99	151	73	1	13	462	65	215	2e-53	172	483	216	93.7888	69.9074	PREDICTED: uncharacterized protein LOC101736987	Bombyx mori	#NA
SF21_Tr1142_5_[892_-_2565]	#NA	XP_4932056.1	512930391	InvertProt	73.38	541	134	5	1	1593	1	540	0	618	1674	540	96.9534	100.185	PREDICTED: protein FAM13A-like	Bombyx mori	#NA
SF21_Tr11422_5_[865_-_2748]	#NA	XP_4923517.1	512894801	InvertProt	78.41	653	105	8	34	1884	15	661	0	738	1884	661	103.981	98.7897	PREDICTED: forkhead box protein P1-like	Bombyx mori	#NA
SF21_Tr11472_1_[1016_-_1417]	#NA	XP_4930256.1	512923013	InvertProt	91.67	84	7	1	350	99	6	88	1e-48	154	402	88	62.6866	95.4545	PREDICTED: protein tyrosine phosphatase type IVA 1-like	Bombyx mori	#NA
SF21_Tr11493_2_[904_-_1488]	#NA	XP_4928052.1	512914080	InvertProt	36.99	146	91	3	1	435	24	166	9e-18	80.5	585	175	74.8718	83.4286	PREDICTED: uncharacterized protein LOC101746714	Bombyx mori	#NA
SF21_Tr11516_3_[3018_-_4049]	#NA	XP_4929758.1	512920936	InvertProt	83.75	277	45	0	154	984	1	277	0	513	1032	277	80.5233	100	PREDICTED: protein giant-lens-like	Bombyx mori	#NA
SF21_Tr11575_7_[3526_-_3170]_R_Sense)	#NA	XP_4927273.1	512910855	InvertProt	69.05	126	23	1	330	1	6	131	4e-60	185	357	170	105.882	74.1176	PREDICTED: uncharacterized protein LOC101739737	Bombyx mori	#NA
SF21_Tr11579_3_[166_-_8133]	#NA	XP_4922959.1	512892550	InvertProt	46.21	1714	858	51	3013	7962	603	2191	0	1013	7968	2193	64.5331	78.1578	PREDICTED: titin-like	Bombyx mori	#NA
SF21_Tr116_1_[18_-_338]	#NA	XP_4924102.1	512897229	InvertProt	57.73	97	41	0	2	292	8	104	3e-28	102	321	122	90.6542	79.5082	PREDICTED: uncharacterized protein LOC101742631	Bombyx mori	#NA
SF21_Tr11635_10_[3220_-_1088]_R_Sense)	#NA	XP_4923095.1	512893092	InvertProt	32.96	443	185	11	559	1551	48	480	4e-59	212	2133	519	62.3066	85.3565	PREDICTED: uncharacterized protein LOC101744110	Bombyx mori	#NA
SF21_Tr1165_4_[6349_-_5210]_R_Sense)	#NA	XP_4931933.1	512929885	InvertProt	41.82	330	187	4	13	987	1	327	6e-80	251	1140	327	86.8421	100.917	PREDICTED: uncharacterized protein LOC101738950	Bombyx mori	#NA
SF21_Tr11699_8_[1348_-_638]_R_Sense)	#NA	XP_4922893.1	512892281	InvertProt	60.52	233	91	2	10	705	3	234	2e-80	244	711	236	98.3122	98.7288	PREDICTED: WEB family protein At4g27595, chloroplastic-like isoform X3	Bombyx mori	#NA
SF21_Tr11706_6_[5971_-_3194]_R_Sense)	#NA	XP_4932102.1	512930613	InvertProt	75.7	712	150	7	37	2103	1	708	0	1049	2778	729	76.8898	97.668	PREDICTED: protein lap1-like	Bombyx mori	#NA
SF21_Tr11716_1_[390_-_1634]	#NA	XP_4923766.1	512895831	InvertProt	36.08	291	185	6	343	1212	163	440	4e-47	171	1245	452	70.1205	64.3805	PREDICTED: zinc finger protein 791-like, partial	Bombyx mori	#NA
SF21_Tr11717_3_[4821_-_6086]	#NA	XP_4923767.1	512895835	InvertProt	32.4	287	191	6	337	1188	70	347	8e-40	150	1266	380	68.0095	75.5263	PREDICTED: zinc finger and BTB domain-containing protein 17-like	Bombyx mori	#NA
SF21_Tr11725_2_[359_-_3019]	#NA	XP_4926180.1	512906374	InvertProt	67.92	773	243	13	358	2661	34	748	0	820	2661	748	87.1477	103.342	PREDICTED: lysine-specific demethylase 2B-like	Bombyx mori	#NA
SF21_Tr11771_6_[5279_-_4236]_R_Sense)	#NA	XP_4925912.1	512905311	InvertProt	77.57	272	61	2	178	993	29	295	1e-145	416	1044	301	78.1609	90.3654	PREDICTED: protein vein-like	Bombyx mori	#NA
SF21_Tr11849_3_[220_-_1236]	#NA	XP_4922049.1	512888209	InvertProt	73.58	212	56	2	172	807	1	194	6e-103	305	1017	229	62.5369	92.5764	PREDICTED: uncharacterized protein LOC101743204	Bombyx mori	#NA
SF21_Tr11890_2_[2703_-_3323]	#NA	XP_4927954.1	512913679	InvertProt	86.92	130	17	0	554	165	1	130	2e-79	238	621	157	62.8019	82.8025	PREDICTED: retinal rod rhodopsin-sensitive cGMP 3',5'-cyclic phosphodiesterase subunit delta-like isoform X2	Bombyx mori	#NA
SF21_Tr11927_13_[5574_-_3310]_R_Sense)	#NA	XP_4933371.1	512935834	InvertProt	76.35	706	163	10	160	2265	3	699	0	996	2265	699	93.5099	101.001	PREDICTED: transcription factor CP2-like	Bombyx mori	#NA
SF21_Tr11939_3_[354_-_1607]	#NA	XP_4932904.1	512933895	InvertProt	89.02	337	36	1	127	1134	34	370	0	575	1254	371	80.622	90.8356	PREDICTED: uncharacterized protein LOC101738865 isoform X1	Bombyx mori	#NA
SF21_Tr11958_1_[495_-_1607]	#NA	XP_4930900.1	512925691	InvertProt	70.83	360	97	8	1	1056	1	357	1e-132	387	1113	357	97.035	100.84	PREDICTED: arf-GAP domain and FG repeat-containing protein 1-like	Bombyx mori	#NA
SF21_Tr11963_4_[158_-_7054]	#NA	XP_4928759.1	512916921	InvertProt	83.42	2225	351	24	277	6897	1	2155	0	2984	6897	2155	96.7812	103.248	PREDICTED: protein sickie-like	Bombyx mori	#NA
SF21_Tr11981_1_[454_-_1746]	#NA	XP_4930113.1	512922410	InvertProt	46.96	411	210	11	28	1236	10	377	2e-123	367	1293	395	95.3596	104.051	PREDICTED: PR domain zinc finger protein 15-like	Bombyx mori	#NA
SF21_Tr12029_5_[1325_-_3]_R_Sense)	#NA	XP_4933602.1	512936779	InvertProt	76.54	358	83	6	4	1074	1	343	5e-113	339	1323	355	81.1791	100.845	PREDICTED: transcriptional repressor p66 alpha-like	Bombyx mori	#NA
SF21_Tr1203_6_[4485_-_1657]_R_Sense)	#NA	XP_4933452.1	512936165	InvertProt	49.25	666	324	9	868	2823	1	652	0	583	2829	654	70.6257	101.835	PREDICTED: polynucleotide 5'-hydroxyl-kinase NOL9-like	Bombyx mori	#NA
SF21_Tr12031_5_[1884_-_1372]_R_Sense)	#NA	XP_4932856.1	512933701	InvertProt	30.28	109	71	5	430	119	1	98	0.088	36.2	513	156	63.7427	69.8718	PREDICTED: uncharacterized protein LOC101740698	Bombyx mori	#NA
SF21_Tr12039_1_[395_-_3]_R_Sense)	#NA	XP_4926479.1	512907584	InvertProt	56.31	103	44	2	88	393	5	104	2e-33	117	393	148	78.626	69.5946	PREDICTED: group 3 secretory phospholipase A2-like	Bombyx mori	#NA
SF21_Tr12045_9_[4219_-_3374]_R_Sense)	#NA	XP_4927930.1	512913574	InvertProt	75.39	256	47	3	13	732	1	251	1e-95	287	846	305	90.7801	83.9344	PREDICTED: G1/S-specific cyclin-D3-like	Bombyx mori	#NA
SF21_Tr1210_7_[3465_-_2824]_R_Sense)	#NA	XP_4924421.1	512898530	InvertProt	94.33	194	11	0	61	642	1	194	1e-117	336	642	194	90.6542	100	PREDICTED: zinc finger CCHC domain-containing protein 24-like	Bombyx mori	#NA
SF21_Tr12105_7_[53_-_2737]	#NA	XP_4928947.1	512917682	InvertProt	43.4	901	490	20	7	2649	191	1009	0	690	2685	1011	100.67	89.1197	PREDICTED: uncharacterized protein LOC101745342	Bombyx mori	#NA
SF21_Tr12114_4_[1872_-_3392]	#NA	XP_4923474.1	512894621	InvertProt	62.78	497	184	6	1	1488	1	438	0	637	1521	442	98.0276	112.443	PREDICTED: uncharacterized protein LOC101738379	Bombyx mori	#NA
SF21_Tr12140_5_[1401_-_349]_R_Sense)	#NA	XP_4925449.1	512902743	InvertProt	67.37	285	91	6	118	966	1	271	3e-97	294	1053	308	81.1966	92.5325	PREDICTED: poly(A) RNA polymerase gld-2 homolog B-like	Bombyx mori	#NA
SF21_Tr12148_6_[2385_-_2786]	#NA	XP_4924527.1	512898965	InvertProt	42.16	102	59	3	88	393	2	94	1e-19	82.4	402	134	76.1194	76.1194	PREDICTED: lipopolysaccharide-induced tumor necrosis factor-alpha factor homolog	Bombyx mori	#NA
SF21_Tr12152_1_[183_-_1079]	#NA	XP_4923241.1	512893683	InvertProt	35.94	217	127	4	88	702	2	213	2e-40	145	897	273	72.5753	79.4872	PREDICTED: uncharacterized protein LOC101744598	Bombyx mori	#NA
SF21_Tr12173_8_[5746_-_3983]_R_Sense)	#NA	XP_4923492.1	512894696	InvertProt	50	566	281	8	67	1758	9	562	0	566	1764	567	96.2585	99.8236	PREDICTED: zinc finger protein 699-like	Bombyx mori	#NA
SF21_Tr12192_8_[4071_-_2917]_R_Sense)	#NA	XP_4927961.1	512913707	InvertProt	92.27	375	28	3	19	1140	1	372	1e-174	494	1155	373	97.4026	100.536	PREDICTED: cyclic AMP response element-binding protein A-like	Bombyx mori	#NA
SF21_Tr12259_20_[4693_-_2489]_R_Sense)	#NA	XP_4927919.1	512913530	InvertProt	80.91	702	128	10	76	2163	1	683	0	733	2205	697	95.5102	100.717	PREDICTED: neurogenic protein mastermind-like	Bombyx mori	#NA
SF21_Tr12290_3_[3316_-_2336]_R_Sense)	#NA	XP_4933916.1	512938065	InvertProt	67.18	323	105	2	4	969	84	404	3e-152	436	981	409	98.7768	78.9731	PREDICTED: uncharacterized protein LOC101746500	Bombyx mori	#NA
SF21_Tr12292_8_[1824_-_604]_R_Sense)	#NA	XP_4927791.1	512912994	InvertProt	42.98	349	192	5	58	1083	3	298	6e-93	285	1221	318	85.7494	109.748	PREDICTED: zinc finger protein 568-like	Bombyx mori	#NA
SF21_Tr12375_1_[59_-_556]	#NA	XP_4927291.1	512910926	InvertProt	67.57	111	36	0	16	348	7	117	4e-50	160	498	117	66.8675	94.8718	PREDICTED: uncharacterized protein LOC101742833	Bombyx mori	#NA
SF21_Tr12428_5_[4444_-_3848]_R_Sense)	#NA	XP_4923215.1	512893573	InvertProt	68.71	147	46	0	82	522	11	157	8e-66	202	597	157	73.8693	93.6306	PREDICTED: transmembrane protein 17-like	Bombyx mori	#NA
SF21_Tr12431_4_[2503_-_830]_R_Sense)	#NA	XP_4928987.1	512917845	InvertProt	54.84	527	231	3	115	1674	16	540	0	590	1674	540	94.4444	97.5926	PREDICTED: selenoprotein O-like	Bombyx mori	#NA
SF21_Tr12498_1_[3616_-_3056]_R_Sense)	#NA	XP_4922647.1	512891228	InvertProt	33.58	134	74	7	142	498	6	134	4e-12	64.3	561	134	71.6578	100	PREDICTED: uncharacterized protein LOC101739571	Bombyx mori	#NA
SF21_Tr12515_5_[2426_-_807]_R_Sense)	#NA	XP_4931778.1	512929258	InvertProt	71.15	513	137	7	25	1530	124	629	0	638	1620	725	95	70.7586	PREDICTED: dynein regulatory complex protein 1-like	Bombyx mori	#NA
SF21_Tr12550_13_[2536_-_1727]_R_Sense)	#NA	XP_4927624.1	512912311	InvertProt	43.56	163	89	4	181	660	1	160	1e-28	112	810	213	60.3704	76.5258	PREDICTED: uncharacterized protein LOC101741249	Bombyx mori	#NA
SF21_Tr12567_9_[4356_-_6512]	#NA	XP_4933010.1	512934336	InvertProt	66.67	435	108	4	439	1632	38	467	1e-146	445	2157	637	60.5007	68.2889	PREDICTED: shootin-1-like	Bombyx mori	#NA
SF21_Tr12572_6_[5398_-_1049]_R_Sense)	#NA	XP_4926361.1	512907107	InvertProt	41.68	1461	818	29	70	4350	1	1376	0	1016	4350	1378	100.759	106.023	PREDICTED: uncharacterized protein LOC101736046	Bombyx mori	#NA
SF21_Tr12575_8_[3223_-_2078]_R_Sense)	#NA	XP_4933619.1	512936844	InvertProt	76.52	379	89	1	10	1146	13	387	0	603	1146	387	99.2147	97.9328	PREDICTED: nose resistant to fluoxetine protein 6-like	Bombyx mori	#NA
SF21_Tr12599_3_[1009_-_485]_R_Sense)	#NA	XP_4922490.1	512890275	InvertProt	85.45	110	16	0	196	525	1	110	3e-68	206	525	110	62.8571	100	PREDICTED: uncharacterized protein LOC101735823	Bombyx mori	#NA
SF21_Tr12641_2_[736_-_2160]	#NA	XP_4928034.1	512914008	InvertProt	63.33	330	119	5	10	993	42	360	2e-116	350	1425	368	69.4737	89.6739	PREDICTED: uncharacterized protein LOC101743404	Bombyx mori	#NA
SF21_Tr12649_3_[2171_-_1461]_R_Sense)	#NA	XP_4928184.1	512914607	InvertProt	31.58	171	109	3	127	615	17	183	4e-08	55.8	711	194	72.1519	88.1443	PREDICTED: uncharacterized protein LOC101737207	Bombyx mori	#NA
SF21_Tr12657_5_[544_-_3951]	#NA	XP_4922207.1	512889170	InvertProt	76.36	736	146	13	1207	3330	1	713	0	899	3408	713	64.7887	103.226	PREDICTED: segmentation protein cap'n'collar-like	Bombyx mori	#NA
SF21_Tr12699_5_[4588_-_5112]	#NA	XP_4929372.1	512919415	InvertProt	60.94	128	48	4	380	3	1	126	3e-41	140	525	192	73.1429	66.6667	PREDICTED: uncharacterized protein LOC101741971	Bombyx mori	#NA
SF21_Tr1274_14_[4800_-_1885]_R_Sense)	#NA	XP_4924924.1	512900572	InvertProt	76.53	967	224	14	25	2916	1	854	0	1311	2916	854	99.4856	113.232	PREDICTED: LOW QUALITY PROTEIN: E3 ubiquitin-protein ligase CBL-like	Bombyx mori	#NA
SF21_Tr12741_2_[198_-_1718]	#NA	XP_4932164.1	512930858	InvertProt	50.31	489	243	2	16	1482	4	457	2e-175	505	1521	469	96.4497	104.264	PREDICTED: lysophospholipid acyltransferase 7-like	Bombyx mori	#NA
SF21_Tr12755_7_[122_-_8689]	#NA	XP_4931848.1	512929547	InvertProt	44.88	2703	1378	71	373	8145	975	3481	0	1486	8568	3933	94.6429	68.7262	PREDICTED: LOW QUALITY PROTEIN: protein split ends-like	Bombyx mori	#NA
SF21_Tr12768_3_[818_-_348]_R_Sense)	#NA	XP_4924641.1	512899423	InvertProt	56.41	117	51	0	467	117	58	174	1e-43	145	471	176	74.5223	66.4773	PREDICTED: armadillo repeat-containing protein 7-like isoform X1	Bombyx mori	#NA
SF21_Tr12792_2_[1462_-_2295]	#NA	XP_4925646.1	512903547	InvertProt	33.33	168	91	4	25	465	88	253	3e-21	94	834	258	60.4317	65.1163	PREDICTED: uncharacterized protein LOC101745563	Bombyx mori	#NA
SF21_Tr12798_2_[1646_-_939]_R_Sense)	#NA	XP_4923795.1	512895947	InvertProt	81.64	207	38	0	88	708	1	207	2e-122	349	708	207	87.7119	100	PREDICTED: uncharacterized protein LOC101736307 isoform X2	Bombyx mori	#NA
SF21_Tr12821_5_[3816_-_2194]_R_Sense)	#NA	XP_4925196.1	512901684	InvertProt	68.39	484	137	8	1	1404	1	480	0	619	1623	731	89.464	66.2107	PREDICTED: uncharacterized protein PFB0765w-like	Bombyx mori	#NA
SF21_Tr12823_5_[7285_-_5927]_R_Sense)	#NA	XP_4927044.1	512909939	InvertProt	60.14	429	161	9	52	1308	3	424	1e-155	453	1359	482	94.702	89.0041	PREDICTED: phosphatidylinositol N-acetylglucosaminyltransferase subunit Q-like	Bombyx mori	#NA
SF21_Tr12847_2_[998_-_2512]	#NA	XP_4924006.1	512896835	InvertProt	39.85	389	229	7	211	1362	111	482	2e-89	288	1515	572	77.0297	68.007	PREDICTED: zinc finger protein 714-like	Bombyx mori	#NA
SF21_Tr12887_5_[337_-_2676]	#NA	XP_4923656.1	512895370	InvertProt	76.21	681	154	9	7	2025	1	643	0	841	2340	643	87.3077	105.91	PREDICTED: CCR4-NOT transcription complex subunit 3-like	Bombyx mori	#NA
SF21_Tr12963_4_[3364_-_2882]_R_Sense)	#NA	XP_4928719.1	512916761	InvertProt	48.25	143	70	2	1	417	1	140	6e-45	148	483	152	88.8199	94.0789	PREDICTED: uncharacterized protein LOC101741254	Bombyx mori	#NA
SF21_Tr12987_6_[4519_-_1073]_R_Sense)	#NA	XP_4928575.1	512916207	InvertProt	41.77	1173	633	32	55	3423	1	1060	0	629	3447	1114	102.089	105.296	PREDICTED: inner centromere protein A-like	Bombyx mori	#NA
SF21_Tr12998_9_[3021_-_775]_R_Sense)	#NA	XP_4922303.1	512889532	InvertProt	49.4	500	243	6	127	1596	1	499	1e-144	436	2247	502	66.7557	99.6016	PREDICTED: transcriptional repressor CTCFL-like	Bombyx mori	#NA
SF21_Tr1303_2_[1517_-_2644]	#NA	XP_4933679.1	512937086	InvertProt	41.08	353	203	4	79	1122	76	425	5e-92	286	1128	427	93.883	82.6698	PREDICTED: tectonic-1-like	Bombyx mori	#NA
SF21_Tr13042_4_[521_-_3136]	#NA	XP_4928482.1	512915822	InvertProt	77.12	756	173	3	256	2523	64	816	0	1118	2616	816	86.6972	92.6471	PREDICTED: EF-hand domain-containing protein 1-like	Bombyx mori	#NA
SF21_Tr13089_10_[2919_-_2602]_R_Sense)	#NA	XP_4923918.1	512896465	InvertProt	70.48	105	31	1	1	315	1	104	4e-25	94.4	318	105	99.0566	100	PREDICTED: uncharacterized protein LOC101745069	Bombyx mori	#NA
SF21_Tr13092_3_[84_-_3314]	#NA	XP_4925834.1	512904994	InvertProt	74.41	719	182	1	445	2595	1	719	0	1107	3231	720	66.7595	99.8611	PREDICTED: peroxisome biogenesis factor 1-like, partial	Bombyx mori	#NA
SF21_Tr13099_1_[269_-_952]	#NA	XP_4923429.1	512894432	InvertProt	43.46	214	121	4	16	657	25	230	5e-52	171	684	233	93.8596	91.8455	PREDICTED: uncharacterized protein LOC101741099	Bombyx mori	#NA
SF21_Tr13166_14_[4530_-_10955]	#NA	XP_4924957.1	512900712	InvertProt	54.01	1472	626	21	1108	5370	831	2256	0	1501	6426	2268	68.7208	64.903	PREDICTED: vacuolar protein sorting-associated protein 13B-like	Bombyx mori	#NA
SF21_Tr13188_3_[790_-_3015]	#NA	XP_4926874.1	512909243	InvertProt	77.62	706	157	11	40	2154	1	682	0	961	2226	694	95.1482	101.729	PREDICTED: dual specificity protein phosphatase CDC14A-like	Bombyx mori	#NA
SF21_Tr13191_1_[70_-_639]	#NA	XP_4930693.1	512924847	InvertProt	46.67	135	72	2	70	474	25	150	2e-35	125	570	150	71.0526	90	PREDICTED: ashwin-like	Bombyx mori	#NA
SF21_Tr13221_4_[1767_-_736]_R_Sense)	#NA	XP_4933331.1	512935674	InvertProt	59.52	252	92	6	274	999	18	262	1e-82	255	1032	262	73.2558	96.1832	PREDICTED: uncharacterized protein LOC101741550 isoform X2	Bombyx mori	#NA
SF21_Tr1323_8_[4319_-_2331]_R_Sense)	#NA	XP_4925807.1	512904883	InvertProt	60.98	574	222	8	4	1719	110	623	0	609	1989	656	86.5762	87.5	PREDICTED: uncharacterized protein LOC101735506	Bombyx mori	#NA
SF21_Tr13238_9_[1166_-_303]_R_Sense)	#NA	XP_4924005.1	512896831	InvertProt	65.79	266	88	5	836	48	48	311	2e-106	319	864	426	92.3611	62.4413	PREDICTED: uncharacterized protein LOC101737572	Bombyx mori	#NA
SF21_Tr13250_1_[710_-_3]_R_Sense)	#NA	XP_4927936.1	512913598	InvertProt	42.39	184	106	4	157	708	67	201	9e-33	122	708	220	77.9661	83.6364	PREDICTED: vesicle-associated membrane protein 7-like	Bombyx mori	#NA
SF21_Tr13290_6_[6258_-_8939]	#NA	XP_4933680.1	512937090	InvertProt	62.81	898	330	7	1	2682	123	1015	0	1089	2682	1015	100.447	88.4729	PREDICTED: serine-protein kinase ATM-like, partial	Bombyx mori	#NA
SF21_Tr13311_1_[27_-_1292]	#NA	XP_4931565.1	512928385	InvertProt	89	300	33	0	364	1263	1	300	6e-99	302	1266	347	71.09	86.4553	PREDICTED: rab11 family-interacting protein 4A-like	Bombyx mori	#NA
SF21_Tr13337_9_[3301_-_1385]_R_Sense)	#NA	XP_4924646.1	512899443	InvertProt	63.53	499	182	5	421	1917	137	623	4e-151	454	1917	623	78.0908	80.0963	PREDICTED: serine/arginine repetitive matrix protein 5-like	Bombyx mori	#NA
SF21_Tr13365_11_[3213_-_523]_R_Sense)	#NA	XP_4924384.1	512898375	InvertProt	52.15	909	397	5	79	2691	25	929	0	855	2691	929	101.338	97.8471	PREDICTED: endoplasmic reticulum metallopeptidase 1-like	Bombyx mori	#NA
SF21_Tr13398_1_[198_-_626]	#NA	XP_4928704.1	512916701	InvertProt	51.45	138	57	1	1	384	1	138	5e-44	145	429	149	96.5035	92.6174	PREDICTED: uncharacterized protein LOC101739462	Bombyx mori	#NA
SF21_Tr13431_2_[1203_-_1820]	#NA	XP_4928052.1	512914080	InvertProt	32.92	161	96	3	10	456	10	168	2e-18	82.4	618	175	78.1553	92	PREDICTED: uncharacterized protein LOC101746714	Bombyx mori	#NA
SF21_Tr13492_1_[32_-_3142]	#NA	XP_4932273.1	512931320	InvertProt	49.07	972	495	9	193	3108	1	898	0	683	3111	1230	93.7319	79.0244	PREDICTED: DNA repair protein RAD50-like	Bombyx mori	#NA
SF21_Tr13538_6_[1469_-_3]_R_Sense)	#NA	XP_4921891.1	512887245	InvertProt	42.64	326	183	6	103	1068	7	325	4e-82	262	1467	366	66.6667	89.071	PREDICTED: sodium channel protein Nach-like	Bombyx mori	#NA
SF21_Tr13566_2_[1749_-_3920]	#NA	XP_4931757.1	512929167	InvertProt	63.01	711	260	6	37	2160	258	964	0	862	2172	964	98.2044	73.7552	PREDICTED: uncharacterized protein LOC101746638	Bombyx mori	#NA
SF21_Tr13625_3_[6334_-_5957]_R_Sense)	#NA	XP_4926271.1	512906747	InvertProt	82.29	96	17	0	86	373	21	116	3e-54	169	378	116	76.1905	82.7586	PREDICTED: uncharacterized protein LOC101744364	Bombyx mori	#NA
SF21_Tr13673_2_[6_-_770]	#NA	XP_4934295.1	512939658	InvertProt	60.11	178	61	1	169	672	1	178	8e-73	223	765	178	69.8039	100	PREDICTED: polyol transporter 5-like, partial	Bombyx mori	#NA
SF21_Tr13727_4_[1231_-_5103]	#NA	XP_4931630.1	512928649	InvertProt	59.2	1304	496	20	70	3873	1	1282	0	1422	3873	1282	101.007	101.716	PREDICTED: ATP-dependent DNA helicase Q4-like	Bombyx mori	#NA
SF21_Tr13774_5_[112_-_2910]	#NA	XP_4922864.1	512892169	InvertProt	61.36	634	235	15	334	2205	2	598	0	704	2799	653	67.9528	97.0904	PREDICTED: uncharacterized protein LOC101740850	Bombyx mori	#NA
SF21_Tr13796_2_[171_-_674]	#NA	XP_4928516.1	512915964	InvertProt	80	135	27	2	1	405	1	133	5e-51	163	504	138	80.3571	97.8261	PREDICTED: lipopolysaccharide-induced tumor necrosis factor-alpha factor homolog isoform X2	Bombyx mori	#NA
SF21_Tr1380_7_[7235_-_4470]_R_Sense)	#NA	XP_4930536.1	512924181	InvertProt	65.51	896	301	17	61	2724	1	875	0	951	2766	885	97.18	101.243	PREDICTED: MICAL-like protein 1-like	Bombyx mori	#NA
SF21_Tr13803_2_[172_-_1584]	#NA	XP_4929988.1	512921902	InvertProt	56.49	478	186	14	46	1413	1	470	5e-130	388	1413	473	101.486	101.057	PREDICTED: uncharacterized protein LOC101746155	Bombyx mori	#NA
SF21_Tr13890_1_[292_-_1686]	#NA	XP_4921838.1	512886931	InvertProt	51.53	392	173	4	259	1383	1	389	1e-124	371	1395	392	84.3011	100	PREDICTED: uncharacterized protein LOC101745117	Bombyx mori	#NA
SF21_Tr139_2_[258_-_884]	#NA	XP_4926400.1	512907269	InvertProt	54.55	187	83	2	37	591	28	212	9e-66	205	627	225	89.4737	83.1111	PREDICTED: uncharacterized protein LOC101742343	Bombyx mori	#NA
SF21_Tr13931_18_[10520_-_8403]_R_Sense)	#NA	XP_4933610.1	512936810	InvertProt	72.3	527	145	1	469	2046	1	527	0	805	2118	612	74.6459	86.1111	PREDICTED: uncharacterized protein LOC101743148	Bombyx mori	#NA
SF21_Tr13931_20_[8562_-_6571]_R_Sense)	#NA	XP_4933609.1	512936806	InvertProt	75.93	403	97	1	778	1986	1	370	0	612	1992	466	60.6928	86.4807	PREDICTED: uncharacterized protein LOC101743004	Bombyx mori	#NA
SF21_Tr13972_16_[2292_-_334]_R_Sense)	#NA	XP_4925715.1	512903836	InvertProt	55.88	621	272	5	85	1941	1	616	0	697	1959	619	95.0995	100.323	PREDICTED: uncharacterized protein LOC101745283	Bombyx mori	#NA
SF21_Tr13975_1_[147_-_1517]	#NA	XP_4926483.1	512907599	InvertProt	34.75	400	257	10	157	1344	43	422	5e-66	221	1371	422	87.5274	94.7867	PREDICTED: uncharacterized protein LOC101745471	Bombyx mori	#NA
SF21_Tr13978_1_[143_-_1195]	#NA	XP_4925642.1	512903531	InvertProt	52.92	240	113	0	331	1050	1	240	3e-89	271	1053	240	68.3761	100	PREDICTED: uncharacterized protein LOC101744835	Bombyx mori	#NA
SF21_Tr13989_5_[4123_-_2327]_R_Sense)	#NA	XP_4925185.1	512901640	InvertProt	42.5	553	301	16	61	1668	1	470	1e-117	361	1797	472	92.3205	117.161	PREDICTED: uncharacterized protein LOC101735459	Bombyx mori	#NA
SF21_Tr14059_2_[140_-_2572]	#NA	XP_4928419.1	512915562	InvertProt	42.54	536	306	6	721	2322	33	556	1e-132	410	2433	581	66.0912	92.2547	PREDICTED: uncharacterized protein LOC101746992	Bombyx mori	#NA
SF21_Tr14143_2_[101_-_1252]	#NA	XP_4922662.1	512891317	InvertProt	59.79	378	149	3	28	1152	1	370	2e-139	405	1152	370	98.4375	102.162	PREDICTED: RNA-binding protein 41-like	Bombyx mori	#NA
SF21_Tr14155_2_[953_-_2251]	#NA	XP_4931832.1	512929483	InvertProt	70.44	274	79	3	151	966	23	295	1e-76	248	1299	406	63.2794	67.4877	PREDICTED: protein split ends-like	Bombyx mori	#NA
SF21_Tr14192_3_[44_-_1861]	#NA	XP_4926414.1	512907328	InvertProt	65.26	544	182	5	121	1731	3	539	0	574	1818	539	89.769	100.928	PREDICTED: uncharacterized protein LOC101746000	Bombyx mori	#NA
SF21_Tr14228_5_[2023_-_3117]	#NA	XP_4931779.1	512929265	InvertProt	58.38	358	147	3	28	1095	1	355	3e-151	434	1095	355	98.0822	100.845	PREDICTED: tRNA-splicing endonuclease subunit Sen2-like	Bombyx mori	#NA
SF21_Tr14252_8_[863_-_462]_R_Sense)	#NA	XP_4932258.1	512931260	InvertProt	85.71	119	16	2	401	48	12	129	4e-56	176	402	176	88.806	67.6136	PREDICTED: LOW QUALITY PROTEIN: proteasome activator complex subunit 3-like	Bombyx mori	#NA
SF21_Tr14266_5_[7358_-_7942]	#NA	XP_4930310.1	512923258	InvertProt	55.42	166	74	0	88	585	1	166	1e-64	202	585	217	85.1282	76.4977	PREDICTED: histone-lysine N-methyltransferase SETMAR-like	Bombyx mori	#NA
SF21_Tr14324_5_[4616_-_5038]	#NA	XP_4930278.1	512923131	InvertProt	30.85	94	65	0	7	288	52	145	2e-05	45.8	423	145	66.6667	64.8276	PREDICTED: RNA-directed DNA polymerase from mobile element jockey-like	Bombyx mori	#NA
SF21_Tr14348_1_[219_-_1676]	#NA	XP_4925110.1	512901334	InvertProt	45.91	477	258	5	1	1431	1	445	2e-154	450	1458	458	98.1481	104.148	PREDICTED: myoneurin-like	Bombyx mori	#NA
SF21_Tr14393_4_[491_-_1558]	#NA	XP_4933889.1	512937952	InvertProt	67.68	297	96	0	121	1011	6	302	8e-158	448	1068	318	83.427	93.3962	PREDICTED: uncharacterized protein LOC101741328	Bombyx mori	#NA
SF21_Tr14443_5_[4295_-_1371]_R_Sense)	#NA	XP_4923230.1	512893636	InvertProt	78.23	974	210	4	1	2916	1	970	0	1439	2925	973	99.8974	100.103	PREDICTED: sorting nexin-13-like	Bombyx mori	#NA
SF21_Tr14481_1_[806_-_192]_R_Sense)	#NA	XP_4928154.1	512914488	InvertProt	46.09	128	69	1	109	492	9	135	4e-28	107	615	168	62.439	76.1905	PREDICTED: uncharacterized protein LOC101744945	Bombyx mori	#NA
SF21_Tr14484_5_[523_-_3669]	#NA	XP_4931388.1	512927653	InvertProt	74.03	1005	260	18	19	3030	1	963	0	1405	3147	1001	95.8055	100.4	PREDICTED: tubulin polyglutamylase TTLL4-like	Bombyx mori	#NA
SF21_Tr14517_1_[582_-_1322]	#NA	XP_4931766.1	512929206	InvertProt	51.5	167	77	4	250	738	1	165	4e-46	155	741	167	67.6113	100	PREDICTED: uncharacterized protein LOC101735939	Bombyx mori	#NA
SF21_Tr14595_2_[239_-_1681]	#NA	XP_4925995.1	512905640	InvertProt	56.63	475	201	13	1	1410	1	414	1e-170	489	1443	414	98.7526	114.734	PREDICTED: uncharacterized protein LOC101744553	Bombyx mori	#NA
SF21_Tr14598_8_[338_-_3763]	#NA	XP_4921888.1	512887229	InvertProt	62.19	1103	345	17	175	3267	85	1087	0	1221	3426	1087	96.5849	101.472	PREDICTED: putative epidermal cell surface receptor-like	Bombyx mori	#NA
SF21_Tr14607_4_[2125_-_791]_R_Sense)	#NA	XP_4923318.1	512893977	InvertProt	59.29	312	123	14	1	924	1	278	3e-87	272	1335	307	70.1124	101.629	PREDICTED: homeobox protein HMX3-B-like	Bombyx mori	#NA
SF21_Tr14620_3_[1097_-_2500]	#NA	XP_4933439.1	512936110	InvertProt	62.27	326	120	2	376	1344	64	378	2e-104	320	1404	387	69.6581	84.2377	PREDICTED: heterogeneous nuclear ribonucleoprotein K-like isoform X2	Bombyx mori	#NA
SF21_Tr14625_2_[80_-_2710]	#NA	XP_4928618.1	512916348	InvertProt	57.54	789	325	22	40	2376	1	755	0	735	2631	756	89.9658	104.365	PREDICTED: cyclic AMP-dependent transcription factor ATF-6 beta-like	Bombyx mori	#NA
SF21_Tr14627_1_[3_-_566]	#NA	XP_4927634.1	512912351	InvertProt	64.1	195	63	4	1	564	55	246	3e-52	171	564	246	103.723	79.2683	PREDICTED: retinal homeobox protein Rx-like	Bombyx mori	#NA
SF21_Tr14627_3_[810_-_124]_R_Sense)	#NA	XP_4927634.1	512912351	InvertProt	55.19	154	62	4	685	245	96	246	4e-21	92	687	246	67.2489	62.6016	PREDICTED: retinal homeobox protein Rx-like	Bombyx mori	#NA
SF21_Tr14638_3_[1002_-_1952]	#NA	XP_4933870.1	512937870	InvertProt	50.79	317	156	0	1	951	210	526	4e-112	338	951	526	100	60.2662	PREDICTED: esterase FE4-like	Bombyx mori	#NA
SF21_Tr14638_4_[2107_-_1706]_R_Sense)	#NA	XP_4930765.1	512925138	InvertProt	43.21	81	46	0	401	159	21	101	2e-18	78.2	402	102	60.4478	79.4118	PREDICTED: bile salt-activated lipase-like	Bombyx mori	#NA
SF21_Tr14669_1_[86_-_910]	#NA	XP_4930928.1	512925803	InvertProt	51	249	119	3	73	810	1	242	4e-60	194	825	251	90.5455	99.2032	PREDICTED: uncharacterized protein LOC101745394	Bombyx mori	#NA
SF21_Tr14683_2_[1286_-_27]_R_Sense)	#NA	XP_4928583.1	512916231	InvertProt	39.81	432	246	10	7	1260	2	411	6e-92	286	1260	411	102.857	105.109	PREDICTED: uncharacterized protein LOC101746576	Bombyx mori	#NA
SF21_Tr14684_1_[164_-_658]	#NA	XP_4932123.1	512930695	InvertProt	50.34	145	71	1	46	477	8	152	4e-43	144	495	153	87.8788	94.7712	PREDICTED: uncharacterized protein LOC101736336	Bombyx mori	#NA
SF21_Tr14744_7_[3442_-_4728]	#NA	XP_4933924.1	512938097	InvertProt	94.14	324	19	0	136	1107	97	420	0	580	1287	420	75.5245	77.1429	PREDICTED: E3 ubiquitin-protein ligase HERC2-like, partial	Bombyx mori	#NA
SF21_Tr1475_3_[2043_-_157]_R_Sense)	#NA	XP_4923778.1	512895879	InvertProt	54.98	562	246	4	82	1746	39	549	0	578	1887	567	89.3482	99.1182	PREDICTED: UPF0364 protein C6orf211 homolog	Bombyx mori	#NA
SF21_Tr14792_2_[369_-_2384]	#NA	XP_4928419.1	512915562	InvertProt	44.99	429	234	3	25	1305	133	555	4e-119	371	2016	581	63.8393	73.8382	PREDICTED: uncharacterized protein LOC101746992	Bombyx mori	#NA
SF21_Tr14831_3_[4767_-_3970]_R_Sense)	#NA	XP_4929843.1	512921299	InvertProt	52.27	220	104	4	118	774	32	248	4e-50	168	798	248	82.7068	88.7097	PREDICTED: peptidoglycan recognition protein 3-like	Bombyx mori	#NA
SF21_Tr14838_6_[1933_-_797]_R_Sense)	#NA	XP_4933043.1	512934479	InvertProt	76.55	354	83	1	1	1062	1	352	0	520	1137	417	93.4037	84.8921	PREDICTED: spermatogenesis-defective protein 39 homolog isoform X1	Bombyx mori	#NA
SF21_Tr14906_4_[832_-_2436]	#NA	XP_4925036.1	512901032	InvertProt	57.66	444	163	10	205	1461	82	454	5e-88	284	1605	534	82.9907	83.1461	PREDICTED: protein daughterless-like	Bombyx mori	#NA
SF21_Tr14921_12_[3267_-_520]_R_Sense)	#NA	XP_4932387.1	512931786	InvertProt	83.12	865	137	8	181	2748	379	1231	0	1425	2748	1231	94.4323	70.2681	PREDICTED: PAS domain-containing serine/threonine-protein kinase-like	Bombyx mori	#NA
SF21_Tr1493_5_[2876_-_84]_R_Sense)	#NA	XP_4925613.1	512903412	InvertProt	31.34	734	416	14	820	2757	210	926	2e-111	369	2793	931	78.84	78.84	PREDICTED: uncharacterized protein LOC101739167	Bombyx mori	#NA
SF21_Tr14955_4_[1788_-_631]_R_Sense)	#NA	XP_4933511.1	512936404	InvertProt	60.39	308	83	7	10	816	1	306	3e-93	287	1158	369	79.7927	83.4688	PREDICTED: lipid phosphate phosphohydrolase 2-like	Bombyx mori	#NA
SF21_Tr1496_4_[1385_-_2659]	#NA	XP_4924516.1	512898922	InvertProt	84.63	397	60	5	10	1197	1	389	0	554	1275	402	93.4118	98.7562	PREDICTED: scaffold protein salvador-like	Bombyx mori	#NA
SF21_Tr1501_4_[174_-_2603]	#NA	XP_4932690.1	512933030	InvertProt	64.07	540	182	10	13	1596	1	532	2e-92	308	2430	690	66.6667	78.2609	PREDICTED: arginine/serine-rich protein PNISR-like isoform X1	Bombyx mori	#NA
SF21_Tr15020_8_[4214_-_2232]_R_Sense)	#NA	XP_4927795.1	512913009	InvertProt	76.48	557	130	7	313	1980	83	624	0	657	1983	625	84.2663	89.12	PREDICTED: liprin-beta-1-like	Bombyx mori	#NA
SF21_Tr15035_5_[760_-_2]_R_Sense)	#NA	XP_4929121.1	512918386	InvertProt	50.78	256	115	5	19	753	2	217	5e-55	182	759	305	101.186	83.9344	PREDICTED: uncharacterized protein LOC101735885	Bombyx mori	#NA
SF21_Tr15041_1_[25_-_384]	#NA	XP_4922490.1	512890275	InvertProt	43.14	102	58	0	46	351	1	102	2e-25	95.5	360	110	85	92.7273	PREDICTED: uncharacterized protein LOC101735823	Bombyx mori	#NA
SF21_Tr15048_1_[174_-_1091]	#NA	XP_4930571.1	512924338	InvertProt	79.53	215	40	3	271	903	18	231	7e-123	355	918	240	70.2614	89.5833	PREDICTED: protein CREG1-like isoform X3	Bombyx mori	#NA
SF21_Tr15101_1_[1117_-_2]_R_Sense)	#NA	XP_4932571.1	512932543	InvertProt	58.59	326	135	1	136	1113	24	346	2e-141	409	1116	354	87.6344	92.0904	PREDICTED: uncharacterized protein LOC101738999	Bombyx mori	#NA
SF21_Tr15111_4_[1553_-_3793]	#NA	XP_4930359.1	512923463	InvertProt	57.02	726	299	11	25	2163	375	1040	0	769	2241	1040	97.1888	69.8077	PREDICTED: uncharacterized protein LOC101740379	Bombyx mori	#NA
SF21_Tr15133_4_[3076_-_3648]	#NA	XP_4926151.1	512906257	InvertProt	83.9	118	19	0	359	6	1	118	2e-55	177	573	195	61.7801	60.5128	PREDICTED: uncharacterized protein LOC101746899	Bombyx mori	#NA
SF21_Tr15147_2_[573_-_1349]	#NA	XP_4927485.1	512911736	InvertProt	59.6	250	98	1	22	762	44	293	3e-105	311	777	318	96.5251	78.6164	PREDICTED: uncharacterized protein LOC101740595	Bombyx mori	#NA
SF21_Tr15154_10_[4097_-_2160]_R_Sense)	#NA	XP_4925433.1	512902680	InvertProt	44.52	584	292	10	37	1692	13	568	2e-137	420	1938	655	90.4025	89.1603	PREDICTED: leucine-rich repeat flightless-interacting protein 2-like	Bombyx mori	#NA
SF21_Tr15180_6_[1388_-_630]_R_Sense)	#NA	XP_4922200.1	512889118	InvertProt	57.94	233	97	2	55	750	1	232	7e-96	288	759	351	92.0949	66.3818	PREDICTED: gelsolin-like	Bombyx mori	#NA
SF21_Tr15213_5_[4662_-_3448]_R_Sense)	#NA	XP_4932778.1	512933384	InvertProt	50.19	259	105	4	157	861	18	270	3e-79	249	1215	294	63.9506	88.0952	PREDICTED: alpha-tubulin N-acetyltransferase 1-like isoform X3	Bombyx mori	#NA
SF21_Tr15244_3_[1789_-_1202]_R_Sense)	#NA	XP_4930678.1	512924779	InvertProt	38.8	183	112	5	16	564	1	164	1e-26	105	588	261	93.3673	70.1149	PREDICTED: zinc finger MYM-type protein 5-like	Bombyx mori	#NA
SF21_Tr15255_4_[1989_-_283]_R_Sense)	#NA	XP_4921643.1	512885726	InvertProt	65.97	576	184	8	1	1692	1	562	0	724	1707	585	101.23	98.4615	PREDICTED: NADPH oxidase 4-like	Bombyx mori	#NA
SF21_Tr15261_15_[3725_-_687]_R_Sense)	#NA	XP_4928507.1	512915926	InvertProt	94.37	1013	57	1	1	3039	56	1067	0	1608	3039	1067	100	94.9391	PREDICTED: mitogen-activated protein kinase kinase kinase kinase 4-like isoform X5	Bombyx mori	#NA
SF21_Tr15270_9_[3173_-_4405]	#NA	XP_4931126.1	512926599	InvertProt	71.9	331	80	8	85	1038	88	408	2e-142	415	1233	408	80.5353	81.1275	PREDICTED: uncharacterized protein LOC101742119 isoform X2	Bombyx mori	#NA
SF21_Tr15272_6_[4101_-_5807]	#NA	XP_4921711.1	512886138	InvertProt	83.85	520	83	2	151	1707	29	545	0	793	1707	545	91.3884	95.4128	PREDICTED: uncharacterized protein LOC101746363	Bombyx mori	#NA
SF21_Tr15284_5_[2154_-_1348]_R_Sense)	#NA	XP_4932309.1	512931463	InvertProt	55.25	219	98	0	70	726	1	219	8e-65	207	807	283	81.4126	77.3852	PREDICTED: MAR-binding filament-like protein 1-1-like	Bombyx mori	#NA
SF21_Tr15333_1_[407_-_1294]	#NA	XP_4930286.1	512923163	InvertProt	34.23	222	132	5	64	687	6	224	8e-19	87	888	227	75	97.7974	PREDICTED: uncharacterized protein LOC101736240	Bombyx mori	#NA
SF21_Tr15367_3_[2325_-_1]_R_Sense)	#NA	XP_4929043.1	512918077	InvertProt	48.24	597	277	14	475	2169	95	665	3e-172	514	2325	675	77.0323	88.4444	PREDICTED: zinc finger protein 677-like	Bombyx mori	#NA
SF21_Tr15473_6_[3643_-_3320]_R_Sense)	#NA	XP_4924635.1	512899401	InvertProt	38.68	106	65	0	1	318	2	107	5e-20	81.6	324	110	98.1481	96.3636	PREDICTED: uncharacterized protein LOC101740047 isoform X5	Bombyx mori	#NA
SF21_Tr15485_2_[261_-_1967]	#NA	XP_4924257.1	512897865	InvertProt	73.21	504	106	5	225	1649	59	519	0	689	1707	536	88.5764	94.0299	PREDICTED: ran-binding protein 10-like	Bombyx mori	#NA
SF21_Tr15607_1_[1_-_1275]	#NA	XP_4927156.1	512910373	InvertProt	44.77	411	220	7	1	1212	22	424	1e-85	276	1275	602	96.7059	68.2724	PREDICTED: uncharacterized protein LOC101741528	Bombyx mori	#NA
SF21_Tr15665_2_[526_-_1338]	#NA	XP_4922622.1	512891074	InvertProt	62.79	258	79	4	1	723	28	283	4e-81	249	813	305	95.203	84.5902	PREDICTED: uncharacterized protein LOC101745651	Bombyx mori	#NA
SF21_Tr15743_2_[770_-_369]_R_Sense)	#NA	XP_4930878.1	512925598	InvertProt	69.44	108	33	0	46	369	33	140	4e-47	152	402	148	80.597	72.973	PREDICTED: U11/U12 small nuclear ribonucleoprotein 25 kDa protein-like	Bombyx mori	#NA
SF21_Tr15786_1_[326_-_1162]	#NA	XP_4923873.1	512896280	InvertProt	42.34	248	142	7	73	813	9	218	3e-51	172	837	270	88.8889	91.8519	PREDICTED: uncharacterized protein LOC101738294	Bombyx mori	#NA
SF21_Tr15833_3_[104_-_1426]	#NA	XP_4929977.1	512921858	InvertProt	66.42	271	89	5	514	1320	156	421	5e-111	337	1323	422	61.4512	64.218	PREDICTED: uncharacterized protein LOC101744279	Bombyx mori	#NA
SF21_Tr15841_1_[21_-_518]	#NA	XP_4925663.1	512903615	InvertProt	51.75	114	53	3	13	348	16	125	3e-31	112	498	131	68.6747	87.0229	PREDICTED: uncharacterized protein LOC101736265	Bombyx mori	#NA
SF21_Tr15868_3_[815_-_9]_R_Sense)	#NA	XP_4925833.1	512904990	InvertProt	90.64	235	22	0	805	101	147	381	9e-142	406	807	381	87.3606	61.6798	PREDICTED: arrestin homolog	Bombyx mori	#NA
SF21_Tr15880_1_[34_-_1203]	#NA	XP_4933491.1	512936325	InvertProt	70.06	324	96	6	139	1107	14	328	6e-140	410	1170	482	83.0769	67.2199	PREDICTED: uncharacterized protein DDB_G0283697-like	Bombyx mori	#NA
SF21_Tr15911_4_[1983_-_1090]_R_Sense)	#NA	XP_4927296.1	512910946	InvertProt	56.2	242	106	0	7	732	1	242	3e-95	285	894	250	81.2081	96.8	PREDICTED: uncharacterized protein LOC101743937	Bombyx mori	#NA
SF21_Tr15913_2_[101_-_814]	#NA	XP_4928183.1	512914603	InvertProt	33.15	181	112	7	103	618	1	168	2e-15	75.5	714	183	76.0504	98.9071	PREDICTED: uncharacterized protein LOC101737067	Bombyx mori	#NA
SF21_Tr15942_3_[622_-_62]_R_Sense)	#NA	XP_4927367.1	512911256	InvertProt	66.94	124	38	1	193	555	1	124	2e-55	175	561	126	66.3102	98.4127	PREDICTED: uncharacterized protein LOC101745337 isoform X1	Bombyx mori	#NA
SF21_Tr15943_1_[34_-_945]	#NA	XP_4923790.1	512895927	InvertProt	50	280	139	3	70	906	9	286	2e-89	272	912	301	92.1053	93.0233	PREDICTED: uncharacterized protein LOC101746794	Bombyx mori	#NA
SF21_Tr16057_3_[578_-_994]	#NA	XP_4928185.1	512914611	InvertProt	34.62	130	85	1	10	399	45	162	1e-18	80.9	417	176	93.5252	73.8636	PREDICTED: pancreatic lipase-related protein 3-like	Bombyx mori	#NA
SF21_Tr16205_3_[3330_-_2293]_R_Sense)	#NA	XP_4927852.1	512913257	InvertProt	57.8	218	92	2	220	873	1	215	9e-84	256	1038	216	63.0058	100.926	PREDICTED: translation initiation factor IF-3, mitochondrial-like	Bombyx mori	#NA
SF21_Tr1623_7_[4195_-_2594]_R_Sense)	#NA	XP_4933743.1	512937337	InvertProt	76.71	395	83	5	76	1233	1	377	0	545	1602	478	73.97	82.636	PREDICTED: fragile X mental retardation syndrome-related protein 1 homolog	Bombyx mori	#NA
SF21_Tr16233_4_[819_-_328]_R_Sense)	#NA	XP_4929904.1	512921548	InvertProt	46.21	132	71	3	79	474	7	130	8e-30	109	492	135	80.4878	97.7778	PREDICTED: uncharacterized protein LOC101744665 isoform X2	Bombyx mori	#NA
SF21_Tr1637_9_[4492_-_1256]_R_Sense)	#NA	XP_4932250.1	512931228	InvertProt	75.44	1034	232	2	109	3144	13	1046	0	1241	3237	1046	95.8295	98.8528	PREDICTED: LOW QUALITY PROTEIN: huntingtin-interacting protein 1-like	Bombyx mori	#NA
SF21_Tr16378_6_[373_-_2379]	#NA	XP_4923765.1	512895827	InvertProt	73.75	640	144	9	88	1935	1	624	0	720	2007	686	95.6652	93.2945	PREDICTED: rho guanine nucleotide exchange factor 11-like	Bombyx mori	#NA
SF21_Tr16404_4_[376_-_2]_R_Sense)	#NA	XP_4934320.1	512939762	InvertProt	87.37	95	12	0	330	46	1	95	1e-63	192	375	100	76	95	PREDICTED: putative carbonic anhydrase 3-like, partial	Bombyx mori	#NA
SF21_Tr16422_1_[240_-_1037]	#NA	XP_4929604.1	512920326	InvertProt	53.71	175	81	3	7	531	1	170	2e-59	189	798	177	65.7895	98.8701	PREDICTED: uncharacterized protein LOC101736238	Bombyx mori	#NA
SF21_Tr16441_1_[482_-_1849]	#NA	XP_4930269.1	512923096	InvertProt	51.43	280	136	0	523	1362	7	286	1e-103	314	1368	293	61.4035	95.5631	PREDICTED: uncharacterized protein LOC101745833	Bombyx mori	#NA
SF21_Tr16448_1_[2_-_640]	#NA	XP_4928052.1	512914080	InvertProt	40.12	162	97	0	28	513	10	171	2e-31	116	639	175	76.0563	92.5714	PREDICTED: uncharacterized protein LOC101746714	Bombyx mori	#NA
SF21_Tr16473_1_[135_-_821]	#NA	XP_4922641.1	512891187	InvertProt	67.24	174	56	2	169	687	1	173	2e-64	201	687	173	75.9825	100.578	PREDICTED: myosin-9-like	Bombyx mori	#NA
SF21_Tr16502_6_[980_-_87]_R_Sense)	#NA	XP_4924095.1	512897198	InvertProt	56.16	219	96	0	235	891	1	219	1e-81	249	894	219	73.4899	100	PREDICTED: uncharacterized protein LOC101741561	Bombyx mori	#NA
SF21_Tr16513_2_[40_-_1002]	#NA	XP_4932373.1	512931723	InvertProt	79.86	283	57	1	115	963	1	282	2e-145	414	963	282	88.162	100.355	PREDICTED: mediator of RNA polymerase II transcription subunit 30-like isoform X1	Bombyx mori	#NA
SF21_Tr16546_2_[23_-_985]	#NA	XP_4926410.1	512907309	InvertProt	72.27	321	88	7	1	960	133	437	2e-161	461	963	437	100	73.4554	PREDICTED: WD repeat-containing protein 16-like	Bombyx mori	#NA
SF21_Tr16553_3_[293_-_1834]	#NA	NP_1266291.1	525342768	InvertProt	42.24	490	273	11	4	1443	4	417	1e-111	341	1542	422	95.3307	116.114	RecQ mediated genome instability 1	Bombyx mori	#NA
SF21_Tr16589_5_[3758_-_954]_R_Sense)	#NA	XP_4932990.1	512934253	InvertProt	36.38	962	567	23	55	2805	1	846	6e-153	476	2805	846	102.888	113.712	PREDICTED: trimethylguanosine synthase-like	Bombyx mori	#NA
SF21_Tr16600_7_[1025_-_1630]	#NA	XP_4922479.1	512890214	InvertProt	74.53	161	38	3	2	475	46	195	9e-55	176	606	195	79.703	82.5641	PREDICTED: CREB-regulated transcription coactivator 3-like	Bombyx mori	#NA
SF21_Tr16607_3_[169_-_2934]	#NA	XP_4929817.1	512921181	InvertProt	85.41	905	122	7	82	2766	1	902	0	1523	2766	902	98.1562	100.333	PREDICTED: WD repeat-containing protein 47-like	Bombyx mori	#NA
SF21_Tr1662_11_[1732_-_2]_R_Sense)	#NA	XP_4922020.1	512888034	InvertProt	70.11	455	120	7	319	1635	3	455	0	601	1731	559	78.8562	81.3953	PREDICTED: uncharacterized protein LOC101738425	Bombyx mori	#NA
SF21_Tr16686_1_[184_-_1887]	#NA	XP_4921767.1	512886499	InvertProt	30.7	430	290	9	1	1266	105	518	1e-54	197	1704	539	75.7042	79.7774	PREDICTED: uncharacterized protein LOC101743055	Bombyx mori	#NA
SF21_Tr16694_3_[3430_-_4809]	#NA	XP_4931324.1	512927396	InvertProt	48.58	457	212	10	79	1380	16	453	2e-120	362	1380	453	99.3478	100.883	PREDICTED: uncharacterized protein LOC101742851 isoform X2	Bombyx mori	#NA
SF21_Tr16721_6_[2039_-_3112]	#NA	XP_4928808.1	512917117	InvertProt	82.98	235	36	1	1	693	21	255	2e-117	345	1074	289	65.6425	81.3149	PREDICTED: protein SMG7-like	Bombyx mori	#NA
SF21_Tr16734_8_[2983_-_497]_R_Sense)	#NA	XP_4922569.1	512890764	InvertProt	76.41	831	192	4	7	2487	1	827	0	1240	2487	827	100.241	100.484	PREDICTED: uncharacterized protein LOC101738067	Bombyx mori	#NA
SF21_Tr16769_12_[6431_-_5700]_R_Sense)	#NA	XP_4924487.1	512898806	InvertProt	61.9	189	72	1	1	567	91	277	2e-77	238	732	277	77.459	68.231	PREDICTED: uncharacterized protein LOC101742634	Bombyx mori	#NA
SF21_Tr1679_10_[2223_-_82]_R_Sense)	#NA	XP_4928824.1	512917181	InvertProt	71.68	685	174	13	148	2142	1	656	0	810	2142	674	95.9384	101.632	PREDICTED: uncharacterized protein LOC101745243	Bombyx mori	#NA
SF21_Tr16791_2_[479_-_2392]	#NA	XP_4931199.1	512926893	InvertProt	45.31	565	307	16	172	1860	6	473	4e-99	315	1914	489	88.558	115.542	PREDICTED: uncharacterized protein YBL113C-like isoform X1	Bombyx mori	#NA
SF21_Tr1684_3_[370_-_3243]	#NA	XP_4933212.1	512935184	InvertProt	65.65	917	250	22	1	2556	1	887	0	853	2874	938	95.7203	97.7612	PREDICTED: protein AF-10-like	Bombyx mori	#NA
SF21_Tr16855_3_[2076_-_877]_R_Sense)	#NA	XP_4926665.1	512908371	InvertProt	58.85	243	97	4	1	720	20	238	7e-87	267	1200	240	60.75	101.25	PREDICTED: uncharacterized protein LOC101738977	Bombyx mori	#NA
SF21_Tr16865_10_[3827_-_2013]_R_Sense)	#NA	XP_4923467.1	512894590	InvertProt	87.77	368	45	3	100	1203	1	363	0	538	1815	490	60.8264	75.102	PREDICTED: metastasis suppressor protein 1-like	Bombyx mori	#NA
SF21_Tr16930_1_[1056_-_478]_R_Sense)	#NA	XP_4929174.1	512918602	InvertProt	59.42	138	56	1	130	543	89	224	4e-55	177	579	224	71.5026	61.6071	PREDICTED: uncharacterized protein LOC101737450	Bombyx mori	#NA
SF21_Tr17015_2_[1096_-_287]_R_Sense)	#NA	XP_4929328.1	512919248	InvertProt	53.16	237	111	2	91	801	7	240	1e-83	254	810	242	87.7778	97.9339	PREDICTED: uncharacterized protein LOC101735391	Bombyx mori	#NA
SF21_Tr17031_2_[685_-_2307]	#NA	XP_4927374.1	512911284	InvertProt	80.65	429	78	1	229	1500	209	637	0	694	1623	641	79.2976	66.9267	PREDICTED: mutS protein homolog 4-like	Bombyx mori	#NA
SF21_Tr17031_3_[2228_-_3337]	#NA	XP_4927365.1	512911248	InvertProt	33.71	353	225	8	79	1110	48	370	5e-46	162	1110	374	95.4054	94.385	PREDICTED: reticulocyte-binding protein PFD0110w-like	Bombyx mori	#NA
SF21_Tr17110_2_[330_-_695]	#NA	XP_4928330.1	512915192	InvertProt	58.97	78	32	0	95	328	30	107	2e-30	108	366	107	63.9344	72.8972	PREDICTED: uncharacterized protein LOC101744851	Bombyx mori	#NA
SF21_Tr17134_2_[1102_-_1647]	#NA	XP_4931495.1	512928083	InvertProt	46.75	169	90	0	37	543	83	251	4e-49	163	546	255	92.8571	66.2745	PREDICTED: U6 snRNA phosphodiesterase-like	Bombyx mori	#NA
SF21_Tr17134_5_[2012_-_1464]_R_Sense)	#NA	XP_4931494.1	512928079	InvertProt	30.25	119	75	6	333	1	4	112	7e-06	47.4	549	125	65.0273	95.2	PREDICTED: uncharacterized protein LOC101739934	Bombyx mori	#NA
SF21_Tr17135_4_[736_-_2]_R_Sense)	#NA	XP_4922054.1	512888238	InvertProt	40.25	241	143	5	1	720	86	311	2e-45	157	735	311	98.3673	77.492	PREDICTED: guanylate cyclase 32E-like	Bombyx mori	#NA
SF21_Tr17141_3_[1334_-_3478]	#NA	XP_4928036.1	512914016	InvertProt	81.03	643	117	5	106	2019	345	985	0	842	2145	1030	89.9301	62.4272	PREDICTED: cytosolic carboxypeptidase NnaD-like	Bombyx mori	#NA
SF21_Tr17146_2_[108_-_1772]	#NA	XP_4923144.1	512893289	InvertProt	51.4	537	251	7	13	1593	1	511	0	533	1665	518	96.7568	103.668	PREDICTED: zinc finger protein 343-like	Bombyx mori	#NA
SF21_Tr17255_7_[733_-_2]_R_Sense)	#NA	XP_4922421.1	512889978	InvertProt	42.35	170	97	2	190	696	17	184	4e-39	137	732	196	69.6721	86.7347	PREDICTED: uncharacterized protein LOC101738428 isoform X1	Bombyx mori	#NA
SF21_Tr1726_1_[646_-_1359]	#NA	XP_4932505.1	512932273	InvertProt	56.38	188	82	1	151	714	24	207	1e-66	208	714	207	78.9916	90.8213	PREDICTED: tropomyosin-2-like	Bombyx mori	#NA
SF21_Tr17290_1_[21_-_380]	#NA	XP_4933605.1	512936791	InvertProt	46.84	79	40	2	291	61	1	78	3e-14	67.8	360	124	65.8333	63.7097	PREDICTED: uncharacterized protein LOC101742427	Bombyx mori	#NA
SF21_Tr1733_22_[4488_-_1243]_R_Sense)	#NA	XP_4931249.1	512927097	InvertProt	71.74	998	280	8	34	3021	1	974	0	1400	3246	1039	92.2366	96.0539	PREDICTED: cytosolic carboxypeptidase-like protein 5-like	Bombyx mori	#NA
SF21_Tr17394_1_[12_-_443]	#NA	XP_4932703.1	512933082	InvertProt	48.59	142	72	2	1	423	48	187	2e-49	160	432	188	98.6111	75.5319	PREDICTED: uncharacterized protein LOC101740209	Bombyx mori	#NA
SF21_Tr17414_3_[223_-_939]	#NA	XP_4927151.1	512910353	InvertProt	56.37	259	93	6	1	717	60	312	2e-68	219	717	412	108.368	62.8641	PREDICTED: uncharacterized protein LOC101740822	Bombyx mori	#NA
SF21_Tr17429_1_[309_-_698]	#NA	XP_4931484.1	512928039	InvertProt	56.36	110	48	1	1	330	1	106	1e-39	132	390	106	84.6154	103.774	PREDICTED: 39S ribosomal protein L36, mitochondrial-like	Bombyx mori	#NA
SF21_Tr17452_1_[5_-_397]	#NA	XP_4927716.1	512912676	InvertProt	97.56	82	2	0	146	391	1	82	5e-51	160	393	98	62.5954	83.6735	PREDICTED: protein MON2 homolog	Bombyx mori	#NA
SF21_Tr17481_2_[349_-_1884]	#NA	XP_4930670.1	512924744	InvertProt	73.58	458	115	2	157	1512	31	484	0	557	1536	512	89.4531	89.4531	PREDICTED: proton-coupled folate transporter-like	Bombyx mori	#NA
SF21_Tr17520_4_[1264_-_914]_R_Sense)	#NA	XP_4931873.1	512929646	InvertProt	30.63	111	72	5	16	333	4	107	3e-05	44.3	351	125	94.8718	88.8	PREDICTED: uncharacterized protein LOC101742660	Bombyx mori	#NA
SF21_Tr1766_3_[1172_-_30]_R_Sense)	#NA	XP_4927560.1	512912042	InvertProt	30.74	231	153	8	43	714	7	228	4e-22	99.8	1143	321	60.6299	71.9626	PREDICTED: uncharacterized protein LOC101741630	Bombyx mori	#NA
SF21_Tr17675_2_[1526_-_1020]_R_Sense)	#NA	XP_4929174.1	512918602	InvertProt	48.68	152	77	3	1	453	73	219	6e-40	138	507	224	89.9408	67.8571	PREDICTED: uncharacterized protein LOC101737450	Bombyx mori	#NA
SF21_Tr17765_3_[362_-_3]_R_Sense)	#NA	XP_4933653.1	512936982	InvertProt	34.29	105	69	1	7	321	21	123	1e-11	61.2	360	130	87.5	80.7692	PREDICTED: uncharacterized protein LOC101741186	Bombyx mori	#NA
SF21_Tr17790_3_[1897_-_206]_R_Sense)	#NA	XP_4931278.1	512927210	InvertProt	43.94	528	290	5	19	1584	6	532	3e-150	446	1692	554	93.617	95.3069	PREDICTED: nuclear RNA export factor 1-like	Bombyx mori	#NA
SF21_Tr17837_2_[1346_-_420]_R_Sense)	#NA	XP_4922578.1	512890819	InvertProt	54.68	267	120	2	1	798	25	290	6e-103	311	927	421	86.4078	63.4204	PREDICTED: pogo transposable element with ZNF domain-like	Bombyx mori	#NA
SF21_Tr17885_1_[165_-_623]	#NA	XP_4932929.1	512934003	InvertProt	57.58	132	49	4	85	459	3	121	4e-34	119	459	121	86.2745	109.091	PREDICTED: probable serine/threonine-protein kinase fhkB-like isoform X3	Bombyx mori	#NA
SF21_Tr17912_2_[1764_-_2663]	#NA	XP_4926209.1	512906491	InvertProt	87.32	213	27	1	736	98	1	212	2e-92	276	900	217	71	98.1567	PREDICTED: pro-epidermal growth factor-like	Bombyx mori	#NA
SF21_Tr18043_1_[69_-_779]	#NA	XP_4933538.1	512936521	InvertProt	62.94	197	71	1	82	666	1	197	7e-93	278	711	289	83.1224	68.1661	PREDICTED: uncharacterized protein LOC101744914	Bombyx mori	#NA
SF21_Tr1817_8_[2318_-_1575]_R_Sense)	#NA	XP_4930547.1	512924230	InvertProt	83.05	177	30	1	145	675	1	173	3e-67	209	744	173	71.371	102.312	PREDICTED: AN1-type zinc finger protein 6-like isoform X6	Bombyx mori	#NA
SF21_Tr18175_1_[131_-_1810]	#NA	XP_4928512.1	512915948	InvertProt	57.78	514	214	3	118	1650	25	532	0	615	1680	533	91.7857	96.4353	PREDICTED: uncharacterized protein LOC101736537	Bombyx mori	#NA
SF21_Tr18204_4_[1060_-_650]_R_Sense)	#NA	XP_4934161.1	512939110	InvertProt	33.59	128	81	4	7	378	25	137	3e-19	82.8	411	182	93.4307	70.3297	PREDICTED: uncharacterized protein LOC101737180, partial	Bombyx mori	#NA
SF21_Tr18209_5_[596_-_3]_R_Sense)	#NA	XP_4931754.1	512929155	InvertProt	62.3	191	69	2	566	3	1	189	2e-80	241	594	195	96.4646	97.9487	PREDICTED: uncharacterized protein LOC101745979 isoform X2	Bombyx mori	#NA
SF21_Tr1825_4_[2438_-_3151]	#NA	XP_4932754.1	512933288	InvertProt	49.38	241	113	2	19	714	5	244	9e-62	201	714	358	101.261	67.3184	PREDICTED: craniofacial development protein 2-like	Bombyx mori	#NA
SF21_Tr1825_6_[5454_-_5107]_R_Sense)	#NA	XP_4923093.1	512893084	InvertProt	44.29	70	39	0	348	139	32	101	8e-08	50.4	348	110	60.3448	63.6364	PREDICTED: uncharacterized protein LOC101743814	Bombyx mori	#NA
SF21_Tr18264_4_[971_-_150]_R_Sense)	#NA	XP_4928218.1	512914744	InvertProt	87.3	189	24	0	52	618	1	189	8e-114	328	822	191	68.9781	98.9529	PREDICTED: uncharacterized protein LOC101741578 isoform X2	Bombyx mori	#NA
SF21_Tr18292_2_[50_-_1012]	#NA	XP_4924488.1	512898810	InvertProt	95.67	254	10	1	98	856	1	254	3e-106	313	963	254	79.1277	100	PREDICTED: uncharacterized protein LOC101742777	Bombyx mori	#NA
SF21_Tr1830_9_[625_-_5802]	#NA	XP_4928055.1	512914091	InvertProt	78.87	1292	234	15	1354	5112	529	1780	0	1626	5178	1960	74.8552	65.9184	PREDICTED: MAP kinase-activating death domain protein-like	Bombyx mori	#NA
SF21_Tr18327_1_[18_-_1511]	#NA	XP_4922220.1	512889215	InvertProt	34.99	523	315	14	1	1494	26	537	4e-107	333	1494	541	105.02	96.6728	PREDICTED: zinc finger protein 70-like isoform X2	Bombyx mori	#NA
SF21_Tr18332_4_[1579_-_932]_R_Sense)	#NA	XP_4925010.1	512900929	InvertProt	86.96	138	18	0	86	499	29	166	3e-42	144	648	169	63.8889	81.6568	PREDICTED: protein transport protein sec31-like isoform X2	Bombyx mori	#NA
SF21_Tr18380_2_[117_-_2666]	#NA	XP_4928211.1	512914717	InvertProt	34.08	622	393	9	640	2454	2	609	2e-95	318	2550	737	73.1765	84.3962	PREDICTED: uncharacterized protein C20orf26 homolog	Bombyx mori	#NA
SF21_Tr18394_1_[9_-_410]	#NA	XP_4930346.1	512923405	InvertProt	30.77	91	63	2	73	345	1	87	2e-07	50.1	402	110	67.9104	82.7273	PREDICTED: uncharacterized protein LOC101738540	Bombyx mori	#NA
SF21_Tr18435_2_[746_-_267]_R_Sense)	#NA	XP_4929114.1	512918358	InvertProt	47.85	163	82	4	1	480	75	228	6e-44	148	480	228	101.875	71.4912	PREDICTED: uncharacterized protein LOC101746578	Bombyx mori	#NA
SF21_Tr18574_3_[744_-_124]_R_Sense)	#NA	XP_4932381.1	512931759	InvertProt	54.88	215	88	4	4	621	24	234	8e-48	160	621	234	103.865	91.8803	PREDICTED: uncharacterized protein LOC101741178 isoform X2	Bombyx mori	#NA
SF21_Tr18585_1_[224_-_1528]	#NA	XP_4928582.1	512916229	InvertProt	42.12	387	218	12	70	1212	16	376	2e-82	262	1305	386	88.9655	100.259	PREDICTED: uncharacterized protein LOC101746435	Bombyx mori	#NA
SF21_Tr1866_5_[1573_-_95]_R_Sense)	#NA	XP_4921786.1	512886606	InvertProt	54.04	396	179	11	64	1242	40	410	6e-112	342	1479	454	80.3245	87.2247	PREDICTED: uncharacterized protein LOC101737844	Bombyx mori	#NA
SF21_Tr18781_1_[297_-_1274]	#NA	XP_4924236.1	512897776	InvertProt	61.89	328	123	3	1	978	6	332	1e-130	386	978	529	100.613	62.0038	PREDICTED: peroxisomal leader peptide-processing protease-like	Bombyx mori	#NA
SF21_Tr1880_1_[415_-_1062]	#NA	XP_4928052.1	512914080	InvertProt	38.57	140	85	2	229	645	10	147	1e-18	83.6	648	175	64.8148	80	PREDICTED: uncharacterized protein LOC101746714	Bombyx mori	#NA
SF21_Tr18819_7_[2566_-_1271]_R_Sense)	#NA	XP_4930594.1	512924434	InvertProt	75	432	107	4	4	1296	1	428	0	598	1296	428	100	100.935	PREDICTED: programmed cell death protein 2-like	Bombyx mori	#NA
SF21_Tr18848_2_[250_-_948]	#NA	XP_4922788.1	512891863	InvertProt	45.23	199	92	1	34	579	28	226	2e-65	206	699	235	85.4077	84.6809	PREDICTED: solute carrier family 22 member 3-like	Bombyx mori	#NA
SF21_Tr18890_1_[585_-_205]_R_Sense)	#NA	XP_4924303.1	512898049	InvertProt	52.73	110	52	0	1	330	33	142	2e-43	143	381	149	86.6142	73.8255	PREDICTED: UPF0728 protein-like	Bombyx mori	#NA
SF21_Tr18892_3_[680_-_18]_R_Sense)	#NA	XP_4929340.1	512919296	InvertProt	41.71	175	96	1	25	531	1	175	2e-40	140	663	216	79.1855	81.0185	PREDICTED: uncharacterized protein LOC101736987	Bombyx mori	#NA
SF21_Tr18923_3_[378_-_1]_R_Sense)	#NA	XP_4926662.1	512908359	InvertProt	44.79	96	51	1	88	369	32	127	2e-18	79	378	128	76.1905	75	PREDICTED: uncharacterized protein LOC101738571	Bombyx mori	#NA
SF21_Tr19032_5_[1770_-_298]_R_Sense)	#NA	XP_4921940.1	512887530	InvertProt	51.43	488	213	12	31	1422	1	478	2e-149	439	1473	483	99.389	101.035	PREDICTED: uncharacterized protein LOC101738829	Bombyx mori	#NA
SF21_Tr19167_1_[59_-_667]	#NA	XP_4924017.1	512896879	InvertProt	53.54	127	58	2	133	510	1	121	1e-40	138	609	122	62.5616	104.098	PREDICTED: probable insulin-like peptide 3-like	Bombyx mori	#NA
SF21_Tr19270_2_[333_-_2216]	#NA	XP_4930144.1	512922551	InvertProt	54.46	538	230	11	316	1884	28	529	3e-171	501	1884	529	85.6688	101.701	PREDICTED: poly(U)-specific endoribonuclease homolog	Bombyx mori	#NA
SF21_Tr19273_1_[512_-_910]	#NA	XP_4928052.1	512914080	InvertProt	39.66	116	68	1	342	1	10	125	3e-19	82.4	399	175	87.218	66.2857	PREDICTED: uncharacterized protein LOC101746714	Bombyx mori	#NA
SF21_Tr1953_9_[9725_-_5391]_R_Sense)	#NA	XP_4932895.1	512933857	InvertProt	37.94	904	466	25	409	2835	6	882	7e-160	519	4335	1236	62.5606	73.1392	PREDICTED: nuclear pore complex protein Nup153-like	Bombyx mori	#NA
SF21_Tr19572_1_[17_-_427]	#NA	XP_4922403.1	512889905	InvertProt	42.75	131	62	6	371	18	37	162	3e-19	82	411	162	95.6204	80.8642	PREDICTED: uncharacterized protein LOC101735988	Bombyx mori	#NA
SF21_Tr1959_6_[1194_-_1]_R_Sense)	#NA	XP_4927995.1	512913855	InvertProt	60.69	290	111	3	316	1176	12	278	6e-122	361	1194	378	72.8643	76.7196	PREDICTED: zinc finger protein 699-like	Bombyx mori	#NA
SF21_Tr19608_1_[347_-_1054]	#NA	XP_4933442.1	512936122	InvertProt	62.16	222	84	0	31	696	2	223	2e-107	314	708	278	94.0678	79.8561	PREDICTED: methyltransferase-like protein 4-like	Bombyx mori	#NA
SF21_Tr19728_2_[255_-_683]	#NA	XP_4932513.1	512932305	InvertProt	66.94	124	41	0	46	417	17	140	4e-32	114	429	142	86.7133	87.3239	PREDICTED: uncharacterized protein LOC101743423 isoform X1	Bombyx mori	#NA
SF21_Tr1978_3_[1728_-_34]_R_Sense)	#NA	XP_4925621.1	512903444	InvertProt	45.01	351	193	1	1	1053	50	395	6e-96	303	1695	447	62.1239	78.5235	PREDICTED: RNA-directed DNA polymerase from mobile element jockey-like	Bombyx mori	#NA
SF21_Tr19935_2_[475_-_2]_R_Sense)	#NA	XP_4933861.1	512937832	InvertProt	46.84	158	83	2	1	471	43	199	1e-36	130	474	259	100	61.0039	PREDICTED: 23 kDa integral membrane protein-like	Bombyx mori	#NA
SF21_Tr19946_1_[21_-_923]	#NA	XP_4925646.1	512903547	InvertProt	42.86	189	108	3	1	567	73	252	1e-41	148	903	258	62.7907	73.2558	PREDICTED: uncharacterized protein LOC101745563	Bombyx mori	#NA
SF21_Tr19967_2_[1695_-_1255]_R_Sense)	#NA	XP_4928052.1	512914080	InvertProt	33.93	112	71	2	1	327	63	174	1e-13	68.2	441	175	76.1905	64	PREDICTED: uncharacterized protein LOC101746714	Bombyx mori	#NA
SF21_Tr19997_1_[1_-_528]	#NA	XP_4928052.1	512914080	InvertProt	51.11	135	66	0	1	405	38	172	2e-46	153	528	175	76.7045	77.1429	PREDICTED: uncharacterized protein LOC101746714	Bombyx mori	#NA
SF21_Tr2000_3_[723_-_316]_R_Sense)	#NA	XP_4931272.1	512927187	InvertProt	82.08	106	19	0	408	91	23	128	5e-52	164	408	128	77.9412	82.8125	PREDICTED: uncharacterized protein LOC101735974 isoform X2	Bombyx mori	#NA
SF21_Tr20116_1_[152_-_991]	#NA	XP_4931729.1	512929050	InvertProt	40.7	258	151	3	73	840	24	274	2e-53	178	840	279	92.1429	92.4731	PREDICTED: uncharacterized protein LOC101742413	Bombyx mori	#NA
SF21_Tr20191_8_[1433_-_738]_R_Sense)	#NA	XP_4926189.1	512906409	InvertProt	40.85	142	70	5	695	312	81	221	3e-20	89.4	696	226	61.2069	62.8319	PREDICTED: uncharacterized protein LOC101740136	Bombyx mori	#NA
SF21_Tr2035_4_[3454_-_2612]_R_Sense)	#NA	XP_4928275.1	512914975	InvertProt	66.67	216	70	1	55	696	1	216	5e-102	300	843	217	76.8683	99.5392	PREDICTED: uncharacterized protein LOC101737498	Bombyx mori	#NA
SF21_Tr2042_1_[61_-_597]	#NA	XP_4929412.1	512919550	InvertProt	45.75	153	81	1	488	36	6	158	2e-44	147	537	160	85.4749	95.625	PREDICTED: uncharacterized protein LOC101743463	Bombyx mori	#NA
SF21_Tr2045_4_[1543_-_257]_R_Sense)	#NA	XP_4933641.1	512936935	InvertProt	67	406	132	2	58	1269	1	405	0	603	1287	408	94.6387	99.5098	PREDICTED: deleted in autism protein 1-like	Bombyx mori	#NA
SF21_Tr2047_5_[4482_-_3778]_R_Sense)	#NA	XP_4932488.1	512932205	InvertProt	89.02	173	19	0	54	572	98	270	1e-57	187	705	270	73.617	64.0741	PREDICTED: rhomboid-related protein 3-like isoform X1	Bombyx mori	#NA
SF21_Tr20511_6_[801_-_1]_R_Sense)	#NA	XP_4923690.1	512895516	InvertProt	93.75	192	4	2	762	211	4	195	2e-90	271	801	240	71.9101	80	PREDICTED: calmodulin-like	Bombyx mori	#NA
SF21_Tr2053_6_[4206_-_6665]	#NA	XP_4932166.1	512930866	InvertProt	41.81	751	428	16	118	2343	170	814	6e-164	501	2460	864	91.5854	86.9213	PREDICTED: NK-tumor recognition protein-like	Bombyx mori	#NA
SF21_Tr20554_5_[2150_-_1323]_R_Sense)	#NA	XP_4929510.1	512919952	InvertProt	72.11	190	53	0	259	828	5	194	2e-91	272	828	194	68.8406	97.9381	PREDICTED: uncharacterized protein LOC101746205 isoform X1	Bombyx mori	#NA
SF21_Tr20563_1_[214_-_567]	#NA	XP_4924017.1	512896879	InvertProt	36.25	80	38	4	112	312	35	114	0.07	35	354	122	67.7966	65.5738	PREDICTED: probable insulin-like peptide 3-like	Bombyx mori	#NA
SF21_Tr2057_1_[41_-_694]	#NA	XP_4929357.1	512919363	InvertProt	81.05	153	28	1	130	585	1	153	5e-54	175	654	208	70.1835	73.5577	PREDICTED: uncharacterized protein LOC101739465	Bombyx mori	#NA
SF21_Tr2074_10_[3682_-_10692]	#NA	XP_4922021.1	512888040	InvertProt	61.25	1995	764	17	4	5961	1	1957	0	2164	7011	1959	85.3659	101.838	PREDICTED: protein abnormal spindle-like	Bombyx mori	#NA
SF21_Tr20756_1_[347_-_652]	#NA	XP_4934292.1	512939645	InvertProt	35.29	68	44	1	306	103	30	96	0.002	38.1	306	96	66.6667	70.8333	PREDICTED: uncharacterized protein LOC101739900, partial	Bombyx mori	#NA
SF21_Tr20759_2_[46_-_1008]	#NA	XP_4928555.1	512916121	InvertProt	62.83	269	100	1	818	12	21	288	6e-45	158	963	288	83.8006	93.4028	PREDICTED: surfeit locus protein 6 homolog	Bombyx mori	#NA
SF21_Tr21098_1_[149_-_1045]	#NA	XP_4926763.1	512908771	InvertProt	36.75	283	179	0	46	894	2	284	1e-68	218	897	284	94.6488	99.6479	PREDICTED: F-box only protein 7-like	Bombyx mori	#NA
SF21_Tr2124_11_[4370_-_2955]_R_Sense)	#NA	XP_4924811.1	512900107	InvertProt	71.88	320	90	2	331	1290	120	431	1e-142	419	1416	449	67.7966	71.2695	PREDICTED: UPF0518 protein AGAP011705-like	Bombyx mori	#NA
SF21_Tr2124_12_[2506_-_986]_R_Sense)	#NA	XP_4933975.1	512938309	InvertProt	63.68	380	113	9	10	1074	67	443	2e-147	433	1521	443	74.9507	85.7788	PREDICTED: protein FAM160A1-like, partial	Bombyx mori	#NA
SF21_Tr21315_2_[328_-_2]_R_Sense)	#NA	XP_4926942.1	512909524	InvertProt	95.06	81	4	0	325	83	5	85	7e-45	144	327	105	74.3119	77.1429	PREDICTED: DNA-binding protein D-ETS-6-like	Bombyx mori	#NA
SF21_Tr21367_2_[2860_-_2087]_R_Sense)	#NA	XP_4925507.1	512902979	InvertProt	63.23	155	52	6	151	600	66	215	2e-41	145	774	219	60.0775	70.7763	PREDICTED: uncharacterized protein LOC101745469	Bombyx mori	#NA
SF21_Tr21382_4_[2267_-_1527]_R_Sense)	#NA	XP_4930519.1	512924114	InvertProt	61.26	222	78	4	31	672	7	228	4e-73	226	741	228	89.8785	97.3684	PREDICTED: uncharacterized protein LOC101740020	Bombyx mori	#NA
SF21_Tr21500_4_[1367_-_276]_R_Sense)	#NA	XP_4930224.1	512922881	InvertProt	43.54	379	162	14	91	1071	67	431	8e-75	241	1092	431	104.121	87.935	PREDICTED: uncharacterized protein LOC101738759 isoform X2	Bombyx mori	#NA
SF21_Tr21511_6_[1183_-_2]_R_Sense)	#NA	XP_4933876.1	512937894	InvertProt	62.5	344	124	12	1	1017	109	378	5e-80	254	1182	386	87.3096	89.1192	PREDICTED: membrane-associated guanylate kinase, WW and PDZ domain-containing protein 1-like, partial	Bombyx mori	#NA
SF21_Tr21531_3_[2014_-_2619]	#NA	XP_4931789.1	512929307	InvertProt	66.67	126	42	1	25	402	62	186	3e-54	175	606	202	62.3762	62.3762	PREDICTED: calmodulin-like isoform X2	Bombyx mori	#NA
SF21_Tr21531_4_[1516_-_488]_R_Sense)	#NA	XP_4931790.1	512929311	InvertProt	54.47	347	152	7	7	1029	1	325	2e-114	338	1029	325	101.166	106.769	PREDICTED: uncharacterized protein LOC101739473	Bombyx mori	#NA
SF21_Tr21568_10_[5535_-_3052]_R_Sense)	#NA	XP_4933421.1	512936039	InvertProt	50.85	826	387	20	64	2484	1	805	2e-180	542	2484	805	99.7585	102.609	PREDICTED: transcription factor TFIIIB component B''-like	Bombyx mori	#NA
SF21_Tr21590_3_[3255_-_1402]_R_Sense)	#NA	XP_4922209.1	512889176	InvertProt	53.04	626	277	12	28	1854	1	614	0	662	1854	614	101.294	101.954	PREDICTED: zinc finger protein 62-like	Bombyx mori	#NA
SF21_Tr21671_5_[5732_-_5397]_R_Sense)	#NA	XP_4932555.1	512932481	InvertProt	57.84	102	43	0	1	306	34	135	2e-38	129	336	138	91.0714	73.913	PREDICTED: uncharacterized protein LOC101736861 isoform X2	Bombyx mori	#NA
SF21_Tr21671_6_[5193_-_4882]_R_Sense)	#NA	XP_4932555.1	512932481	InvertProt	38.61	101	62	0	1	303	34	134	4e-21	85.1	312	138	97.1154	73.1884	PREDICTED: uncharacterized protein LOC101736861 isoform X2	Bombyx mori	#NA
SF21_Tr21679_5_[1204_-_62]_R_Sense)	#NA	XP_4923048.1	512892906	InvertProt	68.07	238	76	1	301	1014	49	285	7e-117	346	1143	340	62.4672	70	PREDICTED: uncharacterized protein LOC101737240 isoform X1	Bombyx mori	#NA
SF21_Tr21696_3_[30_-_1205]	#NA	XP_4929200.1	512918717	InvertProt	91.35	266	23	1	82	879	1	265	3e-144	413	1176	265	67.8571	100.377	PREDICTED: homeobox protein aristaless-like	Bombyx mori	#NA
SF21_Tr21700_1_[523_-_2]_R_Sense)	#NA	XP_4934093.1	512938804	InvertProt	37.2	164	96	5	52	522	1	161	7e-22	90.5	522	174	94.2529	94.2529	PREDICTED: lactosylceramide 4-alpha-galactosyltransferase-like, partial	Bombyx mori	#NA
SF21_Tr21745_17_[4267_-_710]_R_Sense)	#NA	XP_4925812.1	512904903	InvertProt	57.23	1148	480	8	19	3429	6	1092	0	1034	3558	1156	96.796	99.308	PREDICTED: bipolar kinesin KRP-130, partial	Bombyx mori	#NA
SF21_Tr21767_1_[570_-_1370]	#NA	XP_4923241.1	512893683	InvertProt	62.75	247	89	2	52	783	22	268	1e-82	252	801	273	92.5094	90.4762	PREDICTED: uncharacterized protein LOC101744598	Bombyx mori	#NA
SF21_Tr21793_2_[246_-_2666]	#NA	XP_4928428.1	512915598	InvertProt	80.93	687	126	8	22	2067	1	677	0	1015	2421	682	85.1301	100.733	PREDICTED: nitrogen permease regulator 3-like protein-like	Bombyx mori	#NA
SF21_Tr21811_2_[1621_-_254]_R_Sense)	#NA	XP_4925252.1	512901930	InvertProt	54.48	413	187	5	1	1236	1	406	3e-149	434	1368	418	90.5702	98.8038	PREDICTED: DNA primase large subunit-like	Bombyx mori	#NA
SF21_Tr21829_1_[192_-_527]	#NA	XP_4922490.1	512890275	InvertProt	34.29	70	45	1	97	303	30	99	2.7	30.4	336	110	62.5	63.6364	PREDICTED: uncharacterized protein LOC101735823	Bombyx mori	#NA
SF21_Tr21843_2_[59_-_910]	#NA	XP_4929131.1	512918426	InvertProt	71.25	240	69	1	25	744	1	239	4e-124	359	852	302	84.507	79.4702	PREDICTED: beclin 1-associated autophagy-related key regulator-like	Bombyx mori	#NA
SF21_Tr21848_1_[91_-_1029]	#NA	XP_4932798.1	512933464	InvertProt	37.86	243	147	5	142	858	1	236	6e-37	135	939	244	77.6358	99.5902	PREDICTED: uncharacterized protein LOC101744583	Bombyx mori	#NA
SF21_Tr2185_3_[3727_-_425]_R_Sense)	#NA	XP_4924259.1	512897873	InvertProt	39.66	1122	632	16	64	3294	26	1128	0	746	3303	1241	101.907	90.411	PREDICTED: chaoptin-like	Bombyx mori	#NA
SF21_Tr21898_3_[247_-_2589]	#NA	XP_4926581.1	512908026	InvertProt	52.09	837	333	9	37	2343	26	855	0	872	2343	855	107.17	97.8947	PREDICTED: dnaJ homolog subfamily C member 10-like	Bombyx mori	#NA
SF21_Tr21908_3_[16_-_3216]	#NA	XP_4932480.1	512932173	InvertProt	72.34	770	197	13	100	2361	1	731	0	816	3201	949	72.1649	81.138	PREDICTED: LOW QUALITY PROTEIN: hepatocyte growth factor-regulated tyrosine kinase substrate-like	Bombyx mori	#NA
SF21_Tr21925_5_[54_-_4826]	#NA	XP_4925304.1	512902150	InvertProt	83.1	1556	248	19	139	4761	1	1531	0	2260	4773	2344	97.8001	66.3823	PREDICTED: adenomatous polyposis coli protein-like	Bombyx mori	#NA
SF21_Tr2198_3_[943_-_1605]	#NA	XP_4929340.1	512919296	InvertProt	54.49	167	75	1	644	147	41	207	1e-60	192	663	216	75.5656	77.3148	PREDICTED: uncharacterized protein LOC101736987	Bombyx mori	#NA
SF21_Tr21991_3_[432_-_100]_R_Sense)	#NA	XP_4931976.1	512930066	InvertProt	40.66	91	54	1	324	52	1	89	9e-12	60.1	333	92	81.982	98.913	PREDICTED: putative uncharacterized protein DDB_G0279653-like	Bombyx mori	#NA
SF21_Tr22008_3_[498_-_1673]	#NA	XP_4933426.1	512936059	InvertProt	62.5	264	99	0	1019	228	4	267	6e-82	256	1176	310	67.3469	85.1613	PREDICTED: uncharacterized protein LOC101735983	Bombyx mori	#NA
SF21_Tr22013_1_[75_-_428]	#NA	XP_4928500.1	512915896	InvertProt	58.88	107	43	1	25	342	6	112	1e-45	147	354	126	90.678	84.9206	PREDICTED: E3 ubiquitin-protein ligase RNF180-like	Bombyx mori	#NA
SF21_Tr22050_4_[3248_-_1929]_R_Sense)	#NA	XP_4930191.1	512922742	InvertProt	48.05	437	218	8	37	1320	9	437	7e-126	375	1320	437	99.3182	100	PREDICTED: uncharacterized protein LOC101746725	Bombyx mori	#NA
SF21_Tr221_1_[101_-_1657]	#NA	XP_4931825.1	512929455	InvertProt	62.05	361	132	4	37	1104	1	358	2e-174	501	1557	424	69.5568	85.1415	PREDICTED: uncharacterized protein LOC101745004	Bombyx mori	#NA
SF21_Tr22106_9_[5278_-_2411]_R_Sense)	#NA	XP_4928426.1	512915590	InvertProt	67.08	893	287	12	211	2868	3	855	0	991	2868	855	93.41	104.444	PREDICTED: uncharacterized protein DDB_G0286591-like	Bombyx mori	#NA
SF21_Tr22114_6_[3678_-_1981]_R_Sense)	#NA	XP_4925908.1	512905295	InvertProt	47.44	468	237	7	319	1695	20	476	6e-137	410	1698	507	82.6855	92.3077	PREDICTED: craniofacial development protein 2-like	Bombyx mori	#NA
SF21_Tr22140_2_[957_-_1]_R_Sense)	#NA	XP_4926463.1	512907520	InvertProt	88.17	279	33	2	121	957	1	277	1e-153	436	957	301	87.4608	92.691	PREDICTED: E3 ubiquitin-protein ligase MARCH8-like	Bombyx mori	#NA
SF21_Tr22166_6_[4319_-_1800]_R_Sense)	#NA	XP_4923225.1	512893613	InvertProt	66.49	761	255	3	1	2283	1	756	0	1035	2520	835	90.5952	91.1377	PREDICTED: protein PTHB1-like	Bombyx mori	#NA
SF21_Tr22219_2_[173_-_826]	#NA	XP_4932631.1	512932783	InvertProt	60.29	209	83	0	1	627	1	209	2e-74	228	654	227	95.8716	92.0705	PREDICTED: centromere-associated protein E-like	Bombyx mori	#NA
SF21_Tr22270_2_[260_-_2944]	#NA	XP_4923872.1	512896277	InvertProt	71.56	742	197	9	1	2184	1	721	0	1088	2685	783	82.905	94.7637	PREDICTED: scm-like with four MBT domains protein 2-like	Bombyx mori	#NA
SF21_Tr22389_2_[759_-_1430]	#NA	XP_4927868.1	512913321	InvertProt	63.11	206	76	4	55	672	5	201	5e-64	201	672	201	91.9643	102.488	PREDICTED: uncharacterized protein LOC101742302	Bombyx mori	#NA
SF21_Tr22411_1_[2029_-_1298]_R_Sense)	#NA	XP_4934307.1	512939709	InvertProt	50.64	156	77	6	265	732	1	144	3e-34	123	732	144	63.9344	108.333	PREDICTED: uncharacterized protein LOC101742576	Bombyx mori	#NA
SF21_Tr22417_8_[1714_-_272]_R_Sense)	#NA	XP_4932479.1	512932169	InvertProt	73.28	479	127	7	10	1443	1	468	7e-162	469	1443	468	99.5842	102.35	PREDICTED: targeting protein for Xklp2-like	Bombyx mori	#NA
SF21_Tr22449_1_[257_-_1600]	#NA	XP_4925932.1	512905389	InvertProt	61.92	449	170	1	1	1344	1	449	0	588	1344	458	100.223	98.0349	PREDICTED: SET domain-containing protein 4-like	Bombyx mori	#NA
SF21_Tr2247_11_[2188_-_2]_R_Sense)	#NA	XP_4923046.1	512892898	InvertProt	80.82	709	129	7	55	2160	1	689	0	1025	2187	1119	97.2565	63.3601	PREDICTED: FERM, RhoGEF and pleckstrin domain-containing protein 2-like	Bombyx mori	#NA
SF21_Tr22493_4_[2282_-_267]_R_Sense)	#NA	XP_4930262.1	512923069	InvertProt	56.55	557	240	6	91	1755	6	552	0	616	2016	635	82.8869	87.7165	PREDICTED: FAST kinase domain-containing protein 3-like	Bombyx mori	#NA
SF21_Tr22499_1_[102_-_887]	#NA	XP_4926366.1	512907127	InvertProt	74.36	195	50	1	4	588	1	194	4e-81	249	786	290	74.4275	67.2414	PREDICTED: sorting nexin-7-like	Bombyx mori	#NA
SF21_Tr22520_3_[119_-_1156]	#NA	XP_4925624.1	512903456	InvertProt	71.06	349	97	4	4	1038	41	387	6e-165	471	1038	436	100.867	80.0459	PREDICTED: collagen and calcium-binding EGF domain-containing protein 1-like	Bombyx mori	#NA
SF21_Tr22534_4_[29_-_1006]	#NA	XP_4922139.1	512888756	InvertProt	78.46	260	56	1	1	780	11	251	9e-127	371	978	384	79.7546	67.7083	PREDICTED: negative elongation factor A-like	Bombyx mori	#NA
SF21_Tr2254_1_[221_-_550]	#NA	XP_4925539.1	512903112	InvertProt	71.23	73	21	0	106	324	36	108	2e-30	108	330	109	66.3636	66.9725	PREDICTED: transforming growth factor beta regulator 1-like	Bombyx mori	#NA
SF21_Tr22545_3_[1680_-_907]_R_Sense)	#NA	XP_4932605.1	512932678	InvertProt	89.02	255	28	0	10	774	1	255	3e-127	364	774	255	98.8372	100	PREDICTED: uncharacterized protein LOC101744482	Bombyx mori	#NA
SF21_Tr22667_2_[1023_-_163]_R_Sense)	#NA	XP_4931678.1	512928840	InvertProt	30.8	224	134	11	830	222	2	217	5e-13	72	861	297	78.0488	75.4209	PREDICTED: uncharacterized protein LOC101742906	Bombyx mori	#NA
SF21_Tr2276_3_[1160_-_4171]	#NA	XP_4930669.1	512924740	InvertProt	82.46	901	147	9	52	2721	109	1000	0	1276	3012	1469	89.741	61.3342	PREDICTED: uncharacterized protein LOC101745102, partial	Bombyx mori	#NA
SF21_Tr2284_1_[177_-_1250]	#NA	XP_4923450.1	512894519	InvertProt	55.93	354	156	1	13	1074	1	347	1e-137	398	1074	347	98.8827	102.017	PREDICTED: uncharacterized protein LOC101746834	Bombyx mori	#NA
SF21_Tr23308_2_[844_-_83]_R_Sense)	#NA	XP_4930204.1	512922793	InvertProt	30.47	233	156	3	70	750	10	240	2e-22	95.9	762	244	91.7323	95.4918	PREDICTED: uncharacterized protein LOC101736452	Bombyx mori	#NA
SF21_Tr23336_1_[157_-_1224]	#NA	XP_4926185.1	512906393	InvertProt	35.56	225	142	5	199	864	57	270	9e-39	142	1068	274	63.2022	82.1168	PREDICTED: oxysterol-binding protein-related protein 1-like, partial	Bombyx mori	#NA
SF21_Tr23348_9_[2628_-_874]_R_Sense)	#NA	XP_4924659.1	512899495	InvertProt	89.9	594	51	5	1	1755	1	571	0	898	1755	571	101.538	104.028	PREDICTED: serine/threonine-protein kinase PAK 1-like isoform X2	Bombyx mori	#NA
SF21_Tr23433_1_[498_-_1022]	#NA	XP_4924303.1	512898049	InvertProt	45.04	131	72	1	82	474	20	147	6e-36	125	525	149	74.8571	87.9195	PREDICTED: UPF0728 protein-like	Bombyx mori	#NA
SF21_Tr23506_4_[4605_-_5300]	#NA	XP_4933006.1	512934320	InvertProt	98.58	141	2	0	584	162	1	141	6e-25	99.4	696	141	60.7759	100	PREDICTED: complexin-like	Bombyx mori	#NA
SF21_Tr2359_4_[1499_-_2146]	#NA	XP_4933983.1	512938341	InvertProt	48.45	161	82	2	55	534	37	195	2e-47	160	648	248	74.537	64.9194	PREDICTED: uncharacterized protein LOC101736215	Bombyx mori	#NA
SF21_Tr23609_2_[18_-_2678]	#NA	XP_4923108.1	512893144	InvertProt	56.22	788	306	20	1	2247	211	949	0	711	2661	970	88.8388	81.2371	PREDICTED: DNA topoisomerase 2-binding protein 1-like	Bombyx mori	#NA
SF21_Tr23621_1_[38_-_1000]	#NA	XP_4934246.1	512939462	InvertProt	45.69	267	142	4	1	792	73	322	4e-68	219	963	327	83.1776	81.6514	PREDICTED: uncharacterized protein LOC101742962, partial	Bombyx mori	#NA
SF21_Tr23638_1_[59_-_1027]	#NA	XP_4926385.1	512907210	InvertProt	60.22	269	107	2	37	843	6	272	4e-114	335	969	276	83.2817	97.4638	PREDICTED: uncharacterized protein LOC101740229	Bombyx mori	#NA
SF21_Tr23679_2_[1940_-_21]_R_Sense)	#NA	XP_4927885.1	512913397	InvertProt	57.87	610	257	0	88	1917	32	641	0	745	1920	657	95.3125	92.8463	PREDICTED: FAST kinase domain-containing protein 5-like	Bombyx mori	#NA
SF21_Tr23714_3_[520_-_110]_R_Sense)	#NA	XP_4922912.1	512892360	InvertProt	60.48	124	48	2	401	33	1	120	2e-45	147	411	125	90.5109	99.2	PREDICTED: uncharacterized protein LOC101737848 isoform X2	Bombyx mori	#NA
SF21_Tr23726_1_[188_-_1555]	#NA	XP_4927127.1	512910262	InvertProt	71.79	397	111	1	76	1263	10	406	0	581	1368	416	87.0614	95.4327	PREDICTED: cingulin-like protein 1-like	Bombyx mori	#NA
SF21_Tr23730_1_[151_-_741]	#NA	XP_4924279.1	512897953	InvertProt	75.78	161	39	0	1	483	1	161	1e-74	226	591	176	81.7259	91.4773	PREDICTED: uncharacterized protein LOC101740360	Bombyx mori	#NA
SF21_Tr23811_9_[1311_-_1]_R_Sense)	#NA	XP_4933755.1	512937388	InvertProt	61.63	443	164	6	1	1311	1	417	8e-136	406	1311	596	101.373	74.3289	PREDICTED: uncharacterized protein LOC101739241	Bombyx mori	#NA
SF21_Tr2383_7_[846_-_1]_R_Sense)	#NA	XP_4925760.1	512904020	InvertProt	38.66	238	138	5	61	750	7	234	2e-46	160	846	254	84.3972	93.7008	PREDICTED: uncharacterized protein LOC101739359	Bombyx mori	#NA
SF21_Tr2403_1_[50_-_1747]	#NA	XP_4928056.1	512914095	InvertProt	34.27	499	308	13	142	1578	1	454	3e-79	262	1698	530	88.1625	94.1509	PREDICTED: uncharacterized protein LOC101735330	Bombyx mori	#NA
SF21_Tr2452_1_[160_-_1503]	#NA	XP_4921578.1	512885333	InvertProt	35.28	428	266	10	1	1251	1	407	3e-58	201	1344	457	95.5357	93.6543	PREDICTED: uncharacterized protein LOC101736696	Bombyx mori	#NA
SF21_Tr2464_5_[3036_-_2377]_R_Sense)	#NA	XP_4922268.1	512889394	InvertProt	40.43	141	84	1	229	651	13	152	1e-31	116	660	154	64.0909	91.5584	PREDICTED: uncharacterized protein LOC101744204	Bombyx mori	#NA
SF21_Tr253_1_[25_-_558]	#NA	XP_4925956.1	512905487	InvertProt	78.07	114	25	0	342	1	15	128	2e-52	168	534	162	64.0449	70.3704	PREDICTED: SLIT-ROBO Rho GTPase-activating protein 3-like	Bombyx mori	#NA
SF21_Tr2539_3_[2268_-_1576]_R_Sense)	#NA	XP_4926319.1	512906938	InvertProt	38.97	213	118	3	61	663	16	217	3e-28	110	693	224	92.2078	95.0893	PREDICTED: uncharacterized protein LOC101740589	Bombyx mori	#NA
SF21_Tr2547_10_[790_-_6738]	#NA	XP_4929772.1	512920992	InvertProt	83.05	1227	184	13	43	3651	1	1202	0	1871	5949	1947	61.8759	63.02	PREDICTED: unconventional myosin-IXa-like	Bombyx mori	#NA
SF21_Tr2562_3_[249_-_1925]	#NA	XP_4927015.1	512909823	InvertProt	81.27	379	70	3	316	1449	26	399	3e-178	514	1677	469	67.7996	80.8102	PREDICTED: tensin-like	Bombyx mori	#NA
SF21_Tr261_2_[172_-_2301]	#NA	XP_4932764.1	512933328	InvertProt	54.84	682	305	6	94	2130	1	668	0	671	2130	668	96.0563	102.096	PREDICTED: lamin-B receptor-like	Bombyx mori	#NA
SF21_Tr2684_2_[417_-_1103]	#NA	XP_4927298.1	512910954	InvertProt	59.03	144	59	0	250	681	5	148	6e-52	168	687	148	62.8821	97.2973	PREDICTED: uncharacterized protein LOC101744084 isoform X2	Bombyx mori	#NA
SF21_Tr2693_11_[2664_-_715]_R_Sense)	#NA	XP_4924466.1	512898722	InvertProt	59.02	510	195	10	100	1587	1	495	0	540	1950	497	78.4615	102.616	PREDICTED: zinc finger protein 93-like	Bombyx mori	#NA
SF21_Tr270_1_[251_-_2899]	#NA	XP_4928435.1	512915626	InvertProt	57.29	754	303	15	445	2649	143	874	0	689	2649	874	85.3907	86.27	PREDICTED: zinc finger CCCH domain-containing protein 14-like	Bombyx mori	#NA
SF21_Tr2709_3_[1132_-_335]_R_Sense)	#NA	XP_4921991.1	512887858	InvertProt	48.54	239	118	5	94	795	22	255	3e-47	161	798	256	89.8496	93.3594	PREDICTED: UPF0193 protein EVG1 homolog	Bombyx mori	#NA
SF21_Tr2720_1_[122_-_1612]	#NA	XP_4925025.1	512900988	InvertProt	47.76	312	151	5	37	936	1	260	6e-77	210	1491	423	62.7767	73.7589	PREDICTED: UBX domain-containing protein 4-like	Bombyx mori	#NA
SF21_Tr2733_5_[3668_-_4282]	#NA	XP_4930369.1	512923508	InvertProt	74.85	171	43	0	97	609	34	204	5e-99	289	615	205	83.4146	83.4146	PREDICTED: uncharacterized protein LOC101742028	Bombyx mori	#NA
SF21_Tr2764_3_[1226_-_81]_R_Sense)	#NA	XP_4933297.1	512935534	InvertProt	54.06	357	160	9	19	1077	4	326	2e-111	332	1146	337	93.4555	105.935	PREDICTED: uncharacterized protein LOC101736997	Bombyx mori	#NA
SF21_Tr2772_23_[3433_-_611]_R_Sense)	#NA	XP_4929207.1	512918748	InvertProt	78.8	665	134	10	31	2004	136	789	0	837	2823	1067	70.6695	62.3243	PREDICTED: tetratricopeptide repeat protein 14 homolog isoform X3	Bombyx mori	#NA
SF21_Tr2775_17_[3247_-_611]_R_Sense)	#NA	XP_4929207.1	512918748	InvertProt	69.83	663	133	11	31	1818	136	789	0	684	2637	1067	75.4266	62.1368	PREDICTED: tetratricopeptide repeat protein 14 homolog isoform X3	Bombyx mori	#NA
SF21_Tr2812_4_[25_-_2802]	#NA	XP_4929093.1	512918275	InvertProt	60.33	794	293	23	1	2316	25	753	0	813	2778	765	85.7451	103.791	PREDICTED: uncharacterized protein LOC101743410	Bombyx mori	#NA
SF21_Tr2825_7_[5696_-_4041]_R_Sense)	#NA	XP_4924639.1	512899417	InvertProt	91.51	483	37	3	34	1470	1	482	0	812	1656	502	87.5	96.2151	PREDICTED: protein tramtrack, alpha isoform-like isoform X2	Bombyx mori	#NA
SF21_Tr284_2_[10_-_621]	#NA	XP_4926529.1	512907785	InvertProt	93.01	186	13	1	13	570	1	185	2e-89	266	612	246	91.1765	75.6098	PREDICTED: golgi-associated PDZ and coiled-coil motif-containing protein-like	Bombyx mori	#NA
SF21_Tr2846_12_[2877_-_1]_R_Sense)	#NA	XP_4933367.1	512935819	InvertProt	71.75	708	191	9	46	2142	1	681	0	787	2877	714	73.8269	99.1597	PREDICTED: enhancer of polycomb homolog 1-like	Bombyx mori	#NA
SF21_Tr2863_6_[3216_-_139]_R_Sense)	#NA	XP_4928881.1	512917416	InvertProt	30.01	713	485	7	970	3066	50	722	3e-102	341	3078	736	69.4932	96.875	PREDICTED: uncharacterized protein LOC101736189	Bombyx mori	#NA
SF21_Tr2954_3_[1697_-_5104]	#NA	XP_4928881.1	512917416	InvertProt	33.76	708	450	13	1324	3390	29	720	5e-113	372	3408	736	62.3239	96.1957	PREDICTED: uncharacterized protein LOC101736189	Bombyx mori	#NA
SF21_Tr2985_2_[370_-_1221]	#NA	XP_4934201.1	512939276	InvertProt	50.57	261	129	7	70	852	2	208	2e-75	236	852	314	91.9014	83.121	PREDICTED: pollen-specific leucine-rich repeat extensin-like protein 1-like, partial	Bombyx mori	#NA
SF21_Tr3013_20_[3873_-_1]_R_Sense)	#NA	XP_4933675.1	512937070	InvertProt	69	958	295	16	934	3801	46	915	0	1129	3873	1172	74.206	81.7406	PREDICTED: paired amphipathic helix protein Sin3a-like	Bombyx mori	#NA
SF21_Tr3035_5_[707_-_135]_R_Sense)	#NA	XP_4926400.1	512907269	InvertProt	60.87	184	67	3	19	555	33	216	2e-68	211	573	225	96.3351	81.7778	PREDICTED: uncharacterized protein LOC101742343	Bombyx mori	#NA
SF21_Tr3069_4_[2244_-_40]_R_Sense)	#NA	XP_4923796.1	512895951	InvertProt	63.01	730	268	4	7	2190	1	725	0	949	2205	725	99.3197	100.69	PREDICTED: centromere/kinetochore protein zw10-like	Bombyx mori	#NA
SF21_Tr3070_48_[9810_-_679]_R_Sense)	#NA	XP_4921811.1	512886752	InvertProt	53.6	1929	771	20	3718	9132	1227	3133	0	2079	9132	3133	63.3706	61.5704	PREDICTED: LOW QUALITY PROTEIN: papilin-like	Bombyx mori	#NA
SF21_Tr3071_45_[10296_-_679]_R_Sense)	#NA	XP_4921811.1	512886752	InvertProt	52.2	1929	741	22	4375	9618	1227	3133	0	1983	9618	3133	60.1684	61.5704	PREDICTED: LOW QUALITY PROTEIN: papilin-like	Bombyx mori	#NA
SF21_Tr308_3_[416_-_1387]	#NA	XP_4928587.1	512916239	InvertProt	96	200	8	1	136	735	1	197	2e-70	223	972	271	61.7284	73.8007	PREDICTED: homeobox protein B-H1-like	Bombyx mori	#NA
SF21_Tr3082_4_[932_-_3]_R_Sense)	#NA	XP_4924346.1	512898219	InvertProt	73.3	206	55	0	280	897	12	217	4e-105	309	930	217	66.4516	94.9309	PREDICTED: checkpoint protein HUS1-like isoform X2	Bombyx mori	#NA
SF21_Tr3088_8_[3700_-_2189]_R_Sense)	#NA	XP_4927819.1	512913119	InvertProt	69.21	315	96	1	571	1512	1	315	5e-159	457	1512	315	62.5	100	PREDICTED: exonuclease 3'-5' domain-containing protein 1-like	Bombyx mori	#NA
SF21_Tr3092_6_[2647_-_1670]_R_Sense)	#NA	XP_4929648.1	512920501	InvertProt	79.27	328	66	3	1	978	1	326	4e-158	454	978	488	100.613	67.2131	PREDICTED: GRAM domain-containing protein 1B-like	Bombyx mori	#NA
SF21_Tr3152_5_[3397_-_1817]_R_Sense)	#NA	XP_4926186.1	512906397	InvertProt	57.27	433	184	1	22	1317	69	501	1e-164	481	1581	530	82.1632	81.6981	PREDICTED: ankyrin-2-like	Bombyx mori	#NA
SF21_Tr3166_7_[3741_-_4895]	#NA	XP_4926187.1	512906401	InvertProt	58.79	347	139	2	1	1029	22	368	3e-111	334	1155	388	90.1299	89.433	PREDICTED: transient receptor potential channel pyrexia-like	Bombyx mori	#NA
SF21_Tr3192_8_[5973_-_6452]	#NA	XP_4928886.1	512917436	InvertProt	53.95	152	67	1	28	474	1	152	9e-55	173	480	156	95	97.4359	PREDICTED: uncharacterized protein LOC101736812	Bombyx mori	#NA
SF21_Tr3204_4_[2573_-_2076]_R_Sense)	#NA	XP_4928911.1	512917538	InvertProt	47.11	121	63	2	130	489	26	145	9e-23	91.7	498	145	72.8916	83.4483	PREDICTED: uncharacterized protein LOC101740418	Bombyx mori	#NA
SF21_Tr3217_8_[2698_-_263]_R_Sense)	#NA	XP_4931803.1	512929368	InvertProt	54.91	805	357	11	40	2436	7	789	0	788	2436	789	99.1379	102.028	PREDICTED: serendipity locus protein alpha-like	Bombyx mori	#NA
SF21_Tr322_18_[5100_-_1]_R_Sense)	#NA	XP_4930507.1	512924066	InvertProt	63.46	1270	390	21	55	3642	1	1216	0	1375	5100	1914	74.7059	66.3532	PREDICTED: uncharacterized protein LOC101737962	Bombyx mori	#NA
SF21_Tr323_9_[2522_-_1470]_R_Sense)	#NA	XP_4929190.1	512918674	InvertProt	91.52	342	28	2	10	1032	1	339	0	604	1053	341	97.4359	100.293	PREDICTED: tribbles homolog 2-like	Bombyx mori	#NA
SF21_Tr3248_23_[7804_-_2111]_R_Sense)	#NA	XP_4923066.1	512892975	InvertProt	45.57	1898	989	57	46	5607	10	1680	0	1264	5694	1680	100	112.976	PREDICTED: uncharacterized protein LOC101739573	Bombyx mori	#NA
SF21_Tr3255_3_[1514_-_2659]	#NA	XP_4929778.1	512921016	InvertProt	48.59	284	140	5	310	1143	27	306	5e-80	255	1146	425	74.3455	66.8235	PREDICTED: uncharacterized protein LOC101743554	Bombyx mori	#NA
SF21_Tr3299_5_[4162_-_2024]_R_Sense)	#NA	XP_4930173.1	512922669	InvertProt	47.09	688	361	11	19	2073	5	613	0	654	2139	624	96.4937	110.256	PREDICTED: zinc finger protein 532-like	Bombyx mori	#NA
SF21_Tr3308_5_[199_-_4302]	#NA	XP_4923066.1	512892975	InvertProt	43.99	1355	727	37	46	4014	10	1187	0	877	4104	1680	99.0497	80.6548	PREDICTED: uncharacterized protein LOC101739573	Bombyx mori	#NA
SF21_Tr3318_13_[6541_-_4496]_R_Sense)	#NA	XP_4922793.1	512891883	InvertProt	59.22	640	258	15	16	1926	1	560	6e-178	525	2046	652	93.8416	98.1595	PREDICTED: max-binding protein MNT-like	Bombyx mori	#NA
SF21_Tr3341_9_[5260_-_1835]_R_Sense)	#NA	XP_4927311.1	512911012	InvertProt	62.95	861	307	16	31	2577	1	795	0	992	3426	1011	75.394	85.1632	PREDICTED: testis-expressed sequence 2 protein-like	Bombyx mori	#NA
SF21_Tr3381_1_[36_-_1139]	#NA	XP_4925471.1	512902830	InvertProt	83.73	252	41	1	250	1005	1	249	1e-139	400	1104	249	68.4783	101.205	PREDICTED: DCN1-like protein 4-like isoform X2	Bombyx mori	#NA
SF21_Tr3428_13_[4638_-_946]_R_Sense)	#NA	XP_4922719.1	512891577	InvertProt	71.05	898	254	16	802	3477	57	910	0	1026	3693	919	72.9488	97.7149	PREDICTED: uncharacterized protein LOC101737617	Bombyx mori	#NA
SF21_Tr3478_8_[3812_-_5992]	#NA	XP_4927486.1	512911740	InvertProt	46.74	736	363	10	31	2151	1	726	0	676	2181	972	101.238	75.7202	PREDICTED: uncharacterized protein LOC101740735	Bombyx mori	#NA
SF21_Tr3518_8_[1970_-_453]_R_Sense)	#NA	XP_4930636.1	512924610	InvertProt	31.95	435	215	10	331	1392	9	403	3e-61	209	1518	403	85.9684	107.94	PREDICTED: uncharacterized protein LOC101738314	Bombyx mori	#NA
SF21_Tr3570_7_[3289_-_1724]_R_Sense)	#NA	XP_4930884.1	512925622	InvertProt	73.35	499	133	0	70	1566	272	770	0	797	1566	770	95.5939	64.8052	PREDICTED: acid trehalase-like protein 1-like	Bombyx mori	#NA
SF21_Tr3570_9_[673_-_227]_R_Sense)	#NA	XP_4926218.1	512906526	InvertProt	44.62	130	72	2	55	444	2	129	5e-34	119	447	129	87.2483	100.775	PREDICTED: uncharacterized protein LOC101747117	Bombyx mori	#NA
SF21_Tr3584_1_[321_-_683]	#NA	XP_4926945.1	512909536	InvertProt	42.74	117	62	4	28	363	30	144	3e-18	79	363	158	96.6942	74.0506	PREDICTED: uncharacterized protein LOC101740280	Bombyx mori	#NA
SF21_Tr3587_17_[9168_-_6637]_R_Sense)	#NA	XP_4923980.1	512896732	InvertProt	79.44	744	142	16	334	2532	1	726	0	939	2532	726	88.1517	102.479	PREDICTED: protein abrupt-like	Bombyx mori	#NA
SF21_Tr362_1_[190_-_1002]	#NA	XP_4931930.1	512929873	InvertProt	69.29	254	77	5	52	810	5	245	6e-102	300	813	246	93.7269	103.252	PREDICTED: uncharacterized protein LOC101738500 isoform X2	Bombyx mori	#NA
SF21_Tr3639_9_[3960_-_8492]	#NA	XP_4931676.1	512928832	InvertProt	61.67	1461	531	15	211	4506	767	2193	0	1680	4533	2223	96.6909	65.722	PREDICTED: maternal protein tudor-like	Bombyx mori	#NA
SF21_Tr364_1_[600_-_103]_R_Sense)	#NA	XP_4926537.1	512907820	InvertProt	38.62	145	88	1	1	432	1	145	7e-29	107	498	146	87.3494	99.3151	PREDICTED: uncharacterized protein LOC101742736	Bombyx mori	#NA
SF21_Tr3672_5_[1621_-_1247]_R_Sense)	#NA	XP_4925170.1	512901581	InvertProt	100	84	0	0	373	122	52	135	1e-57	178	375	135	67.2	62.2222	PREDICTED: AP-2 complex subunit mu-like	Bombyx mori	#NA
SF21_Tr3734_3_[1052_-_39]_R_Sense)	#NA	XP_4924878.1	512900383	InvertProt	54.46	336	153	3	1	1008	1	333	7e-137	395	1014	333	99.4083	100.901	PREDICTED: methylosome protein 50-like	Bombyx mori	#NA
SF21_Tr3759_3_[3190_-_2630]_R_Sense)	#NA	XP_4932494.1	512932229	InvertProt	73.22	183	49	0	13	561	1	183	3e-68	209	561	183	97.861	100	PREDICTED: uncharacterized protein LOC101740611	Bombyx mori	#NA
SF21_Tr380_3_[641_-_2620]	#NA	XP_4929640.1	512920469	InvertProt	75.72	663	155	11	10	1980	1	648	0	755	1980	648	100.455	102.315	PREDICTED: uncharacterized protein LOC101735428	Bombyx mori	#NA
SF21_Tr3867_4_[1443_-_1]_R_Sense)	#NA	XP_4925183.1	512901633	InvertProt	60.45	354	139	6	292	1350	32	369	1e-50	181	1443	389	73.5967	91.0026	PREDICTED: WAS/WASL-interacting protein family member 1-like	Bombyx mori	#NA
SF21_Tr3897_3_[1749_-_28]_R_Sense)	#NA	XP_4930604.1	512924473	InvertProt	72.91	502	136	1	181	1686	6	504	0	777	1722	504	87.4564	99.6032	PREDICTED: nucleoporin NDC1-like	Bombyx mori	#NA
SF21_Tr3916_1_[513_-_94]_R_Sense)	#NA	XP_4923387.1	512894266	InvertProt	60.17	118	47	0	64	417	3	120	2e-52	165	420	121	84.2857	97.5207	PREDICTED: ribonuclease P protein subunit rpr2-like isoform X1	Bombyx mori	#NA
SF21_Tr3917_1_[838_-_533]_R_Sense)	#NA	XP_4930590.1	512924418	InvertProt	84.51	71	11	0	94	306	7	77	2e-24	91.3	306	77	69.6078	92.2078	PREDICTED: uncharacterized protein LOC101743133 isoform X1	Bombyx mori	#NA
SF21_Tr3941_1_[62_-_664]	#NA	XP_4930631.1	512924588	InvertProt	54.39	171	75	3	22	525	1	170	9e-47	155	603	171	85.0746	100	PREDICTED: uncharacterized protein C6orf203-like	Bombyx mori	#NA
SF21_Tr3942_3_[160_-_4134]	#NA	XP_4922507.1	512890384	InvertProt	43.96	1274	650	31	313	3942	2	1236	0	791	3975	1242	96.1509	102.576	PREDICTED: uncharacterized protein LOC101738377	Bombyx mori	#NA
SF21_Tr3955_3_[1675_-_197]_R_Sense)	#NA	XP_4929716.1	512920773	InvertProt	56.93	462	199	1	76	1461	23	483	1e-170	493	1479	489	93.712	94.4785	PREDICTED: dolichol kinase-like	Bombyx mori	#NA
SF21_Tr4015_1_[1300_-_482]_R_Sense)	#NA	XP_4932923.1	512933976	InvertProt	66.85	178	56	5	157	681	25	199	1e-75	233	819	231	65.2015	77.0563	PREDICTED: mitochondrial cardiolipin hydrolase-like	Bombyx mori	#NA
SF21_Tr4060_9_[1546_-_200]_R_Sense)	#NA	XP_4924383.1	512898371	InvertProt	69.29	420	129	2	82	1341	71	486	0	546	1347	487	93.5412	86.2423	PREDICTED: uncharacterized protein LOC101746839	Bombyx mori	#NA
SF21_Tr4067_3_[24_-_3680]	#NA	XP_4928019.1	512913950	InvertProt	57.88	1021	427	10	604	3657	12	998	0	1137	3657	998	83.7572	102.305	PREDICTED: tetratricopeptide repeat protein 17-like	Bombyx mori	#NA
SF21_Tr407_1_[317_-_3]_R_Sense)	#NA	XP_4926040.1	512905820	InvertProt	43.02	86	47	4	64	315	22	96	5e-12	61.2	315	122	81.9048	70.4918	PREDICTED: uncharacterized protein LOC101739782	Bombyx mori	#NA
SF21_Tr4075_1_[69_-_632]	#NA	XP_4923166.1	512893378	InvertProt	59.17	120	48	1	55	411	1	120	2e-35	124	564	130	63.8298	92.3077	PREDICTED: uncharacterized protein LOC101743441	Bombyx mori	#NA
SF21_Tr4317_1_[75_-_440]	#NA	XP_4923898.1	512896385	InvertProt	92.55	94	7	0	16	297	44	137	2e-35	122	366	153	77.0492	61.4379	PREDICTED: neurogenic protein big brain-like	Bombyx mori	#NA
SF21_Tr4360_1_[10_-_975]	#NA	XP_4930747.1	512925058	InvertProt	79.2	327	63	6	1	966	139	458	2e-165	473	966	498	101.553	65.6627	PREDICTED: uncharacterized protein LOC101737369	Bombyx mori	#NA
SF21_Tr446_2_[1261_-_2]_R_Sense)	#NA	XP_4930692.1	512924843	InvertProt	53.62	401	175	3	7	1176	1	396	2e-147	428	1260	415	95.4762	96.6265	PREDICTED: DALR anticodon-binding domain-containing protein 3-like	Bombyx mori	#NA
SF21_Tr4627_1_[630_-_1]_R_Sense)	#NA	XP_4926723.1	512908609	InvertProt	32.79	183	121	2	85	627	25	207	1e-33	125	630	292	87.1429	62.6712	PREDICTED: zinc finger protein 728-like	Bombyx mori	#NA
SF21_Tr4645_2_[558_-_1]_R_Sense)	#NA	XP_4923831.1	512896108	InvertProt	30.1	196	102	6	70	552	1	196	5e-18	82	558	224	105.376	87.5	PREDICTED: uncharacterized protein LOC101741343	Bombyx mori	#NA
SF21_Tr4675_1_[4_-_369]	#NA	XP_4928052.1	512914080	InvertProt	40.16	122	71	1	4	363	14	135	3e-23	92	366	175	100	69.7143	PREDICTED: uncharacterized protein LOC101746714	Bombyx mori	#NA
SF21_Tr481_3_[1800_-_2381]	#NA	XP_4923365.1	512894159	InvertProt	52.2	182	82	1	46	576	1	182	2e-53	172	582	182	93.8144	100	PREDICTED: SAYSvFN domain-containing protein 1-like	Bombyx mori	#NA
SF21_Tr517_1_[130_-_561]	#NA	XP_4922630.1	512891125	InvertProt	94.25	87	5	0	166	426	44	130	2e-52	165	432	130	60.4167	66.9231	PREDICTED: cAMP-responsive element-binding protein-like 2-like	Bombyx mori	#NA
SF21_Tr519_1_[602_-_57]_R_Sense)	#NA	XP_4934302.1	512939689	InvertProt	70.27	111	33	0	160	492	14	124	2e-58	182	546	141	60.989	78.7234	PREDICTED: uncharacterized protein LOC101741698	Bombyx mori	#NA
SF21_Tr5252_14_[1469_-_684]_R_Sense)	#NA	XP_4927934.1	512913590	InvertProt	41.27	189	104	6	241	786	2	167	3e-33	122	786	167	72.1374	113.174	PREDICTED: uncharacterized protein LOC101739268 isoform X2	Bombyx mori	#NA
SF21_Tr543_8_[2563_-_767]_R_Sense)	#NA	XP_4928033.1	512914004	InvertProt	43.78	386	206	14	7	1131	1	363	3e-63	222	1797	574	64.4407	67.2474	PREDICTED: nuclear pore complex protein Nup50-like	Bombyx mori	#NA
SF21_Tr5476_5_[1327_-_998]_R_Sense)	#NA	XP_4930540.1	512924197	InvertProt	89.58	96	10	0	43	330	21	116	1e-60	184	330	116	87.2727	82.7586	PREDICTED: uncharacterized protein LOC101735705	Bombyx mori	#NA
SF21_Tr562_2_[66_-_746]	#NA	XP_4932832.1	512933603	InvertProt	48.91	137	63	1	681	292	5	141	1e-41	142	681	154	60.3524	88.961	PREDICTED: probable NADH dehydrogenase ubiquinone 1 alpha subcomplex subunit 12-like	Bombyx mori	#NA
SF21_Tr5624_5_[1533_-_1072]_R_Sense)	#NA	XP_4933990.1	512938375	InvertProt	45.91	159	78	5	1	453	2	155	4e-35	123	462	157	103.247	101.274	PREDICTED: uncharacterized protein LOC101737521, partial	Bombyx mori	#NA
SF21_Tr5641_4_[159_-_1742]	#NA	XP_4930200.1	512922777	InvertProt	68.6	449	137	5	214	1548	70	491	7e-138	417	1584	668	85.0379	67.2156	PREDICTED: uncharacterized protein LOC101735936	Bombyx mori	#NA
SF21_Tr5674_4_[2982_-_3299]	#NA	XP_4927597.1	512912205	InvertProt	63.24	68	25	0	3	206	28	95	1e-29	105	318	95	64.1509	71.5789	PREDICTED: WD repeat-containing protein 35-like	Bombyx mori	#NA
SF21_Tr5688_2_[1062_-_367]_R_Sense)	#NA	XP_4928630.1	512916395	InvertProt	63.43	175	63	1	136	657	2	176	2e-57	183	696	179	75.431	97.7654	PREDICTED: uncharacterized protein LOC101741214	Bombyx mori	#NA
SF21_Tr5696_4_[2388_-_1366]_R_Sense)	#NA	XP_4927309.1	512911004	InvertProt	67.96	334	104	3	31	1023	1	309	9e-166	468	1023	309	97.9472	108.091	PREDICTED: meteorin-like protein-like	Bombyx mori	#NA
SF21_Tr5778_5_[1698_-_172]_R_Sense)	#NA	XP_4929580.1	512920228	InvertProt	42.14	496	282	10	52	1524	1	455	9e-125	375	1527	455	97.446	109.011	PREDICTED: hemicentin-2-like	Bombyx mori	#NA
SF21_Tr5841_2_[668_-_3187]	#NA	XP_4928419.1	512915562	InvertProt	42	531	308	5	130	1722	33	525	2e-115	366	2520	581	63.2143	91.3941	PREDICTED: uncharacterized protein LOC101746992	Bombyx mori	#NA
SF21_Tr5855_4_[3147_-_3728]	#NA	XP_4928070.1	512914150	InvertProt	56.5	177	73	1	64	582	89	265	5e-58	186	582	265	91.2371	66.7925	PREDICTED: uncharacterized protein LOC101737496	Bombyx mori	#NA
SF21_Tr5859_1_[269_-_2269]	#NA	XP_4927545.1	512911983	InvertProt	52.4	626	294	6	88	1953	10	629	0	687	2001	640	93.8531	97.8125	PREDICTED: uncharacterized protein LOC101739130	Bombyx mori	#NA
SF21_Tr594_7_[430_-_5925]	#NA	XP_4927133.1	512910282	InvertProt	78.67	1589	325	25	772	5496	19	1556	0	1678	5496	1556	86.7358	102.121	PREDICTED: arginine-glutamic acid dipeptide repeats protein-like	Bombyx mori	#NA
SF21_Tr5994_7_[2069_-_1491]_R_Sense)	#NA	XP_4927472.1	512911681	InvertProt	63.86	166	57	4	10	498	2	163	5e-66	204	579	193	86.0104	86.0104	PREDICTED: uncharacterized protein LOC101738255 isoform X3	Bombyx mori	#NA
SF21_Tr6029_1_[6_-_704]	#NA	XP_4928199.1	512914666	InvertProt	85.06	154	23	1	1	462	84	236	8e-31	117	699	240	66.0944	64.1667	PREDICTED: uncharacterized protein LOC101739177	Bombyx mori	#NA
SF21_Tr606_3_[608_-_24]_R_Sense)	#NA	XP_4929686.1	512920654	InvertProt	46.67	135	72	2	178	582	2	131	2e-33	119	585	131	69.2308	103.053	PREDICTED: uncharacterized protein LOC101741360	Bombyx mori	#NA
SF21_Tr6091_1_[553_-_3783]	#NA	XP_4933098.1	512934709	InvertProt	39.07	1057	626	26	34	3150	7	992	0	720	3231	1037	98.143	101.929	PREDICTED: uncharacterized protein LOC101747229	Bombyx mori	#NA
SF21_Tr6115_12_[3576_-_1837]_R_Sense)	#NA	XP_4921884.1	512887207	InvertProt	70.21	517	150	11	199	1737	48	549	0	604	1740	550	89.1379	94	PREDICTED: hypoxia-inducible factor 1-alpha-like, partial	Bombyx mori	#NA
SF21_Tr6125_2_[1612_-_2292]	#NA	XP_4925760.1	512904020	InvertProt	37.57	173	88	5	16	474	64	236	8e-29	112	681	254	76.2115	68.1102	PREDICTED: uncharacterized protein LOC101739359	Bombyx mori	#NA
SF21_Tr6173_1_[139_-_729]	#NA	XP_4932016.1	512930236	InvertProt	74.85	167	29	3	1	462	1	166	6e-33	119	591	173	84.7716	96.5318	PREDICTED: putative cyclin-dependent serine/threonine-protein kinase DDB_G0272797/DDB_G0274007-like	Bombyx mori	#NA
SF21_Tr6234_2_[164_-_1102]	#NA	XP_4928678.1	512916594	InvertProt	63.42	298	107	2	1	888	1	298	3e-132	387	939	457	95.2077	65.2079	PREDICTED: adenylate kinase 8-like	Bombyx mori	#NA
SF21_Tr6246_7_[4873_-_3443]_R_Sense)	#NA	XP_4933479.1	512936277	InvertProt	48.69	421	214	10	37	1293	1	391	1e-90	291	1431	610	88.26	69.0164	PREDICTED: uncharacterized protein LOC101744153	Bombyx mori	#NA
SF21_Tr6265_4_[629_-_2068]	#NA	XP_4927687.1	512912559	InvertProt	47.09	378	193	5	283	1395	1	369	4e-113	343	1440	400	78.75	94.5	PREDICTED: uncharacterized protein LOC101739175, partial	Bombyx mori	#NA
SF21_Tr6288_4_[2364_-_5084]	#NA	XP_4927664.1	512912473	InvertProt	46.14	867	462	8	7	2592	8	860	0	627	2721	884	95.5899	98.0769	PREDICTED: chaoptin-like, partial	Bombyx mori	#NA
SF21_Tr6319_4_[2805_-_2407]_R_Sense)	#NA	XP_4933090.1	512934677	InvertProt	54.81	135	58	1	1	396	13	147	5e-48	156	399	192	101.504	70.3125	PREDICTED: craniofacial development protein 2-like	Bombyx mori	#NA
SF21_Tr6342_11_[2066_-_1461]_R_Sense)	#NA	XP_4926945.1	512909536	InvertProt	49.03	155	79	1	139	603	1	154	1e-50	164	606	158	76.7327	98.1013	PREDICTED: uncharacterized protein LOC101740280	Bombyx mori	#NA
SF21_Tr638_2_[152_-_1255]	#NA	XP_4927138.1	512910301	InvertProt	52.11	284	113	10	22	804	4	278	3e-85	266	1104	381	77.1739	74.5407	PREDICTED: collagen alpha-2(I) chain-like	Bombyx mori	#NA
SF21_Tr6394_4_[1844_-_1272]_R_Sense)	#NA	XP_4927702.1	512912620	InvertProt	53.06	147	68	4	133	570	53	185	9e-45	150	573	185	76.9634	79.4595	PREDICTED: uncharacterized protein LOC101742544	Bombyx mori	#NA
SF21_Tr6409_6_[1810_-_386]_R_Sense)	#NA	XP_4927706.1	512912636	InvertProt	62.44	402	146	2	169	1359	13	407	9e-146	428	1425	469	84.6316	85.7143	PREDICTED: uncharacterized protein LOC101743118, partial	Bombyx mori	#NA
SF21_Tr6413_12_[1673_-_1116]_R_Sense)	#NA	XP_4927711.1	512912656	InvertProt	50.75	134	63	2	2	394	78	210	1e-28	109	558	210	72.043	63.8095	PREDICTED: long-chain fatty acid transport protein 4-like	Bombyx mori	#NA
SF21_Tr6441_4_[1715_-_1053]_R_Sense)	#NA	XP_4932934.1	512934026	InvertProt	83.33	222	36	1	1	663	31	252	4e-138	390	663	252	100.452	88.0952	PREDICTED: protein FAM166B-like	Bombyx mori	#NA
SF21_Tr6470_2_[2549_-_1752]_R_Sense)	#NA	XP_4925603.1	512903372	InvertProt	43.46	237	130	5	79	777	24	256	9e-60	193	798	256	89.0977	92.5781	PREDICTED: uncharacterized protein LOC101737815	Bombyx mori	#NA
SF21_Tr6534_2_[799_-_80]_R_Sense)	#NA	XP_4924019.1	512896887	InvertProt	65.64	195	66	1	79	660	2	196	4e-91	270	720	199	81.25	97.9899	PREDICTED: uncharacterized protein LOC101741905 isoform X2	Bombyx mori	#NA
SF21_Tr6548_1_[662_-_1534]	#NA	XP_4933013.1	512934354	InvertProt	56.22	217	95	0	223	873	14	230	9e-60	193	873	230	74.5704	94.3478	PREDICTED: uncharacterized protein LOC101746454	Bombyx mori	#NA
SF21_Tr6579_1_[974_-_1381]	#NA	XP_4921640.1	512885708	InvertProt	72.95	122	33	0	40	405	70	191	2e-63	195	408	192	89.7059	63.5417	PREDICTED: uncharacterized protein LOC101745170	Bombyx mori	#NA
SF21_Tr6602_4_[2148_-_5552]	#NA	XP_4927926.1	512913558	InvertProt	46.7	970	502	20	433	3297	16	945	0	711	3405	946	85.4626	102.537	PREDICTED: myosin-10-like	Bombyx mori	#NA
SF21_Tr6687_3_[1467_-_1]_R_Sense)	#NA	XP_4924653.1	512899471	InvertProt	69.51	492	147	6	1	1467	252	737	0	658	1467	743	100.613	66.218	PREDICTED: MFS-type transporter SLC18B1-like	Bombyx mori	#NA
SF21_Tr6730_7_[2977_-_1334]_R_Sense)	#NA	XP_4929242.1	512918887	InvertProt	56.6	576	173	9	1	1497	1	574	3e-136	412	1644	621	105.109	92.7536	PREDICTED: golgin subfamily A member 1-like	Bombyx mori	#NA
SF21_Tr6743_2_[976_-_509]_R_Sense)	#NA	XP_4926864.1	512909203	InvertProt	33.66	101	66	2	145	444	40	126	4e-08	53.1	468	138	64.7436	73.1884	PREDICTED: alpha-crystallin B chain-like	Bombyx mori	#NA
SF21_Tr6787_1_[228_-_950]	#NA	XP_4931516.1	512928167	InvertProt	62.55	235	88	0	19	723	1	235	3e-115	332	723	235	97.5104	100	PREDICTED: uncharacterized protein LOC101742806	Bombyx mori	#NA
SF21_Tr6805_4_[391_-_2823]	#NA	XP_4921957.1	512887646	InvertProt	68.02	813	252	7	16	2430	1	811	0	987	2433	812	100.247	100.123	PREDICTED: uncharacterized protein LOC101741471	Bombyx mori	#NA
SF21_Tr6807_1_[90_-_1271]	#NA	XP_4922271.1	512889411	InvertProt	38.99	318	193	9	1	951	1	305	2e-69	227	1182	390	80.7107	81.5385	PREDICTED: zinc finger and BTB domain-containing protein 41-like	Bombyx mori	#NA
SF21_Tr6809_1_[31_-_672]	#NA	XP_4922259.1	512889364	InvertProt	67.63	207	67	0	1	621	1	207	4e-101	295	642	207	96.729	100	PREDICTED: uncharacterized protein LOC101742918	Bombyx mori	#NA
SF21_Tr6824_1_[1199_-_1639]	#NA	XP_4929256.1	512918948	InvertProt	90	90	9	0	49	318	1	90	5e-59	182	441	136	61.2245	66.1765	PREDICTED: uncharacterized protein LOC101737071	Bombyx mori	#NA
SF21_Tr6826_4_[1847_-_1497]_R_Sense)	#NA	XP_4929256.1	512918948	InvertProt	70.83	96	28	0	315	28	38	133	6e-33	115	351	136	82.0513	70.5882	PREDICTED: uncharacterized protein LOC101737071	Bombyx mori	#NA
SF21_Tr684_1_[99_-_878]	#NA	XP_4930934.1	512925827	InvertProt	54.86	257	109	3	31	780	1	253	2e-98	291	780	253	98.8462	101.581	PREDICTED: protein FAM210A-like	Bombyx mori	#NA
SF21_Tr6862_3_[1045_-_524]_R_Sense)	#NA	XP_4924426.1	512898553	InvertProt	55.21	163	69	4	7	483	70	228	5e-44	149	522	230	93.6782	70.8696	PREDICTED: uncharacterized protein LOC101742335	Bombyx mori	#NA
SF21_Tr6877_9_[1257_-_799]_R_Sense)	#NA	XP_4933604.1	512936787	InvertProt	36.09	133	84	1	10	405	1	133	3e-18	80.9	459	193	86.9281	68.9119	PREDICTED: uncharacterized protein LOC101742283	Bombyx mori	#NA
SF21_Tr6908_2_[1504_-_29]_R_Sense)	#NA	XP_4924907.1	512900499	InvertProt	39.06	384	233	4	283	1431	5	378	1e-93	294	1476	429	78.0488	89.5105	PREDICTED: zinc finger protein 616-like isoform X2	Bombyx mori	#NA
SF21_Tr6943_15_[917_-_432]_R_Sense)	#NA	XP_4930801.1	512925285	InvertProt	62.96	135	41	5	484	107	75	208	6e-12	64.7	486	208	83.3333	64.9038	PREDICTED: max dimerization protein 4-like	Bombyx mori	#NA
SF21_Tr6943_2_[203_-_814]	#NA	XP_4930801.1	512925285	InvertProt	68.59	191	51	5	64	609	19	208	3e-46	155	612	208	93.6275	91.8269	PREDICTED: max dimerization protein 4-like	Bombyx mori	#NA
SF21_Tr6948_13_[4787_-_8155]	#NA	XP_4932808.1	512933509	InvertProt	64.22	805	276	16	520	2898	1	751	0	634	3369	1008	71.683	79.8611	PREDICTED: flocculation protein FLO11-like	Bombyx mori	#NA
SF21_Tr6955_9_[1132_-_590]_R_Sense)	#NA	XP_4928656.1	512916502	InvertProt	60.73	191	65	3	543	1	10	195	3e-77	234	543	236	105.525	80.9322	PREDICTED: tenascin-like, partial	Bombyx mori	#NA
SF21_Tr6960_2_[12_-_1484]	#NA	XP_4930616.1	512924524	InvertProt	30.72	485	305	16	1	1362	1	447	3e-44	165	1473	462	98.778	104.978	PREDICTED: trans-Golgi network integral membrane protein 2-like	Bombyx mori	#NA
SF21_Tr6962_1_[2243_-_2926]	#NA	XP_4928182.1	512914599	InvertProt	36.56	186	103	6	7	519	1	175	6e-22	92.4	684	179	81.5789	103.911	PREDICTED: uncharacterized protein LOC101736936	Bombyx mori	#NA
SF21_Tr6967_17_[446_-_24]_R_Sense)	#NA	XP_4922712.1	512891551	InvertProt	70.71	140	41	0	4	423	83	222	4e-71	216	423	222	99.2908	63.0631	PREDICTED: uncharacterized protein LOC101736646	Bombyx mori	#NA
SF21_Tr699_2_[159_-_2723]	#NA	XP_4925757.1	512904009	InvertProt	82.14	627	92	2	1	1821	1	624	0	889	2565	630	73.3333	99.5238	PREDICTED: integrator complex subunit 1-like	Bombyx mori	#NA
SF21_Tr6998_8_[3140_-_1110]_R_Sense)	#NA	XP_4925156.1	512901524	InvertProt	70.2	557	162	2	1	1659	1	557	0	688	2031	563	82.2747	98.9343	PREDICTED: conserved oligomeric Golgi complex subunit 7-like	Bombyx mori	#NA
SF21_Tr7042_5_[1974_-_193]_R_Sense)	#NA	XP_4933224.1	512935233	InvertProt	43.77	393	218	5	295	1464	51	408	6e-100	315	1782	468	66.1616	83.9744	PREDICTED: uncharacterized protein LOC101744728	Bombyx mori	#NA
SF21_Tr7176_1_[763_-_53]_R_Sense)	#NA	XP_4928454.1	512915705	InvertProt	48.66	187	95	4	109	666	1	179	1e-46	157	711	215	78.903	86.9767	PREDICTED: uncharacterized protein LOC101740927	Bombyx mori	#NA
SF21_Tr7311_1_[1772_-_2353]	#NA	XP_4928970.1	512917774	InvertProt	78.92	166	34	4	497	3	1	161	2e-81	243	582	173	85.567	95.9538	PREDICTED: uncharacterized protein LOC101736449	Bombyx mori	#NA
SF21_Tr7382_6_[3713_-_2094]_R_Sense)	#NA	XP_4932745.1	512933252	InvertProt	78.1	420	92	1	7	1266	1	416	0	588	1620	417	77.7778	100.719	PREDICTED: uncharacterized protein LOC101746313	Bombyx mori	#NA
SF21_Tr740_5_[1309_-_65]_R_Sense)	#NA	XP_4923131.1	512893234	InvertProt	40.44	413	238	5	25	1239	1	411	6e-89	279	1245	412	99.5181	100.243	PREDICTED: uncharacterized protein LOC101738649	Bombyx mori	#NA
SF21_Tr7563_2_[496_-_1440]	#NA	XP_4927278.1	512910875	InvertProt	49.45	271	120	6	184	945	5	245	5e-83	254	945	248	86.0317	109.274	PREDICTED: uncharacterized protein LOC101741107	Bombyx mori	#NA
SF21_Tr7587_2_[113_-_685]	#NA	XP_4927681.1	512912543	InvertProt	30.08	123	85	2	61	426	27	148	4e-13	68.6	573	191	64.3979	64.3979	PREDICTED: uncharacterized protein LOC101738215	Bombyx mori	#NA
SF21_Tr7704_5_[1230_-_376]_R_Sense)	#NA	XP_4934207.1	512939300	InvertProt	45.35	172	94	2	1	516	100	269	3e-29	115	855	270	60.3509	63.7037	PREDICTED: uncharacterized protein LOC101745893, partial	Bombyx mori	#NA
SF21_Tr7770_1_[12_-_662]	#NA	XP_4926723.1	512908609	InvertProt	32.02	178	119	2	536	9	2	178	7e-28	110	651	292	82.0276	60.9589	PREDICTED: zinc finger protein 728-like	Bombyx mori	#NA
SF21_Tr7813_3_[1920_-_1003]_R_Sense)	#NA	XP_4922267.1	512889390	InvertProt	46.52	230	120	3	208	888	38	261	5e-74	231	918	263	75.1634	87.4525	PREDICTED: zinc finger protein 62-like	Bombyx mori	#NA
SF21_Tr7906_1_[359_-_1429]	#NA	XP_4930196.1	512922761	InvertProt	77.97	345	76	2	4	1038	42	384	0	513	1071	384	96.6387	89.8438	PREDICTED: mono ADP-ribose polymerase PARP16-like `	Bombyx mori	#NA
SF21_Tr7930_1_[54_-_488]	#NA	XP_4934242.1	512939446	InvertProt	60.19	103	41	0	94	402	3	105	5e-39	131	435	113	71.0345	91.1504	PREDICTED: uncharacterized protein LOC101742238, partial	Bombyx mori	#NA
SF21_Tr7971_2_[1482_-_796]_R_Sense)	#NA	XP_4928052.1	512914080	InvertProt	38.27	162	96	2	88	561	10	171	2e-29	111	687	175	70.7424	92.5714	PREDICTED: uncharacterized protein LOC101746714	Bombyx mori	#NA
SF21_Tr7973_1_[151_-_555]	#NA	XP_4926492.1	512907635	InvertProt	52.8	125	59	0	22	396	6	130	6e-37	126	405	133	92.5926	93.985	PREDICTED: uncharacterized protein LOC101746705 isoform X1	Bombyx mori	#NA
SF21_Tr801_2_[709_-_203]_R_Sense)	#NA	XP_4924863.1	512900323	InvertProt	55.65	115	48	1	413	78	7	121	3e-28	105	507	121	68.0473	95.0413	PREDICTED: uncharacterized protein LOC101742586	Bombyx mori	#NA
SF21_Tr8018_2_[1944_-_715]_R_Sense)	#NA	XP_4923566.1	512894996	InvertProt	63.76	356	129	0	163	1230	36	391	2e-166	476	1230	404	86.8293	88.1188	PREDICTED: transmembrane protein 135-like	Bombyx mori	#NA
SF21_Tr8021_10_[4521_-_3451]_R_Sense)	#NA	XP_4931791.1	512929315	InvertProt	53.05	328	152	7	64	1041	8	322	4e-91	279	1071	323	91.8768	101.548	PREDICTED: uncharacterized protein LOC101739611	Bombyx mori	#NA
SF21_Tr8022_11_[2091_-_13]_R_Sense)	#NA	XP_4931792.1	512929319	InvertProt	37.52	717	417	20	10	2067	1	668	4e-135	416	2079	668	103.463	107.335	PREDICTED: uncharacterized protein LOC101739753	Bombyx mori	#NA
SF21_Tr807_6_[855_-_1]_R_Sense)	#NA	XP_4926964.1	512909614	InvertProt	59.26	243	99	3	43	771	4	185	3e-57	188	855	278	85.2632	87.4101	PREDICTED: uncharacterized protein LOC101743642	Bombyx mori	#NA
SF21_Tr8079_10_[4809_-_3754]_R_Sense)	#NA	XP_4926819.1	512909017	InvertProt	83.62	354	56	7	1	1056	59	401	9e-123	362	1056	401	100.568	88.2793	PREDICTED: protein pangolin, isoforms A/H/I-like	Bombyx mori	#NA
SF21_Tr8145_5_[1378_-_200]_R_Sense)	#NA	XP_4926705.1	512908534	InvertProt	44.71	340	161	6	193	1131	1	332	9e-92	283	1179	338	86.514	100.592	PREDICTED: zinc finger protein Xfin-like isoform X2	Bombyx mori	#NA
SF21_Tr8146_3_[4100_-_2886]_R_Sense)	#NA	XP_4926704.1	512908530	InvertProt	34.5	400	247	9	55	1209	7	393	1e-60	204	1215	394	98.7654	101.523	PREDICTED: zinc finger protein Xfin-like isoform X1	Bombyx mori	#NA
SF21_Tr8171_8_[1930_-_11178]	#NA	XP_4928107.1	512914297	InvertProt	42.27	3175	1731	63	1	9219	1	2866	0	2131	9249	2867	102.984	110.743	PREDICTED: LOW QUALITY PROTEIN: centromere-associated protein E-like	Bombyx mori	#NA
SF21_Tr8365_7_[557_-_2365]	#NA	XP_4926500.1	512907667	InvertProt	84.22	545	83	8	175	1800	1	535	0	810	1809	535	90.3814	101.869	PREDICTED: single-minded homolog 1-like	Bombyx mori	#NA
SF21_Tr8459_6_[1248_-_1646]	#NA	XP_4924779.1	512899976	InvertProt	32.94	85	51	3	91	327	1	79	4e-07	48.9	399	94	63.9098	90.4255	PREDICTED: uncharacterized protein LOC101738698, partial	Bombyx mori	#NA
SF21_Tr8492_1_[436_-_2160]	#NA	XP_4925535.1	512903096	InvertProt	39.03	538	307	17	37	1587	33	533	7e-99	314	1725	551	93.5652	97.6407	PREDICTED: MATH and LRR domain-containing protein PFE0570w-like isoform X1	Bombyx mori	#NA
SF21_Tr8528_20_[973_-_2]_R_Sense)	#NA	XP_4932324.1	512931523	InvertProt	54.09	257	117	1	205	972	32	288	4e-85	263	972	351	79.321	73.2194	PREDICTED: uncharacterized protein LOC101745350	Bombyx mori	#NA
SF21_Tr8589_2_[256_-_1026]	#NA	XP_4924123.1	512897316	InvertProt	73.64	258	62	6	13	768	1	256	4e-104	306	771	256	100.389	100.781	PREDICTED: BMP and activin membrane-bound inhibitor homolog	Bombyx mori	#NA
SF21_Tr860_4_[1724_-_5569]	#NA	XP_4928106.1	512914293	InvertProt	49.88	1277	624	19	16	3798	1	1217	0	1146	3846	1230	99.61	103.821	PREDICTED: gem-associated protein 5-like	Bombyx mori	#NA
SF21_Tr8622_6_[3052_-_2603]_R_Sense)	#NA	XP_4934130.1	512938968	InvertProt	44.95	109	60	1	413	87	7	114	4e-25	96.3	450	118	72.6667	92.3729	PREDICTED: uncharacterized protein LOC101742041, partial	Bombyx mori	#NA
SF21_Tr8628_1_[158_-_1816]	#NA	XP_4922036.1	512888119	InvertProt	50.62	563	260	16	7	1641	1	537	0	548	1659	543	101.808	103.683	PREDICTED: zinc finger protein 567-like	Bombyx mori	#NA
SF21_Tr8771_1_[4_-_1749]	#NA	XP_4925986.1	512905604	InvertProt	30.99	584	397	10	10	1743	7	581	8e-103	326	1746	585	100.344	99.8291	PREDICTED: uncharacterized protein LOC101743259	Bombyx mori	#NA
SF21_Tr8792_1_[67_-_816]	#NA	XP_4934339.1	512939839	InvertProt	91.41	163	14	0	103	591	1	163	5e-103	299	750	163	65.2	100	PREDICTED: ankyrin repeat and FYVE domain-containing protein 1-like, partial	Bombyx mori	#NA
SF21_Tr8844_5_[943_-_155]_R_Sense)	#NA	XP_4930471.1	512923922	InvertProt	42.94	170	95	3	178	681	19	176	1e-26	105	789	180	64.6388	94.4444	PREDICTED: uncharacterized protein LOC101744282	Bombyx mori	#NA
SF21_Tr8884_5_[4119_-_1945]_R_Sense)	#NA	XP_4926725.1	512908617	InvertProt	79.96	489	98	1	700	2166	10	497	0	870	2175	497	67.4483	98.3903	PREDICTED: zinc finger protein 585A-like	Bombyx mori	#NA
SF21_Tr8885_4_[2803_-_827]_R_Sense)	#NA	XP_4926690.1	512908471	InvertProt	38.55	594	357	14	1	1758	1	564	1e-107	340	1977	568	90.1366	104.577	PREDICTED: zinc finger protein 184-like	Bombyx mori	#NA
SF21_Tr8887_5_[1960_-_353]_R_Sense)	#NA	XP_4926690.1	512908471	InvertProt	42.52	515	290	5	1	1527	1	507	3e-131	397	1608	568	96.0821	90.669	PREDICTED: zinc finger protein 184-like	Bombyx mori	#NA
SF21_Tr8889_5_[1728_-_1]_R_Sense)	#NA	XP_4926690.1	512908471	InvertProt	47.4	576	295	6	1	1704	1	564	1e-168	494	1728	568	100	101.408	PREDICTED: zinc finger protein 184-like	Bombyx mori	#NA
SF21_Tr8890_5_[2137_-_536]_R_Sense)	#NA	XP_4926690.1	512908471	InvertProt	38.36	537	327	10	1	1599	1	519	2e-98	312	1602	568	100.562	94.5423	PREDICTED: zinc finger protein 184-like	Bombyx mori	#NA
SF21_Tr8897_4_[2459_-_3283]	#NA	XP_4923413.1	512894369	InvertProt	43.5	177	96	5	292	810	8	178	1e-38	139	825	256	64.3636	69.1406	PREDICTED: uncharacterized protein LOC101738731	Bombyx mori	#NA
SF21_Tr8897_6_[3862_-_4728]	#NA	XP_4923617.1	512895212	InvertProt	57.33	232	98	1	175	867	4	235	9e-95	286	867	335	80.2768	69.2537	PREDICTED: uncharacterized protein LOC101740044	Bombyx mori	#NA
SF21_Tr898_2_[82_-_2481]	#NA	XP_4928772.1	512916973	InvertProt	59.55	618	234	11	580	2385	14	579	0	612	2400	751	77.25	82.2903	PREDICTED: probable ATP-dependent RNA helicase CG8611-like	Bombyx mori	#NA
SF21_Tr8986_4_[1812_-_1]_R_Sense)	#NA	XP_4929778.1	512921016	InvertProt	63.27	373	137	0	145	1263	24	396	4e-157	461	1812	425	61.755	87.7647	PREDICTED: uncharacterized protein LOC101743554	Bombyx mori	#NA
SF21_Tr901_1_[28_-_933]	#NA	XP_4928702.1	512916693	InvertProt	60.09	218	87	1	184	837	99	315	6e-76	238	906	315	72.1854	69.2063	PREDICTED: U7 snRNA-associated Sm-like protein LSm11-like	Bombyx mori	#NA
SF21_Tr906_1_[98_-_460]	#NA	XP_4933446.1	512936138	InvertProt	80	105	21	0	49	363	2	106	5e-60	183	363	106	86.7769	99.0566	PREDICTED: uncharacterized protein LOC101738506	Bombyx mori	#NA
SF21_Tr9068_2_[23_-_1144]	#NA	XP_4924187.1	512897576	InvertProt	52.89	346	161	3	82	1113	130	471	2e-108	329	1122	471	92.5134	73.4607	PREDICTED: serine/threonine-protein kinase ULK3-like	Bombyx mori	#NA
SF21_Tr924_12_[2103_-_1]_R_Sense)	#NA	XP_4930319.1	512923292	InvertProt	68.79	644	196	5	1	1917	1	644	0	778	2103	1040	91.8688	61.9231	PREDICTED: tudor domain-containing protein 7-like	Bombyx mori	#NA
SF21_Tr9263_1_[467_-_985]	#NA	XP_4930686.1	512924819	InvertProt	67.05	173	57	0	1	519	103	275	2e-84	253	519	276	100	62.6812	PREDICTED: SRR1-like protein-like	Bombyx mori	#NA
SF21_Tr9277_1_[4_-_345]	#NA	XP_4933617.1	512936836	InvertProt	39.81	108	61	1	19	330	1	108	5e-18	76.6	342	108	94.7368	100	PREDICTED: uncharacterized protein LOC101744437	Bombyx mori	#NA
SF21_Tr9342_2_[850_-_161]_R_Sense)	#NA	XP_4933187.1	512935082	InvertProt	53.85	208	89	7	659	57	11	207	2e-57	184	690	207	90.4348	100.483	PREDICTED: uncharacterized protein LOC101738771	Bombyx mori	#NA
SF21_Tr9362_6_[721_-_368]_R_Sense)	#NA	XP_4933998.1	512938409	InvertProt	37.78	90	51	2	85	339	1	89	1e-10	58.5	354	127	76.2712	70.8661	PREDICTED: piggyBac transposable element-derived protein 1-like	Bombyx mori	#NA
SF21_Tr9417_3_[429_-_1]_R_Sense)	#NA	XP_4932684.1	512933006	InvertProt	72.16	97	27	1	106	396	9	104	1e-47	152	429	104	67.8322	93.2692	PREDICTED: uncharacterized protein LOC101737658 isoform X2	Bombyx mori	#NA
SF21_Tr9537_6_[7524_-_5821]_R_Sense)	#NA	XP_4931822.1	512929443	InvertProt	73	574	146	8	1	1695	330	881	0	661	1704	883	101.056	65.0057	PREDICTED: ATPase family AAA domain-containing protein 2B-like	Bombyx mori	#NA
SF21_Tr9617_1_[4_-_1425]	#NA	XP_4933349.1	512935744	InvertProt	58.86	316	128	10	448	1389	1	297	5e-96	300	1422	452	66.6667	69.9115	PREDICTED: uncharacterized protein LOC101744390	Bombyx mori	#NA
SF21_Tr9700_2_[692_-_3]_R_Sense)	#NA	XP_4930663.1	512924716	InvertProt	38.99	218	126	5	1	633	22	235	6e-17	81.3	690	266	94.7826	81.9549	PREDICTED: uncharacterized protein LOC101744095	Bombyx mori	#NA
SF21_Tr9719_14_[5070_-_1609]_R_Sense)	#NA	XP_4923189.1	512893469	InvertProt	76.87	696	158	10	1384	3462	362	1038	0	1033	3462	1038	60.312	67.052	PREDICTED: mitogen-activated protein kinase kinase kinase kinase 5-like	Bombyx mori	#NA
SF21_Tr9894_4_[6433_-_4949]_R_Sense)	#NA	XP_4924907.1	512900499	InvertProt	52.36	466	218	9	85	1470	4	421	1e-168	486	1485	429	94.1414	108.625	PREDICTED: zinc finger protein 616-like isoform X2	Bombyx mori	#NA
SF21_Tr9904_1_[356_-_1027]	#NA	XP_4928052.1	512914080	InvertProt	40.62	160	89	2	64	525	10	169	1e-32	119	672	175	71.4286	91.4286	PREDICTED: uncharacterized protein LOC101746714	Bombyx mori	#NA
SF21_Tr9919_1_[409_-_1059]	#NA	XP_4921520.1	512884967	InvertProt	40.69	145	75	3	91	492	1	144	4e-23	96.3	651	217	66.8203	66.8203	PREDICTED: putative nuclease HARBI1-like, partial	Bombyx mori	#NA
SF21_Tr11677_3_[372_-_1502]	Q1HQ07	#NA	NA	InsectProt	76.56	320	74	4	10	966	3	311	6e-168	473	1131	311	84.8806	102.894	1110059p08rik-like protein (Uncharacterized protein) (Vta1) LOC732946	Bombyx mori (Silk moth)	#NA
SF21_Tr19607_1_[378_-_761]	Q1HPU5	#NA	NA	InsectProt	96.83	126	4	0	7	384	1	126	7e-87	249	384	126	98.4375	100	14 kDa subunit splicing factor 3b (CG13298-like protein)	Bombyx mori (Silk moth)	GO:0000166 ; GO:0003676
SF21_Tr2261_3_[2480_-_1671]_R_Sense)	Q1HPT4	#NA	NA	InsectProt	96.95	262	8	0	25	810	1	262	7e-180	496	810	262	97.037	100	14-3-3 epsilon (14-3-3 epsilon protein) (Tyrosine 3-monooxygenase/tryptophan 5-monooxygenase activation protein epsilon polypeptide)	Bombyx mori (Silk moth)	GO:0004497 ; GO:0019904
SF21_Tr5216_10_[9696_-_10445]	Q2F637	#NA	NA	InsectProt	99.58	239	1	0	34	750	9	247	3e-170	470	750	247	95.6	96.7611	14-3-3 protein zeta 14-3-3zeta	Bombyx mori (Silk moth)	GO:0005737 ; GO:0019904
SF21_Tr265_7_[4284_-_430]_R_Sense)	Q8T0X1	#NA	NA	InsectProt	54.41	1292	539	10	73	3798	5	1295	0	1366	3855	1295	100.545	99.7683	18 wheeler (Uncharacterized protein) Bm18w 18w	Bombyx mori (Silk moth)	GO:0004888 ; GO:0007165 ; GO:0031224 ; GO:0045087
SF21_Tr3770_3_[812_-_144]_R_Sense)	A8D0B7	#NA	NA	InsectProt	79.28	222	46	0	1	666	1	222	1e-133	376	669	223	99.5516	99.5516	1-Cys peroxiredoxin (Uncharacterized protein) Prx LOC692792	Bombyx mori (Silk moth)	GO:0016209 ; GO:0016491 ; GO:0045454 ; GO:0051920 ; GO:0055114
SF21_Tr21996_3_[210_-_1457]	Q1HQC6	#NA	NA	InsectProt	99.04	415	4	0	4	1248	1	415	0	784	1248	415	99.7596	100	26S protease regulatory subunit 6B	Bombyx mori (Silk moth)	GO:0000166 ; GO:0005524 ; GO:0005737 ; GO:0008233 ; GO:0016787 ; GO:0017111 ; GO:0030163
SF21_Tr12047_4_[1996_-_1010]_R_Sense)	Q2F5N7	#NA	NA	InsectProt	97.87	282	6	0	88	933	30	311	0	554	987	311	85.7143	90.6752	26S proteasome non-ATPase regulatory subunit 14	Bombyx mori (Silk moth)	GO:0000502
SF21_Tr22840_2_[40_-_810]	Q8T113	#NA	NA	InsectProt	53.45	232	108	1	1	696	1	225	1e-86	258	771	227	90.2724	102.203	27 kDa glycoprotein (P27K)	Bombyx mori (Silk moth)	GO:0005576
SF21_Tr23368_1_[86_-_955]	Q8T113	#NA	NA	InsectProt	40.4	198	118	2	172	765	30	219	5e-48	161	870	227	68.2759	87.2247	27 kDa glycoprotein (P27K)	Bombyx mori (Silk moth)	GO:0005576
SF21_Tr18428_1_[499_-_1842]	H9B451	#NA	NA	InsectProt	45.87	412	222	2	37	1269	8	418	1e-118	354	1344	420	91.9643	98.0952	30K protein 18	Bombyx mori (Silk moth)	#NA
SF21_Tr3241_2_[210_-_2717]	A5A799	#NA	NA	InsectProt	89.5	838	84	3	1	2502	1	837	0	1280	2508	839	100.239	99.8808	3-hydroxy-3-methylglutaryl-CoA reductase (EC 1.1.1.34) HMG-R_Bm	Bombyx mori (Silk moth)	GO:0004420 ; GO:0008299 ; GO:0015936 ; GO:0016021 ; GO:0016491 ; GO:0016616 ; GO:0050661 ; GO:0050662 ; GO:0055114
SF21_Tr23483_1_[396_-_1811]	A5A798	#NA	NA	InsectProt	88.13	455	54	0	31	1395	1	455	0	830	1416	456	96.3983	99.7807	3-hydroxy-3-methylglutaryl-CoA synthase (EC 2.3.3.10) (Uncharacterized protein) HMG-S_Bm Hmg-s	Bombyx mori (Silk moth)	GO:0003824 ; GO:0004421 ; GO:0008152 ; GO:0008299 ; GO:0008415 ; GO:0016740
SF21_Tr3732_1_[319_-_1083]	Q1HPX9	#NA	NA	InsectProt	85.88	255	36	0	1	765	1	255	4e-158	440	765	255	100	100	3-hydroxyacyl-CoA dehydrogenase (Uncharacterized protein) LOC732961	Bombyx mori (Silk moth)	GO:0005488 ; GO:0008152 ; GO:0016491 ; GO:0055114
SF21_Tr17375_1_[186_-_1115]	E9NYX5	#NA	NA	InsectProt	86.67	285	38	0	76	930	1	285	3e-179	498	930	310	91.9355	91.9355	3-hydroxyacyl-CoA dehydrogenase 3HCD	Bombyx mori (Silk moth)	GO:0003857 ; GO:0005488 ; GO:0006631 ; GO:0016491 ; GO:0050662 ; GO:0055114 ; GO:0070403
SF21_Tr9266_4_[2484_-_3779]	H9JB39	#NA	NA	InsectProt	79.75	395	80	0	112	1296	40	434	0	620	1296	435	91.4352	90.8046	3-oxoacyl-[acyl-carrier-protein] synthase	Bombyx mori (Silk moth)	#NA
SF21_Tr11465_2_[380_-_859]	Q5UAM9	#NA	NA	InsectProt	99.1	111	1	0	107	439	30	140	5e-52	164	480	151	69.375	73.5099	40S ribosomal protein S14 RpS14	Bombyx mori (Silk moth)	GO:0003674 ; GO:0003735 ; GO:0005575 ; GO:0005622 ; GO:0005840 ; GO:0006412 ; GO:0008150 ; GO:0030529
SF21_Tr9627_1_[14_-_400]	Q6PUF7	#NA	NA	InsectProt	98.25	114	2	0	1	342	8	121	2e-77	226	387	132	88.3721	86.3636	40S ribosomal protein S24 RpS24	Bombyx mori (Silk moth)	GO:0000166 ; GO:0003735 ; GO:0005622 ; GO:0005840 ; GO:0006412 ; GO:0030529
SF21_Tr11469_2_[487_-_1173]	Q64FN2	#NA	NA	InsectProt	77.13	188	40	4	133	687	81	263	4e-84	252	687	263	82.0961	71.4829	40S ribosomal protein S3a	Bombyx mori (Silk moth)	GO:0003735 ; GO:0005622 ; GO:0005737 ; GO:0005840 ; GO:0006412 ; GO:0030529
SF21_Tr7314_1_[620_-_1234]	H9JMW4	#NA	NA	InsectProt	96.57	175	6	0	25	549	49	223	3e-123	349	615	245	85.3659	71.4286	40S ribosomal protein S4 RpS4	Bombyx mori (Silk moth)	#NA
SF21_Tr7314_3_[1093_-_482]_R_Sense)	H9JMW4	#NA	NA	InsectProt	96	150	6	0	450	1	49	198	1e-105	300	612	245	73.5294	61.2245	40S ribosomal protein S4 RpS4	Bombyx mori (Silk moth)	#NA
SF21_Tr11545_4_[829_-_248]_R_Sense)	Q5UAN6	#NA	NA	InsectProt	50.65	154	74	4	43	498	52	201	8e-33	118	582	208	79.3814	74.0385	40S ribosomal protein S8 RpS8	Bombyx mori (Silk moth)	GO:0003735 ; GO:0005622 ; GO:0005840 ; GO:0006412 ; GO:0030529
SF21_Tr13880_3_[488_-_1207]	H9JPL2	#NA	NA	InsectProt	95.91	171	7	0	105	617	7	177	4e-121	343	720	177	71.25	96.6102	60S ribosomal protein L18a RpL18A	Bombyx mori (Silk moth)	#NA
SF21_Tr11443_4_[1206_-_313]_R_Sense)	O76190	#NA	NA	InsectProt	85.82	261	36	3	46	825	41	297	3e-154	434	894	299	87.5839	87.291	60S ribosomal protein L5 RpL5	Bombyx mori (Silk moth)	GO:0003723 ; GO:0003735 ; GO:0005622 ; GO:0005737 ; GO:0005840 ; GO:0006412 ; GO:0008097 ; GO:0019843 ; GO:0030529
SF21_Tr3469_3_[826_-_269]_R_Sense)	Q1HPZ7	#NA	NA	InsectProt	84.92	179	27	0	22	558	1	179	1e-95	276	558	179	96.2366	100	60S ribosomal protein L7/l12 (Uncharacterized protein) mRpL12	Bombyx mori (Silk moth)	GO:0003735 ; GO:0005622 ; GO:0005840 ; GO:0006412
SF21_Tr11705_16_[597_-_52]_R_Sense)	H9ISA0	#NA	NA	InsectProt	95	180	9	0	7	546	1	180	2e-127	356	546	180	98.9011	100	60S ribosome subunit biogenesis protein NIP7 homolog Bmo.801	Bombyx mori (Silk moth)	#NA
SF21_Tr8912_8_[3015_-_1090]_R_Sense)	H9J2I0	#NA	NA	InsectProt	89.15	599	35	1	220	1926	214	812	0	1051	1926	812	93.3022	73.7685	6-phosphofructokinase (EC 2.7.1.11) (Phosphohexokinase)	Bombyx mori (Silk moth)	#NA
SF21_Tr6396_3_[1279_-_2772]	Q1HPX8	#NA	NA	InsectProt	86.85	479	63	0	58	1494	5	483	0	869	1494	483	96.1847	99.1718	6-phosphogluconate dehydrogenase, decarboxylating (EC 1.1.1.44)	Bombyx mori (Silk moth)	GO:0004616 ; GO:0005488 ; GO:0006098 ; GO:0016491 ; GO:0050661 ; GO:0050662 ; GO:0055114
SF21_Tr3760_2_[654_-_139]_R_Sense)	Q2F6C9	#NA	NA	InsectProt	79.27	164	34	0	25	516	4	167	2e-96	277	516	167	95.3488	98.2036	6-pyruvoyltetrahydropterin synthase (Uncharacterized protein) Pts	Bombyx mori (Silk moth)	GO:0003874 ; GO:0006729 ; GO:0046872
SF21_Tr23014_4_[2027_-_105]_R_Sense)	F6LXF5	#NA	NA	InsectProt	73.59	640	167	2	10	1923	1	640	0	870	1923	640	99.844	100	71 kDa protein	Bombyx mori (Silk moth)	#NA
SF21_Tr1675_12_[2344_-_152]_R_Sense)	Q9BLC5	#NA	NA	InsectProt	98.19	442	8	0	868	2193	275	716	0	815	2193	716	60.4651	61.7318	90-kDa heat shock protein (Uncharacterized protein) hsp90 Hsp90	Bombyx mori (Silk moth)	GO:0005524 ; GO:0005737 ; GO:0006457 ; GO:0006950 ; GO:0051082
SF21_Tr17096_2_[418_-_1332]	Q1HQ67	#NA	NA	InsectProt	79.26	299	62	0	16	912	6	304	6e-169	477	915	434	98.0328	68.894	AAA family ATPase (Uncharacterized protein) LOC732909	Bombyx mori (Silk moth)	GO:0000166 ; GO:0005524 ; GO:0017111
SF21_Tr12905_1_[352_-_1905]	A5A797	#NA	NA	InsectProt	88.59	377	43	1	139	1269	1	376	0	606	1554	376	72.7799	100.266	Acetoacetyl-CoA thiolase (EC 2.3.1.9) AACT_Bm	Bombyx mori (Silk moth)	GO:0003824 ; GO:0003985 ; GO:0008152 ; GO:0008415 ; GO:0016740 ; GO:0016747
SF21_Tr22834_3_[679_-_1950]	A5A797	#NA	NA	InsectProt	76.06	376	90	0	145	1272	1	376	0	557	1272	376	88.6792	100	Acetoacetyl-CoA thiolase (EC 2.3.1.9) AACT_Bm	Bombyx mori (Silk moth)	GO:0003824 ; GO:0003985 ; GO:0008152 ; GO:0008415 ; GO:0016740 ; GO:0016747
SF21_Tr12770_9_[1492_-_344]_R_Sense)	F8WLR8	#NA	NA	InsectProt	79.65	344	70	1	118	1149	95	436	0	588	1149	436	89.8172	78.8991	Acetylglucosaminyltransferase gly	Bombyx mori (Silk moth)	#NA
SF21_Tr11701_3_[433_-_1278]	B8Y9D1	#NA	NA	InsectProt	85.92	206	28	1	103	717	50	255	4e-102	302	846	321	73.0496	64.1745	ACHI protein (Fragment) ACHI	Bombyx mori (Silk moth)	GO:0003677 ; GO:0003700 ; GO:0005634 ; GO:0006351 ; GO:0006355 ; GO:0043565
SF21_Tr12026_5_[465_-_3017]	E9JEG5	#NA	NA	InsectProt	52.77	883	352	18	22	2475	1	809	0	671	2553	813	103.76	108.61	Acinus (Uncharacterized protein) Acci	Bombyx mori (Silk moth)	GO:0000166 ; GO:0003676
SF21_Tr3779_1_[101_-_607]	Q1HPT2	#NA	NA	InsectProt	97.02	168	5	0	4	507	1	168	5e-114	322	507	168	99.4083	100	Actin related protein 2/3 complex subunit 4	Bombyx mori (Silk moth)	GO:0005856 ; GO:0030041
SF21_Tr2889_6_[1391_-_264]_R_Sense)	P84183	#NA	NA	InsectProt	100	376	0	0	1	1128	1	376	0	761	1128	376	100	100	Actin, cytoplasmic A4 A4	Bombyx mori (Silk moth)	GO:0000166 ; GO:0005524 ; GO:0005737 ; GO:0005856
SF21_Tr3576_2_[493_-_1143]	Q1HPP5	#NA	NA	InsectProt	99.32	148	1	0	633	190	1	148	3e-104	298	651	148	68.2028	100	Actin-depolymerizing factor 1 (Actin-depolymerizing factor 4)	Bombyx mori (Silk moth)	GO:0003779 ; GO:0005622
SF21_Tr11589_7_[3051_-_2212]_R_Sense)	Q9GPH3	#NA	NA	InsectProt	66.18	204	69	2	229	840	36	236	1e-71	221	840	236	72.8571	86.4407	Activating transcription factor of chaperone ATFC ATF	Bombyx mori (Silk moth)	GO:0003677 ; GO:0003700 ; GO:0005634 ; GO:0006351 ; GO:0006355 ; GO:0006986 ; GO:0043565 ; GO:0046983
SF21_Tr315_4_[1086_-_1850]	Q2F636	#NA	NA	InsectProt	70.47	254	75	0	1	762	1	254	6e-137	387	765	255	99.6078	99.6078	Acyl-CoA binding protein	Bombyx mori (Silk moth)	GO:0000062 ; GO:0005488
SF21_Tr12154_1_[358_-_2445]	H9JAZ4	#NA	NA	InsectProt	68.65	724	192	3	22	2088	1	682	0	957	2088	682	104.023	106.158	Acyl-coenzyme A oxidase	Bombyx mori (Silk moth)	#NA
SF21_Tr12392_3_[883_-_2808]	H9JAW1	#NA	NA	InsectProt	70.38	503	105	2	4	1380	57	557	0	714	1926	559	78.3489	89.9821	Acyl-coenzyme A oxidase	Bombyx mori (Silk moth)	#NA
SF21_Tr10319_3_[260_-_2272]	H9IZ88	#NA	NA	InsectProt	65.64	684	209	3	37	2010	3	686	0	881	2013	686	101.937	99.7085	Acyl-coenzyme A oxidase	Bombyx mori (Silk moth)	#NA
SF21_Tr1569_5_[2514_-_505]_R_Sense)	H9IZ89	#NA	NA	InsectProt	75.04	669	167	1	1	2007	1	667	0	1049	2010	667	99.8507	100.3	Acyl-coenzyme A oxidase Bmo.9901	Bombyx mori (Silk moth)	#NA
SF21_Tr21877_3_[464_-_3154]	I6VP81	#NA	NA	InsectProt	90.87	723	54	5	40	2172	21	739	0	1243	2691	825	80.602	87.6364	Adaptor protein complex-1 gamma subunit transcript b AP1G	Bombyx mori (Silk moth)	#NA
SF21_Tr1169_1_[179_-_649]	I6VE66	#NA	NA	InsectProt	98.6	143	2	0	1	429	1	143	4e-100	285	471	152	91.0828	94.0789	Adaptor protein complex-1 sigma subunit transcript a AP1S	Bombyx mori (Silk moth)	#NA
SF21_Tr1169_2_[316_-_744]	I6VE66	#NA	NA	InsectProt	97.94	97	2	0	2	292	47	143	1e-64	195	429	152	67.8322	63.8158	Adaptor protein complex-1 sigma subunit transcript a AP1S	Bombyx mori (Silk moth)	#NA
SF21_Tr6128_16_[3157_-_1418]_R_Sense)	A5HMG4	#NA	NA	InsectProt	56.16	438	192	3	82	1395	201	570	3e-150	445	1740	570	75.5172	76.8421	Adenosine deaminase (Fragment) ADAR	Bombyx mori (Silk moth)	GO:0003723 ; GO:0003725 ; GO:0004000 ; GO:0005622 ; GO:0006396
SF21_Tr6151_5_[3633_-_2539]_R_Sense)	Q2F635	#NA	NA	InsectProt	61.36	339	131	1	67	1083	11	347	1e-157	447	1095	349	92.8767	97.1347	Adenosine kinase (Uncharacterized protein) LOC692855	Bombyx mori (Silk moth)	GO:0004001 ; GO:0006166 ; GO:0006167 ; GO:0016301 ; GO:0016310 ; GO:0016773
SF21_Tr11739_1_[122_-_1417]	Q1HPU7	#NA	NA	InsectProt	92.09	430	34	0	7	1296	1	430	0	817	1296	430	99.537	100	Adenosylhomocysteinase (EC 3.3.1.1)	Bombyx mori (Silk moth)	GO:0004013 ; GO:0005737 ; GO:0006730 ; GO:0016787
SF21_Tr7640_1_[1032_-_511]_R_Sense)	Q2F5T9	#NA	NA	InsectProt	76.44	174	41	0	1	522	1	174	3e-93	270	522	174	100	100	Adenylate cyclase (Uncharacterized protein) LOC692922	Bombyx mori (Silk moth)	GO:0006796
SF21_Tr17088_1_[204_-_956]	D2Y062	#NA	NA	InsectProt	84.39	237	36	1	13	720	1	237	2e-144	405	753	242	94.4223	97.9339	Adenylate kinase 2 (EC 2.7.4.3) (Uncharacterized protein) adk2	Bombyx mori (Silk moth)	GO:0004017 ; GO:0005524 ; GO:0005737 ; GO:0006139 ; GO:0009165 ; GO:0016301 ; GO:0016310 ; GO:0016740 ; GO:0016776 ; GO:0019201 ; GO:0019205 ; GO:0046939
SF21_Tr8958_3_[187_-_1764]	H9J1X8	#NA	NA	InsectProt	87.06	340	43	2	331	1347	4	340	0	531	1578	353	64.6388	96.3173	Adenylyl cyclase-associated protein	Bombyx mori (Silk moth)	#NA
SF21_Tr9221_3_[418_-_1593]	A0SY07	#NA	NA	InsectProt	98.43	318	5	0	223	1176	54	371	0	659	1176	371	81.1224	85.7143	Adiponectin receptor	Bombyx mori (Silk moth)	GO:0004872 ; GO:0016021
SF21_Tr6648_3_[41_-_1219]	Q86PG2	#NA	NA	InsectProt	97.47	277	7	0	349	1179	24	300	0	518	1179	300	70.4835	92.3333	ADP/ATP translocase ANT	Bombyx mori (Silk moth)	GO:0005215 ; GO:0005488 ; GO:0005743 ; GO:0006810 ; GO:0016020 ; GO:0016021 ; GO:0055085
SF21_Tr7700_1_[713_-_1312]	Q1HQA2	#NA	NA	InsectProt	65.64	195	65	1	22	600	4	198	2e-95	277	600	198	97.5	98.4848	ADP-ribosylation factor-like 6 interacting protein isoform 1	Bombyx mori (Silk moth)	GO:0005783
SF21_Tr1903_3_[1049_-_471]_R_Sense)	Q2F632	#NA	NA	InsectProt	98.39	186	3	0	19	576	1	186	3e-134	374	579	187	96.3731	99.4652	ADP-ribosylation factor-like protein (Uncharacterized protein) LOC692858	Bombyx mori (Silk moth)	GO:0000166 ; GO:0005525 ; GO:0005622 ; GO:0007264
SF21_Tr14362_4_[825_-_2141]	E9JEG6	#NA	NA	InsectProt	63.21	443	149	5	16	1302	157	596	0	588	1317	597	100.911	74.2044	AIF (Uncharacterized protein) aif	Bombyx mori (Silk moth)	GO:0005737 ; GO:0016491 ; GO:0045454 ; GO:0050660 ; GO:0055114
SF21_Tr13335_6_[1986_-_793]_R_Sense)	Q8T6U9	#NA	NA	InsectProt	86.91	405	46	3	1	1194	1	405	0	695	1194	405	101.759	100	AKH receptor	Bombyx mori (Silk moth)	GO:0004871 ; GO:0004872 ; GO:0004930 ; GO:0004968 ; GO:0007165 ; GO:0007186 ; GO:0016021
SF21_Tr17932_4_[2604_-_3275]	H6WS69	#NA	NA	InsectProt	78.97	195	40	3	621	40	3	195	3e-84	249	672	195	87.0536	100	Akirin protein	Bombyx mori (Silk moth)	#NA
SF21_Tr23274_1_[78_-_2972]	P21894	#NA	NA	InsectProt	84.06	966	152	2	1	2892	1	966	0	1641	2895	967	100.104	99.8966	Alanine--tRNA ligase, cytoplasmic (EC 6.1.1.7) (Alanyl-tRNA synthetase) (AlaRS)	Bombyx mori (Silk moth)	GO:0000049 ; GO:0000166 ; GO:0003676 ; GO:0003723 ; GO:0004812 ; GO:0004813 ; GO:0005524 ; GO:0005737 ; GO:0006412 ; GO:0006419 ; GO:0016874 ; GO:0016876 ; GO:0043039 ; GO:0046872
SF21_Tr11592_7_[1643_-_504]_R_Sense)	Q1HQD0	#NA	NA	InsectProt	94.95	376	19	0	13	1140	1	376	0	654	1140	376	98.9474	100	Alcohol dehydrogenase	Bombyx mori (Silk moth)	GO:0005488 ; GO:0006069 ; GO:0008270 ; GO:0016491 ; GO:0046872 ; GO:0051903 ; GO:0055114
SF21_Tr13511_2_[309_-_1841]	Q2F5J0	#NA	NA	InsectProt	71.99	507	142	0	13	1533	8	514	0	763	1533	514	99.2172	98.6381	Aldehyde dehydrogenase	Bombyx mori (Silk moth)	GO:0004030 ; GO:0006081 ; GO:0008152 ; GO:0016491 ; GO:0055114
SF21_Tr3590_7_[6864_-_5806]_R_Sense)	E5EVW4	#NA	NA	InsectProt	76.9	303	70	0	10	918	1	303	5e-177	494	1059	303	85.8357	100	Aldo-keto reductase (Uncharacterized protein)	Bombyx mori (Silk moth)	GO:0016491 ; GO:0055114
SF21_Tr3909_3_[1173_-_85]_R_Sense)	H9JI83	#NA	NA	InsectProt	65.01	363	127	0	1	1089	1	363	3e-167	472	1089	363	100	100	Aldose 1-epimerase (EC 5.1.3.3) (Galactose mutarotase)	Bombyx mori (Silk moth)	#NA
SF21_Tr7116_2_[5_-_1324]	Q08JX1	#NA	NA	InsectProt	34.11	384	246	7	61	1191	68	446	3e-75	243	1320	449	87.2727	85.5234	Alkaline nuclease BmNUC	Bombyx mori (Silk moth)	GO:0003676 ; GO:0016787 ; GO:0046872
SF21_Tr10733_7_[3044_-_1434]_R_Sense)	H9JFV4	#NA	NA	InsectProt	65.78	529	180	4	10	1593	81	605	0	714	1611	606	98.5102	87.2937	Alkaline phosphatase (EC 3.1.3.1) Bmo.9806	Bombyx mori (Silk moth)	#NA
SF21_Tr15774_1_[401_-_760]	Q9BMR0	#NA	NA	InsectProt	45.45	77	41	1	127	354	15	91	6e-17	72.4	360	122	64.1667	63.1148	Alpha-crystallin (Fragment) hsp	Bombyx mori (Silk moth)	GO:0009408
SF21_Tr15751_3_[138_-_1478]	Q2F5Z9	#NA	NA	InsectProt	63.28	403	135	5	133	1302	11	412	0	515	1341	428	90.1566	94.1589	Alpha-N-acetylgalactosaminidase	Bombyx mori (Silk moth)	GO:0003824 ; GO:0004553 ; GO:0005975 ; GO:0008152 ; GO:0016787 ; GO:0016798 ; GO:0043169
SF21_Tr16795_1_[459_-_1574]	Q8T8B5	#NA	NA	InsectProt	99.69	320	1	0	1041	82	131	450	0	624	1116	450	86.0215	71.1111	Alpha-tubulin bmtua2	Bombyx mori (Silk moth)	GO:0000166 ; GO:0003924 ; GO:0005198 ; GO:0005525 ; GO:0005737 ; GO:0005856 ; GO:0005874 ; GO:0006184 ; GO:0007017 ; GO:0007018 ; GO:0043234 ; GO:0051258
SF21_Tr2234_19_[9286_-_7253]_R_Sense)	H9JDQ0	#NA	NA	InsectProt	80.42	572	110	7	214	1923	1	505	0	890	2034	505	84.3658	113.267	Amidophosphoribosyltransferase (ATase) (EC 2.4.2.14) (Glutamine phosphoribosylpyrophosphate amidotransferase)	Bombyx mori (Silk moth)	#NA
SF21_Tr11639_2_[2259_-_3695]	H9JL35	#NA	NA	InsectProt	72.77	415	113	1	193	1437	159	569	0	608	1437	569	86.6388	72.935	Aminomethyltransferase (EC 2.1.2.10)	Bombyx mori (Silk moth)	#NA
SF21_Tr14247_10_[2700_-_1]_R_Sense)	H9JER8	#NA	NA	InsectProt	66.07	887	299	2	46	2700	16	902	0	1217	2700	941	98.5556	94.2614	Aminopeptidase N-14 (Uncharacterized protein) Bmo.1775	Bombyx mori (Silk moth)	#NA
SF21_Tr13675_5_[275_-_3469]	H9JEW9	#NA	NA	InsectProt	63.91	1039	346	8	1	3030	1	1034	0	1326	3195	1061	97.5587	97.9265	Aminopeptidase N-8 (Uncharacterized protein)	Bombyx mori (Silk moth)	#NA
SF21_Tr792_1_[100_-_1770]	A5YRY8	#NA	NA	InsectProt	92.04	515	36	3	142	1671	6	519	0	932	1671	519	92.4596	99.2293	AMP-activated protein kinase alpha subunit	Bombyx mori (Silk moth)	GO:0000166 ; GO:0004672 ; GO:0004674 ; GO:0005524 ; GO:0006468 ; GO:0016301 ; GO:0016310 ; GO:0016772
SF21_Tr2475_2_[213_-_1100]	A7Y9I6	#NA	NA	InsectProt	92.23	283	19	3	49	888	1	282	0	538	888	282	95.6081	100.355	AMP-activated protein kinase beta subunit	Bombyx mori (Silk moth)	GO:0016301 ; GO:0016310
SF21_Tr2823_14_[4156_-_2264]_R_Sense)	B2LU33	#NA	NA	InsectProt	88.15	405	46	3	577	1785	193	595	0	697	1893	605	64.1838	66.9421	AMP-activated protein kinase gamma subunit	Bombyx mori (Silk moth)	GO:0003824 ; GO:0008152 ; GO:0016301 ; GO:0016310
SF21_Tr256_2_[799_-_149]_R_Sense)	Q2F634	#NA	NA	InsectProt	97.75	178	4	0	118	651	5	182	8e-131	367	651	182	82.0276	97.8022	Anaphase promoting complex subunit 10	Bombyx mori (Silk moth)	GO:0005680 ; GO:0030071 ; GO:0031145
SF21_Tr1947_7_[2265_-_5096]	B6VAC6	#NA	NA	InsectProt	79.26	945	195	6	1	2832	1	937	0	1507	2832	937	100.106	100.854	AND1/Ctf4	Bombyx mori (Silk moth)	#NA
SF21_Tr6864_3_[91_-_1224]	Q2F5T8	#NA	NA	InsectProt	84.67	300	46	0	46	945	1	300	0	514	1134	320	79.3651	93.75	Annexin	Bombyx mori (Silk moth)	GO:0005509 ; GO:0005544
SF21_Tr3178_5_[1839_-_1339]_R_Sense)	Q9NL52	#NA	NA	InsectProt	92.38	105	8	0	2	316	19	123	5e-65	196	501	124	62.8743	84.6774	Annexin (Fragment) annexin IX	Bombyx mori (Silk moth)	GO:0005509 ; GO:0005544
SF21_Tr3178_4_[2546_-_1524]_R_Sense)	H9JKS9	#NA	NA	InsectProt	95.05	323	16	0	55	1023	1	323	0	555	1023	324	94.7214	99.6914	Annexin AnnIX	Bombyx mori (Silk moth)	#NA
SF21_Tr11720_12_[7859_-_6891]_R_Sense)	Q8WPG9	#NA	NA	InsectProt	79.13	321	67	0	7	969	1	321	0	527	969	321	99.3808	100	Annexin Anxb13	Bombyx mori (Silk moth)	GO:0005509 ; GO:0005544
SF21_Tr14866_3_[220_-_3393]	H9J1C7	#NA	NA	InsectProt	84.58	869	130	7	571	3165	1	853	0	1393	3174	870	82.1361	99.8851	Anoctamin	Bombyx mori (Silk moth)	#NA
SF21_Tr5934_4_[2030_-_441]_R_Sense)	Q1HPX7	#NA	NA	InsectProt	60	460	181	2	94	1464	19	478	0	574	1590	520	86.7925	88.4615	Antennal-enriched UDP-glycosyltransferase	Bombyx mori (Silk moth)	GO:0008152 ; GO:0016740 ; GO:0016757 ; GO:0016758
SF21_Tr15004_3_[75_-_599]	Q2WGL0	#NA	NA	InsectProt	55.3	132	56	1	45	431	40	171	4e-49	157	525	171	75.4286	77.193	Antibacterial peptide (Gloverin4) (Uncharacterized protein) bglov2 glv4 glv4-like	Bombyx mori (Silk moth)	#NA
SF21_Tr3648_39_[10188_-_337]_R_Sense)	G1UIS8	#NA	NA	InsectProt	61.17	3304	1262	19	4	9852	24	3317	0	4061	9852	3317	100.609	99.6081	Apolipophorin protein apoLp-II/I	Bombyx mori (Silk moth)	#NA
SF21_Tr7199_4_[1928_-_993]_R_Sense)	B9ZZR0	#NA	NA	InsectProt	81.11	270	50	1	10	816	1	270	2e-126	363	936	270	86.5385	100	Aquaporin AQP-Bom3 aqp	Bombyx mori (Silk moth)	GO:0005215 ; GO:0006810 ; GO:0006833 ; GO:0016020 ; GO:0016021 ; GO:0055085
SF21_Tr12018_11_[5411_-_4764]_R_Sense)	Q1HPX5	#NA	NA	InsectProt	86.79	159	21	0	169	645	1	159	1e-90	264	648	159	73.6111	100	Archease (Uncharacterized protein) LOC732964	Bombyx mori (Silk moth)	#NA
SF21_Tr14024_1_[78_-_1598]	H9JH73	#NA	NA	InsectProt	60.04	458	161	7	214	1521	1	450	4e-177	506	1521	450	90.3353	101.778	Arginyl-tRNA--protein transferase 1 (Arginyltransferase 1) (R-transferase 1) (EC 2.3.2.8) (Arginine-tRNA--protein transferase 1)	Bombyx mori (Silk moth)	#NA
SF21_Tr7299_10_[11352_-_8470]_R_Sense)	A7BJS5	#NA	NA	InsectProt	94.29	929	52	3	100	2883	1	912	0	1697	2883	912	96.6701	101.864	Argonaute 1 (Uncharacterized protein) Ago1	Bombyx mori (Silk moth)	GO:0003676
SF21_Tr7015_21_[1340_-_195]_R_Sense)	Q1HQC8	#NA	NA	InsectProt	95.48	376	17	0	19	1146	1	376	0	727	1146	376	98.4293	100	ARP1 actin-related protein 1-like protein A (Uncharacterized protein) LOC732868	Bombyx mori (Silk moth)	GO:0000166 ; GO:0005524 ; GO:0005737 ; GO:0005856
SF21_Tr3757_2_[500_-_1024]	Q0G9Y6	#NA	NA	InsectProt	91.67	108	9	0	327	4	1	108	9e-68	205	525	178	61.7143	60.6742	Arp2/3 complex subunit	Bombyx mori (Silk moth)	GO:0005856 ; GO:0030833
SF21_Tr3757_4_[850_-_293]_R_Sense)	Q0G9Y6	#NA	NA	InsectProt	91.57	178	15	0	25	558	1	178	3e-121	341	558	178	95.6989	100	Arp2/3 complex subunit	Bombyx mori (Silk moth)	GO:0005856 ; GO:0030833
SF21_Tr1429_5_[255_-_4454]	E9JEG8	#NA	NA	InsectProt	83.82	1397	218	8	1	4167	1	1344	0	2234	4200	1346	99.7857	103.789	ASK1 (Uncharacterized protein) ask1	Bombyx mori (Silk moth)	GO:0000166 ; GO:0004672 ; GO:0004674 ; GO:0005488 ; GO:0005524 ; GO:0006468 ; GO:0016301 ; GO:0016310 ; GO:0016740 ; GO:0016772
SF21_Tr23786_2_[435_-_2090]	Q2L9S5	#NA	NA	InsectProt	77.68	551	123	1	1	1653	1	550	0	847	1656	551	99.8188	100	Asparagine synthetase (EC 6.3.5.4)	Bombyx mori (Silk moth)	GO:0004066 ; GO:0006529
SF21_Tr12156_2_[21_-_1310]	Q1HQC7	#NA	NA	InsectProt	70.79	404	118	0	61	1272	28	431	0	617	1290	431	93.9535	93.7355	Aspartate aminotransferase (EC 2.6.1.1)	Bombyx mori (Silk moth)	GO:0003824 ; GO:0004069 ; GO:0006520 ; GO:0008483 ; GO:0009058 ; GO:0016740 ; GO:0016769 ; GO:0030170
SF21_Tr3408_7_[3577_-_2345]_R_Sense)	H9J1D2	#NA	NA	InsectProt	80.95	378	72	0	100	1233	14	391	0	649	1233	391	91.9708	96.6752	Aspartate aminotransferase (EC 2.6.1.1)	Bombyx mori (Silk moth)	#NA
SF21_Tr12035_8_[853_-_47]_R_Sense)	Q0PVE2	#NA	NA	InsectProt	66.53	248	83	0	37	780	103	350	6e-110	322	807	351	92.1933	70.6553	Aspartylglucosaminidase	Bombyx mori (Silk moth)	GO:0016787
SF21_Tr7335_3_[423_-_1850]	E9JEG9	#NA	NA	InsectProt	57.87	394	159	13	7	1167	1	362	1e-133	392	1428	377	82.7731	104.509	Atf2 (Uncharacterized protein)	Bombyx mori (Silk moth)	GO:0003676 ; GO:0005622 ; GO:0008270
SF21_Tr3688_2_[124_-_876]	Q2F5T4	#NA	NA	InsectProt	82.46	228	40	2	67	750	18	243	1e-130	370	753	243	90.8367	93.8272	ATP synthase	Bombyx mori (Silk moth)	GO:0000276 ; GO:0015078 ; GO:0015986
SF21_Tr22962_2_[589_-_2]_R_Sense)	Q9MID8	#NA	NA	InsectProt	44.74	152	84	1	133	588	71	219	4e-18	80.5	588	225	77.551	67.5556	ATP synthase subunit a ATPase6 ATP6	Bombyx mori (Silk moth)	GO:0005739 ; GO:0005743 ; GO:0015078 ; GO:0015986 ; GO:0045263
SF21_Tr333_1_[134_-_814]	Q9MID8	#NA	NA	InsectProt	74.22	225	58	0	7	681	1	225	1e-86	257	681	225	99.1189	100	ATP synthase subunit a ATPase6 ATP6	Bombyx mori (Silk moth)	GO:0005739 ; GO:0005743 ; GO:0015078 ; GO:0015986 ; GO:0045263
SF21_Tr12257_2_[430_-_2121]	Q2F5T3	#NA	NA	InsectProt	97.85	465	10	0	292	1686	88	552	0	886	1692	553	82.4468	84.0868	ATP synthase subunit alpha LOC692926	Bombyx mori (Silk moth)	GO:0000166 ; GO:0005524 ; GO:0006754 ; GO:0006810 ; GO:0006811 ; GO:0015986 ; GO:0015991 ; GO:0015992 ; GO:0016469 ; GO:0016820 ; GO:0033178 ; GO:0042777 ; GO:0045261 ; GO:0046034 ; GO:0046933 ; GO:0046961
SF21_Tr2933_2_[94_-_978]	Q1HPX4	#NA	NA	InsectProt	87.84	296	35	1	1	885	1	296	0	503	885	296	100.339	100	ATP synthase subunit gamma LOC732965	Bombyx mori (Silk moth)	GO:0006754 ; GO:0006810 ; GO:0006811 ; GO:0015986 ; GO:0015992 ; GO:0045261 ; GO:0046933 ; GO:0046961
SF21_Tr16314_1_[316_-_657]	Q1HPM6	#NA	NA	InsectProt	80.26	76	14	1	96	320	28	103	4e-28	100	342	106	66.6667	71.6981	ATP synthase-coupling factor 6, mitochondrial (ATPase subunit F6)	Bombyx mori (Silk moth)	GO:0000276 ; GO:0005739 ; GO:0005743 ; GO:0006810 ; GO:0006811 ; GO:0015078 ; GO:0015986 ; GO:0015992 ; GO:0016020
SF21_Tr2192_1_[1216_-_110]_R_Sense)	H9JSY0	#NA	NA	InsectProt	60.81	296	116	1	145	1032	2	294	1e-116	342	1107	299	80.2168	98.9967	ATP-dependent (S)-NAD(P)H-hydrate dehydratase (EC 4.2.1.93) (ATP-dependent NAD(P)HX dehydratase)	Bombyx mori (Silk moth)	#NA
SF21_Tr14216_1_[1351_-_560]_R_Sense)	Q26431	#NA	NA	InsectProt	55.5	200	88	3	196	792	19	214	1e-69	215	792	214	75.7576	93.4579	Attacin (Nuecin)	Bombyx mori (Silk moth)	GO:0005576 ; GO:0042742 ; GO:0045087
SF21_Tr3105_8_[3152_-_5182]	Q4AED5	#NA	NA	InsectProt	95.23	587	28	1	19	1779	1	586	0	1076	2031	586	86.7061	100.171	Atypical protein kinase C aPKC	Bombyx mori (Silk moth)	GO:0000166 ; GO:0004672 ; GO:0004674 ; GO:0005524 ; GO:0005622 ; GO:0006468 ; GO:0008270 ; GO:0016301 ; GO:0016310 ; GO:0016740 ; GO:0016772 ; GO:0035556 ; GO:0046872
SF21_Tr3822_1_[211_-_1161]	L8B3S6	#NA	NA	InsectProt	91.32	288	25	0	79	942	1	288	0	555	951	289	90.8517	99.654	Aurora-B kinase Aurora-B	Bombyx mori (Silk moth)	#NA
SF21_Tr5845_1_[566_-_1084]	B7TYK6	#NA	NA	InsectProt	74.6	126	32	0	4	381	1	126	2e-66	200	519	126	72.8324	100	Autophagy related protein Atg12-like protein (Uncharacterized protein) LOC100216353	Bombyx mori (Silk moth)	GO:0000045 ; GO:0005737
SF21_Tr912_2_[996_-_1745]	H9J2N0	#NA	NA	InsectProt	86.06	251	34	2	1	750	75	323	3e-135	385	750	323	100.4	77.709	Autophagy-related protein 3 LOC100216351	Bombyx mori (Silk moth)	#NA
SF21_Tr3448_3_[383_-_2212]	Q9BLJ6	#NA	NA	InsectProt	62.58	497	158	9	1	1407	40	516	2e-155	463	1830	677	81.4754	73.4121	BAG domain-containing protein Samui Samui	Bombyx mori (Silk moth)	GO:0006915 ; GO:0006950 ; GO:0007275 ; GO:0030544
SF21_Tr297_1_[265_-_702]	Q1HQ33	#NA	NA	InsectProt	85.23	88	13	0	25	288	1	88	1e-38	128	438	112	60.274	78.5714	BET1-like protein (Uncharacterized protein) LOC732930	Bombyx mori (Silk moth)	#NA
SF21_Tr1154_5_[2169_-_826]_R_Sense)	Q1HPJ8	#NA	NA	InsectProt	63.66	333	121	3	262	1260	9	328	5e-155	443	1344	329	74.3304	101.216	Beta-1,3-galactosyltransferase (Uncharacterized protein) Bm_Bre5	Bombyx mori (Silk moth)	GO:0005794 ; GO:0006486 ; GO:0008378 ; GO:0016020 ; GO:0016021 ; GO:0016740 ; GO:0016757
SF21_Tr18097_2_[644_-_1831]	B5BSX8	#NA	NA	InsectProt	65.26	331	115	1	196	1188	160	489	2e-171	489	1188	489	83.5859	67.6892	Beta-1,3-glucan recognition protein 3 bGRP3	Bombyx mori (Silk moth)	GO:0004553 ; GO:0005975
SF21_Tr17526_3_[241_-_1413]	Q9NL89	#NA	NA	InsectProt	67.6	392	126	4	1	1173	54	442	0	561	1173	495	100.256	79.1919	Beta-1,3-glucan-binding protein (BGBP) (Beta-1,3-glucan recognition protein) (BetaGRP)	Bombyx mori (Silk moth)	GO:0004553 ; GO:0005576 ; GO:0005975 ; GO:0045087 ; GO:0045088 ; GO:0051635
SF21_Tr2426_6_[923_-_2629]	E1CG96	#NA	NA	InsectProt	76.81	565	131	0	13	1707	3	567	0	909	1707	633	99.297	89.2575	Beta-N-acetylglucosaminidase Bmfdl	Bombyx mori (Silk moth)	GO:0003824 ; GO:0004553 ; GO:0004563 ; GO:0005975 ; GO:0043169
SF21_Tr22097_1_[855_-_1451]	D1N0G3	#NA	NA	InsectProt	70	120	36	0	405	46	23	142	4e-56	176	597	145	60.3015	82.7586	Biogenesis of lysosome-related organelles complex 1 subunit 2 (Uncharacterized protein) BmBLOS2 BLOS2	Bombyx mori (Silk moth)	#NA
SF21_Tr530_5_[2704_-_1673]_R_Sense)	O17507	#NA	NA	InsectProt	93.42	319	21	0	76	1032	1	319	0	607	1032	319	92.7326	100	Bm cdc2 (Uncharacterized protein) Cdc2	Bombyx mori (Silk moth)	GO:0000166 ; GO:0004672 ; GO:0004674 ; GO:0005524 ; GO:0006468 ; GO:0016772
SF21_Tr6905_14_[5172_-_3733]_R_Sense)	D5MTP1	#NA	NA	InsectProt	38.31	295	169	15	238	1083	14	297	3e-37	143	1440	440	61.4583	67.0455	Bm8 interacting protein 2-5 (Fragment)	Bombyx mori (Silk moth)	#NA
SF21_Tr19295_4_[1416_-_688]_R_Sense)	D5MTP4	#NA	NA	InsectProt	30.82	146	89	7	163	564	11	142	6e-07	50.1	729	193	60.0823	75.6477	Bm8 interacting protein 2d-2 (Uncharacterized protein) LOC100500750	Bombyx mori (Silk moth)	GO:0003677
SF21_Tr23222_2_[457_-_1065]	D5MTP4	#NA	NA	InsectProt	70.1	194	57	3	4	582	4	192	7e-87	255	609	193	95.5665	100.518	Bm8 interacting protein 2d-2 (Uncharacterized protein) LOC100500750	Bombyx mori (Silk moth)	GO:0003677
SF21_Tr3199_3_[48_-_836]	Q9GR95	#NA	NA	InsectProt	66.39	244	77	3	64	780	1	243	2e-91	272	789	264	92.7757	92.4242	Bmdsx protein Bmdsx	Bombyx mori (Silk moth)	GO:0003677 ; GO:0003700 ; GO:0005634 ; GO:0006351 ; GO:0006355 ; GO:0007548
SF21_Tr409_1_[286_-_648]	Q1G0N3	#NA	NA	InsectProt	86.81	91	12	0	58	330	1	91	1e-56	172	363	93	75.2066	97.8495	Bmp-005136	Bombyx mori (Silk moth)	#NA
SF21_Tr1211_5_[2404_-_1511]_R_Sense)	Q1G0N2	#NA	NA	InsectProt	57.42	310	118	13	7	894	1	271	2e-66	211	894	297	104.027	104.377	Bmp-2	Bombyx mori (Silk moth)	GO:0000166 ; GO:0003676
SF21_Tr5832_11_[4058_-_6157]	A7BJ65	#NA	NA	InsectProt	45.66	679	339	12	25	1971	261	923	3e-160	487	2100	937	97	72.4653	BmRelish1	Bombyx mori (Silk moth)	GO:0003700 ; GO:0005634 ; GO:0006351 ; GO:0006355
SF21_Tr12843_3_[256_-_2055]	O01378	#NA	NA	InsectProt	87.34	458	57	2	430	1800	145	601	0	802	1800	601	76.3333	76.2063	BmVLG protein BmVLG	Bombyx mori (Silk moth)	GO:0000166 ; GO:0003676 ; GO:0004386 ; GO:0005524 ; GO:0008026 ; GO:0016787
SF21_Tr16475_1_[268_-_642]	Q1HQ64	#NA	NA	InsectProt	66.07	112	36	1	22	351	1	112	6e-49	153	375	117	89.6	95.7265	BolA-like 3 (Uncharacterized protein) LOC732912	Bombyx mori (Silk moth)	#NA
SF21_Tr2579_3_[1564_-_719]_R_Sense)	H9JI05	#NA	NA	InsectProt	77.19	285	62	3	1	846	1	274	6e-123	353	846	274	101.064	104.015	Borealin (Uncharacterized protein)	Bombyx mori (Silk moth)	#NA
SF21_Tr742_5_[2349_-_1036]_R_Sense)	H9IVF7	#NA	NA	InsectProt	85.61	424	61	2	43	1314	9	426	0	745	1314	426	96.8037	99.5305	Branched-chain-amino-acid aminotransferase (EC 2.6.1.42)	Bombyx mori (Silk moth)	#NA
SF21_Tr2483_10_[5053_-_4463]_R_Sense)	Q6I7N9	#NA	NA	InsectProt	30.65	124	79	6	39	389	14	133	0.0002	41.2	591	136	62.9442	91.1765	Broad-Complex isoform Z1 (Fragment) BmBR-C	Bombyx mori (Silk moth)	GO:0005622 ; GO:0008270
SF21_Tr6661_1_[330_-_1364]	E9JEG2	#NA	NA	InsectProt	80.76	291	56	1	163	1035	1	288	7e-103	305	1035	292	84.3478	99.6575	Buffy	Bombyx mori (Silk moth)	GO:0042981
SF21_Tr3279_2_[1450_-_2121]	Q2F625	#NA	NA	InsectProt	93.75	208	13	0	25	648	27	234	2e-111	320	672	234	92.8571	88.8889	BWK-1-like protein (Uncharacterized protein) LOC693093	Bombyx mori (Silk moth)	#NA
SF21_Tr1165_2_[219_-_1748]	D6RVR8	#NA	NA	InsectProt	98.24	510	9	0	1	1530	1	510	0	979	1530	510	100	100	Ca2+/calmodulin-dependent protein kinase II (Uncharacterized protein) CaMKII	Bombyx mori (Silk moth)	GO:0000166 ; GO:0004672 ; GO:0004674 ; GO:0004683 ; GO:0005516 ; GO:0005524 ; GO:0006468 ; GO:0016301 ; GO:0016310 ; GO:0016740 ; GO:0016772
SF21_Tr6125_3_[2913_-_3587]	D2KWL9	#NA	NA	InsectProt	59.42	207	84	1	4	624	118	323	5e-63	200	675	326	92	63.4969	Cactus cactus	Bombyx mori (Silk moth)	#NA
SF21_Tr3925_1_[250_-_705]	Q2F5S9	#NA	NA	InsectProt	74.19	124	32	0	46	417	1	124	5e-62	188	456	127	81.5789	97.6378	Calcitonin gene-related peptide-receptor component protein	Bombyx mori (Silk moth)	GO:0000166 ; GO:0003824 ; GO:0003899 ; GO:0004872 ; GO:0006351 ; GO:0044237
SF21_Tr301_3_[2147_-_1506]_R_Sense)	Q2F616	#NA	NA	InsectProt	96.76	185	6	0	10	564	1	185	5e-120	339	642	185	86.4486	100	Calcium and integrin binding protein CIB	Bombyx mori (Silk moth)	GO:0005509 ; GO:0007229
SF21_Tr2362_3_[1091_-_375]_R_Sense)	Q2F623	#NA	NA	InsectProt	95.77	189	8	0	698	132	1	189	5e-127	358	717	189	79.0795	100	Calcium-binding protein p22	Bombyx mori (Silk moth)	GO:0005509
SF21_Tr5777_10_[3988_-_2456]_R_Sense)	D2KXB4	#NA	NA	InsectProt	66.57	332	106	4	535	1515	10	337	1e-167	478	1533	337	64.9706	98.5163	Cameo2 (Fragment) Cameo2	Bombyx mori (Silk moth)	GO:0007155 ; GO:0016020
SF21_Tr15767_2_[359_-_1243]	A9XTS8	#NA	NA	InsectProt	78.32	286	61	3	16	870	1	260	2e-105	308	885	260	96.9492	110	cAMP response element binding protein 1 CREB1	Bombyx mori (Silk moth)	GO:0003677 ; GO:0003700 ; GO:0005634 ; GO:0006351 ; GO:0006355 ; GO:0043565 ; GO:0046983
SF21_Tr21895_5_[4213_-_3077]_R_Sense)	A5JNM1	#NA	NA	InsectProt	99.72	353	1	0	28	1086	1	353	0	691	1137	353	93.1398	100	CAMP-dependent protein kinase C1 (Uncharacterized protein) LOC100101210	Bombyx mori (Silk moth)	GO:0000166 ; GO:0004672 ; GO:0004674 ; GO:0005524 ; GO:0006468 ; GO:0016301 ; GO:0016310 ; GO:0016740 ; GO:0016772
SF21_Tr13726_3_[862_-_1935]	A5HMG0	#NA	NA	InsectProt	94.72	284	15	1	223	1074	89	370	0	520	1074	370	79.3296	76.7568	CAMP-dependent protein kinase R1	Bombyx mori (Silk moth)	GO:0001932 ; GO:0005952 ; GO:0007165 ; GO:0008603 ; GO:0016301 ; GO:0016310
SF21_Tr12176_12_[4288_-_1826]_R_Sense)	C9DTM4	#NA	NA	InsectProt	85.43	803	97	4	112	2460	213	1011	0	1316	2463	1011	97.8076	79.4263	CAP isoform A	Bombyx mori (Silk moth)	#NA
SF21_Tr12176_13_[2454_-_1519]_R_Sense)	C9DTM5	#NA	NA	InsectProt	92.23	206	16	0	3	620	116	321	8e-130	374	936	323	66.0256	63.7771	CAP isoform B	Bombyx mori (Silk moth)	#NA
SF21_Tr14638_1_[149_-_1297]	D2KTU4	#NA	NA	InsectProt	47.31	260	134	4	61	831	21	277	4e-70	226	1149	395	67.8851	65.8228	Carboxyl/cholinesterase 2 Bmcce-2	Bombyx mori (Silk moth)	GO:0016787
SF21_Tr2160_1_[37_-_957]	Q4TTE1	#NA	NA	InsectProt	49.18	305	151	1	1	903	180	484	2e-104	315	921	486	99.3485	62.7572	Carboxylesterase	Bombyx mori (Silk moth)	GO:0016787
SF21_Tr14844_3_[479_-_2539]	Q1HQ05	#NA	NA	InsectProt	71.04	587	164	5	148	1890	33	615	0	811	2061	691	85.444	84.9493	Carboxylesterase	Bombyx mori (Silk moth)	#NA
SF21_Tr6417_4_[2184_-_1057]_R_Sense)	Q2F622	#NA	NA	InsectProt	50.52	382	183	5	1	1128	167	540	2e-124	370	1128	540	101.596	70.7407	Carboxylesterase (Uncharacterized protein) ae13	Bombyx mori (Silk moth)	#NA
SF21_Tr6445_4_[3215_-_1587]_R_Sense)	Q2F622	#NA	NA	InsectProt	51.41	533	257	6	37	1629	20	540	0	532	1629	540	98.1584	98.7037	Carboxylesterase (Uncharacterized protein) ae13	Bombyx mori (Silk moth)	#NA
SF21_Tr14897_3_[2057_-_315]_R_Sense)	B3GEF7	#NA	NA	InsectProt	59.54	524	207	6	109	1665	32	549	0	625	1743	650	90.1893	80.6154	Carboxylesterase CarE-14 (Uncharacterized protein) ae3	Bombyx mori (Silk moth)	#NA
SF21_Tr21354_2_[240_-_551]	A4UVY6	#NA	NA	InsectProt	41.18	68	38	1	53	250	1	68	5e-11	55.1	312	68	65.3846	100	Carotenoid-binding protein (Fragment) CBP	Bombyx mori (Silk moth)	#NA
SF21_Tr913_2_[1858_-_692]_R_Sense)	Q59HV9	#NA	NA	InsectProt	96.87	351	11	0	115	1167	1	351	0	667	1167	351	90.2314	100	Casein kinase 2 alpha subunit BmCK2a	Bombyx mori (Silk moth)	GO:0000166 ; GO:0004672 ; GO:0004674 ; GO:0005524 ; GO:0006468 ; GO:0016301 ; GO:0016310 ; GO:0016772
SF21_Tr11791_1_[105_-_1175]	Q59HV8	#NA	NA	InsectProt	91.4	221	19	1	409	1071	1	220	2e-134	383	1071	220	61.9048	100.455	Casein kinase 2 beta subunit BmCK2b	Bombyx mori (Silk moth)	GO:0005956 ; GO:0016301 ; GO:0016310 ; GO:0019887
SF21_Tr1413_14_[2723_-_1602]_R_Sense)	Q5UAE4	#NA	NA	InsectProt	92.31	299	23	1	121	1017	24	321	0	577	1122	369	79.9465	81.0298	Casein kinase I alpha	Bombyx mori (Silk moth)	GO:0000166 ; GO:0004672 ; GO:0004674 ; GO:0005524 ; GO:0006468 ; GO:0016301 ; GO:0016310 ; GO:0016772
SF21_Tr344_7_[3315_-_4757]	H9J006	#NA	NA	InsectProt	54.44	450	202	7	13	1353	1	410	1e-146	426	1443	410	93.5551	109.756	Caspase	Bombyx mori (Silk moth)	#NA
SF21_Tr12571_2_[287_-_1294]	Q8I9V7	#NA	NA	InsectProt	81.72	279	51	0	58	894	15	293	5e-172	480	1008	293	83.0357	95.2218	Caspase-1	Bombyx mori (Silk moth)	GO:0004197 ; GO:0006508 ; GO:0006915 ; GO:0008233 ; GO:0008234 ; GO:0016787
SF21_Tr5326_1_[1501_-_659]_R_Sense)	Q8I9V7	#NA	NA	InsectProt	58.87	248	98	6	82	813	49	293	5e-94	280	843	293	88.2562	84.6416	Caspase-1	Bombyx mori (Silk moth)	GO:0004197 ; GO:0006508 ; GO:0006915 ; GO:0008233 ; GO:0008234 ; GO:0016787
SF21_Tr9110_7_[3499_-_1436]_R_Sense)	D3KYT1	#NA	NA	InsectProt	54.44	709	286	19	40	2055	1	680	0	692	2064	698	103.052	101.576	Cdc25 Bmcdc25	Bombyx mori (Silk moth)	GO:0000087 ; GO:0004725 ; GO:0005622 ; GO:0006470 ; GO:0035335
SF21_Tr3736_2_[139_-_1371]	O17508	#NA	NA	InsectProt	95.79	404	16	1	16	1224	1	404	0	776	1233	404	98.2968	100	Cdc2-related kinase	Bombyx mori (Silk moth)	GO:0000166 ; GO:0004672 ; GO:0004674 ; GO:0005524 ; GO:0006468 ; GO:0016301 ; GO:0016310 ; GO:0016772
SF21_Tr1611_9_[2180_-_312]_R_Sense)	L0L004	#NA	NA	InsectProt	67.21	613	199	8	31	1863	1	595	0	702	1869	597	98.3949	102.68	CDT1	Bombyx mori (Silk moth)	#NA
SF21_Tr3112_4_[443_-_2119]	D4QF47	#NA	NA	InsectProt	73.4	530	138	9	97	1677	1	513	0	629	1677	513	94.8122	103.314	Ced-6 protein ced-6	Bombyx mori (Silk moth)	#NA
SF21_Tr22014_4_[2464_-_881]_R_Sense)	Q5R1T9	#NA	NA	InsectProt	77	474	108	1	1	1419	1	474	0	743	1584	482	89.7727	98.3402	Cell cycle checkpoint kinase 2 BmChk2	Bombyx mori (Silk moth)	GO:0004672 ; GO:0004674 ; GO:0005524 ; GO:0006468 ; GO:0016301 ; GO:0016310 ; GO:0016772
SF21_Tr14839_1_[1_-_627]	Q1HQ95	#NA	NA	InsectProt	66.67	189	51	3	2	532	124	312	5e-73	224	627	312	90.4306	60.5769	Cellular retinaldehyde-binding protein	Bombyx mori (Silk moth)	GO:0005215 ; GO:0005622 ; GO:0006810
SF21_Tr22660_1_[22_-_459]	Q2QEH2	#NA	NA	InsectProt	38.46	91	56	2	157	429	43	130	7e-10	55.1	438	132	62.3288	68.9394	Cellular retinoic acid binding protein (Fatty acid binding protein 1) (Putative cellular retinoic acid binding protein) CRABP BmFABP1	Bombyx mori (Silk moth)	GO:0005215 ; GO:0005488 ; GO:0006810 ; GO:0008289
SF21_Tr3682_1_[1_-_552]	Q2QEH2	#NA	NA	InsectProt	92.42	132	10	0	157	552	1	132	2e-85	249	552	132	71.7391	100	Cellular retinoic acid binding protein (Fatty acid binding protein 1) (Putative cellular retinoic acid binding protein) CRABP BmFABP1	Bombyx mori (Silk moth)	GO:0005215 ; GO:0005488 ; GO:0006810 ; GO:0008289
SF21_Tr11835_4_[711_-_115]_R_Sense)	Q2F618	#NA	NA	InsectProt	90.06	171	14	2	506	3	1	171	3e-92	268	597	178	85.9296	96.0674	Centrin	Bombyx mori (Silk moth)	GO:0003676 ; GO:0005509 ; GO:0005524 ; GO:0008026
SF21_Tr14846_3_[1523_-_711]_R_Sense)	Q1HDZ7	#NA	NA	InsectProt	88.24	204	24	1	25	636	5	207	3e-130	369	813	214	75.2768	95.3271	CG15440-like protein	Bombyx mori (Silk moth)	GO:0000166 ; GO:0003676
SF21_Tr3287_6_[675_-_2969]	Q8T9W9	#NA	NA	InsectProt	95.84	722	30	0	64	2229	1	722	0	1375	2295	738	94.3791	97.832	cGMP-dependent protein kinase (EC 2.7.11.12)	Bombyx mori (Silk moth)	GO:0000166 ; GO:0004672 ; GO:0004674 ; GO:0004692 ; GO:0005524 ; GO:0006468 ; GO:0016301 ; GO:0016310 ; GO:0016740 ; GO:0016772
SF21_Tr23683_4_[1859_-_3493]	A1YM11	#NA	NA	InsectProt	87.71	545	67	0	1	1635	1	545	0	900	1635	545	100	100	Chaperonin	Bombyx mori (Silk moth)	GO:0000166 ; GO:0005524 ; GO:0005737 ; GO:0006457 ; GO:0044267 ; GO:0051082
SF21_Tr23645_3_[564_-_2177]	Q2F6C2	#NA	NA	InsectProt	93.84	536	33	0	7	1614	1	536	0	899	1614	536	99.6283	100	Chaperonin containing t-complex polypeptide 1 beta subunit (Uncharacterized protein) LOC692797	Bombyx mori (Silk moth)	GO:0000166 ; GO:0005524 ; GO:0005737 ; GO:0006457 ; GO:0044267 ; GO:0051082
SF21_Tr3728_6_[1818_-_220]_R_Sense)	Q2F6C3	#NA	NA	InsectProt	90.21	531	52	0	7	1599	1	531	0	914	1599	531	99.6248	100	Chaperonin subunit 6a zeta (Uncharacterized protein) LOC692796	Bombyx mori (Silk moth)	GO:0000166 ; GO:0005524 ; GO:0005737 ; GO:0006457 ; GO:0044267 ; GO:0051082
SF21_Tr6218_4_[2271_-_1804]_R_Sense)	Q1HPS7	#NA	NA	InsectProt	95.39	152	7	0	13	468	36	187	6e-104	296	468	187	97.4359	81.2834	Chloride intracellular channel isoform 2	Bombyx mori (Silk moth)	#NA
SF21_Tr1228_6_[2397_-_4226]	Q538A5	#NA	NA	InsectProt	50.65	539	263	11	121	1728	1	511	2e-143	427	1830	512	88.3607	105.273	Chorion b-ZIP transcription factor (Uncharacterized protein) CbZ Cbz	Bombyx mori (Silk moth)	GO:0003677 ; GO:0003700 ; GO:0005634 ; GO:0006351 ; GO:0006355 ; GO:0043565 ; GO:0046983
SF21_Tr1540_4_[393_-_5813]	A9X4T1	#NA	NA	InsectProt	84.74	1363	193	10	805	4848	1	1356	0	2142	5421	1365	75.4289	99.8535	Chromodomain-helicase-DNA-binding protein 1 (CHD-1) (EC 3.6.4.12) (ATP-dependent helicase CHD1) CHD1	Bombyx mori (Silk moth)	GO:0000166 ; GO:0003676 ; GO:0003677 ; GO:0004386 ; GO:0005524 ; GO:0005634 ; GO:0006351 ; GO:0006355 ; GO:0008026 ; GO:0016787
SF21_Tr14557_3_[4174_-_4815]	Q1HPW8	#NA	NA	InsectProt	49.28	207	102	5	28	639	95	296	5e-55	178	642	296	96.729	69.9324	Chymotrypsin-like serine protease	Bombyx mori (Silk moth)	GO:0003824 ; GO:0004252 ; GO:0006508 ; GO:0008233 ; GO:0008236 ; GO:0016787
SF21_Tr10704_6_[834_-_2381]	G8GB89	#NA	NA	InsectProt	85.02	514	77	2	7	1548	1	508	0	840	1548	508	99.6124	101.181	Cis, cis-muconate transporter protein	Bombyx mori (Silk moth)	#NA
SF21_Tr5382_4_[1527_-_2957]	H9ITU2	#NA	NA	InsectProt	94.84	465	24	0	37	1431	1	465	0	902	1431	465	97.4843	100	Citrate synthase Bmo.2204	Bombyx mori (Silk moth)	#NA
SF21_Tr12363_13_[286_-_5334]	B7XFU6	#NA	NA	InsectProt	97.68	1683	39	2	1	5049	1	1681	0	3095	5049	1681	100	100.119	Clathrin (Uncharacterized protein) Chc	Bombyx mori (Silk moth)	GO:0005198 ; GO:0005488 ; GO:0006886 ; GO:0016192 ; GO:0030130 ; GO:0030132
SF21_Tr2392_4_[1492_-_575]_R_Sense)	Q1HQ97	#NA	NA	InsectProt	89.21	278	30	1	40	873	1	276	2e-157	442	918	288	90.8497	96.5278	Cleavage and polyadenylation specific factor 4	Bombyx mori (Silk moth)	GO:0003676 ; GO:0008270 ; GO:0046872
SF21_Tr11882_8_[4948_-_4262]_R_Sense)	Q1HQ96	#NA	NA	InsectProt	94.27	227	13	0	7	687	1	227	4e-163	451	687	227	99.1266	100	Cleavage and polyadenylation specific factor 5 (Uncharacterized protein) LOC732888	Bombyx mori (Silk moth)	GO:0016787
SF21_Tr3548_13_[4563_-_3406]_R_Sense)	F8WT28	#NA	NA	InsectProt	75.86	377	81	7	25	1125	1	373	1e-167	475	1158	376	97.6684	100.266	C-myc (Uncharacterized protein) myc	Bombyx mori (Silk moth)	#NA
SF21_Tr6822_9_[2914_-_6066]	D2Y4R2	#NA	NA	InsectProt	82.58	999	173	4	160	3153	239	1230	0	1597	3153	1230	95.0523	81.2195	Coatomer protein complex subunit alpha COPA	Bombyx mori (Silk moth)	GO:0005198 ; GO:0006886 ; GO:0016192 ; GO:0030117 ; GO:0030126
SF21_Tr8621_4_[271_-_3126]	D2Y4R4	#NA	NA	InsectProt	82.05	947	170	2	13	2853	2	934	0	1495	2856	935	99.4748	101.283	Coatomer protein complex subunit beta 2 COPB2	Bombyx mori (Silk moth)	GO:0005198 ; GO:0006886 ; GO:0016192 ; GO:0030117
SF21_Tr3513_10_[1787_-_261]_R_Sense)	D2Y4R5	#NA	NA	InsectProt	85.83	508	71	2	7	1527	1	507	0	782	1527	507	99.8035	100.197	Coatomer protein complex subunit delta COPD	Bombyx mori (Silk moth)	GO:0006810 ; GO:0006886 ; GO:0016192 ; GO:0030131
SF21_Tr13759_2_[36_-_2567]	Q9NKX2	#NA	NA	InsectProt	85.17	843	125	2	1	2529	19	859	0	1223	2532	860	99.8815	98.0233	Coatomer subunit gamma (Fragment) copg2	Bombyx mori (Silk moth)	GO:0000139 ; GO:0005198 ; GO:0005488 ; GO:0005737 ; GO:0005794 ; GO:0005798 ; GO:0006810 ; GO:0006886 ; GO:0015031 ; GO:0016020 ; GO:0016192 ; GO:0030117 ; GO:0030126 ; GO:0030663 ; GO:0031410
SF21_Tr23708_2_[109_-_2691]	Q9NKX3	#NA	NA	InsectProt	85.6	861	123	3	4	2583	3	861	0	1374	2583	861	100	100	Coatomer subunit gamma copg1	Bombyx mori (Silk moth)	GO:0000139 ; GO:0005198 ; GO:0005488 ; GO:0005737 ; GO:0005794 ; GO:0005798 ; GO:0006810 ; GO:0006886 ; GO:0015031 ; GO:0016020 ; GO:0016192 ; GO:0030117 ; GO:0030126 ; GO:0030663 ; GO:0031410
SF21_Tr17590_1_[16_-_429]	Q18NR4	#NA	NA	InsectProt	32.82	131	87	4	1	390	1	127	1e-15	71.2	414	185	94.9275	70.8108	Cocoonase (EC 3.4.21.4) (Fragment) coc	Bombyx mori (Silk moth)	GO:0003824 ; GO:0004252 ; GO:0006508 ; GO:0016787
SF21_Tr1664_1_[188_-_718]	Q2F621	#NA	NA	InsectProt	74.38	160	41	0	4	483	1	160	6e-63	192	531	162	90.3955	98.7654	Coiled-coil domain containing 12-like protein	Bombyx mori (Silk moth)	#NA
SF21_Tr1664_3_[819_-_358]_R_Sense)	Q2F621	#NA	NA	InsectProt	76.92	104	24	0	461	150	57	160	2e-45	147	462	162	67.5325	64.1975	Coiled-coil domain containing 12-like protein	Bombyx mori (Silk moth)	#NA
SF21_Tr311_1_[773_-_144]_R_Sense)	Q2F6C5	#NA	NA	InsectProt	90.34	207	20	0	10	630	1	207	3e-94	275	630	207	98.5714	100	Coiled-coil domain containing 25 protein	Bombyx mori (Silk moth)	#NA
SF21_Tr16188_7_[2461_-_3252]	Q2F5S7	#NA	NA	InsectProt	80.74	244	47	0	46	777	148	391	6e-147	417	792	391	92.4242	62.4041	Coproporphirynogen oxidase	Bombyx mori (Silk moth)	GO:0004109 ; GO:0006779 ; GO:0055114
SF21_Tr14302_2_[929_-_2602]	H9JSH8	#NA	NA	InsectProt	92.18	550	41	4	19	1662	26	570	0	1022	1674	570	98.5663	96.4912	Coronin	Bombyx mori (Silk moth)	#NA
SF21_Tr3494_9_[7950_-_6358]_R_Sense)	E1AFY0	#NA	NA	InsectProt	85.21	514	72	2	10	1539	1	511	0	913	1593	536	96.7985	95.8955	Cryptochrome 1 cry1	Bombyx mori (Silk moth)	GO:0003913 ; GO:0006281
SF21_Tr16745_5_[483_-_1031]	Q06FJ6	#NA	NA	InsectProt	96.88	160	5	0	3	482	59	218	1e-121	343	549	218	87.4317	73.3945	C-type lectin	Bombyx mori (Silk moth)	GO:0005488 ; GO:0005529
SF21_Tr11948_2_[1663_-_1316]_R_Sense)	Q9GPG1	#NA	NA	InsectProt	34.44	90	57	5	3	266	10	77	1e-05	42.4	348	106	77.5862	84.9057	Cubitus interruptus (Fragment) ci	Bombyx mori (Silk moth)	GO:0003676 ; GO:0005622 ; GO:0008270
SF21_Tr22661_3_[141_-_953]	Q8I6Y0	#NA	NA	InsectProt	57	200	60	5	1	522	6	203	3e-63	202	813	311	73.8007	64.3087	Cuticle protein BMWCP10	Bombyx mori (Silk moth)	GO:0042302
SF21_Tr14486_4_[225_-_1445]	Q9GR87	#NA	NA	InsectProt	64.45	391	125	6	40	1170	1	369	3e-153	440	1221	409	96.0688	95.599	Cycle-like factor BmCyc BmCyc	Bombyx mori (Silk moth)	GO:0003677 ; GO:0003700 ; GO:0004871 ; GO:0005634 ; GO:0006351 ; GO:0006355 ; GO:0007165
SF21_Tr16511_4_[1131_-_619]_R_Sense)	Q1HPW7	#NA	NA	InsectProt	96.32	163	6	0	13	501	1	163	1e-112	318	513	163	95.3216	100	Cyclic AMP-regulated protein	Bombyx mori (Silk moth)	GO:0003779 ; GO:0005622
SF21_Tr298_1_[370_-_1689]	C3VPW2	#NA	NA	InsectProt	89.56	316	29	1	70	1005	2	317	0	567	1320	417	71.8182	75.7794	Cyclin (Uncharacterized protein) Ccnl1	Bombyx mori (Silk moth)	GO:0000079 ; GO:0005634 ; GO:0006355 ; GO:0006396 ; GO:0019901
SF21_Tr12665_3_[165_-_1844]	D3KYT0	#NA	NA	InsectProt	75.73	511	113	6	181	1680	1	510	0	714	1680	511	91.25	100	Cyclin A BmcycA	Bombyx mori (Silk moth)	GO:0000079 ; GO:0005634 ; GO:0007049 ; GO:0010389 ; GO:0019901 ; GO:0051301 ; GO:0051726
SF21_Tr21818_2_[2452_-_1241]_R_Sense)	P92162	#NA	NA	InsectProt	76.41	407	80	3	40	1212	119	524	0	598	1212	525	100.743	77.5238	Cyclin B homolog (Uncharacterized protein) LOC692763	Bombyx mori (Silk moth)	GO:0000079 ; GO:0005634 ; GO:0007049 ; GO:0010389 ; GO:0019901 ; GO:0051301 ; GO:0051726
SF21_Tr14777_4_[1287_-_142]_R_Sense)	H6VMF4	#NA	NA	InsectProt	30.64	235	152	9	358	1029	7	231	1e-17	84.3	1146	302	61.5183	77.8146	Cyclin dependent kinase 2 (Uncharacterized protein) CDK2	Bombyx mori (Silk moth)	#NA
SF21_Tr22445_1_[100_-_993]	D2IGZ4	#NA	NA	InsectProt	99.66	298	1	0	1	894	1	298	0	612	894	298	100	100	Cyclin dependent kinase 5 (Uncharacterized protein) LOC100316861	Bombyx mori (Silk moth)	GO:0000166 ; GO:0004672 ; GO:0004674 ; GO:0005524 ; GO:0006468 ; GO:0016301 ; GO:0016310 ; GO:0016772
SF21_Tr10931_4_[1502_-_462]_R_Sense)	D2IGZ5	#NA	NA	InsectProt	92.9	338	24	0	1	1014	1	338	0	634	1041	338	97.4063	100	Cyclin dependent kinase 7 (Uncharacterized protein) Cdk7	Bombyx mori (Silk moth)	GO:0000166 ; GO:0004672 ; GO:0004674 ; GO:0005524 ; GO:0006468 ; GO:0016301 ; GO:0016310 ; GO:0016772
SF21_Tr12642_2_[2760_-_1360]_R_Sense)	D2IGZ6	#NA	NA	InsectProt	98.1	421	8	0	1	1263	1	421	0	817	1401	462	90.1499	91.1255	Cyclin dependent kinase 8 (Uncharacterized protein) cdk8	Bombyx mori (Silk moth)	GO:0000166 ; GO:0004672 ; GO:0004674 ; GO:0005524 ; GO:0006468 ; GO:0016301 ; GO:0016310 ; GO:0016772
SF21_Tr6167_5_[2012_-_774]_R_Sense)	Q2F6B7	#NA	NA	InsectProt	79.9	393	79	0	1	1179	1	393	0	619	1239	393	95.1574	100	Cystathionine gamma-lyase	Bombyx mori (Silk moth)	GO:0003824 ; GO:0006520 ; GO:0016829 ; GO:0030170
SF21_Tr13334_7_[1373_-_93]_R_Sense)	H9IS39	#NA	NA	InsectProt	41.84	435	240	7	1	1266	58	435	2e-80	256	1281	440	101.874	98.8636	Cysteine synthase (EC 2.5.1.47)	Bombyx mori (Silk moth)	#NA
SF21_Tr11937_1_[366_-_1223]	Q6VCR6	#NA	NA	InsectProt	84	225	36	0	22	696	6	230	3e-105	307	858	232	78.6713	96.9828	Cytochrome b (Fragment) cytb	Bombyx mori (Silk moth)	GO:0005739 ; GO:0006810 ; GO:0009055 ; GO:0016020 ; GO:0016021 ; GO:0016491 ; GO:0022900 ; GO:0022904 ; GO:0046872 ; GO:0070469
SF21_Tr15874_3_[410_-_3]_R_Sense)	Q2F5S4	#NA	NA	InsectProt	62.07	116	42	2	344	3	6	119	2e-48	153	408	131	85.2941	88.5496	Cytochrome b5	Bombyx mori (Silk moth)	GO:0020037 ; GO:0046872
SF21_Tr329_1_[170_-_619]	Q19P02	#NA	NA	InsectProt	82.57	109	18	1	324	1	9	117	2e-61	186	450	117	72.6667	93.1624	Cytochrome b-c1 complex subunit 7 uccr	Bombyx mori (Silk moth)	GO:0006122 ; GO:0008121
SF21_Tr1235_4_[965_-_54]_R_Sense)	H9J0M9	#NA	NA	InsectProt	85	260	39	0	780	1	1	260	9e-148	417	912	271	85.5263	95.941	Cytochrome b-c1 complex subunit Rieske, mitochondrial (EC 1.10.2.2) LOC100134921	Bombyx mori (Silk moth)	#NA
SF21_Tr20001_2_[1318_-_743]_R_Sense)	Q1HQ98	#NA	NA	InsectProt	83.71	178	29	0	43	576	1	178	4e-107	305	576	178	92.7083	100	Cytochrome c oxidase polypeptide IV (Cytochrome c oxidase subunit IV) (Uncharacterized protein) LOC780848	Bombyx mori (Silk moth)	GO:0004129
SF21_Tr16403_3_[759_-_268]_R_Sense)	Q1HPX0	#NA	NA	InsectProt	89.92	119	12	0	127	483	1	119	7e-82	238	492	122	72.561	97.541	Cytochrome c oxidase polypeptide Vb	Bombyx mori (Silk moth)	GO:0004129 ; GO:0005740
SF21_Tr732_3_[1184_-_24]_R_Sense)	Q9MIE0	#NA	NA	InsectProt	85.68	384	54	1	13	1161	127	510	0	515	1161	510	99.2248	75.2941	Cytochrome c oxidase subunit 1 (EC 1.9.3.1) (Fragment) COI COX1 cox1	Bombyx mori (Silk moth)	GO:0004129 ; GO:0005506 ; GO:0005739 ; GO:0005743 ; GO:0006810 ; GO:0009055 ; GO:0009060 ; GO:0016020 ; GO:0016021 ; GO:0016491 ; GO:0020037 ; GO:0022900 ; GO:0046872 ; GO:0055114 ; GO:0070469
SF21_Tr16332_2_[570_-_55]_R_Sense)	Q9MID9	#NA	NA	InsectProt	86.99	146	19	0	1	438	67	212	2e-62	193	516	227	84.8837	64.3172	Cytochrome c oxidase subunit 2 COII COX2 cox2	Bombyx mori (Silk moth)	GO:0004129 ; GO:0005507 ; GO:0005739 ; GO:0005743 ; GO:0006810 ; GO:0009055 ; GO:0016020 ; GO:0016021 ; GO:0020037 ; GO:0022900 ; GO:0022904 ; GO:0046872 ; GO:0070469
SF21_Tr333_3_[1079_-_1600]	Q9MID7	#NA	NA	InsectProt	79.25	159	33	0	46	522	104	262	9e-76	228	522	262	91.3793	60.687	Cytochrome c oxidase subunit 3 COX3 COIII cox3	Bombyx mori (Silk moth)	GO:0004129 ; GO:0005739 ; GO:0006123 ; GO:0016020 ; GO:0016021 ; GO:0022904
SF21_Tr3687_2_[811_-_317]_R_Sense)	Q2F5S6	#NA	NA	InsectProt	90.85	142	13	0	69	494	1	142	3e-94	271	495	151	86.0606	94.0397	Cytochrome c oxidase subunit Va	Bombyx mori (Silk moth)	GO:0004129
SF21_Tr1234_3_[29_-_1099]	Q1HQ62	#NA	NA	InsectProt	92.86	308	22	0	148	1071	1	308	0	509	1071	308	86.2745	100	Cytochrome c1	Bombyx mori (Silk moth)	GO:0005506 ; GO:0009055 ; GO:0020037
SF21_Tr6316_3_[230_-_2098]	L0N6M5	#NA	NA	InsectProt	64.94	559	177	6	232	1851	3	544	0	660	1869	544	89.7271	102.757	Cytochrome P450	Bombyx mori (Silk moth)	#NA
SF21_Tr1072_4_[132_-_1544]	L0N4L5	#NA	NA	InsectProt	71.47	347	99	0	364	1404	1	347	0	513	1413	353	73.673	98.3003	Cytochrome P450 (Fragment) CYP15C1	Bombyx mori (Silk moth)	#NA
SF21_Tr10982_2_[1164_-_1880]	L0N7A5	#NA	NA	InsectProt	31.71	246	154	6	22	717	130	366	5e-36	132	717	367	102.929	67.03	Cytochrome P450 (Fragment) CYP301A1	Bombyx mori (Silk moth)	#NA
SF21_Tr17819_1_[9_-_656]	L0N7A5	#NA	NA	InsectProt	31.47	232	133	4	31	648	5	236	3e-28	110	648	367	107.407	63.2153	Cytochrome P450 (Fragment) CYP301A1	Bombyx mori (Silk moth)	#NA
SF21_Tr8133_2_[1956_-_1588]_R_Sense)	L0N5H4	#NA	NA	InsectProt	56.84	95	41	0	369	85	32	126	2e-37	124	369	126	77.2358	75.3968	Cytochrome P450 (Fragment) CYP333A2	Bombyx mori (Silk moth)	#NA
SF21_Tr12183_4_[1178_-_1582]	L0N6L5	#NA	NA	InsectProt	31.87	91	57	2	1	258	12	102	5e-06	43.9	405	103	67.4074	88.3495	Cytochrome P450 (Fragment) CYP367B1	Bombyx mori (Silk moth)	#NA
SF21_Tr13819_1_[327_-_680]	L0N6L5	#NA	NA	InsectProt	43.66	71	40	0	101	313	33	103	4e-17	72	354	103	60.1695	68.932	Cytochrome P450 (Fragment) CYP367B1	Bombyx mori (Silk moth)	#NA
SF21_Tr13819_2_[400_-_753]	L0N6L5	#NA	NA	InsectProt	43.66	71	40	0	28	240	33	103	5e-17	72	354	103	60.1695	68.932	Cytochrome P450 (Fragment) CYP367B1	Bombyx mori (Silk moth)	#NA
SF21_Tr5806_7_[1756_-_1409]_R_Sense)	L0N6L5	#NA	NA	InsectProt	43.75	80	45	0	256	17	20	99	2e-16	70.1	348	103	68.9655	77.6699	Cytochrome P450 (Fragment) CYP367B1	Bombyx mori (Silk moth)	#NA
SF21_Tr15839_2_[45_-_752]	L0N6G0	#NA	NA	InsectProt	63.96	197	71	0	651	61	44	240	1e-90	268	708	243	83.4746	81.07	Cytochrome P450 (Fragment) CYP4G22	Bombyx mori (Silk moth)	#NA
SF21_Tr13125_1_[174_-_1748]	L0N6M3	#NA	NA	InsectProt	54.49	479	216	3	76	1506	21	497	0	561	1575	502	91.2381	95.4183	Cytochrome P450 (Fragment) CYP6AE8	Bombyx mori (Silk moth)	#NA
SF21_Tr13126_1_[72_-_848]	L0N798	#NA	NA	InsectProt	30.3	198	133	3	13	591	8	203	5e-27	105	777	235	76.4479	84.2553	Cytochrome P450 (Fragment) CYP9A19	Bombyx mori (Silk moth)	#NA
SF21_Tr5365_2_[62_-_1009]	L0N798	#NA	NA	InsectProt	56.03	232	101	1	13	705	4	235	4e-88	265	948	235	73.4177	98.7234	Cytochrome P450 (Fragment) CYP9A19	Bombyx mori (Silk moth)	#NA
SF21_Tr15062_2_[1268_-_1963]	L0N6H9	#NA	NA	InsectProt	42.86	210	117	1	52	672	21	230	3e-54	175	696	238	90.5172	88.2353	Cytochrome P450 (Fragment) CYP9A19	Bombyx mori (Silk moth)	#NA
SF21_Tr17090_7_[1818_-_217]_R_Sense)	L0N5G5	#NA	NA	InsectProt	64.03	392	141	0	424	1599	1	392	0	538	1602	393	73.4082	99.7455	Cytochrome P450 (Fragment) CYP9A21	Bombyx mori (Silk moth)	#NA
SF21_Tr22027_2_[87_-_1709]	L0N5G5	#NA	NA	InsectProt	67.35	392	128	0	445	1620	1	392	0	571	1623	393	72.4584	99.7455	Cytochrome P450 (Fragment) CYP9A21	Bombyx mori (Silk moth)	#NA
SF21_Tr23542_4_[1667_-_39]_R_Sense)	L0N5G5	#NA	NA	InsectProt	63.01	392	145	0	451	1626	1	392	0	542	1629	393	72.1915	99.7455	Cytochrome P450 (Fragment) CYP9A21	Bombyx mori (Silk moth)	#NA
SF21_Tr2840_6_[1922_-_282]_R_Sense)	L0N5G5	#NA	NA	InsectProt	63.61	393	143	1	460	1638	1	392	0	531	1641	393	71.8464	100	Cytochrome P450 (Fragment) CYP9A21	Bombyx mori (Silk moth)	#NA
SF21_Tr5366_5_[1820_-_120]_R_Sense)	L0N5G5	#NA	NA	InsectProt	56.63	392	168	2	526	1695	1	392	6e-158	458	1701	393	69.1358	99.7455	Cytochrome P450 (Fragment) CYP9A21	Bombyx mori (Silk moth)	#NA
SF21_Tr5972_2_[214_-_1803]	L0N5G5	#NA	NA	InsectProt	62.78	395	145	2	412	1590	1	393	3e-169	485	1590	393	74.5283	100.509	Cytochrome P450 (Fragment) CYP9A21	Bombyx mori (Silk moth)	#NA
SF21_Tr9614_2_[7_-_1161]	L0N5G5	#NA	NA	InsectProt	62.89	256	95	1	388	1155	1	255	2e-110	330	1155	393	66.4935	65.1399	Cytochrome P450 (Fragment) CYP9A21	Bombyx mori (Silk moth)	#NA
SF21_Tr17603_2_[1029_-_1775]	L0N728	#NA	NA	InsectProt	65.42	240	82	2	1	717	60	298	1e-113	330	747	338	96.3855	71.0059	Cytochrome P450 (Fragment) CYP9A22	Bombyx mori (Silk moth)	#NA
SF21_Tr11606_1_[100_-_1017]	H9IXB1	#NA	NA	InsectProt	62.27	273	103	1	67	885	26	297	2e-123	357	918	302	89.2157	90.3974	Cytochrome P450 (Uncharacterized protein) CYP340	Bombyx mori (Silk moth)	#NA
SF21_Tr14234_1_[116_-_1477]	L0N5I6	#NA	NA	InsectProt	79.63	432	85	2	7	1293	1	431	0	720	1362	538	95.1542	80.2974	Cytochrome P450 CYP306A1	Bombyx mori (Silk moth)	#NA
SF21_Tr8239_1_[17_-_1882]	L0N4R8	#NA	NA	InsectProt	40.85	377	220	5	739	1860	120	491	1e-94	301	1866	495	60.6109	76.1616	Cytochrome P450 CYP340C1	Bombyx mori (Silk moth)	#NA
SF21_Tr3634_4_[1465_-_3048]	L0N4J3	#NA	NA	InsectProt	64.17	508	182	0	61	1584	6	513	0	696	1584	516	96.2121	98.4496	Cytochrome P450 CYP354A1	Bombyx mori (Silk moth)	#NA
SF21_Tr21184_2_[1161_-_1]_R_Sense)	L0N4I2	#NA	NA	InsectProt	66.15	387	130	2	1	1158	79	463	0	536	1161	503	100	76.9384	Cytochrome P450 CYP4M5	Bombyx mori (Silk moth)	#NA
SF21_Tr809_3_[39_-_4511]	Q5W7N6	#NA	NA	InsectProt	81.67	1315	241	5	529	4473	116	1406	0	2226	4473	1409	88.1958	93.3286	Cytosine-specific methyltransferase (EC 2.1.1.37) BmDnmt1	Bombyx mori (Silk moth)	GO:0003677 ; GO:0003886 ; GO:0005634 ; GO:0006306 ; GO:0008168 ; GO:0008270 ; GO:0016740 ; GO:0032259 ; GO:0090116
SF21_Tr13058_5_[3315_-_1750]_R_Sense)	Q1HQ28	#NA	NA	InsectProt	92.71	343	25	0	295	1323	51	393	0	652	1566	512	65.7088	66.9922	DEAD box polypeptide 5 isoform 2	Bombyx mori (Silk moth)	GO:0000166 ; GO:0003676 ; GO:0004386 ; GO:0005524 ; GO:0008026 ; GO:0016787
SF21_Tr11586_2_[976_-_1587]	B9VTR9	#NA	NA	InsectProt	95.54	157	7	0	473	3	1	157	8e-109	311	612	213	76.9608	73.7089	Death-associated small cytoplasmic leucine-rich protein DSCLP	Bombyx mori (Silk moth)	#NA
SF21_Tr19831_4_[768_-_391]_R_Sense)	Q45RF8	#NA	NA	InsectProt	44.9	98	54	1	307	14	9	92	9e-22	84	378	92	77.7778	106.522	Defensin-like protein (Putative defensin)	Bombyx mori (Silk moth)	#NA
SF21_Tr11229_4_[1398_-_487]_R_Sense)	Q1HPS5	#NA	NA	InsectProt	61.21	281	107	2	61	897	4	234	1e-117	339	912	234	92.4342	120.085	Dehydrodolichyl diphosphate synthase	Bombyx mori (Silk moth)	GO:0016740 ; GO:0016765
SF21_Tr2796_7_[2589_-_6260]	H9JEK2	#NA	NA	InsectProt	49.06	1121	513	23	1	3189	1	1024	0	896	3672	1386	91.585	80.8802	Delta-aminolevulinic acid dehydratase (EC 4.2.1.24)	Bombyx mori (Silk moth)	#NA
SF21_Tr303_3_[1145_-_18]_R_Sense)	B5U1G9	#NA	NA	InsectProt	85.44	371	54	0	16	1128	1	371	0	635	1128	371	98.6702	100	Deoxyhypusine synthase (Uncharacterized protein) Dhs	Bombyx mori (Silk moth)	GO:0008612
SF21_Tr15357_2_[1023_-_184]_R_Sense)	Q2F609	#NA	NA	InsectProt	78.1	274	60	0	1	822	134	407	7e-158	447	840	424	97.8571	64.6226	Dermal papilla derived protein 13	Bombyx mori (Silk moth)	GO:0003824 ; GO:0008152
SF21_Tr6390_9_[3361_-_2057]_R_Sense)	Q9XZR5	#NA	NA	InsectProt	92.41	395	29	4	124	1305	1	392	0	541	1305	392	90.8046	100.765	Dfd protein Dfd	Bombyx mori (Silk moth)	GO:0003677 ; GO:0003700 ; GO:0005634 ; GO:0006351 ; GO:0006355 ; GO:0007275 ; GO:0043565
SF21_Tr2361_11_[10363_-_5309]_R_Sense)	D7UT11	#NA	NA	InsectProt	64.04	1674	599	8	40	5052	13	1677	0	2129	5055	1677	99.3472	99.8211	DICER-2 Dicer-2	Bombyx mori (Silk moth)	GO:0003676 ; GO:0003677 ; GO:0003723 ; GO:0003725 ; GO:0004386 ; GO:0004525 ; GO:0005524 ; GO:0005622 ; GO:0006396 ; GO:0016787 ; GO:0016891
SF21_Tr11484_8_[3629_-_3249]_R_Sense)	B0FWG6	#NA	NA	InsectProt	42.67	150	51	2	6	350	1	149	4e-30	107	381	149	118.11	100.671	Dicer-2-like protein (Fragment)	Bombyx mori (Silk moth)	GO:0003723 ; GO:0004525 ; GO:0006396
SF21_Tr12316_15_[952_-_131]_R_Sense)	Q2F5I8	#NA	NA	InsectProt	50	244	121	1	94	822	2	245	1e-87	262	822	245	89.0511	99.5918	DID protein	Bombyx mori (Silk moth)	#NA
SF21_Tr22085_3_[3073_-_2489]_R_Sense)	J7GQW2	#NA	NA	InsectProt	77.84	185	41	0	31	585	1	185	4e-99	286	585	185	94.8718	100	Dihydrofolate reductase	Bombyx mori (Silk moth)	#NA
SF21_Tr3692_7_[1920_-_433]_R_Sense)	Q8MUB0	#NA	NA	InsectProt	87.1	496	64	0	1	1488	1	496	0	847	1488	496	100	100	Dihydrolipoyl dehydrogenase (EC 1.8.1.4) DLDH	Bombyx mori (Silk moth)	GO:0004148 ; GO:0005737 ; GO:0016491 ; GO:0045454 ; GO:0050660 ; GO:0055114
SF21_Tr10294_2_[232_-_2712]	H9JMQ3	#NA	NA	InsectProt	57.72	816	333	15	70	2481	1	789	0	857	2481	789	98.6699	103.422	Dim gamma-tubulin 6 (Uncharacterized protein) Dgt6	Bombyx mori (Silk moth)	#NA
SF21_Tr2646_1_[298_-_1479]	A5A7A2	#NA	NA	InsectProt	73.71	388	100	3	25	1182	1	386	0	546	1182	390	98.4772	99.4872	Diphosphomevalonate decarboxylase (EC 4.1.1.33) MPPD_Bm	Bombyx mori (Silk moth)	GO:0004163 ; GO:0005524 ; GO:0008299 ; GO:0016301 ; GO:0016310 ; GO:0016829
SF21_Tr21749_3_[2016_-_727]_R_Sense)	H9JUD5	#NA	NA	InsectProt	82.21	416	74	0	40	1287	1	416	0	725	1290	416	96.7442	100	Diphthamide biosynthesis protein 1 LOC692933	Bombyx mori (Silk moth)	#NA
SF21_Tr1496_7_[1056_-_76]_R_Sense)	H9J638	#NA	NA	InsectProt	83.46	266	44	0	160	957	1	266	1e-161	453	981	267	81.3456	99.6255	Diphthine synthase (EC 2.1.1.98) Bmo.7341	Bombyx mori (Silk moth)	#NA
SF21_Tr22397_3_[654_-_172]_R_Sense)	B3IUD8	#NA	NA	InsectProt	65.94	138	46	3	2	412	3	136	1e-50	160	483	136	85.7143	101.471	Diuretic hormone 41 dh41	Bombyx mori (Silk moth)	GO:0005179 ; GO:0005576 ; GO:0007589 ; GO:0008613
SF21_Tr15585_2_[1531_-_893]_R_Sense)	H9JPA3	#NA	NA	InsectProt	77.89	190	42	0	70	639	1	190	6e-104	299	639	190	89.2019	100	DJ-1 beta (Uncharacterized protein) BmDJ-1beta	Bombyx mori (Silk moth)	#NA
SF21_Tr18787_1_[97_-_1119]	O01680	#NA	NA	InsectProt	94.97	338	17	0	10	1023	3	340	0	636	1023	341	99.1202	99.1202	Dmc1 homolog DMC1	Bombyx mori (Silk moth)	GO:0000166 ; GO:0003677 ; GO:0005524 ; GO:0005634 ; GO:0006259 ; GO:0006281 ; GO:0007131 ; GO:0008094 ; GO:0017111
SF21_Tr21783_5_[4225_-_5142]	Q5W7N5	#NA	NA	InsectProt	65.9	305	104	1	1	915	32	335	2e-150	426	918	336	99.6732	90.7738	DNA cytosine-5 methyltransferase BmDnmt2	Bombyx mori (Silk moth)	GO:0003677 ; GO:0006306 ; GO:0008168 ; GO:0016740 ; GO:0032259
SF21_Tr23601_1_[196_-_3153]	H9J9P4	#NA	NA	InsectProt	64.54	1004	326	6	34	2955	1	993	0	1194	2958	998	101.826	100.601	DNA ligase (EC 6.5.1.1)	Bombyx mori (Silk moth)	#NA
SF21_Tr4021_19_[6767_-_75]_R_Sense)	H9J5N5	#NA	NA	InsectProt	75.92	1408	330	8	2023	6219	753	2090	0	2051	6693	2091	63.1107	67.3362	DNA polymerase (EC 2.7.7.7)	Bombyx mori (Silk moth)	#NA
SF21_Tr3477_10_[4585_-_68]_R_Sense)	H9J1K9	#NA	NA	InsectProt	79.69	1403	277	10	16	4200	6	1365	0	2165	4518	1379	93.1607	101.74	DNA polymerase (EC 2.7.7.7)	Bombyx mori (Silk moth)	#NA
SF21_Tr3040_2_[29_-_5068]	H9IYT0	#NA	NA	InsectProt	64.5	1648	568	22	145	5037	1	1566	0	1976	5040	1644	98.0952	100.243	DNA polymerase (EC 2.7.7.7)	Bombyx mori (Silk moth)	#NA
SF21_Tr18901_1_[121_-_714]	H9JAY5	#NA	NA	InsectProt	81.41	199	36	2	1	594	1	197	9e-117	331	594	197	100.505	101.015	DNA replication complex GINS protein PSF2	Bombyx mori (Silk moth)	#NA
SF21_Tr11804_3_[2464_-_3429]	G9FL14	#NA	NA	InsectProt	88.16	304	36	0	55	966	19	322	0	525	966	322	94.4099	94.4099	DNA supercoiling factor (Uncharacterized protein) LOC692759	Bombyx mori (Silk moth)	#NA
SF21_Tr14071_8_[3364_-_110]_R_Sense)	H9JC36	#NA	NA	InsectProt	63.21	954	346	9	100	2946	1	876	0	1179	3255	928	87.9263	102.802	DNA topoisomerase (EC 5.99.1.2)	Bombyx mori (Silk moth)	#NA
SF21_Tr23505_12_[5491_-_689]_R_Sense)	H9JQ10	#NA	NA	InsectProt	86.04	1433	196	6	208	4494	19	1448	0	2311	4803	1533	89.5066	93.4768	DNA topoisomerase 2 (EC 5.99.1.3) TOP2	Bombyx mori (Silk moth)	#NA
SF21_Tr6099_4_[346_-_1824]	Q2F610	#NA	NA	InsectProt	89.6	375	39	0	97	1221	8	382	0	677	1479	389	76.0649	96.401	DNA-damage inducible protein	Bombyx mori (Silk moth)	GO:0004190 ; GO:0006508
SF21_Tr257_7_[5055_-_85]_R_Sense)	H9JX68	#NA	NA	InsectProt	81.72	1220	223	2	55	3714	17	1234	0	1921	4971	1237	73.627	98.6257	DNA-directed RNA polymerase (EC 2.7.7.6)	Bombyx mori (Silk moth)	#NA
SF21_Tr21870_17_[3487_-_77]_R_Sense)	H9JMQ1	#NA	NA	InsectProt	80.83	939	180	1	25	2841	1	936	0	1565	3411	944	82.5858	99.4703	DNA-directed RNA polymerase (EC 2.7.7.6)	Bombyx mori (Silk moth)	#NA
SF21_Tr16348_4_[11_-_5647]	H9J1U7	#NA	NA	InsectProt	93.87	1567	95	3	1	4698	21	1550	0	2794	5637	1856	83.3954	84.4289	DNA-directed RNA polymerase (EC 2.7.7.6)	Bombyx mori (Silk moth)	#NA
SF21_Tr1796_18_[3995_-_7039]	H9IU30	#NA	NA	InsectProt	83.24	853	127	2	28	2538	381	1185	0	1357	3045	1191	84.0394	71.6205	DNA-directed RNA polymerase (EC 2.7.7.6)	Bombyx mori (Silk moth)	#NA
SF21_Tr358_2_[121_-_3525]	H9JWY0	#NA	NA	InsectProt	93.91	1133	69	1	4	3402	1	1132	0	2143	3405	1133	99.8238	100	DNA-directed RNA polymerase (EC 2.7.7.6) Bmo.10979	Bombyx mori (Silk moth)	#NA
SF21_Tr834_3_[135_-_3662]	H9J0I1	#NA	NA	InsectProt	95.32	1176	55	2	1	3528	1	1152	0	2162	3528	1152	100	102.083	DNA-directed RNA polymerase (EC 2.7.7.6) Bmo.7172	Bombyx mori (Silk moth)	#NA
SF21_Tr3836_1_[127_-_990]	Q1HQ43	#NA	NA	InsectProt	96.73	275	9	0	40	864	1	275	0	515	864	275	95.4861	100	DNA-directed RNA polymerase II polypeptide (Uncharacterized protein) LOC732923	Bombyx mori (Silk moth)	GO:0003677 ; GO:0003899 ; GO:0006351 ; GO:0046983
SF21_Tr22642_1_[151_-_621]	H9JEJ3	#NA	NA	InsectProt	96.77	124	4	0	28	399	4	127	2e-93	268	471	127	78.9809	97.6378	DNA-directed RNA polymerase subunit Bmo.8904	Bombyx mori (Silk moth)	#NA
SF21_Tr20465_2_[466_-_26]_R_Sense)	Q1ZYJ6	#NA	NA	InsectProt	80.83	120	23	0	31	390	1	120	4e-72	213	441	120	81.6327	100	DNA-directed RNA polymerase subunit ZNRD1 Znrd1	Bombyx mori (Silk moth)	GO:0003676 ; GO:0003899 ; GO:0005634 ; GO:0006351 ; GO:0008270
SF21_Tr2744_2_[213_-_1421]	Q2F5I7	#NA	NA	InsectProt	87.84	403	49	2	1	1209	1	401	0	644	1209	401	100	100.499	DnaJ homolog subfamily A member 1 (DnaJ-2)	Bombyx mori (Silk moth)	GO:0005524 ; GO:0005737 ; GO:0006457 ; GO:0009408 ; GO:0031072 ; GO:0046872 ; GO:0051082
SF21_Tr14150_6_[2857_-_2045]_R_Sense)	C7AQZ8	#NA	NA	InsectProt	74.22	225	58	1	1	675	1	224	1e-96	284	813	224	83.0258	100.446	DnaJ-10	Bombyx mori (Silk moth)	GO:0006457 ; GO:0031072 ; GO:0051082
SF21_Tr908_1_[1011_-_325]_R_Sense)	H6VTQ1	#NA	NA	InsectProt	63.04	184	68	1	112	663	26	208	2e-66	205	687	213	80.3493	86.385	DnaJ-11	Bombyx mori (Silk moth)	#NA
SF21_Tr674_3_[2235_-_1474]_R_Sense)	Q2F6B4	#NA	NA	InsectProt	60.5	238	94	1	7	720	1	235	1e-100	294	762	235	93.7008	101.277	DNAJ13 (DnaJ-13) (DnaJ-like protein) DNAJ13	Bombyx mori (Silk moth)	GO:0006457 ; GO:0031072 ; GO:0051082
SF21_Tr14997_4_[2280_-_946]_R_Sense)	H6VTQ4	#NA	NA	InsectProt	81.98	444	80	4	1	1332	1	439	0	719	1335	537	99.7753	82.6816	DnaJ-14	Bombyx mori (Silk moth)	#NA
SF21_Tr5913_2_[369_-_1208]	H6VTQ5	#NA	NA	InsectProt	74.41	254	64	2	73	831	37	289	1e-113	330	840	289	90.7143	87.8893	DnaJ-15 (Uncharacterized protein) Bmo.12790	Bombyx mori (Silk moth)	#NA
SF21_Tr22613_2_[225_-_2147]	H6VTQ6	#NA	NA	InsectProt	84.23	615	96	5	82	1923	1	608	0	799	1923	608	95.9438	101.151	DnaJ-16 (Uncharacterized protein)	Bombyx mori (Silk moth)	#NA
SF21_Tr21893_4_[533_-_1459]	H6VTQ8	#NA	NA	InsectProt	71.23	285	82	2	10	864	59	341	1e-157	446	927	358	92.233	79.6089	DnaJ-18 (Uncharacterized protein)	Bombyx mori (Silk moth)	#NA
SF21_Tr12184_1_[237_-_2174]	H6VTR3	#NA	NA	InsectProt	79.38	616	127	2	91	1938	1	609	0	868	1938	609	95.356	101.149	DnaJ-23	Bombyx mori (Silk moth)	#NA
SF21_Tr2484_1_[299_-_1294]	H6VTR4	#NA	NA	InsectProt	71.12	329	95	1	1	987	42	367	2e-173	487	996	374	99.0964	87.9679	DnaJ-24	Bombyx mori (Silk moth)	#NA
SF21_Tr23431_6_[2131_-_1148]_R_Sense)	H6VTP5	#NA	NA	InsectProt	93.09	275	19	1	7	831	1	274	2e-153	435	984	351	83.8415	78.3476	DnaJ-5 (Uncharacterized protein) DnaJ-5	Bombyx mori (Silk moth)	#NA
SF21_Tr711_3_[168_-_1265]	C7AQZ4	#NA	NA	InsectProt	71.91	356	98	5	37	1098	1	349	1e-166	470	1098	349	97.2678	102.006	DnaJ-6 (Uncharacterized protein) DnaJ-6	Bombyx mori (Silk moth)	GO:0006457 ; GO:0031072 ; GO:0051082
SF21_Tr22830_2_[1177_-_161]_R_Sense)	H6VTP8	#NA	NA	InsectProt	81.12	339	64	1	1	1017	1	338	3e-171	480	1017	338	100	100.296	DnaJ-8 (Uncharacterized protein) DnaJ-8	Bombyx mori (Silk moth)	#NA
SF21_Tr6824_4_[5394_-_3772]_R_Sense)	Q2F608	#NA	NA	InsectProt	84.29	471	72	1	217	1623	45	515	0	765	1623	515	87.061	91.4563	DNAJ9 (DnaJ-9) (DnaJ-like protein isoform A) DNAJ9	Bombyx mori (Silk moth)	GO:0005488 ; GO:0006457 ; GO:0031072 ; GO:0051082
SF21_Tr1626_2_[177_-_863]	F2XHI6	#NA	NA	InsectProt	98.11	212	4	0	52	687	1	212	2e-154	428	687	212	92.5764	100	DRK DRK	Bombyx mori (Silk moth)	#NA
SF21_Tr11476_1_[144_-_878]	Q1HQ92	#NA	NA	InsectProt	95.49	244	10	1	7	735	1	244	2e-161	448	735	244	99.5918	100	Dullard-like protein	Bombyx mori (Silk moth)	GO:0016311 ; GO:0016791
SF21_Tr370_1_[833_-_351]_R_Sense)	Q2F6B2	#NA	NA	InsectProt	100	116	0	0	97	444	1	116	2e-78	232	483	181	72.0497	64.0884	Dynactin 4 protein (Uncharacterized protein) LOC692805	Bombyx mori (Silk moth)	GO:0016740
SF21_Tr3690_1_[169_-_519]	A3QVU8	#NA	NA	InsectProt	93.97	116	7	0	4	351	1	116	4e-81	234	351	116	99.1453	100	Dynein molecular motor protein light chain 1 (Dynein molecular motor protein light chain 2)	Bombyx mori (Silk moth)	#NA
SF21_Tr12298_1_[110_-_955]	I7H180	#NA	NA	InsectProt	72.62	252	68	1	4	756	1	252	9e-122	349	846	252	89.3617	100	Dysbindin-like protein Bmdysb	Bombyx mori (Silk moth)	#NA
SF21_Tr6857_2_[129_-_926]	D2KP15	#NA	NA	InsectProt	89	200	21	1	114	710	2	201	4e-96	281	798	201	75.188	99.5025	E(Spl)-like protein (Uncharacterized protein) E(spl)mbeta	Bombyx mori (Silk moth)	GO:0003677 ; GO:0005634 ; GO:0006351 ; GO:0006355
SF21_Tr10211_1_[107_-_916]	Q2F6B1	#NA	NA	InsectProt	56.52	276	114	2	1	810	1	258	3e-94	279	810	260	102.222	106.154	E2F transcription factor 4-like protein	Bombyx mori (Silk moth)	GO:0003677 ; GO:0003700 ; GO:0005634 ; GO:0005667 ; GO:0006351 ; GO:0006355
SF21_Tr12138_11_[3576_-_1393]_R_Sense)	C1K002	#NA	NA	InsectProt	80.14	695	129	5	124	2181	117	800	0	980	2184	800	95.467	86.875	E3 ubiquitin-protein ligase (EC 6.3.2.-) Smurf2	Bombyx mori (Silk moth)	GO:0005622 ; GO:0006464 ; GO:0016874 ; GO:0016881
SF21_Tr17746_4_[458_-_883]	Q9GV26	#NA	NA	InsectProt	33.33	135	90	0	13	417	2	136	8e-21	85.1	426	202	95.0704	66.8317	EC74 protein EC74	Bombyx mori (Silk moth)	#NA
SF21_Tr16683_3_[135_-_1742]	Q3LFR2	#NA	NA	InsectProt	79.11	517	108	1	58	1608	1	516	0	794	1608	516	96.4552	100.194	Ecdysone 20-hydroxylase (EC 1.14.99.22) CYP314a1	Bombyx mori (Silk moth)	GO:0004497 ; GO:0004501 ; GO:0005506 ; GO:0009055 ; GO:0016491 ; GO:0016705 ; GO:0020037 ; GO:0046872 ; GO:0055114
SF21_Tr12019_4_[147_-_2108]	H6AGY0	#NA	NA	InsectProt	55.49	501	222	2	241	1740	22	520	0	558	1962	668	76.6055	75	Ecdysone oxidase	Bombyx mori (Silk moth)	#NA
SF21_Tr1601_5_[4042_-_4803]	A8ASF8	#NA	NA	InsectProt	89.47	171	18	0	760	248	47	217	3e-107	311	762	238	67.3228	71.8487	Ecdysone receptor (Fragment)	Bombyx mori (Silk moth)	GO:0003677 ; GO:0003700 ; GO:0003707 ; GO:0004872 ; GO:0004879 ; GO:0004884 ; GO:0005496 ; GO:0005634 ; GO:0006351 ; GO:0006355 ; GO:0035076 ; GO:0043401
SF21_Tr15790_3_[748_-_2]_R_Sense)	Q0PCR8	#NA	NA	InsectProt	35.48	248	158	6	4	741	1	240	5e-38	138	747	386	99.5984	64.2487	Ecdysteroid 22-phosphate eck	Bombyx mori (Silk moth)	#NA
SF21_Tr11741_2_[1119_-_778]_R_Sense)	Q2F605	#NA	NA	InsectProt	61.9	105	40	1	25	339	41	144	4e-45	144	342	145	92.1053	72.4138	Ecdysteroid-regulated 16 kDa protein (Uncharacterized protein) LOC100101154	Bombyx mori (Silk moth)	#NA
SF21_Tr10400_1_[58_-_1485]	Q1HPJ6	#NA	NA	InsectProt	62.77	462	170	3	4	1383	108	567	0	570	1428	602	97.0588	76.7442	Ecto-nucleotidase	Bombyx mori (Silk moth)	GO:0000166 ; GO:0009166 ; GO:0016787 ; GO:0016788 ; GO:0046872
SF21_Tr10402_1_[58_-_1497]	Q1HPJ6	#NA	NA	InsectProt	52.08	457	217	3	4	1368	108	563	2e-157	461	1440	602	95.2083	75.9136	Ecto-nucleotidase	Bombyx mori (Silk moth)	GO:0000166 ; GO:0009166 ; GO:0016787 ; GO:0016788 ; GO:0046872
SF21_Tr12834_2_[707_-_1417]	Q0ZB82	#NA	NA	InsectProt	81.19	218	41	0	58	711	86	303	2e-122	351	711	303	91.9831	71.9472	EIF2B-alpha protein	Bombyx mori (Silk moth)	GO:0044237
SF21_Tr17882_5_[2534_-_1470]_R_Sense)	Q0ZB80	#NA	NA	InsectProt	57.35	347	144	4	37	1065	10	353	5e-128	372	1065	353	97.7465	98.3003	EIF2B-beta protein	Bombyx mori (Silk moth)	GO:0044237
SF21_Tr342_3_[1413_-_199]_R_Sense)	Q0PZE7	#NA	NA	InsectProt	98.77	405	5	0	1	1215	1	405	0	790	1215	405	100	100	EIF4AIII protein (Uncharacterized protein) eIF4AIII	Bombyx mori (Silk moth)	GO:0000166 ; GO:0003676 ; GO:0004386 ; GO:0005524 ; GO:0008026 ; GO:0016787
SF21_Tr745_1_[53_-_955]	A1Z087	#NA	NA	InsectProt	91.36	301	26	0	1	903	1	301	0	544	903	301	100	100	ELAV elav	Bombyx mori (Silk moth)	GO:0000166 ; GO:0003676 ; GO:0003723
SF21_Tr3782_2_[1001_-_180]_R_Sense)	Q2F6A1	#NA	NA	InsectProt	91.21	239	21	0	821	105	15	253	9e-145	407	822	253	87.2263	94.4664	Electron-transfer-flavoprotein beta polypeptide (Uncharacterized protein) LOC692811	Bombyx mori (Silk moth)	GO:0009055
SF21_Tr23727_3_[950_-_69]_R_Sense)	Q1HQ27	#NA	NA	InsectProt	87.95	249	30	0	103	849	1	249	2e-163	455	882	249	84.6939	100	ELL complex EAP30 subunit isoform 1 (Uncharacterized protein) (Vps22) EAP30	Bombyx mori (Silk moth)	#NA
SF21_Tr19252_1_[498_-_1295]	Q9BPS1	#NA	NA	InsectProt	80.45	266	52	1	1	798	1	262	6e-127	362	798	262	100	101.527	Elongation factor 1 delta (Uncharacterized protein) ef-1d Ef-1d	Bombyx mori (Silk moth)	GO:0003746 ; GO:0005853 ; GO:0006412 ; GO:0006414
SF21_Tr6307_10_[12389_-_13312]	E0YRW9	#NA	NA	InsectProt	55.65	230	98	3	246	923	45	268	4e-64	206	924	335	74.6753	68.6567	Elongation factor 1-alpha (Fragment) EF1a	Bombyx mori (Silk moth)	GO:0000166 ; GO:0003746 ; GO:0003924 ; GO:0005525 ; GO:0005737 ; GO:0006184 ; GO:0006414
SF21_Tr6307_16_[13534_-_12629]_R_Sense)	C0IRB4	#NA	NA	InsectProt	66.45	304	98	3	901	2	74	371	3e-122	357	906	409	100.662	74.3276	Elongation factor 1-alpha (Fragment) EF1a	Bombyx mori (Silk moth)	GO:0000166 ; GO:0003746 ; GO:0003924 ; GO:0005525 ; GO:0005737 ; GO:0006184 ; GO:0006414
SF21_Tr13438_4_[671_-_2143]	H9JDB9	#NA	NA	InsectProt	99.13	458	4	0	100	1473	5	462	0	917	1473	462	93.279	99.1342	Elongation factor 1-alpha Bmo.4342	Bombyx mori (Silk moth)	#NA
SF21_Tr23929_3_[170_-_1114]	Q1HQ90	#NA	NA	InsectProt	82.14	308	55	0	22	945	1	308	0	525	945	308	97.7778	100	Elongation factor Ts, mitochondrial (EF-Ts) (EF-TsMt)	Bombyx mori (Silk moth)	GO:0003746 ; GO:0005622 ; GO:0006412 ; GO:0006414
SF21_Tr5866_1_[1010_-_2374]	Q2F6A6	#NA	NA	InsectProt	89.6	452	47	0	10	1365	14	465	0	797	1365	465	99.3407	97.2043	Elongation factor Tu	Bombyx mori (Silk moth)	GO:0000166 ; GO:0003746 ; GO:0003924 ; GO:0005525 ; GO:0005622 ; GO:0006184 ; GO:0006414
SF21_Tr17918_3_[1050_-_79]_R_Sense)	Q2F6A5	#NA	NA	InsectProt	62.65	332	116	4	1	972	46	369	4e-134	387	972	369	102.469	89.9729	Elongation protein 4-like protein	Bombyx mori (Silk moth)	GO:0006357 ; GO:0033588
SF21_Tr277_2_[7_-_3873]	D9N4J5	#NA	NA	InsectProt	63.09	1276	468	5	49	3867	1	1272	0	1560	3867	1272	98.9915	100.314	Elongator complex protein 1 Elp1	Bombyx mori (Silk moth)	#NA
SF21_Tr2176_2_[183_-_1076]	Q1HQ91	#NA	NA	InsectProt	78.21	257	56	2	866	96	1	254	3e-138	392	894	269	86.2416	95.539	Embryonic development factor	Bombyx mori (Silk moth)	#NA
SF21_Tr2970_13_[3256_-_266]_R_Sense)	Q9XXW0	#NA	NA	InsectProt	54.08	943	418	8	43	2826	6	929	0	957	2991	960	94.5838	98.2292	Endonuclease and reverse transcriptase-like protein	Bombyx mori (Silk moth)	GO:0003723 ; GO:0003964 ; GO:0004519 ; GO:0006278
SF21_Tr3647_13_[3439_-_1223]_R_Sense)	Q6UV17	#NA	NA	InsectProt	52.43	721	342	3	49	2208	253	971	0	725	2217	986	97.5643	73.1237	Endonuclease and reverse transcriptase-like protein	Bombyx mori (Silk moth)	GO:0003723 ; GO:0003964 ; GO:0004519 ; GO:0006278
SF21_Tr18106_2_[507_-_3302]	D7F179	#NA	NA	InsectProt	47.2	947	456	12	76	2784	289	1226	0	800	2796	1283	101.609	73.8114	Endonuclease-reverse transcriptase	Bombyx mori (Silk moth)	GO:0003723 ; GO:0003964 ; GO:0004519 ; GO:0006278 ; GO:0006355
SF21_Tr20191_3_[1788_-_4172]	D7F177	#NA	NA	InsectProt	50.06	781	385	5	4	2331	465	1243	0	749	2385	1245	98.239	62.7309	Endonuclease-reverse transcriptase	Bombyx mori (Silk moth)	GO:0003723 ; GO:0003964 ; GO:0004519 ; GO:0006278
SF21_Tr6319_6_[2396_-_138]_R_Sense)	D7F177	#NA	NA	InsectProt	54.03	757	343	3	1	2256	487	1243	0	769	2259	1245	100.531	60.8032	Endonuclease-reverse transcriptase	Bombyx mori (Silk moth)	GO:0003723 ; GO:0003964 ; GO:0004519 ; GO:0006278
SF21_Tr1825_5_[3112_-_5337]	D7F176	#NA	NA	InsectProt	41.21	728	423	6	31	2199	314	1037	2e-178	540	2226	1049	98.1132	69.3994	Endonuclease-reverse transcriptase	Bombyx mori (Silk moth)	GO:0003723 ; GO:0003964 ; GO:0004519 ; GO:0006278
SF21_Tr3432_1_[537_-_3575]	D7F173	#NA	NA	InsectProt	52.98	991	463	11	70	3033	7	983	0	953	3039	988	97.8282	100.304	Endonuclease-reverse transcriptase	Bombyx mori (Silk moth)	GO:0003723 ; GO:0003964 ; GO:0004519 ; GO:0006278
SF21_Tr1914_11_[3419_-_660]_R_Sense)	D7F159	#NA	NA	InsectProt	49.24	924	460	9	13	2757	72	989	0	877	2760	995	100.435	92.8643	Endonuclease-reverse transcriptase	Bombyx mori (Silk moth)	GO:0003723 ; GO:0003964 ; GO:0004519 ; GO:0006278
SF21_Tr3377_13_[4204_-_1127]_R_Sense)	D7F159	#NA	NA	InsectProt	73.54	990	260	1	79	3042	1	990	0	1462	3078	995	96.4912	99.4975	Endonuclease-reverse transcriptase	Bombyx mori (Silk moth)	GO:0003723 ; GO:0003964 ; GO:0004519 ; GO:0006278
SF21_Tr2504_1_[243_-_3041]	D7F157	#NA	NA	InsectProt	75.14	901	224	1	97	2799	33	932	0	1375	2799	985	96.5702	91.4721	Endonuclease-reverse transcriptase	Bombyx mori (Silk moth)	GO:0003723 ; GO:0003964 ; GO:0004519 ; GO:0006278
SF21_Tr21828_1_[438_-_932]	Q2F602	#NA	NA	InsectProt	69.74	152	45	1	1	453	1	152	6e-53	168	495	210	92.1212	72.381	Endoplasmic reticulum protein (Uncharacterized protein) LOC692879	Bombyx mori (Silk moth)	GO:0005783 ; GO:0006886 ; GO:0016021
SF21_Tr4820_1_[5_-_400]	C5NS70	#NA	NA	InsectProt	98.23	113	2	0	341	3	1	113	2e-75	222	396	163	85.6061	69.3252	Enhancer of split mbeta-2 (Fragment) E(spl)mbeta-2	Bombyx mori (Silk moth)	GO:0003677 ; GO:0005634 ; GO:0006351 ; GO:0006355
SF21_Tr10242_3_[274_-_1146]	Q2F6B0	#NA	NA	InsectProt	86.39	294	37	2	1	873	4	296	1e-180	500	873	296	101.031	99.3243	Enoyl-CoA hydratase 1	Bombyx mori (Silk moth)	GO:0003824 ; GO:0005739 ; GO:0008152
SF21_Tr16395_1_[391_-_1026]	Q2F604	#NA	NA	InsectProt	91.98	212	17	0	1	636	1	212	2e-121	344	636	212	100	100	ER lumen protein retaining receptor	Bombyx mori (Silk moth)	GO:0004872 ; GO:0005783 ; GO:0006621 ; GO:0006810 ; GO:0015031 ; GO:0016020 ; GO:0016021 ; GO:0046923
SF21_Tr388_11_[2333_-_435]_R_Sense)	Q0N2S3	#NA	NA	InsectProt	72.19	392	109	7	73	1248	1	368	2e-119	362	1899	394	61.9273	99.4924	Eukaryotic initiation factor 4B protein	Bombyx mori (Silk moth)	GO:0000166 ; GO:0003676 ; GO:0003743 ; GO:0006413
SF21_Tr3725_5_[1185_-_409]_R_Sense)	A1YVX3	#NA	NA	InsectProt	90.31	196	19	1	775	188	27	221	1e-132	375	777	239	75.6757	82.0084	Eukaryotic initiation factor 4E-2	Bombyx mori (Silk moth)	GO:0003723 ; GO:0003743 ; GO:0005737 ; GO:0006412 ; GO:0006413
SF21_Tr1856_2_[3578_-_4207]	Q4F863	#NA	NA	InsectProt	98.75	160	2	0	516	37	1	160	2e-116	329	630	160	76.1905	100	Eukaryotic initiation factor 5A (Eukaryotic translation initiation factor 5A) (Translation initiation factor 5A) (Uncharacterized protein) eIF5A LOC693075	Bombyx mori (Silk moth)	GO:0003723 ; GO:0003743 ; GO:0003746 ; GO:0006413 ; GO:0006414 ; GO:0006452 ; GO:0008612 ; GO:0043022 ; GO:0045901 ; GO:0045905
SF21_Tr11667_2_[473_-_1744]	A0FDQ2	#NA	NA	InsectProt	89.41	406	43	0	16	1233	1	406	0	734	1272	419	95.7547	96.8974	Eukaryotic initiation factor 5C	Bombyx mori (Silk moth)	GO:0003743 ; GO:0005488 ; GO:0006413 ; GO:0016070
SF21_Tr3275_2_[1326_-_1865]	Q2F5R9	#NA	NA	InsectProt	99.22	129	1	0	145	531	17	145	8e-90	260	540	145	71.6667	88.9655	Eukaryotic translation initiation factor 1A (Uncharacterized protein) LOC100101157	Bombyx mori (Silk moth)	GO:0003723 ; GO:0003743 ; GO:0006412 ; GO:0006413
SF21_Tr331_1_[2002_-_2943]	Q0ZB78	#NA	NA	InsectProt	88.75	311	33	2	16	942	1	310	1e-142	405	942	310	99.0446	100.323	Eukaryotic translation initiation factor 2 subunit 2 (Uncharacterized protein) LOC733143	Bombyx mori (Silk moth)	GO:0003743 ; GO:0006413
SF21_Tr13617_4_[2405_-_354]_R_Sense)	Q1HDZ5	#NA	NA	InsectProt	90.47	661	63	1	7	1989	16	675	0	1231	2052	695	96.6374	95.1079	Eukaryotic translation initiation factor 3 subunit B (eIF3b) (Eukaryotic translation initiation factor 3 subunit 9) eIF3-S9	Bombyx mori (Silk moth)	GO:0000166 ; GO:0003676 ; GO:0003723 ; GO:0003743 ; GO:0005737 ; GO:0005852 ; GO:0006412 ; GO:0006413 ; GO:0006446
SF21_Tr717_6_[263_-_2908]	Q0ZB76	#NA	NA	InsectProt	92.74	620	44	2	682	2538	223	841	0	1115	2646	876	70.2948	70.7763	Eukaryotic translation initiation factor 3 subunit C (eIF3c) (Eukaryotic translation initiation factor 3 subunit 8) eIF3-S8	Bombyx mori (Silk moth)	GO:0003743 ; GO:0005737 ; GO:0005852 ; GO:0006412 ; GO:0006413
SF21_Tr9831_7_[3739_-_2060]_R_Sense)	H9J7V0	#NA	NA	InsectProt	93.51	555	34	2	22	1680	1	549	0	971	1680	549	99.1071	101.093	Eukaryotic translation initiation factor 3 subunit D eIF3-S7	Bombyx mori (Silk moth)	#NA
SF21_Tr11982_6_[4617_-_3763]_R_Sense)	Q2F5R8	#NA	NA	InsectProt	95.62	274	12	0	22	843	1	274	0	532	855	445	96.1404	61.573	Eukaryotic translation initiation factor 3 subunit E (eIF3e) (Eukaryotic translation initiation factor 3 subunit 6) eIF3-S6	Bombyx mori (Silk moth)	GO:0003743 ; GO:0005737 ; GO:0006412 ; GO:0006413
SF21_Tr12325_5_[1892_-_951]_R_Sense)	A3QVV1	#NA	NA	InsectProt	79.38	257	51	3	158	922	1	255	1e-119	347	942	289	81.8471	88.9273	Eukaryotic translation initiation factor 3 subunit F (eIF3f) (Eukaryotic translation initiation factor 3 subunit 5) eIF3-S5	Bombyx mori (Silk moth)	GO:0003743 ; GO:0005737 ; GO:0006412 ; GO:0006413
SF21_Tr11986_9_[6750_-_5842]_R_Sense)	I1E4Y7	#NA	NA	InsectProt	85.97	278	39	1	858	25	1	274	9e-160	447	909	274	91.7492	101.46	Eukaryotic translation initiation factor 3 subunit G eIF3g	Bombyx mori (Silk moth)	#NA
SF21_Tr6359_2_[227_-_1135]	Q9GV27	#NA	NA	InsectProt	97.81	228	5	0	40	723	27	254	3e-158	446	909	337	75.2475	67.6558	Eukaryotic translation initiation factor 3 subunit H (eIF3h)	Bombyx mori (Silk moth)	GO:0003743 ; GO:0005737 ; GO:0006412 ; GO:0006413
SF21_Tr2049_5_[1102_-_35]_R_Sense)	Q1HPW4	#NA	NA	InsectProt	92.71	329	24	0	22	1008	1	329	0	653	1068	329	92.4157	100	Eukaryotic translation initiation factor 3 subunit I (eIF3i)	Bombyx mori (Silk moth)	GO:0003743 ; GO:0005737 ; GO:0006412 ; GO:0006413
SF21_Tr345_3_[1739_-_930]_R_Sense)	Q0ZB73	#NA	NA	InsectProt	79.2	226	46	1	91	765	1	226	3e-87	261	810	241	83.7037	93.7759	Eukaryotic translation initiation factor 3 subunit J (eIF3j)	Bombyx mori (Silk moth)	GO:0003743 ; GO:0005737 ; GO:0006412 ; GO:0006413
SF21_Tr11603_3_[488_-_1858]	Q1HPW2	#NA	NA	InsectProt	96.44	421	15	1	109	1371	1	420	0	767	1371	420	92.1225	100.238	Eukaryotic translation initiation factor 4A (Uncharacterized protein) Eif-4a	Bombyx mori (Silk moth)	GO:0000166 ; GO:0003676 ; GO:0003743 ; GO:0004386 ; GO:0005524 ; GO:0006413 ; GO:0008026 ; GO:0016787
SF21_Tr11434_1_[1045_-_1350]	Q1HQ08	#NA	NA	InsectProt	73.03	89	19	2	256	5	28	115	3e-23	87.4	306	115	87.2549	77.3913	Eukaryotic translation initiation factor 4E-binding protein 2	Bombyx mori (Silk moth)	GO:0003743 ; GO:0006413 ; GO:0008190 ; GO:0045947
SF21_Tr1465_10_[2953_-_1568]_R_Sense)	Q0ZB74	#NA	NA	InsectProt	80.77	442	78	4	1	1305	1	437	0	624	1386	463	95.671	95.4644	Eukaryotic translation initiation factor 5	Bombyx mori (Silk moth)	GO:0003743 ; GO:0005488 ; GO:0006413 ; GO:0016070
SF21_Tr5834_2_[130_-_867]	Q1HQ59	#NA	NA	InsectProt	93.88	245	15	0	4	738	1	245	6e-166	459	738	245	99.5935	100	Eukaryotic translation initiation factor 6 (eIF-6) LOC733105 EIF6	Bombyx mori (Silk moth)	GO:0003743 ; GO:0006413 ; GO:0042256 ; GO:0043022
SF21_Tr14138_7_[1235_-_528]_R_Sense)	C0LLE3	#NA	NA	InsectProt	83.05	236	40	0	1	708	1	236	3e-148	414	708	236	100	100	Exosome complex exonuclease RRP40	Bombyx mori (Silk moth)	GO:0004527
SF21_Tr20867_2_[161_-_1393]	E5RWX8	#NA	NA	InsectProt	95.12	410	20	0	1	1230	1	410	0	798	1233	411	99.7567	99.7567	Extra sex combs ESC	Bombyx mori (Silk moth)	#NA
SF21_Tr2686_4_[2887_-_1643]_R_Sense)	Q2F6A0	#NA	NA	InsectProt	82.21	416	73	3	1	1245	1	413	0	590	1245	413	100.241	100.726	Exuperantia	Bombyx mori (Silk moth)	GO:0003676
SF21_Tr351_4_[346_-_2337]	A9ZSY3	#NA	NA	InsectProt	78.5	507	109	2	469	1989	1	503	0	743	1992	505	76.3554	100.396	Facilitated trehalose transporter Tret1 (BmTRET1) Tret1	Bombyx mori (Silk moth)	GO:0005215 ; GO:0005886 ; GO:0006810 ; GO:0008643 ; GO:0015574 ; GO:0015771 ; GO:0016020 ; GO:0016021 ; GO:0022857 ; GO:0022891 ; GO:0044459 ; GO:0055085 ; GO:0015767 ; GO:0015768 ; GO:0015770
SF21_Tr1444_7_[5920_-_5246]_R_Sense)	E9JEH5	#NA	NA	InsectProt	49.1	222	112	2	1	663	1	221	6e-66	204	675	221	98.6667	100.452	Fadd (Uncharacterized protein) LOC100529236	Bombyx mori (Silk moth)	GO:0007165
SF21_Tr14681_11_[3267_-_337]_R_Sense)	A9EEZ8	#NA	NA	InsectProt	39.27	909	529	17	238	2895	29	848	0	629	2931	851	93.0399	106.816	FancJ-like protein	Bombyx mori (Silk moth)	GO:0000166 ; GO:0003676 ; GO:0003677 ; GO:0004003 ; GO:0004386 ; GO:0005524 ; GO:0005634 ; GO:0006139 ; GO:0008026 ; GO:0016787 ; GO:0016817 ; GO:0016818
SF21_Tr273_5_[4320_-_166]_R_Sense)	F5HPU9	#NA	NA	InsectProt	53.02	1324	617	11	112	4068	6	1314	0	1335	4155	1340	95.5957	98.806	Fanconi anemia, complementation group D2 FANCD2	Bombyx mori (Silk moth)	#NA
SF21_Tr5875_4_[117_-_4046]	F5HPV1	#NA	NA	InsectProt	52.61	1226	578	8	253	3921	1	1183	0	1206	3930	1263	93.5878	97.0705	Fanconi anemia, complementation group I FANCI	Bombyx mori (Silk moth)	#NA
SF21_Tr19489_2_[867_-_1]_R_Sense)	A5A7A5	#NA	NA	InsectProt	50.18	275	129	1	67	867	29	303	1e-97	293	867	382	95.1557	71.9895	Farnesyl diphosphate synthase 2 (EC 2.5.1.1) (EC 2.5.1.10) FPPS2_Bm	Bombyx mori (Silk moth)	GO:0004161 ; GO:0004337 ; GO:0008299 ; GO:0016740
SF21_Tr15030_1_[245_-_988]	A5A7A6	#NA	NA	InsectProt	53.97	252	106	4	16	741	7	255	3e-89	270	744	385	101.613	65.4545	Farnesyl diphosphate synthase 3 (EC 2.5.1.1) (EC 2.5.1.10) FPPS3_Bm	Bombyx mori (Silk moth)	GO:0004161 ; GO:0004337 ; GO:0008299 ; GO:0016740
SF21_Tr10344_6_[1763_-_516]_R_Sense)	E2QC37	#NA	NA	InsectProt	78.48	409	88	2	22	1248	1	405	0	643	1248	405	98.3173	100.988	Farnesyltransferase beta subunit (Uncharacterized protein) FNTB Bmo.5259	Bombyx mori (Silk moth)	GO:0003824 ; GO:0008152 ; GO:0016740
SF21_Tr3733_1_[1316_-_315]_R_Sense)	E2QC36	#NA	NA	InsectProt	86.77	310	41	0	1	930	1	310	0	587	1002	334	92.8144	92.8144	Farnesyltransferase/geranylgeranyltransferase type I alpha subunit (Uncharacterized protein) FNTA Bmo.4111	Bombyx mori (Silk moth)	GO:0008318 ; GO:0016740 ; GO:0018342
SF21_Tr2832_3_[315_-_1583]	Q75PL6	#NA	NA	InsectProt	84.14	353	56	1	211	1269	1	352	0	652	1269	352	83.4515	100.284	Fatty acid desaturase DESAT4	Bombyx mori (Silk moth)	GO:0004768 ; GO:0005506 ; GO:0005783 ; GO:0006629 ; GO:0006633 ; GO:0008610 ; GO:0016020 ; GO:0016021 ; GO:0016491 ; GO:0016717 ; GO:0055114
SF21_Tr720_3_[298_-_1023]	Q1HQ02	#NA	NA	InsectProt	58.55	234	94	5	34	726	1	229	1e-86	258	726	229	96.6942	102.183	Ferritin isoform 1 (Iron storage protein)	Bombyx mori (Silk moth)	GO:0005488 ; GO:0006826 ; GO:0006879 ; GO:0008199 ; GO:0016491 ; GO:0046914 ; GO:0055114
SF21_Tr11837_2_[2494_-_1256]_R_Sense)	H9IWL6	#NA	NA	InsectProt	79.41	306	63	1	67	984	9	312	0	511	1239	329	74.092	93.0091	Ferrochelatase (EC 4.99.1.1)	Bombyx mori (Silk moth)	#NA
SF21_Tr9882_3_[441_-_2516]	Q8WPH3	#NA	NA	InsectProt	34.72	648	401	27	121	1998	38	580	8e-85	280	2076	580	93.6416	111.724	Fibrillin-like protein AD10	Bombyx mori (Silk moth)	#NA
SF21_Tr3676_5_[1534_-_239]_R_Sense)	Q6T9Z7	#NA	NA	InsectProt	78.7	324	69	1	1194	223	21	341	0	549	1296	341	75	95.0147	Fibroinase (Uncharacterized protein) Bcp	Bombyx mori (Silk moth)	GO:0004197 ; GO:0006508 ; GO:0008233 ; GO:0008234 ; GO:0016787
SF21_Tr3754_2_[837_-_214]_R_Sense)	Q5FBS0	#NA	NA	InsectProt	61.62	185	71	4	64	618	36	210	6e-63	196	624	218	88.9423	84.8624	Fibroin-modulator-binding protein-1 (Uncharacterized protein) fmbp-1 Fmbp-1	Bombyx mori (Silk moth)	#NA
SF21_Tr12541_2_[94_-_1233]	H9J3Y8	#NA	NA	InsectProt	87.46	351	44	0	1	1053	1	351	0	574	1140	380	92.3684	92.3684	Flap endonuclease 1 (FEN-1) (EC 3.1.-.-) (Flap structure-specific endonuclease 1) LOC100529204 Fen1	Bombyx mori (Silk moth)	#NA
SF21_Tr4193_2_[8_-_778]	D7PGZ4	#NA	NA	InsectProt	64.73	258	90	1	1	771	151	408	6e-108	319	771	408	100.389	63.2353	Flavin-dependent monooxygenase FMO1B FMO1	Bombyx mori (Silk moth)	GO:0004497 ; GO:0004499 ; GO:0005488 ; GO:0016491 ; GO:0050660 ; GO:0050661 ; GO:0055114
SF21_Tr13600_11_[9732_-_8161]_R_Sense)	D7PGZ5	#NA	NA	InsectProt	70.1	398	119	2	1	1194	1	396	0	582	1572	450	75.9542	88.4444	Flavin-dependent monooxygenase FMO2A FMO2	Bombyx mori (Silk moth)	GO:0004497 ; GO:0004499 ; GO:0016491 ; GO:0050660 ; GO:0050661 ; GO:0055114
SF21_Tr16162_8_[1097_-_24]_R_Sense)	D4AH70	#NA	NA	InsectProt	69.93	286	86	5	130	987	31	296	2e-105	313	1074	296	79.8883	96.6216	Forkfead transcrition factor BmFOXG1 BmFOXG1	Bombyx mori (Silk moth)	GO:0003677 ; GO:0003700 ; GO:0005634 ; GO:0006351 ; GO:0006355 ; GO:0043565
SF21_Tr14095_5_[675_-_2483]	H9BVM3	#NA	NA	InsectProt	83.5	515	79	6	133	1659	1	512	0	772	1809	512	85.4063	100.586	Forkhead box sub-group O foxO	Bombyx mori (Silk moth)	#NA
SF21_Tr14841_2_[1598_-_435]_R_Sense)	B1B559	#NA	NA	InsectProt	64.58	319	110	4	103	1050	16	325	5e-147	421	1164	327	82.2165	97.5535	Fringe fng	Bombyx mori (Silk moth)	GO:0016020 ; GO:0016757
SF21_Tr6451_12_[5796_-_4714]_R_Sense)	Q1HQ57	#NA	NA	InsectProt	91.04	335	30	0	73	1077	1	335	0	620	1083	336	92.7978	99.7024	Fructose-1,6-bisphosphatase (Uncharacterized protein) LOC732915	Bombyx mori (Silk moth)	GO:0005737 ; GO:0005975 ; GO:0016051 ; GO:0016787 ; GO:0042132 ; GO:0042578
SF21_Tr2561_6_[2315_-_3529]	Q1HPN7	#NA	NA	InsectProt	90.66	364	34	0	1107	16	1	364	0	660	1215	364	89.8765	100	Fructose-bisphosphate aldolase (EC 4.1.2.13) LOC778467	Bombyx mori (Silk moth)	GO:0003824 ; GO:0004332 ; GO:0006096 ; GO:0008152 ; GO:0016829
SF21_Tr2679_3_[804_-_2144]	Q2F699	#NA	NA	InsectProt	83.45	423	70	0	1	1269	1	423	0	753	1341	423	94.6309	100	Fumarylacetoacetate hydrolase	Bombyx mori (Silk moth)	GO:0003824 ; GO:0004334 ; GO:0008152 ; GO:0009072 ; GO:0016787
SF21_Tr12503_13_[6276_-_3865]_R_Sense)	Q75WU0	#NA	NA	InsectProt	75.97	770	180	10	94	2388	24	765	0	1124	2412	765	95.7711	100.654	Furin-like convetase	Bombyx mori (Silk moth)	GO:0004252 ; GO:0006508 ; GO:0008233 ; GO:0008236 ; GO:0016787
SF21_Tr13067_4_[487_-_1791]	A4UIH0	#NA	NA	InsectProt	94.21	380	21	1	169	1305	1	380	0	696	1305	380	87.3563	100	G protein alpha S subunit Gs1	Bombyx mori (Silk moth)	GO:0000166 ; GO:0004871 ; GO:0005525 ; GO:0007165 ; GO:0007186 ; GO:0019001
SF21_Tr11610_4_[5311_-_6486]	F8SXW7	#NA	NA	InsectProt	97.49	359	9	0	1174	98	17	375	0	710	1176	375	91.5816	95.7333	G protein alpha subunit Galpha12	Bombyx mori (Silk moth)	#NA
SF21_Tr1865_9_[4341_-_3190]_R_Sense)	Q5R250	#NA	NA	InsectProt	97.62	336	8	0	145	1152	19	354	0	668	1152	354	87.5	94.9153	G protein alpha subunit Go	Bombyx mori (Silk moth)	GO:0000166 ; GO:0004871 ; GO:0005525 ; GO:0007165 ; GO:0007186 ; GO:0019001
SF21_Tr13857_1_[4116_-_3787]_R_Sense)	Q5R249	#NA	NA	InsectProt	55.91	93	39	1	34	306	6	98	6e-29	103	330	144	84.5455	64.5833	G protein alpha subunit Gs1 (Fragment)	Bombyx mori (Silk moth)	GO:0004871 ; GO:0005525 ; GO:0007186 ; GO:0019001
SF21_Tr13857_2_[2563_-_2165]_R_Sense)	Q5FBC0	#NA	NA	InsectProt	33.33	99	49	3	32	277	58	156	6e-07	47.4	399	156	74.4361	63.4615	G protein alpha subunit Gs2 (Fragment)	Bombyx mori (Silk moth)	GO:0004871 ; GO:0005525 ; GO:0007186 ; GO:0019001
SF21_Tr1865_11_[3500_-_2979]_R_Sense)	Q5FBC0	#NA	NA	InsectProt	36.7	109	51	3	6	278	37	145	4e-11	59.7	522	156	62.6437	69.8718	G protein alpha subunit Gs2 (Fragment)	Bombyx mori (Silk moth)	GO:0004871 ; GO:0005525 ; GO:0007186 ; GO:0019001
SF21_Tr1289_6_[3960_-_2464]_R_Sense)	Q2F5R2	#NA	NA	InsectProt	94.19	482	28	1	1	1446	1	479	0	912	1497	480	96.5932	100.417	G protein pathway suppressor 1 (Uncharacterized protein) LOC693104	Bombyx mori (Silk moth)	#NA
SF21_Tr3807_1_[872_-_423]_R_Sense)	Q2F698	#NA	NA	InsectProt	99.31	144	1	0	19	450	1	144	4e-110	310	450	144	96	100	G10 protein (Uncharacterized protein) LOC692813	Bombyx mori (Silk moth)	GO:0005634
SF21_Tr23657_3_[1473_-_379]_R_Sense)	H9IWI1	#NA	NA	InsectProt	79.47	341	69	1	67	1086	35	375	0	578	1095	378	93.4247	90.2116	Galactose-1-phosphate uridylyltransferase (EC 2.7.7.12) Bmo.9491	Bombyx mori (Silk moth)	#NA
SF21_Tr16345_7_[3554_-_1374]_R_Sense)	E9JEH7	#NA	NA	InsectProt	66.35	734	238	17	7	2181	1	645	0	788	2181	645	100.963	113.798	Gas2 (Uncharacterized protein) gas2	Bombyx mori (Silk moth)	GO:0007050
SF21_Tr16337_2_[850_-_269]_R_Sense)	H7CHT9	#NA	NA	InsectProt	79.17	168	34	1	554	54	1	168	2e-89	260	582	170	86.5979	98.8235	Geminin (Geminin 1) BmGEMININ	Bombyx mori (Silk moth)	#NA
SF21_Tr13545_4_[1468_-_821]_R_Sense)	B6ZIV8	#NA	NA	InsectProt	46.1	154	83	1	533	72	9	161	1e-46	153	648	173	71.2963	89.0173	Globin (Uncharacterized protein) gb Glob1	Bombyx mori (Silk moth)	GO:0005344 ; GO:0005506 ; GO:0006810 ; GO:0015671 ; GO:0019825 ; GO:0020037
SF21_Tr4336_4_[573_-_130]_R_Sense)	B6ZIV8	#NA	NA	InsectProt	31.58	114	73	4	13	339	23	134	0.0001	41.6	444	173	77.027	65.896	Globin (Uncharacterized protein) gb Glob1	Bombyx mori (Silk moth)	GO:0005344 ; GO:0005506 ; GO:0006810 ; GO:0015671 ; GO:0019825 ; GO:0020037
SF21_Tr10861_1_[4_-_615]	Q2F694	#NA	NA	InsectProt	92.66	177	13	0	1	531	22	198	5e-119	337	612	198	86.7647	89.3939	Glucosamine-6-phosphate N-acetyltransferase	Bombyx mori (Silk moth)	GO:0008080 ; GO:0008152 ; GO:0016740
SF21_Tr3872_2_[566_-_2071]	H9J8X4	#NA	NA	InsectProt	87.37	491	62	0	25	1497	1	491	0	873	1506	493	97.8088	99.5943	Glucose-6-phosphate 1-dehydrogenase (EC 1.1.1.49)	Bombyx mori (Silk moth)	#NA
SF21_Tr13635_3_[19_-_1497]	Q2F5I6	#NA	NA	InsectProt	90.67	493	46	0	1	1479	64	556	0	917	1479	556	100	88.6691	Glucose-6-phosphate isomerase (EC 5.3.1.9)	Bombyx mori (Silk moth)	GO:0004347 ; GO:0005737 ; GO:0006094 ; GO:0006096 ; GO:0016853
SF21_Tr3816_3_[100_-_1692]	L8B6C5	#NA	NA	InsectProt	68.25	526	167	1	16	1593	1	523	0	704	1593	523	99.0584	100.574	Glucosidase II beta-subunit	Bombyx mori (Silk moth)	#NA
SF21_Tr13012_1_[8_-_1039]	B5A9M8	#NA	NA	InsectProt	70.61	279	81	2	187	1020	1	277	2e-138	395	1032	280	81.1047	99.6429	Glucuronyltransferase	Bombyx mori (Silk moth)	GO:0015018 ; GO:0016020 ; GO:0016740
SF21_Tr372_8_[1903_-_239]_R_Sense)	Q2F5R4	#NA	NA	InsectProt	94.22	554	28	1	16	1665	1	554	0	1038	1665	554	99.8198	100	Glutamate dehydrogenase (Uncharacterized protein) LOC692939	Bombyx mori (Silk moth)	GO:0005488 ; GO:0006520 ; GO:0016491 ; GO:0055114
SF21_Tr21109_9_[2152_-_1007]_R_Sense)	H9ITV0	#NA	NA	InsectProt	84.45	418	26	1	10	1146	5	422	0	694	1146	422	109.424	99.0521	Glutamine synthetase (EC 6.3.1.2)	Bombyx mori (Silk moth)	#NA
SF21_Tr6550_3_[1024_-_2649]	H9JMN8	#NA	NA	InsectProt	77	387	89	0	442	1602	7	393	0	585	1626	579	71.4022	66.8394	Glutamyl-tRNA(Gln) amidotransferase subunit A, mitochondrial (Glu-AdT subunit A) (EC 6.3.5.-) gatA	Bombyx mori (Silk moth)	#NA
SF21_Tr22846_1_[292_-_1863]	Q2F5Z7	#NA	NA	InsectProt	75.68	514	124	2	28	1566	3	515	0	781	1572	515	98.0916	99.8058	Glutamyl-tRNA(Gln) amidotransferase subunit B, mitochondrial (Glu-AdT subunit B) (EC 6.3.5.-)	Bombyx mori (Silk moth)	GO:0006412 ; GO:0016740 ; GO:0016874 ; GO:0016884
SF21_Tr15434_1_[59_-_400]	H9JG78	#NA	NA	InsectProt	92.11	114	9	0	1	342	32	145	9e-66	196	342	146	100	78.0822	Glutaredoxin Bmo.5727	Bombyx mori (Silk moth)	#NA
SF21_Tr1149_1_[186_-_821]	Q4H1F9	#NA	NA	InsectProt	91.72	169	14	0	73	579	31	199	4e-118	335	636	199	79.717	84.9246	Glutathione peroxidase gpx Gpx	Bombyx mori (Silk moth)	GO:0004601 ; GO:0004602 ; GO:0006979 ; GO:0016491 ; GO:0055114
SF21_Tr3294_2_[108_-_2309]	H9JWT0	#NA	NA	InsectProt	51.66	693	330	7	127	2190	11	635	0	716	2202	637	94.4142	108.791	Glutathione peroxidase Jheh-lp3	Bombyx mori (Silk moth)	#NA
SF21_Tr3826_1_[40_-_729]	Q2F690	#NA	NA	InsectProt	76.89	212	49	0	52	687	3	214	7e-113	323	690	216	92.1739	98.1481	Glutathione S-transferase	Bombyx mori (Silk moth)	GO:0016740
SF21_Tr16452_1_[339_-_1031]	B0LB15	#NA	NA	InsectProt	50.23	213	106	0	55	693	5	217	2e-79	239	693	217	92.2078	98.1567	Glutathione S-transferase 10 (EC 2.5.1.18)	Bombyx mori (Silk moth)	GO:0004364 ; GO:0016740
SF21_Tr7057_6_[656_-_3]_R_Sense)	B0LB15	#NA	NA	InsectProt	51.43	140	68	1	29	448	1	138	7e-42	141	654	217	64.2202	64.5161	Glutathione S-transferase 10 (EC 2.5.1.18)	Bombyx mori (Silk moth)	GO:0004364 ; GO:0016740
SF21_Tr11911_6_[2762_-_2046]_R_Sense)	B0LKP5	#NA	NA	InsectProt	64.04	228	82	1	34	717	1	223	5e-108	311	717	223	95.3975	102.242	Glutathione S-transferase 12	Bombyx mori (Silk moth)	GO:0016740
SF21_Tr3337_1_[190_-_1023]	B0LKP7	#NA	NA	InsectProt	48.21	195	101	1	238	822	1	194	3e-64	201	834	195	70.1439	100	Glutathione S-transferase 14 (Fragment)	Bombyx mori (Silk moth)	GO:0016740
SF21_Tr21321_5_[751_-_89]_R_Sense)	Q7Z1E3	#NA	NA	InsectProt	58.82	204	84	0	52	663	1	204	6e-84	249	663	206	92.3077	99.0291	Glutathione S-transferase 2	Bombyx mori (Silk moth)	GO:0016740
SF21_Tr12776_4_[1229_-_510]_R_Sense)	Q2I0J5	#NA	NA	InsectProt	73.3	221	59	1	58	720	1	220	4e-106	306	720	220	92.0833	100.455	Glutathione S-transferase 3 (Uncharacterized protein) GSTd3	Bombyx mori (Silk moth)	GO:0016740
SF21_Tr502_3_[1246_-_368]_R_Sense)	Q2I0J4	#NA	NA	InsectProt	95.77	213	9	1	124	762	4	215	8e-154	429	879	215	72.6962	99.0698	Glutathione S-transferase 4 (Glutathione-S-transferase)	Bombyx mori (Silk moth)	GO:0003824 ; GO:0005737 ; GO:0009072 ; GO:0016740
SF21_Tr6456_2_[405_-_1088]	B0LB14	#NA	NA	InsectProt	67.7	226	73	0	1	678	1	226	4e-115	329	684	229	99.1228	98.69	Glutathione S-transferase 8 (EC 2.5.1.18)	Bombyx mori (Silk moth)	GO:0004364 ; GO:0016740
SF21_Tr22342_3_[281_-_1045]	Q60GK5	#NA	NA	InsectProt	86.11	216	30	0	118	765	1	216	1e-109	316	765	216	84.7059	100	Glutathione S-transferase delta (Uncharacterized protein) GST delta GSTd2	Bombyx mori (Silk moth)	GO:0016740
SF21_Tr10495_1_[1078_-_476]_R_Sense)	Q5CCJ4	#NA	NA	InsectProt	56.76	148	52	1	67	474	1	148	3e-53	170	603	204	73.6318	72.549	Glutathione S-transferase sigma (Uncharacterized protein) GST sigma GSTs2	Bombyx mori (Silk moth)	GO:0016740
SF21_Tr10495_2_[603_-_1]_R_Sense)	Q5CCJ4	#NA	NA	InsectProt	62.12	198	74	1	4	594	1	198	3e-87	256	603	204	98.5075	97.0588	Glutathione S-transferase sigma (Uncharacterized protein) GST sigma GSTs2	Bombyx mori (Silk moth)	GO:0016740
SF21_Tr14493_2_[561_-_1022]	Q5CCJ4	#NA	NA	InsectProt	61.69	154	59	0	1	462	51	204	7e-65	198	462	204	100	75.4902	Glutathione S-transferase sigma (Uncharacterized protein) GST sigma GSTs2	Bombyx mori (Silk moth)	GO:0016740
SF21_Tr730_1_[239_-_874]	Q5CCJ4	#NA	NA	InsectProt	65.52	203	70	0	633	25	1	203	5e-96	279	636	204	95.7547	99.5098	Glutathione S-transferase sigma (Uncharacterized protein) GST sigma GSTs2	Bombyx mori (Silk moth)	GO:0016740
SF21_Tr21373_1_[1317_-_583]_R_Sense)	Q1HPV9	#NA	NA	InsectProt	87.5	232	29	0	40	735	9	240	8e-159	441	735	240	94.6939	96.6667	Glutathione transferase o1	Bombyx mori (Silk moth)	GO:0004364 ; GO:0005737 ; GO:0008152 ; GO:0016740
SF21_Tr12281_2_[1478_-_843]_R_Sense)	Q1HPS2	#NA	NA	InsectProt	67.45	212	69	0	1	636	1	212	1e-106	306	636	216	100	98.1481	Glutathione transferase zeta	Bombyx mori (Silk moth)	GO:0003824 ; GO:0005737 ; GO:0009072 ; GO:0016740
SF21_Tr12878_4_[1560_-_2594]	B3TGM3	#NA	NA	InsectProt	95.22	230	11	0	316	1005	1	230	4e-134	382	1035	230	66.6667	100	Glyceraldehyde-3-phosphate dehydrogenase (EC 1.2.1.12) (Fragment) GAPDH	Bombyx mori (Silk moth)	GO:0004365 ; GO:0005488 ; GO:0005737 ; GO:0006096 ; GO:0016491 ; GO:0016620 ; GO:0055114
SF21_Tr17338_1_[272_-_1825]	B0M0V1	#NA	NA	InsectProt	88.33	514	60	0	13	1554	1	514	0	932	1554	514	99.2278	100	Glycerol kinase (EC 2.7.1.30) BmGK	Bombyx mori (Silk moth)	GO:0004370 ; GO:0005975 ; GO:0006072 ; GO:0016301 ; GO:0016310 ; GO:0016740 ; GO:0016773
SF21_Tr12739_5_[3735_-_2260]_R_Sense)	B0I1G5	#NA	NA	InsectProt	81.21	479	90	0	1	1437	39	517	0	816	1476	550	97.3577	87.0909	Glycerol kinase-2 (EC 2.7.1.30) GK-2	Bombyx mori (Silk moth)	GO:0004370 ; GO:0005975 ; GO:0006072 ; GO:0016301 ; GO:0016310 ; GO:0016740 ; GO:0016773
SF21_Tr1713_7_[2968_-_707]_R_Sense)	B0I1G6	#NA	NA	InsectProt	87.8	533	65	0	64	1662	1	533	0	923	2262	557	70.6897	95.6912	Glycerol kinase-3 (EC 2.7.1.30) GK-3	Bombyx mori (Silk moth)	GO:0004370 ; GO:0005975 ; GO:0006072 ; GO:0016301 ; GO:0016310 ; GO:0016740 ; GO:0016773
SF21_Tr11573_4_[311_-_2497]	C9EJW5	#NA	NA	InsectProt	90.85	721	66	0	25	2187	1	721	0	1287	2187	721	98.9026	100	Glycerol-3-phosphate dehydrogenase	Bombyx mori (Silk moth)	GO:0004368 ; GO:0005509 ; GO:0006072 ; GO:0009331 ; GO:0016491 ; GO:0055114
SF21_Tr5222_6_[2570_-_1410]_R_Sense)	Q68AX3	#NA	NA	InsectProt	94.9	353	18	0	4	1062	1	353	0	654	1161	353	91.2145	100	Glycerol-3-phosphate dehydrogenase-2 BmG3PDH-2	Bombyx mori (Silk moth)	GO:0004367 ; GO:0005488 ; GO:0005737 ; GO:0005975 ; GO:0006072 ; GO:0009331 ; GO:0016491 ; GO:0016614 ; GO:0016616 ; GO:0042803 ; GO:0046168 ; GO:0050662 ; GO:0051287 ; GO:0055114
SF21_Tr12428_3_[1984_-_2772]	Q2F5Q9	#NA	NA	InsectProt	65.2	204	71	1	166	777	1	203	3e-90	267	789	205	77.5665	99.5122	Glycolipid transfer protein	Bombyx mori (Silk moth)	GO:0005737 ; GO:0017089 ; GO:0046836 ; GO:0051861
SF21_Tr3704_2_[10_-_1407]	Q2F695	#NA	NA	InsectProt	75.34	373	89	3	166	1275	1	371	2e-168	489	1398	615	80.0429	60.6504	Glycosyl-phosphatidyl-inositol-anchored protein	Bombyx mori (Silk moth)	#NA
SF21_Tr671_1_[131_-_1795]	G1UHW4	#NA	NA	InsectProt	86.24	458	63	0	112	1485	1	458	0	784	1665	458	82.5225	100	Glycosyltransferase Bm_Bre3	Bombyx mori (Silk moth)	#NA
SF21_Tr2631_6_[2909_-_1398]_R_Sense)	G1UHW5	#NA	NA	InsectProt	59.15	399	134	9	361	1470	30	420	3e-155	449	1512	420	79.1667	95	Glycosyltransferase Bm_Bre4	Bombyx mori (Silk moth)	#NA
SF21_Tr3747_1_[1694_-_258]_R_Sense)	H9J2I8	#NA	NA	InsectProt	90.37	436	42	0	130	1437	35	470	0	821	1437	470	91.023	92.766	Glycylpeptide N-tetradecanoyltransferase (EC 2.3.1.97) Bmo.3740	Bombyx mori (Silk moth)	#NA
SF21_Tr15384_2_[2162_-_1380]_R_Sense)	H9JUC3	#NA	NA	InsectProt	85	220	33	1	64	723	8	226	3e-115	331	783	226	84.2912	97.3451	Golgi SNAP receptor complex member 1	Bombyx mori (Silk moth)	#NA
SF21_Tr1701_8_[2582_-_318]_R_Sense)	B5LBF7	#NA	NA	InsectProt	98.04	716	9	1	133	2265	1	716	0	1198	2265	716	94.8344	100	Groucho protein	Bombyx mori (Silk moth)	GO:0005634 ; GO:0006355
SF21_Tr1145_4_[1097_-_3]_R_Sense)	E9JEH8	#NA	NA	InsectProt	99.63	272	1	0	10	825	4	275	0	554	1095	314	74.5205	86.6242	Gsk3 (Fragment)	Bombyx mori (Silk moth)	GO:0000166 ; GO:0004672 ; GO:0004674 ; GO:0005524 ; GO:0006468 ; GO:0016772
SF21_Tr22163_3_[179_-_1453]	Q1HQC4	#NA	NA	InsectProt	93.39	378	25	0	46	1179	14	391	0	725	1275	397	88.9412	95.2141	GTP binding protein	Bombyx mori (Silk moth)	GO:0005525 ; GO:0005622
SF21_Tr10870_7_[4087_-_2141]_R_Sense)	Q1HPV8	#NA	NA	InsectProt	93.02	487	34	0	487	1947	110	596	0	854	1947	596	75.0385	81.7114	GTP binding translation release factor isoform 2	Bombyx mori (Silk moth)	GO:0000166 ; GO:0003924 ; GO:0005525 ; GO:0006184
SF21_Tr2806_24_[4859_-_4221]_R_Sense)	Q2F5M1	#NA	NA	InsectProt	98.59	213	3	0	1	639	1	213	4e-160	442	639	213	100	100	GTP-binding nuclear protein Ran (Uncharacterized protein) LOC692970	Bombyx mori (Silk moth)	GO:0000166 ; GO:0003924 ; GO:0005525 ; GO:0005634 ; GO:0006184 ; GO:0006886 ; GO:0006913 ; GO:0007165
SF21_Tr12353_4_[605_-_4993]	H9JBJ6	#NA	NA	InsectProt	76.46	1334	285	12	322	4236	1	1304	0	1838	4389	1312	91.1825	101.677	Guanylate cyclase (EC 4.6.1.2)	Bombyx mori (Silk moth)	#NA
SF21_Tr22430_12_[2855_-_3]_R_Sense)	H9IY64	#NA	NA	InsectProt	60.6	939	350	15	97	2853	174	1089	0	1000	2853	1244	98.7382	75.4823	Guanylate cyclase (EC 4.6.1.2)	Bombyx mori (Silk moth)	#NA
SF21_Tr16317_5_[2139_-_1363]_R_Sense)	Q2F688	#NA	NA	InsectProt	80.71	197	38	0	70	660	1	197	1e-115	331	777	207	76.0618	95.1691	Guanylate kinase	Bombyx mori (Silk moth)	GO:0000166 ; GO:0004385 ; GO:0005524 ; GO:0006163 ; GO:0016301 ; GO:0016310 ; GO:0017111
SF21_Tr8427_4_[4950_-_6215]	B7FF42	#NA	NA	InsectProt	42.61	406	230	4	58	1266	10	413	2e-100	306	1266	413	96.2085	98.3051	Gustatory receptor 53 Gr53	Bombyx mori (Silk moth)	GO:0004871 ; GO:0004872 ; GO:0004930 ; GO:0005886 ; GO:0007165 ; GO:0007186 ; GO:0016020 ; GO:0016021 ; GO:0050909
SF21_Tr12984_1_[172_-_1221]	B7FF48	#NA	NA	InsectProt	39.92	258	147	3	40	789	43	298	2e-58	196	1050	416	73.7143	62.0192	Gustatory receptor 63 Gr63	Bombyx mori (Silk moth)	GO:0004871 ; GO:0004872 ; GO:0004930 ; GO:0005886 ; GO:0007165 ; GO:0007186 ; GO:0016020 ; GO:0016021 ; GO:0050909
SF21_Tr6595_4_[2373_-_982]_R_Sense)	B7FF48	#NA	NA	InsectProt	35.1	339	212	4	343	1335	80	415	6e-53	184	1392	416	73.0603	81.4904	Gustatory receptor 63 Gr63	Bombyx mori (Silk moth)	GO:0004871 ; GO:0004872 ; GO:0004930 ; GO:0005886 ; GO:0007165 ; GO:0007186 ; GO:0016020 ; GO:0016021 ; GO:0050909
SF21_Tr6938_2_[1637_-_147]_R_Sense)	B3GTD7	#NA	NA	InsectProt	63.8	453	158	5	145	1485	1	449	2e-161	466	1491	449	91.1469	100.891	Gustatory receptor 9 Gr9	Bombyx mori (Silk moth)	GO:0004871 ; GO:0004872 ; GO:0004930 ; GO:0005886 ; GO:0007165 ; GO:0007186 ; GO:0016020 ; GO:0016021 ; GO:0050909
SF21_Tr1837_3_[677_-_39]_R_Sense)	Q1HPP3	#NA	NA	InsectProt	82.94	170	29	0	579	70	1	170	6e-104	298	639	179	79.8122	94.9721	H+ transporting ATP synthase subunit d (Uncharacterized protein) LOC100101181	Bombyx mori (Silk moth)	GO:0000276 ; GO:0015078 ; GO:0015986
SF21_Tr935_5_[1359_-_583]_R_Sense)	Q2F646	#NA	NA	InsectProt	98.84	259	3	0	1	777	1	259	7e-168	465	777	259	100	100	Hairy cell leukemia protein 1 (TGF-beta-inducible nuclear protein 1) (Uncharacterized protein) Tinp1	Bombyx mori (Silk moth)	#NA
SF21_Tr22728_4_[802_-_17]_R_Sense)	Q1HQ23	#NA	NA	InsectProt	53.5	243	113	1	13	741	1	242	1e-93	277	786	243	92.7481	100	Haloacid dehalogenase	Bombyx mori (Silk moth)	GO:0003824 ; GO:0008152 ; GO:0008967 ; GO:0016787
SF21_Tr1184_4_[6227_-_4254]_R_Sense)	F5HS62	#NA	NA	InsectProt	68.97	622	189	8	109	1962	1	600	0	784	1974	685	94.5289	90.8029	Heat shock factor-b HSFb	Bombyx mori (Silk moth)	#NA
SF21_Tr20059_1_[261_-_977]	Q9GN07	#NA	NA	InsectProt	80.42	189	37	2	151	717	1	186	4e-107	308	717	186	79.0795	101.613	Heat shock protein 20.8 (Heat shock protein hsp20.8) (Heat shock protein hsp20.8A) Hsp20.8A Hsp20.8	Bombyx mori (Silk moth)	GO:0006950 ; GO:0009408
SF21_Tr23680_2_[431_-_1144]	Q9GN07	#NA	NA	InsectProt	69.51	164	49	1	187	675	21	184	3e-78	234	714	186	68.9076	88.172	Heat shock protein 20.8 (Heat shock protein hsp20.8) (Heat shock protein hsp20.8A) Hsp20.8A Hsp20.8	Bombyx mori (Silk moth)	GO:0006950 ; GO:0009408
SF21_Tr14883_4_[2988_-_3698]	B0ZT34	#NA	NA	InsectProt	41.09	202	119	3	106	711	36	223	2e-45	152	711	223	85.2321	90.583	Heat shock protein 25.4 (Uncharacterized protein) LOC100141506	Bombyx mori (Silk moth)	GO:0006950
SF21_Tr6979_5_[198_-_2399]	Q2F683	#NA	NA	InsectProt	94.29	613	35	0	2151	313	1	613	0	1073	2202	676	83.515	90.6805	Heat shock protein 70	Bombyx mori (Silk moth)	GO:0000166 ; GO:0005524 ; GO:0006950
SF21_Tr18686_2_[245_-_1672]	H9JAM9	#NA	NA	InsectProt	81.18	473	88	1	13	1428	1	473	0	782	1428	473	99.3697	100	Heat shock protein 70-14 (Uncharacterized protein) Hsp70-14	Bombyx mori (Silk moth)	#NA
SF21_Tr3695_8_[2300_-_207]_R_Sense)	F8UN44	#NA	NA	InsectProt	96.03	630	25	1	2034	145	27	655	0	1112	2094	655	90.2579	96.1832	Heat shock protein 70-3 (Uncharacterized protein) HSP70	Bombyx mori (Silk moth)	#NA
SF21_Tr5242_11_[6410_-_4329]_R_Sense)	I6XKQ0	#NA	NA	InsectProt	94.01	668	40	0	25	2028	1	668	0	1189	2082	690	96.2536	96.8116	Heat shock protein 70-5	Bombyx mori (Silk moth)	#NA
SF21_Tr1399_1_[937_-_176]_R_Sense)	Q5R1P7	#NA	NA	InsectProt	70.41	169	50	1	235	741	1	167	1e-81	244	762	177	66.5354	95.4802	Heat shock protein hsp 19.9 (Uncharacterized protein) Hsp19.9	Bombyx mori (Silk moth)	GO:0006950 ; GO:0009408
SF21_Tr16405_2_[99_-_623]	Q5R1P7	#NA	NA	InsectProt	84.3	172	26	1	525	13	5	176	9e-107	304	525	177	98.2857	97.1751	Heat shock protein hsp 19.9 (Uncharacterized protein) Hsp19.9	Bombyx mori (Silk moth)	GO:0006950 ; GO:0009408
SF21_Tr10517_2_[1242_-_1886]	Q5R1P6	#NA	NA	InsectProt	78.79	165	34	1	1	492	1	165	3e-83	246	645	178	76.7442	92.6966	Heat shock protein hsp20.1 Hsp20.1	Bombyx mori (Silk moth)	GO:0006950 ; GO:0009408
SF21_Tr22492_5_[777_-_16]_R_Sense)	Q9GSB6	#NA	NA	InsectProt	85.31	177	26	0	129	659	5	181	1e-110	317	762	181	69.685	97.7901	Heat shock protein hsp20.4 (Uncharacterized protein) Hsp20.4	Bombyx mori (Silk moth)	GO:0006950 ; GO:0009408
SF21_Tr23801_1_[91_-_567]	Q9GSB6	#NA	NA	InsectProt	48.74	119	51	3	124	450	49	167	3e-31	112	477	181	74.8428	65.7459	Heat shock protein hsp20.4 (Uncharacterized protein) Hsp20.4	Bombyx mori (Silk moth)	GO:0006950 ; GO:0009408
SF21_Tr1222_8_[1576_-_677]_R_Sense)	Q5R1P5	#NA	NA	InsectProt	98.93	187	2	0	325	885	1	187	8e-123	350	900	187	62.3333	100	Heat shock protein hsp21.4 (Uncharacterized protein) Hsp21.4	Bombyx mori (Silk moth)	GO:0006950 ; GO:0009408
SF21_Tr6498_1_[498_-_1]_R_Sense)	Q5R1P5	#NA	NA	InsectProt	46.79	156	75	3	55	498	10	164	1e-43	144	498	187	93.9759	83.4225	Heat shock protein hsp21.4 (Uncharacterized protein) Hsp21.4	Bombyx mori (Silk moth)	GO:0006950 ; GO:0009408
SF21_Tr11118_3_[828_-_1565]	Q1HQ88	#NA	NA	InsectProt	72.08	240	66	1	22	738	5	244	3e-127	361	738	245	97.561	97.9592	Heme oxygenase	Bombyx mori (Silk moth)	GO:0004392 ; GO:0006788 ; GO:0055114
SF21_Tr13747_56_[7805_-_75]_R_Sense)	P98092	#NA	NA	InsectProt	60.79	1918	725	24	1504	7176	926	2825	0	2274	7731	3133	74.4276	61.2193	Hemocytin (Humoral lectin)	Bombyx mori (Silk moth)	GO:0003676 ; GO:0005529 ; GO:0007155 ; GO:0008270
SF21_Tr7767_2_[73_-_1368]	C4PAW6	#NA	NA	InsectProt	44.42	412	229	6	61	1296	7	410	2e-120	358	1296	410	95.3704	100.488	Hemolin	Bombyx mori (Silk moth)	GO:0016020
SF21_Tr15138_4_[3221_-_1854]_R_Sense)	Q8T108	#NA	NA	InsectProt	70.46	457	132	3	4	1365	59	514	0	662	1368	515	100.219	88.7379	Heparanase-like protein Bmhepa	Bombyx mori (Silk moth)	GO:0003824 ; GO:0005975 ; GO:0016020 ; GO:0016798 ; GO:0043169
SF21_Tr1278_8_[4326_-_2848]_R_Sense)	O46174	#NA	NA	InsectProt	95.33	364	17	0	226	1317	33	396	0	681	1479	436	73.8337	83.4862	Hepatocyte nuclear factor 4 isoform a BmHNF-4	Bombyx mori (Silk moth)	GO:0003677 ; GO:0003700 ; GO:0003707 ; GO:0004872 ; GO:0004879 ; GO:0005496 ; GO:0005634 ; GO:0006351 ; GO:0006355 ; GO:0008270 ; GO:0030522 ; GO:0043401 ; GO:0043565 ; GO:0046872
SF21_Tr13935_8_[6648_-_3487]_R_Sense)	M0QVX1	#NA	NA	InsectProt	63.82	1020	358	10	103	3129	7	1003	0	1281	3162	1008	96.7742	101.19	Hermansky-Pudlak syndrome 5 BmHPS5	Bombyx mori (Silk moth)	#NA
SF21_Tr1769_19_[2192_-_1551]_R_Sense)	C8KIP4	#NA	NA	InsectProt	88.83	179	20	0	106	642	1	179	3e-81	241	642	179	83.6449	100	Heterochromatin protein 1beta-like protein HP1b-L	Bombyx mori (Silk moth)	GO:0005634
SF21_Tr2628_2_[1382_-_2494]	Q1HPT3	#NA	NA	InsectProt	68.88	286	89	3	1113	256	20	294	2e-117	344	1113	316	77.0889	90.5063	Heterogeneous nuclear ribonucleoprotein A1	Bombyx mori (Silk moth)	GO:0000166 ; GO:0003676 ; GO:0030529
SF21_Tr23414_1_[263_-_1585]	H9JUF3	#NA	NA	InsectProt	93.11	392	24	1	157	1323	1	392	0	764	1323	392	88.8889	100	Histone deacetylase (EC 3.5.1.98)	Bombyx mori (Silk moth)	#NA
SF21_Tr9974_3_[1035_-_595]_R_Sense)	Q1HPV7	#NA	NA	InsectProt	100	103	0	0	390	82	27	129	8e-69	205	441	129	70.068	79.845	Histone H2A h2a.z	Bombyx mori (Silk moth)	GO:0000786 ; GO:0003677 ; GO:0005634 ; GO:0005694 ; GO:0006334
SF21_Tr16981_1_[448_-_855]	H9JMY0	#NA	NA	InsectProt	79.66	118	21	1	64	408	25	142	3e-45	145	408	142	86.7647	83.0986	Histone H2A H2ax-l	Bombyx mori (Silk moth)	#NA
SF21_Tr11860_7_[3562_-_3059]_R_Sense)	Q2F687	#NA	NA	InsectProt	100	136	0	0	78	485	1	136	5e-92	265	504	136	80.9524	100	Histone H3 LOC778457	Bombyx mori (Silk moth)	GO:0000786 ; GO:0003677 ; GO:0005634 ; GO:0005694 ; GO:0006334
SF21_Tr12276_2_[4553_-_4915]	A9X4T2	#NA	NA	InsectProt	80.39	102	17	3	351	55	1	98	3e-31	108	363	114	84.2975	89.4737	HMGA (Uncharacterized protein) HMGA Hmga	Bombyx mori (Silk moth)	GO:0003677
SF21_Tr11751_20_[6717_-_4276]_R_Sense)	O96041	#NA	NA	InsectProt	89.45	597	62	4	502	2289	1	594	0	940	2442	594	73.3415	100.505	Hormone receptor 39 (Fragment)	Bombyx mori (Silk moth)	GO:0003677 ; GO:0003700 ; GO:0003707 ; GO:0004872 ; GO:0004879 ; GO:0005634 ; GO:0006351 ; GO:0006355 ; GO:0008270 ; GO:0030522 ; GO:0043401 ; GO:0043565 ; GO:0046872
SF21_Tr11825_2_[431_-_2053]	Q5CCL7	#NA	NA	InsectProt	75.55	544	129	5	4	1623	1	541	0	749	1623	541	100.555	100.555	Hsc70/Hsp90-organizing protein HOP HOP	Bombyx mori (Silk moth)	GO:0005488
SF21_Tr12259_12_[5290_-_7302]	H9U397	#NA	NA	InsectProt	81.4	629	117	0	127	2013	65	693	0	1037	2013	693	93.7407	90.7648	Hsp90-related protein TRAP1	Bombyx mori (Silk moth)	#NA
SF21_Tr11777_4_[1189_-_164]_R_Sense)	Q2F685	#NA	NA	InsectProt	83.49	321	53	0	40	1002	16	336	0	556	1026	338	93.8596	94.9704	Hydroxymethylglutaryl-CoA lyase isoform 1	Bombyx mori (Silk moth)	GO:0003824 ; GO:0008152 ; GO:0016829
SF21_Tr287_2_[947_-_144]_R_Sense)	B0FPE7	#NA	NA	InsectProt	71.15	260	75	0	1	780	1	260	5e-143	403	804	260	97.0149	100	Hydroxypyruvate isomerase (EC 5.3.1.22) hyi Hyi	Bombyx mori (Silk moth)	GO:0008903 ; GO:0016853
SF21_Tr5686_4_[550_-_2133]	Q7M3N5	#NA	NA	InsectProt	39.38	480	285	12	163	1584	12	460	2e-99	309	1584	461	90.9091	104.121	Hypothetical gag polyprotein homolog (R1)	Bombyx mori (Silk moth)	GO:0003676 ; GO:0008270 ; GO:0046872
SF21_Tr2918_2_[2091_-_3044]	I7B1E3	#NA	NA	InsectProt	50.41	244	120	5	223	951	22	260	4e-76	235	954	260	76.7296	93.8462	IBP2	Bombyx mori (Silk moth)	#NA
SF21_Tr3421_7_[4356_-_2773]_R_Sense)	H9JSP5	#NA	NA	InsectProt	84.84	521	78	2	25	1584	1	520	0	875	1584	520	98.6742	100.192	Importin subunit alpha	Bombyx mori (Silk moth)	#NA
SF21_Tr13350_1_[106_-_1635]	H9JP97	#NA	NA	InsectProt	71.66	501	142	3	4	1506	1	497	0	690	1530	504	98.2353	99.4048	Importin subunit alpha	Bombyx mori (Silk moth)	#NA
SF21_Tr557_5_[2124_-_580]_R_Sense)	H9J2M1	#NA	NA	InsectProt	89.74	507	52	0	1	1521	1	507	0	910	1545	516	98.4466	98.2558	Importin subunit alpha LOC732872	Bombyx mori (Silk moth)	#NA
SF21_Tr432_6_[2597_-_1344]_R_Sense)	Q8IS31	#NA	NA	InsectProt	66.57	362	119	6	61	1140	1	346	2e-157	449	1254	346	86.6029	104.624	Inhibitor of apoptosis protein	Bombyx mori (Silk moth)	GO:0005622 ; GO:0008270 ; GO:0046872
SF21_Tr445_6_[1935_-_859]_R_Sense)	Q6SA04	#NA	NA	InsectProt	94.99	359	18	0	1	1077	1	359	0	659	1077	359	100	100	Innexin 2 (Uncharacterized protein) Inx2	Bombyx mori (Silk moth)	GO:0005921
SF21_Tr13473_3_[226_-_1338]	Q5XLD8	#NA	NA	InsectProt	79.78	371	75	0	1	1113	1	371	0	592	1113	371	100	100	Innexin 4	Bombyx mori (Silk moth)	GO:0005921
SF21_Tr2219_10_[3055_-_1457]_R_Sense)	E0X904	#NA	NA	InsectProt	90.34	445	42	1	169	1500	1	445	0	803	1599	478	83.4897	93.0962	Inorganic phosphate co-transporter (Uncharacterized protein) LOC100500932	Bombyx mori (Silk moth)	GO:0016021 ; GO:0055085
SF21_Tr18029_2_[42_-_1244]	E5EVW5	#NA	NA	InsectProt	83.68	288	47	0	1087	224	1	288	0	512	1203	288	71.8204	100	Inorganic pyrophosphatase (Uncharacterized protein) Bmo.3339	Bombyx mori (Silk moth)	GO:0000287 ; GO:0004427 ; GO:0005737 ; GO:0006796
SF21_Tr11960_1_[288_-_875]	Q1HPH5	#NA	NA	InsectProt	77.13	188	43	1	19	582	1	187	3e-105	301	588	190	95.9184	98.9474	Inosine triphosphatase (Uncharacterized protein) LOC733043	Bombyx mori (Silk moth)	GO:0016787
SF21_Tr21808_2_[343_-_1890]	H9IUV5	#NA	NA	InsectProt	91.99	512	41	0	13	1548	1	512	0	938	1548	512	99.2248	100	Inosine-5'-monophosphate dehydrogenase (IMP dehydrogenase) (IMPD) (IMPDH) (EC 1.1.1.205)	Bombyx mori (Silk moth)	#NA
SF21_Tr2918_5_[1946_-_1116]_R_Sense)	Q1HPN0	#NA	NA	InsectProt	63.92	255	91	3	64	825	1	253	2e-116	335	831	255	92.0578	100	Insulin-related peptide binding protein	Bombyx mori (Silk moth)	#NA
SF21_Tr17813_2_[629_-_1042]	Q5KTL6	#NA	NA	InsectProt	32.95	88	52	3	22	264	13	99	4e-05	41.6	414	100	63.7681	88	Integrase (Fragment)	Bombyx mori (Silk moth)	GO:0003676 ; GO:0003677 ; GO:0015074
SF21_Tr14860_2_[1223_-_639]_R_Sense)	Q9NDM6	#NA	NA	InsectProt	45.52	145	76	1	46	471	3	147	6e-36	124	585	147	74.359	98.6395	Integrase-like protein (Fragment) int	Bombyx mori (Silk moth)	GO:0003676
SF21_Tr15439_6_[2797_-_2447]_R_Sense)	Q9NDM6	#NA	NA	InsectProt	53.76	93	43	0	338	60	29	121	5e-27	98.6	351	147	79.4872	63.2653	Integrase-like protein (Fragment) int	Bombyx mori (Silk moth)	GO:0003676
SF21_Tr17539_1_[328_-_2]_R_Sense)	Q9NDM6	#NA	NA	InsectProt	50	114	51	2	326	3	9	122	2e-26	96.7	327	147	104.587	77.551	Integrase-like protein (Fragment) int	Bombyx mori (Silk moth)	GO:0003676
SF21_Tr19164_1_[14_-_469]	Q9NDM4	#NA	NA	InsectProt	44.92	118	55	4	329	6	5	121	7e-20	81.6	456	147	77.6316	80.2721	Integrase-like protein (Fragment) int	Bombyx mori (Silk moth)	GO:0003676
SF21_Tr20438_1_[2_-_397]	Q9NDM4	#NA	NA	InsectProt	47.27	110	52	3	73	384	5	112	3e-22	87	396	147	83.3333	74.8299	Integrase-like protein (Fragment) int	Bombyx mori (Silk moth)	GO:0003676
SF21_Tr5933_4_[2527_-_647]_R_Sense)	H9JHI8	#NA	NA	InsectProt	74.27	443	101	1	73	1362	1	443	0	701	1881	713	70.6539	62.1318	Integrin beta	Bombyx mori (Silk moth)	#NA
SF21_Tr21896_9_[4471_-_7104]	D1MBK3	#NA	NA	InsectProt	84.96	838	126	3	121	2634	1	833	0	1415	2634	833	95.4442	100.6	Integrin beta	Bombyx mori (Silk moth)	GO:0004872 ; GO:0005488 ; GO:0007155 ; GO:0007160 ; GO:0007229 ; GO:0007275 ; GO:0008305 ; GO:0016020 ; GO:0016021
SF21_Tr271_3_[958_-_62]_R_Sense)	Q2F5Z4	#NA	NA	InsectProt	74.91	275	68	2	64	885	21	293	9e-156	438	897	301	91.9732	91.3621	Interphase cyctoplasmic foci protein 45	Bombyx mori (Silk moth)	GO:0016779
SF21_Tr19055_1_[304_-_645]	Q1XAU5	#NA	NA	InsectProt	86.08	79	11	0	94	330	34	112	1e-48	152	342	114	69.2982	69.2982	Ion-transport peptide-like protein itp	Bombyx mori (Silk moth)	GO:0005184 ; GO:0005576
SF21_Tr386_5_[148_-_1509]	Q2F681	#NA	NA	InsectProt	93.14	408	28	0	13	1236	1	408	0	782	1362	408	89.8678	100	Isocitrate dehydrogenase [NADP] (EC 1.1.1.42)	Bombyx mori (Silk moth)	GO:0000287 ; GO:0004450 ; GO:0006099 ; GO:0006102 ; GO:0016491 ; GO:0016616 ; GO:0046872 ; GO:0051287 ; GO:0055114
SF21_Tr16486_7_[2390_-_1026]_R_Sense)	Q1HQ47	#NA	NA	InsectProt	88.34	429	50	1	73	1359	5	432	0	765	1365	435	94.2857	98.6207	Isocitrate dehydrogenase [NADP] (EC 1.1.1.42) LOC100101164	Bombyx mori (Silk moth)	GO:0000287 ; GO:0004450 ; GO:0006099 ; GO:0006102 ; GO:0016491 ; GO:0016616 ; GO:0046872 ; GO:0051287 ; GO:0055114
SF21_Tr12277_3_[1175_-_417]_R_Sense)	A5A7A3	#NA	NA	InsectProt	88.61	158	18	0	280	753	1	158	1e-110	316	759	159	62.4506	99.3711	Isopentenyl diphosphate isomerase (EC 5.3.3.2) IPPI_Bm	Bombyx mori (Silk moth)	GO:0004452 ; GO:0008299 ; GO:0016787 ; GO:0016853
SF21_Tr7217_2_[704_-_1228]	A5A7A3	#NA	NA	InsectProt	57.05	149	64	0	461	15	10	158	3e-63	193	525	159	85.1429	93.7107	Isopentenyl diphosphate isomerase (EC 5.3.3.2) IPPI_Bm	Bombyx mori (Silk moth)	GO:0004452 ; GO:0008299 ; GO:0016787 ; GO:0016853
SF21_Tr677_2_[87_-_1445]	B5UB85	#NA	NA	InsectProt	88.7	416	45	2	1	1242	1	416	0	741	1359	416	91.8322	100	Isovaleryl Coenzyme A dehydrogenase (Isovaleryl coenzyme A dehydrogenase) (Uncharacterized protein) ivd Ivd	Bombyx mori (Silk moth)	GO:0003995 ; GO:0008152 ; GO:0016491 ; GO:0016627 ; GO:0050660 ; GO:0055114
SF21_Tr6363_4_[1458_-_1021]_R_Sense)	Q9U6V7	#NA	NA	InsectProt	88.57	140	16	0	19	438	31	170	3e-93	268	438	170	95.8904	82.3529	J domain-containing protein jdp	Bombyx mori (Silk moth)	GO:0006457 ; GO:0031072 ; GO:0051082
SF21_Tr17443_5_[860_-_228]_R_Sense)	Q402D8	#NA	NA	InsectProt	68.98	187	58	0	55	615	2	188	5e-90	265	633	237	88.6256	78.903	Juvenile hormone binding protein (Putative uncharacterized protein an0128) an0128 an128	Bombyx mori (Silk moth)	#NA
SF21_Tr20273_2_[100_-_852]	Q402D4	#NA	NA	InsectProt	62.81	242	89	1	25	747	7	248	1e-105	307	753	249	96.4143	97.1888	Juvenile hormone binding protein (Putative uncharacterized protein brP2095) brP2095	Bombyx mori (Silk moth)	#NA
SF21_Tr2277_6_[1402_-_17]_R_Sense)	D4Q9H4	#NA	NA	InsectProt	67.79	444	143	0	52	1383	18	461	0	628	1386	462	96.1039	96.1039	Juvenile hormone epoxide hydrolase-like protein 5 jheh-lp5	Bombyx mori (Silk moth)	GO:0003824 ; GO:0004301 ; GO:0008152 ; GO:0009636 ; GO:0016020 ; GO:0016787 ; GO:0033961
SF21_Tr10280_1_[1120_-_371]_R_Sense)	Q1HPM8	#NA	NA	InsectProt	75.61	246	60	1	13	750	1	242	1e-140	395	750	243	98.4	101.235	Juvenile hormone esterase binding protein	Bombyx mori (Silk moth)	#NA
SF21_Tr744_4_[837_-_367]_R_Sense)	Q2F5Q6	#NA	NA	InsectProt	79.17	96	20	0	378	91	1	96	2e-52	163	471	96	61.1465	100	Kazal-type proteinase inhibitor (Uncharacterized protein) LOC692945	Bombyx mori (Silk moth)	#NA
SF21_Tr1344_3_[531_-_3281]	E9JTY1	#NA	NA	InsectProt	81.7	601	109	3	28	1827	1	582	0	977	2751	865	65.5398	69.4798	KDM4 (Uncharacterized protein) Bmo.10612	Bombyx mori (Silk moth)	#NA
SF21_Tr11495_4_[340_-_3393]	A1E129	#NA	NA	InsectProt	92.48	1010	75	3	7	3033	1	964	0	1597	3054	964	99.2141	104.772	Kinesin-like protein 1	Bombyx mori (Silk moth)	GO:0000166 ; GO:0003777 ; GO:0005524 ; GO:0005874 ; GO:0007018
SF21_Tr3684_2_[1959_-_1204]_R_Sense)	Q6PTY2	#NA	NA	InsectProt	92.11	228	18	0	1	684	1	228	6e-153	426	756	228	90.4762	100	Kiser (Uncharacterized protein) slmo	Bombyx mori (Silk moth)	#NA
SF21_Tr18676_2_[118_-_1152]	H9J789	#NA	NA	InsectProt	88.22	314	37	0	34	975	4	317	8e-179	499	1035	332	91.0145	94.5783	KRR1 small subunit processome component (KRR-R motif-containing protein 1) Bmo.4240	Bombyx mori (Silk moth)	#NA
SF21_Tr2308_3_[1916_-_711]_R_Sense)	A5JTL8	#NA	NA	InsectProt	80.2	399	79	1	10	1206	1	398	0	667	1206	399	99.2537	100	L(B002) (Uncharacterized protein) l(b002) L(b002)	Bombyx mori (Silk moth)	GO:0004739 ; GO:0006096 ; GO:0008152 ; GO:0016624 ; GO:0043231 ; GO:0055114
SF21_Tr22381_1_[265_-_1032]	Q1HPH4	#NA	NA	InsectProt	78.15	238	49	1	7	711	1	238	2e-133	377	768	239	92.9688	99.5816	Legumaturain	Bombyx mori (Silk moth)	#NA
SF21_Tr466_1_[9_-_1013]	B5TJK7	#NA	NA	InsectProt	85.48	303	44	0	70	978	1	303	0	527	1005	304	90.4478	99.6711	Lethal s1921	Bombyx mori (Silk moth)	GO:0005488
SF21_Tr17334_7_[1267_-_224]_R_Sense)	B3IUD2	#NA	NA	InsectProt	60.24	337	131	4	28	1029	1	329	5e-133	384	1044	333	96.8391	101.201	Leucokinin kin	Bombyx mori (Silk moth)	#NA
SF21_Tr8332_6_[617_-_2488]	Q1HPZ6	#NA	NA	InsectProt	75.47	587	142	3	37	1791	1	586	0	900	1872	606	94.0705	96.8647	Leukotriene A4 hydrolase	Bombyx mori (Silk moth)	GO:0005488 ; GO:0006508 ; GO:0008237 ; GO:0008270 ; GO:0016787 ; GO:0019370
SF21_Tr12134_4_[1563_-_1204]_R_Sense)	Q2F627	#NA	NA	InsectProt	77.92	77	17	0	130	360	44	120	3e-35	119	360	120	64.1667	64.1667	Light-induced protein-like brain protein 44 (Uncharacterized protein) LOC693092	Bombyx mori (Silk moth)	#NA
SF21_Tr12677_1_[1435_-_125]_R_Sense)	H9JQH1	#NA	NA	InsectProt	64.34	415	147	1	70	1311	3	417	0	574	1311	417	94.9657	99.5204	Lipase	Bombyx mori (Silk moth)	#NA
SF21_Tr14419_3_[1487_-_501]_R_Sense)	H9JQH1	#NA	NA	InsectProt	43.18	264	147	4	103	885	145	407	2e-63	207	987	417	80.2432	63.3094	Lipase	Bombyx mori (Silk moth)	#NA
SF21_Tr633_3_[1423_-_92]_R_Sense)	H9JQH1	#NA	NA	InsectProt	68.99	387	120	0	133	1293	28	414	0	582	1332	417	87.1622	92.8058	Lipase	Bombyx mori (Silk moth)	#NA
SF21_Tr3096_11_[4014_-_2848]_R_Sense)	H9IV13	#NA	NA	InsectProt	84.24	349	55	0	106	1152	17	365	0	597	1167	366	89.7172	95.3552	Lipoyl synthase, mitochondrial (EC 2.8.1.8) (Lipoate synthase) (Lipoic acid synthase)	Bombyx mori (Silk moth)	#NA
SF21_Tr14773_3_[2340_-_3527]	A7LBQ0	#NA	NA	InsectProt	49.23	325	165	1	127	1101	3	326	2e-107	320	1188	331	82.0707	98.1873	L-lactate dehydrogenase (EC 1.1.1.27) LDH Ldh	Bombyx mori (Silk moth)	GO:0003824 ; GO:0004459 ; GO:0005488 ; GO:0005737 ; GO:0005975 ; GO:0006096 ; GO:0016491 ; GO:0016616 ; GO:0044262 ; GO:0055114
SF21_Tr3693_6_[2100_-_1048]_R_Sense)	A7LBQ0	#NA	NA	InsectProt	73.41	331	88	0	61	1053	1	331	2e-171	481	1053	331	94.302	100	L-lactate dehydrogenase (EC 1.1.1.27) LDH Ldh	Bombyx mori (Silk moth)	GO:0003824 ; GO:0004459 ; GO:0005488 ; GO:0005737 ; GO:0005975 ; GO:0006096 ; GO:0016491 ; GO:0016616 ; GO:0044262 ; GO:0055114
SF21_Tr16346_14_[3622_-_728]_R_Sense)	H9JCE9	#NA	NA	InsectProt	82.01	956	170	6	22	2883	1	937	0	1397	2895	938	99.0674	101.919	Lon protease homolog (EC 3.4.21.-)	Bombyx mori (Silk moth)	#NA
SF21_Tr1904_7_[2189_-_747]_R_Sense)	E7FLK2	#NA	NA	InsectProt	68.19	481	151	5	1	1437	183	660	0	657	1443	661	100	72.7685	Longer ecdysteroid-phosphate phosphatase longer EPPase	Bombyx mori (Silk moth)	#NA
SF21_Tr501_2_[602_-_180]_R_Sense)	Q1HQ51	#NA	NA	InsectProt	94.2	138	8	0	10	423	1	138	3e-91	261	423	138	97.8723	100	LSM1-like protein	Bombyx mori (Silk moth)	#NA
SF21_Tr8837_3_[1817_-_90]_R_Sense)	H9J0E7	#NA	NA	InsectProt	85.23	528	78	0	130	1713	52	579	0	950	1728	580	91.6667	91.0345	Lysine--tRNA ligase (EC 6.1.1.6) (Lysyl-tRNA synthetase) Bmo.457	Bombyx mori (Silk moth)	#NA
SF21_Tr12570_1_[380_-_973]	Q2F5Q1	#NA	NA	InsectProt	79.47	190	39	0	25	594	29	218	1e-108	311	594	220	95.9596	86.3636	Lysophospholipase	Bombyx mori (Silk moth)	GO:0016787
SF21_Tr6635_2_[9_-_1016]	Q964G6	#NA	NA	InsectProt	68.73	323	97	3	1	957	1	313	9e-143	407	1008	313	96.131	103.195	Lysosomal-associated transmembrane protein	Bombyx mori (Silk moth)	GO:0016021
SF21_Tr1780_1_[725_-_300]_R_Sense)	P48816	#NA	NA	InsectProt	68.79	141	44	3	4	426	1	137	5e-71	211	426	137	99.2958	102.92	Lysozyme (EC 3.2.1.17) (1,4-beta-N-acetylmuramidase)	Bombyx mori (Silk moth)	GO:0003796 ; GO:0003824 ; GO:0008152 ; GO:0016787 ; GO:0016798 ; GO:0016998 ; GO:0019835 ; GO:0042742
SF21_Tr20404_4_[399_-_1]_R_Sense)	B7U628	#NA	NA	InsectProt	84.07	113	18	0	61	399	1	113	2e-64	194	399	158	84.9624	71.519	M4-like protein (Uncharacterized protein) E(spl)malpha	Bombyx mori (Silk moth)	GO:0003824 ; GO:0005975 ; GO:0043169
SF21_Tr13910_2_[1358_-_1861]	Q2F5Y8	#NA	NA	InsectProt	87.39	119	15	0	432	76	1	119	1e-73	218	504	119	70.8333	100	Macrophage migration inhibitory factor	Bombyx mori (Silk moth)	#NA
SF21_Tr22367_4_[1937_-_2941]	Q2F5P8	#NA	NA	InsectProt	92.45	331	25	0	1	993	1	331	0	570	1005	331	98.806	100	Malate dehydrogenase (EC 1.1.1.37)	Bombyx mori (Silk moth)	GO:0003824 ; GO:0005488 ; GO:0005975 ; GO:0006099 ; GO:0006108 ; GO:0016491 ; GO:0016615 ; GO:0016616 ; GO:0030060 ; GO:0044262 ; GO:0055114
SF21_Tr22367_5_[2241_-_3125]	Q2F5P8	#NA	NA	InsectProt	91.27	229	20	0	3	689	103	331	2e-133	382	885	331	77.6271	69.1843	Malate dehydrogenase (EC 1.1.1.37)	Bombyx mori (Silk moth)	GO:0003824 ; GO:0005488 ; GO:0005975 ; GO:0006099 ; GO:0006108 ; GO:0016491 ; GO:0016615 ; GO:0016616 ; GO:0030060 ; GO:0044262 ; GO:0055114
SF21_Tr1998_1_[1001_-_2008]	H9JU51	#NA	NA	InsectProt	72.69	249	68	0	1005	259	92	340	5e-125	363	1008	341	74.1071	73.0205	Malate dehydrogenase (EC 1.1.1.37)	Bombyx mori (Silk moth)	#NA
SF21_Tr1998_7_[2281_-_1259]_R_Sense)	H9JU51	#NA	NA	InsectProt	73.31	341	91	1	1	1023	1	340	4e-178	498	1023	341	100	100	Malate dehydrogenase (EC 1.1.1.37)	Bombyx mori (Silk moth)	#NA
SF21_Tr12791_2_[510_-_2153]	H9JJ13	#NA	NA	InsectProt	72.33	553	139	1	28	1644	5	557	0	793	1644	557	100.912	99.2819	Malate synthase (EC 2.3.3.9)	Bombyx mori (Silk moth)	#NA
SF21_Tr13180_4_[827_-_2353]	H9J9Q3	#NA	NA	InsectProt	92	500	40	0	28	1527	131	630	0	944	1527	630	98.2318	79.3651	Malic enzyme	Bombyx mori (Silk moth)	#NA
SF21_Tr1767_10_[3062_-_1344]_R_Sense)	H9JA74	#NA	NA	InsectProt	82.94	545	93	1	85	1719	1	544	0	843	1719	544	95.1134	100.184	Malic enzyme LOC100101182	Bombyx mori (Silk moth)	#NA
SF21_Tr483_3_[2203_-_920]_R_Sense)	H9JAC8	#NA	NA	InsectProt	72.95	403	109	0	31	1239	1	403	0	628	1284	404	94.1589	99.7525	Mannose-6-phosphate isomerase (EC 5.3.1.8)	Bombyx mori (Silk moth)	#NA
SF21_Tr5243_4_[1738_-_794]_R_Sense)	Q8I9N4	#NA	NA	InsectProt	64.33	300	101	4	13	894	1	294	6e-124	362	945	420	95.2381	71.4286	Masquerade-like serine proteinase homolog (Serine protease homolog 1) SPH1	Bombyx mori (Silk moth)	GO:0003824 ; GO:0004252 ; GO:0006508 ; GO:0008233
SF21_Tr19021_8_[1644_-_370]_R_Sense)	B2CI49	#NA	NA	InsectProt	91.33	346	29	1	241	1275	193	538	0	689	1275	538	81.4118	64.3123	Matrix metalloproteinase variant 2	Bombyx mori (Silk moth)	GO:0004222 ; GO:0005509 ; GO:0006508 ; GO:0008152 ; GO:0008233 ; GO:0008237 ; GO:0008270 ; GO:0016787 ; GO:0031012 ; GO:0046872
SF21_Tr3431_7_[4392_-_3322]_R_Sense)	H9JP79	#NA	NA	InsectProt	50.17	303	149	6	169	1071	44	328	4e-84	259	1071	328	84.8739	92.378	MDM2-like protein (Uncharacterized protein)	Bombyx mori (Silk moth)	#NA
SF21_Tr1568_2_[1340_-_1939]	Q5ISW3	#NA	NA	InsectProt	83.94	193	31	1	22	600	1	192	2e-101	292	600	192	96.5	100.521	Mediator of RNA polymerase II transcription subunit 29 (Mediator complex subunit 29) (Protein intersex) ix MED29	Bombyx mori (Silk moth)	GO:0005634 ; GO:0006351 ; GO:0006355 ; GO:0016592
SF21_Tr2385_5_[2170_-_821]_R_Sense)	Q1EPR6	#NA	NA	InsectProt	71.32	401	97	4	202	1350	54	453	1e-167	480	1350	453	89.1111	88.521	Membrane protein TMS1 TMS1	Bombyx mori (Silk moth)	GO:0016020
SF21_Tr3795_2_[129_-_1568]	H9JKB2	#NA	NA	InsectProt	90.35	404	39	1	229	1440	65	467	0	747	1440	467	84.1667	86.5096	Methionine aminopeptidase (EC 3.4.11.18)	Bombyx mori (Silk moth)	#NA
SF21_Tr22336_1_[259_-_1257]	H9IYR0	#NA	NA	InsectProt	88.25	332	39	0	1	996	44	375	0	643	999	378	99.6997	87.8307	Methionine aminopeptidase (EC 3.4.11.18)	Bombyx mori (Silk moth)	#NA
SF21_Tr7636_11_[4871_-_3261]_R_Sense)	J7EQT7	#NA	NA	InsectProt	62.39	468	163	6	76	1440	21	476	0	608	1611	476	87.1508	98.3193	Methuselah-like protein 10	Bombyx mori (Silk moth)	#NA
SF21_Tr1025_4_[2337_-_811]_R_Sense)	J7ETB0	#NA	NA	InsectProt	75.42	480	116	3	58	1491	4	476	0	735	1527	479	94.3026	100.209	Methuselah-like protein 5	Bombyx mori (Silk moth)	#NA
SF21_Tr22382_1_[138_-_1193]	Q0ZB81	#NA	NA	InsectProt	83.43	350	58	0	1	1050	1	350	0	535	1056	364	99.4318	96.1538	Methylthioribose-1-phosphate isomerase (M1Pi) (MTR-1-P isomerase) (EC 5.3.1.23) (S-methyl-5-thioribose-1-phosphate isomerase) (Translation initiation factor eIF-2B subunit alpha/beta/delta-like protein)	Bombyx mori (Silk moth)	GO:0005634 ; GO:0005737 ; GO:0008652 ; GO:0009086 ; GO:0016853 ; GO:0044237 ; GO:0044249 ; GO:0046523
SF21_Tr22028_7_[3971_-_2685]_R_Sense)	A5A7A0	#NA	NA	InsectProt	84.58	415	63	2	10	1251	1	413	0	711	1287	413	96.7366	100.484	Mevalonate kinase (EC 2.7.1.36) MK_Bm	Bombyx mori (Silk moth)	GO:0000166 ; GO:0004496 ; GO:0005524 ; GO:0005737 ; GO:0008152 ; GO:0008299 ; GO:0016301 ; GO:0016310 ; GO:0016740 ; GO:0016773
SF21_Tr13279_4_[2762_-_2046]_R_Sense)	C3W4P4	#NA	NA	InsectProt	83.11	219	37	1	31	687	1	218	2e-104	303	717	240	91.6318	91.25	Microtubule-associated protein	Bombyx mori (Silk moth)	GO:0005874 ; GO:0007026
SF21_Tr13914_1_[275_-_1066]	Q1HQ87	#NA	NA	InsectProt	91.16	249	22	1	16	762	1	248	7e-164	455	792	248	94.3182	100.403	Microtubule-associated protein 1 light chain 3	Bombyx mori (Silk moth)	#NA
SF21_Tr8096_3_[1338_-_1976]	Q2F5S1	#NA	NA	InsectProt	87.75	204	25	1	1	612	72	273	2e-121	346	639	273	95.7746	74.7253	Microtubule-associated protein RP/EB family member 3	Bombyx mori (Silk moth)	GO:0008017
SF21_Tr1934_7_[77_-_11623]	H9J3K3	#NA	NA	InsectProt	71.37	3597	1012	25	784	11520	20	3594	0	4922	11547	5145	93.4528	69.9125	Midasin Bmo.6026	Bombyx mori (Silk moth)	#NA
SF21_Tr21764_1_[1369_-_869]_R_Sense)	Q1HQ84	#NA	NA	InsectProt	82.63	167	29	0	1	501	1	167	2e-107	305	501	167	100	100	Mitochondrial 28S ribosomal protein S25 (Uncharacterized protein) mRpS25	Bombyx mori (Silk moth)	GO:0005840
SF21_Tr579_6_[2187_-_661]_R_Sense)	Q1HPM7	#NA	NA	InsectProt	79.73	513	100	2	1	1527	1	513	0	818	1527	513	100.786	100	Mitochondrial aldehyde dehydrogenase	Bombyx mori (Silk moth)	GO:0008152 ; GO:0016491 ; GO:0055114
SF21_Tr11566_6_[1768_-_299]_R_Sense)	Q2F5Y9	#NA	NA	InsectProt	87.47	487	61	0	7	1467	1	487	0	799	1470	488	99.3878	99.7951	Mitochondrial aldehyde dehydrogenase (Uncharacterized protein) LOC692889	Bombyx mori (Silk moth)	GO:0008152 ; GO:0016491 ; GO:0055114
SF21_Tr11568_7_[1971_-_502]_R_Sense)	Q2F5Y9	#NA	NA	InsectProt	81.72	487	89	0	7	1467	1	487	0	803	1470	488	99.3878	99.7951	Mitochondrial aldehyde dehydrogenase (Uncharacterized protein) LOC692889	Bombyx mori (Silk moth)	GO:0008152 ; GO:0016491 ; GO:0055114
SF21_Tr19885_1_[23_-_958]	Q9U8L9	#NA	NA	InsectProt	86.78	295	39	0	52	936	1	295	0	534	936	295	94.5513	100	Mitochondrial carrier homolog (Uncharacterized protein) mtch Mtch	Bombyx mori (Silk moth)	GO:0006810 ; GO:0016020 ; GO:0016021
SF21_Tr21358_1_[398_-_1408]	H9IU24	#NA	NA	InsectProt	82.75	313	54	0	7	945	1	313	0	536	1011	333	92.8783	93.994	Mitochondrial GTPase 1	Bombyx mori (Silk moth)	#NA
SF21_Tr2350_1_[2332_-_2859]	A1YM12	#NA	NA	InsectProt	88.43	121	6	1	446	108	1	121	1e-60	187	528	173	68.75	69.9422	Mitochondrial import inner membrane translocase	Bombyx mori (Silk moth)	GO:0005743 ; GO:0008565 ; GO:0015031 ; GO:0016020 ; GO:0016021
SF21_Tr14679_5_[1134_-_496]_R_Sense)	Q2F5P6	#NA	NA	InsectProt	87.31	197	25	1	49	639	92	287	1e-110	319	639	287	92.4883	68.6411	Mitochondrial matrix protein p33 (Uncharacterized protein) LOC692953	Bombyx mori (Silk moth)	GO:0005759
SF21_Tr11978_11_[2465_-_486]_R_Sense)	Q1HPM1	#NA	NA	InsectProt	88.19	474	56	1	553	1974	1	473	0	864	1980	478	71.8182	99.1632	Mitochondrial phosphoenolpyruvate carboxykinase isoform 3	Bombyx mori (Silk moth)	GO:0004611 ; GO:0004613 ; GO:0005525 ; GO:0005737 ; GO:0006094 ; GO:0016301 ; GO:0016310 ; GO:0017076
SF21_Tr317_1_[122_-_1027]	Q2F5N1	#NA	NA	InsectProt	95.65	299	13	0	10	906	1	299	7e-161	451	906	299	99.0066	100	Mitochondrial prohibitin complex protein 2 (Uncharacterized protein) LOC693108	Bombyx mori (Silk moth)	GO:0016020
SF21_Tr2251_12_[976_-_263]_R_Sense)	Q2F5P4	#NA	NA	InsectProt	70.71	198	57	2	124	714	1	197	1e-101	294	714	197	83.1933	100.508	Mitochondrial ribosomal protein L32	Bombyx mori (Silk moth)	GO:0003735 ; GO:0005840 ; GO:0006412 ; GO:0015934
SF21_Tr11142_3_[909_-_304]_R_Sense)	Q1HQ49	#NA	NA	InsectProt	64.39	132	47	0	179	574	5	136	2e-39	133	606	143	65.3465	92.3077	Mitochondrial ribosomal protein L54	Bombyx mori (Silk moth)	GO:0005840
SF21_Tr17857_1_[70_-_588]	Q1HQ85	#NA	NA	InsectProt	81.5	173	32	3	1	519	1	169	3e-98	282	519	172	100	100.581	Mitochondrial ribosomal protein S10 (Uncharacterized protein) mRpS10	Bombyx mori (Silk moth)	GO:0003735 ; GO:0005622 ; GO:0005840 ; GO:0006412
SF21_Tr3801_1_[11_-_541]	Q1HPJ4	#NA	NA	InsectProt	93.64	110	7	0	374	45	1	110	8e-73	216	531	111	62.1469	99.0991	Mitochondrial ribosomal protein S12 (Uncharacterized protein) mRpS12	Bombyx mori (Silk moth)	GO:0003735 ; GO:0005622 ; GO:0005840 ; GO:0006412 ; GO:0015935 ; GO:0030529
SF21_Tr3756_1_[23_-_499]	Q2F5P9	#NA	NA	InsectProt	96.8	125	4	0	103	477	1	125	2e-82	239	477	125	78.6164	100	Mitogen-activated protein-binding protein-interacting protein (Uncharacterized protein) LOC693106	Bombyx mori (Silk moth)	#NA
SF21_Tr1520_3_[358_-_2550]	L8B3Q2	#NA	NA	InsectProt	87.18	733	81	3	13	2172	1	733	0	1222	2193	735	100.274	99.7279	Mitotic centromere-associated kinesin MCAK	Bombyx mori (Silk moth)	#NA
SF21_Tr16662_10_[3445_-_74]_R_Sense)	A5JPM0	#NA	NA	InsectProt	81.39	978	182	2	58	2991	194	1168	0	1620	3372	1308	87.0107	74.7706	MLE protein	Bombyx mori (Silk moth)	GO:0000166 ; GO:0003676 ; GO:0003723 ; GO:0003725 ; GO:0004386 ; GO:0005524 ; GO:0005622 ; GO:0008026 ; GO:0016787
SF21_Tr5404_2_[1069_-_2]_R_Sense)	Q6IE02	#NA	NA	InsectProt	71.94	278	75	3	1067	243	71	343	5e-98	295	1068	344	78.0899	80.814	Mod(Mdg4)-heS00531 mod(mdg4)	Bombyx mori (Silk moth)	#NA
SF21_Tr21815_1_[165_-_1580]	A5JPL6	#NA	NA	InsectProt	95.25	442	21	0	91	1416	1	442	0	883	1416	442	93.6441	100	MOF protein (Uncharacterized protein) MOF	Bombyx mori (Silk moth)	GO:0005634 ; GO:0006355 ; GO:0016747
SF21_Tr18350_6_[3981_-_1486]_R_Sense)	Q8IU29	#NA	NA	InsectProt	65.62	765	263	7	109	2403	1	750	0	1041	2496	822	91.9471	93.0657	Molybdenum cofactor sulfurase (MOS) (MoCo sulfurase) (EC 2.8.1.9) (Molybdenum cofactor sulfurtransferase) (Protein maroon-like) (Ma-l) (Protein organdy) mal og	Bombyx mori (Silk moth)	GO:0003824 ; GO:0006777 ; GO:0008152 ; GO:0008265 ; GO:0016829 ; GO:0030151 ; GO:0030170 ; GO:0043545
SF21_Tr22604_2_[111_-_2090]	Q9GZJ8	#NA	NA	InsectProt	67.31	520	164	7	49	1590	1	514	0	652	1980	610	78.7879	85.2459	Mre11 MRE11	Bombyx mori (Silk moth)	GO:0004519 ; GO:0004527 ; GO:0005634 ; GO:0006259 ; GO:0006302 ; GO:0016787 ; GO:0030145
SF21_Tr6451_7_[6533_-_7510]	C0RWX3	#NA	NA	InsectProt	93.33	330	17	2	4	978	10	339	0	583	978	339	101.227	97.3451	Mrg15-like protein	Bombyx mori (Silk moth)	GO:0005634
SF21_Tr905_1_[220_-_1440]	H9J1E9	#NA	NA	InsectProt	74.4	375	94	4	100	1218	26	393	0	580	1221	394	92.1376	95.1777	mRNA cap guanine-N7 methyltransferase (EC 2.1.1.56)	Bombyx mori (Silk moth)	#NA
SF21_Tr748_7_[1245_-_61]_R_Sense)	Q2F5M2	#NA	NA	InsectProt	85.5	338	48	1	16	1026	11	348	0	632	1185	353	85.5696	95.7507	MRNA export protein	Bombyx mori (Silk moth)	#NA
SF21_Tr3974_5_[2476_-_989]_R_Sense)	A5JPL8	#NA	NA	InsectProt	84.88	410	61	3	49	1275	1	408	0	608	1488	434	82.6613	94.47	MSL2 protein (Uncharacterized protein) MSL2	Bombyx mori (Silk moth)	GO:0008270 ; GO:0046872
SF21_Tr16323_2_[2279_-_2731]	O17504	#NA	NA	InsectProt	96.58	146	5	0	16	453	1	146	1e-101	289	453	146	96.6887	100	Multiprotein bridging factor 1 (Uncharacterized protein) MBF1	Bombyx mori (Silk moth)	GO:0003677 ; GO:0043565
SF21_Tr11789_9_[8077_-_7577]_R_Sense)	Q1HPV5	#NA	NA	InsectProt	30.89	123	75	7	135	473	3	113	7e-05	42.7	501	182	73.6527	67.5824	Muscular protein 20	Bombyx mori (Silk moth)	#NA
SF21_Tr16873_9_[3694_-_1001]_R_Sense)	B7XDF7	#NA	NA	InsectProt	75.27	647	157	2	148	2079	41	687	0	994	2694	691	72.049	93.6324	Mutated ebony protein	Bombyx mori (Silk moth)	GO:0000036 ; GO:0003824 ; GO:0008152 ; GO:0048037
SF21_Tr5844_2_[284_-_1408]	H9JDP4	#NA	NA	InsectProt	78.51	335	67	5	100	1089	1	329	2e-171	482	1125	329	89.3333	101.824	Mvb12 (Uncharacterized protein)	Bombyx mori (Silk moth)	#NA
SF21_Tr576_2_[222_-_668]	Q2F5Y1	#NA	NA	InsectProt	80	125	25	2	46	420	1	122	6e-54	167	447	122	83.8926	102.459	Myb-MuvB complex subunit Lin-52	Bombyx mori (Silk moth)	#NA
SF21_Tr1705_4_[133_-_1536]	B5M9A0	#NA	NA	InsectProt	36.62	467	283	9	31	1392	91	553	3e-85	274	1404	582	99.7863	80.2405	Myosin heavy chain (Fragment)	Bombyx mori (Silk moth)	GO:0000166 ; GO:0003774 ; GO:0003779 ; GO:0005524 ; GO:0016459
SF21_Tr12479_2_[1473_-_856]_R_Sense)	Q1HPI6	#NA	NA	InsectProt	96.8	125	4	0	145	519	1	125	5e-82	241	618	147	60.6796	85.034	Myosin II essential light chain (Nonmuscle myosin essential light chain)	Bombyx mori (Silk moth)	GO:0005509
SF21_Tr6435_1_[1177_-_1878]	Q2F5P3	#NA	NA	InsectProt	97.13	174	5	1	681	160	1	173	4e-120	340	702	173	74.359	100.578	Myosin light polypeptide 9 isoform 1	Bombyx mori (Silk moth)	GO:0005509
SF21_Tr3943_2_[51_-_1868]	L7WM53	#NA	NA	InsectProt	88.78	499	56	0	316	1812	1	499	0	959	1818	499	82.3432	100	N-acetylgalactosaminyltransferase (Fragment) GalNAc-T	Bombyx mori (Silk moth)	#NA
SF21_Tr5865_1_[19_-_1083]	H9IVA5	#NA	NA	InsectProt	80.42	337	66	0	34	1044	1	337	0	562	1065	398	94.9296	84.6734	N-acetylglucosamine-6-phosphate deacetylase (EC 3.5.1.25) (GlcNAc 6-P deacetylase)	Bombyx mori (Silk moth)	#NA
SF21_Tr12971_2_[169_-_846]	Q2F5I1	#NA	NA	InsectProt	88.94	226	25	0	1	678	1	226	9e-152	422	678	226	100	100	N-acetyl-glucosamine-6-phosphate isomerase	Bombyx mori (Silk moth)	GO:0016853
SF21_Tr11547_11_[4924_-_4358]_R_Sense)	Q2F5P1	#NA	NA	InsectProt	93.64	173	11	0	49	567	1	173	9e-123	345	567	173	91.5344	100	N-acetyltransferase	Bombyx mori (Silk moth)	GO:0008080 ; GO:0008152 ; GO:0016740
SF21_Tr15000_1_[470_-_1264]	H9JN02	#NA	NA	InsectProt	72.69	238	65	1	82	795	3	239	5e-128	364	795	239	89.8113	99.5816	NAD(P)H-hydrate epimerase (EC 5.1.99.-) (NAD(P)HX epimerase) Bmo.2881	Bombyx mori (Silk moth)	#NA
SF21_Tr12899_2_[208_-_1479]	Q5R1T8	#NA	NA	InsectProt	81.13	371	68	2	97	1203	1	371	0	614	1272	387	87.5	95.8656	NAD-dependent deacetylase sirtuin 2 homolog BmSirt2	Bombyx mori (Silk moth)	GO:0006342 ; GO:0006355 ; GO:0006476 ; GO:0008270 ; GO:0016811 ; GO:0051287 ; GO:0070403
SF21_Tr693_3_[1133_-_9]_R_Sense)	H9JTH2	#NA	NA	InsectProt	80.47	297	58	0	103	993	6	302	7e-180	502	1125	303	79.2	98.0198	NAD-dependent protein deacetylase (EC 3.5.1.-) (Regulatory protein SIR2 homolog)	Bombyx mori (Silk moth)	#NA
SF21_Tr3740_2_[637_-_86]_R_Sense)	Q1HPL8	#NA	NA	InsectProt	80.38	158	31	0	76	549	1	158	2e-97	280	552	159	85.8696	99.3711	NADH dehydrogenase [ubiquinone] 1 beta subcomplex subunit 10	Bombyx mori (Silk moth)	GO:0003674 ; GO:0005575 ; GO:0005739 ; GO:0005743 ; GO:0006810 ; GO:0008150 ; GO:0016020 ; GO:0022900 ; GO:0070469
SF21_Tr340_2_[2158_-_1772]_R_Sense)	H9JLF0	#NA	NA	InsectProt	58.12	117	49	1	37	387	1	111	2e-47	149	387	111	90.6977	105.405	NADH dehydrogenase [ubiquinone] 1 subunit C2	Bombyx mori (Silk moth)	#NA
SF21_Tr21894_1_[1_-_693]	Q9MIE2	#NA	NA	InsectProt	74.36	195	50	0	49	633	20	214	1e-72	224	693	310	84.4156	62.9032	NADH-ubiquinone oxidoreductase chain 1 (EC 1.6.5.3) NADH1 ND1	Bombyx mori (Silk moth)	GO:0005739 ; GO:0008137 ; GO:0016020 ; GO:0016021 ; GO:0016491 ; GO:0055114
SF21_Tr774_1_[10_-_1068]	Q9MIE6	#NA	NA	InsectProt	71.34	321	92	0	61	1023	21	341	2e-71	230	1059	450	90.9348	71.3333	NADH-ubiquinone oxidoreductase chain 4 (EC 1.6.5.3) NADH4	Bombyx mori (Silk moth)	GO:0005739 ; GO:0006120 ; GO:0006810 ; GO:0008137 ; GO:0016020 ; GO:0016021 ; GO:0016491 ; GO:0022900 ; GO:0031966 ; GO:0042773 ; GO:0055114 ; GO:0070469
SF21_Tr12795_1_[332_-_994]	Q1HPR6	#NA	NA	InsectProt	90.43	209	20	0	34	660	1	209	2e-130	367	663	210	94.5701	99.5238	NADH-ubiquinone oxidoreductase Fe-S protein 7	Bombyx mori (Silk moth)	GO:0005506 ; GO:0008137 ; GO:0016491 ; GO:0016651 ; GO:0019684 ; GO:0046872 ; GO:0048038 ; GO:0051536 ; GO:0051539 ; GO:0055114
SF21_Tr2130_2_[42_-_842]	Q1HPR5	#NA	NA	InsectProt	85.71	245	35	0	67	801	1	245	1e-161	449	801	245	91.7603	100	NADH-ubiquinone reductase (Uncharacterized protein) LOC733123	Bombyx mori (Silk moth)	GO:0016491 ; GO:0051287 ; GO:0055114
SF21_Tr15556_3_[768_-_1922]	Q1HPR4	#NA	NA	InsectProt	62.13	338	125	4	28	1032	1	335	1e-134	389	1155	335	87.7922	100.896	NADP-dependent oxidoreductase (Uncharacterized protein) LOC778466	Bombyx mori (Silk moth)	GO:0005488 ; GO:0008270 ; GO:0016491 ; GO:0055114
SF21_Tr12167_9_[5029_-_2921]_R_Sense)	Q9NKV3	#NA	NA	InsectProt	88.54	663	76	0	121	2109	25	687	0	1212	2109	687	94.3101	96.5066	NADPH--cytochrome P450 reductase (EC 1.6.2.4) bCPR	Bombyx mori (Silk moth)	GO:0003958 ; GO:0005506 ; GO:0005783 ; GO:0005789 ; GO:0010181 ; GO:0016020 ; GO:0016491 ; GO:0055114
SF21_Tr12201_1_[1224_-_1931]	A7BJ76	#NA	NA	InsectProt	51.59	157	76	3	190	660	42	187	2e-42	144	708	191	66.5254	82.199	Nanos-M Bm nos-M	Bombyx mori (Silk moth)	GO:0003676 ; GO:0003723 ; GO:0008270
SF21_Tr10527_5_[2172_-_1057]_R_Sense)	B6UL34	#NA	NA	InsectProt	39.76	332	178	8	187	1116	1	314	2e-60	199	1116	314	89.2473	105.732	Nanos-P	Bombyx mori (Silk moth)	GO:0003723 ; GO:0008270
SF21_Tr16351_5_[1309_-_653]_R_Sense)	Q1HQ81	#NA	NA	InsectProt	91.94	211	17	0	25	657	1	211	2e-100	291	657	211	96.347	100	Nascent polypeptide associated complex protein alpha subunit	Bombyx mori (Silk moth)	#NA
SF21_Tr20550_2_[779_-_33]_R_Sense)	G9JLN1	#NA	NA	InsectProt	93.19	235	16	0	40	744	1	235	1e-160	446	747	236	94.3775	99.5763	Nep1 protein Nep1	Bombyx mori (Silk moth)	#NA
SF21_Tr696_2_[111_-_1190]	B3XXP4	#NA	NA	InsectProt	80.14	287	57	1	82	942	181	462	4e-163	465	1080	462	79.7222	62.1212	Neuropeptide receptor A31 BNGR-A31	Bombyx mori (Silk moth)	GO:0004871 ; GO:0004872 ; GO:0004930 ; GO:0004983 ; GO:0007165 ; GO:0007186 ; GO:0007218 ; GO:0016021
SF21_Tr3083_7_[3072_-_4418]	B3XXL7	#NA	NA	InsectProt	69.02	368	86	3	166	1185	70	437	1e-172	496	1347	533	81.9599	69.0432	Neuropeptide receptor A5 BNGR-A5	Bombyx mori (Silk moth)	GO:0004871 ; GO:0004872 ; GO:0004930 ; GO:0007165 ; GO:0007186 ; GO:0007218 ; GO:0016021 ; GO:0016499
SF21_Tr12954_3_[1454_-_3136]	A8CGK6	#NA	NA	InsectProt	93.6	516	33	2	133	1680	63	568	0	946	1683	569	91.9786	90.6854	Nicotinic acetylcholine receptor alpha 4 subunit (Nicotinic acetylcholine receptor subunit alpha 4 transcript variant 2) achr4a	Bombyx mori (Silk moth)	GO:0004872 ; GO:0004889 ; GO:0005216 ; GO:0005230 ; GO:0005886 ; GO:0006810 ; GO:0006811 ; GO:0016020 ; GO:0016021 ; GO:0030054 ; GO:0045202 ; GO:0045211
SF21_Tr12082_5_[1061_-_78]_R_Sense)	Q09GP9	#NA	NA	InsectProt	71.96	271	76	0	172	984	1	271	1e-137	392	984	271	82.622	100	NIF3-like protein (Uncharacterized protein) LOC767622	Bombyx mori (Silk moth)	#NA
SF21_Tr6262_20_[3662_-_3]_R_Sense)	Q3V5Y4	#NA	NA	InsectProt	50.58	779	383	6	1324	3654	2	767	0	763	3660	809	63.8525	96.2917	Non-LTR retrotransposon CATS (Fragment) CATS	Bombyx mori (Silk moth)	GO:0003676 ; GO:0003723 ; GO:0003964 ; GO:0004523 ; GO:0006278
SF21_Tr7703_14_[2807_-_3]_R_Sense)	Q3V5Y4	#NA	NA	InsectProt	46.71	563	299	5	1	1686	250	808	4e-160	491	2805	809	60.2139	69.5921	Non-LTR retrotransposon CATS (Fragment) CATS	Bombyx mori (Silk moth)	GO:0003676 ; GO:0003723 ; GO:0003964 ; GO:0004523 ; GO:0006278
SF21_Tr1980_4_[13_-_3141]	Q5NTZ0	#NA	NA	InsectProt	51.52	1023	485	9	91	3126	7	1024	0	951	3129	1035	98.0825	98.8406	Non-LTR retrotransposon R1Bmks ORF2 protein	Bombyx mori (Silk moth)	GO:0003723 ; GO:0003964 ; GO:0006278
SF21_Tr14410_4_[762_-_247]_R_Sense)	Q1HE01	#NA	NA	InsectProt	93.51	154	10	0	52	513	1	154	4e-91	263	516	154	89.5349	100	Nuclear cap-binding protein subunit 2 (20 kDa nuclear cap-binding protein) (NCBP 20 kDa subunit) (CBP20)	Bombyx mori (Silk moth)	GO:0000166 ; GO:0003676 ; GO:0003723 ; GO:0005634 ; GO:0006370 ; GO:0006397 ; GO:0008380 ; GO:0031047
SF21_Tr15767_4_[6550_-_5606]_R_Sense)	D2CZY1	#NA	NA	InsectProt	79.01	324	59	2	1	945	1	324	4e-164	461	945	324	102.857	100	Nuclear excision repair protein Rad23 (Uncharacterized protein) Rad23	Bombyx mori (Silk moth)	GO:0003684 ; GO:0005634 ; GO:0006289 ; GO:0043161
SF21_Tr361_1_[177_-_1154]	Q2F5N8	#NA	NA	InsectProt	82.21	326	58	0	1	978	1	326	2e-164	462	978	326	100	100	Nuclear migration protein nudC	Bombyx mori (Silk moth)	#NA
SF21_Tr12343_9_[2791_-_1697]_R_Sense)	Q8T7Y2	#NA	NA	InsectProt	59.18	316	128	4	151	1095	167	461	2e-84	265	1095	461	86.5753	68.5466	Nuclear orphan receptor OR	Bombyx mori (Silk moth)	GO:0003677 ; GO:0003700 ; GO:0003707 ; GO:0004872 ; GO:0004879 ; GO:0005634 ; GO:0006351 ; GO:0006355 ; GO:0008270 ; GO:0030522 ; GO:0043401 ; GO:0043565 ; GO:0046872
SF21_Tr16576_4_[108_-_2549]	Q9Y1J8	#NA	NA	InsectProt	89.97	738	60	2	271	2442	2	739	0	1103	2442	739	90.6634	99.8647	Nuclear receptor GRF GRF	Bombyx mori (Silk moth)	GO:0003677 ; GO:0003700 ; GO:0003707 ; GO:0004872 ; GO:0004879 ; GO:0005634 ; GO:0006351 ; GO:0006355 ; GO:0008270 ; GO:0030522 ; GO:0043401 ; GO:0043565 ; GO:0046872
SF21_Tr9271_2_[200_-_1078]	Q2F5X7	#NA	NA	InsectProt	72.01	293	75	2	22	879	1	293	1e-86	262	879	293	100	100	Nuclear Y/CCAAT-box binding factor C subunit NF/YC	Bombyx mori (Silk moth)	GO:0003677 ; GO:0005622 ; GO:0005634 ; GO:0043565
SF21_Tr12792_1_[666_-_1337]	Q9NDM8	#NA	NA	InsectProt	31.82	154	102	4	199	651	31	176	1e-11	63.9	672	238	68.75	64.7059	Nucleic-acid binding protein (Fragment) gag-like	Bombyx mori (Silk moth)	#NA
SF21_Tr22605_1_[96_-_569]	Q1HPV4	#NA	NA	InsectProt	85.9	156	22	0	7	474	1	156	6e-89	257	474	156	98.7342	100	Nucleolar protein family A member 2 (Uncharacterized protein) LOC732976	Bombyx mori (Silk moth)	GO:0003723 ; GO:0005730
SF21_Tr11820_1_[574_-_1140]	A2TK63	#NA	NA	InsectProt	85.51	138	16	1	109	510	1	138	3e-82	242	567	161	73.0159	85.7143	Nucleoplasmin-like protein	Bombyx mori (Silk moth)	GO:0003676
SF21_Tr8236_2_[1684_-_2205]	H9JCX0	#NA	NA	InsectProt	74.27	171	44	0	10	522	1	171	2e-97	280	522	171	98.2759	100	Nucleoside diphosphate kinase (EC 2.7.4.6)	Bombyx mori (Silk moth)	#NA
SF21_Tr2544_2_[255_-_1118]	Q2F5X9	#NA	NA	InsectProt	79.27	275	57	1	7	831	1	273	3e-145	414	864	376	95.4861	73.1383	Nucleosome assembly protein	Bombyx mori (Silk moth)	GO:0005634 ; GO:0006334
SF21_Tr11643_3_[207_-_1043]	Q1HPZ1	#NA	NA	InsectProt	60.53	190	74	3	172	738	38	222	3e-73	225	837	222	68.1004	85.5856	Ociad protein isoform 1	Bombyx mori (Silk moth)	#NA
SF21_Tr11692_3_[711_-_145]_R_Sense)	C0SQ83	#NA	NA	InsectProt	44.6	139	77	1	151	567	13	150	4e-36	124	567	152	73.545	91.4474	Odorant binding protein fmxg1D8	Bombyx mori (Silk moth)	GO:0005549
SF21_Tr18336_2_[1892_-_2365]	C0SQ83	#NA	NA	InsectProt	47.01	134	71	1	22	423	20	152	5e-42	138	474	152	84.8101	88.1579	Odorant binding protein fmxg1D8	Bombyx mori (Silk moth)	GO:0005549
SF21_Tr41_1_[20_-_421]	C0SQ83	#NA	NA	InsectProt	61.65	133	51	0	4	402	20	152	3e-60	183	402	152	99.2537	87.5	Odorant binding protein fmxg1D8	Bombyx mori (Silk moth)	GO:0005549
SF21_Tr9432_1_[359_-_874]	C0SQ80	#NA	NA	InsectProt	32.12	137	93	0	425	15	6	142	5e-26	98.2	516	150	79.6512	91.3333	Odorant binding protein fmxg2I3	Bombyx mori (Silk moth)	GO:0005549
SF21_Tr19792_2_[5_-_586]	A7E3I5	#NA	NA	InsectProt	79.89	179	36	0	31	567	1	179	1e-103	297	582	179	92.268	100	Odorant receptor 44 (Fragment) Or44	Bombyx mori (Silk moth)	GO:0004872 ; GO:0004984 ; GO:0005549 ; GO:0007608 ; GO:0016020
SF21_Tr14712_1_[194_-_775]	A2T875	#NA	NA	InsectProt	32.26	124	82	1	199	564	2	125	8e-18	77	582	125	63.9175	99.2	Odorant receptor 45 (Fragment) Or45	Bombyx mori (Silk moth)	GO:0004872 ; GO:0004984 ; GO:0005549 ; GO:0007608 ; GO:0016020
SF21_Tr1024_1_[34_-_588]	B8ZWK1	#NA	NA	InsectProt	74.38	121	31	0	193	555	1	121	4e-65	197	555	121	65.4054	100	Odorant-binding protein 1 OBP1	Bombyx mori (Silk moth)	GO:0005549
SF21_Tr15690_1_[457_-_876]	B8ZWK4	#NA	NA	InsectProt	32	100	66	1	97	390	20	119	4e-10	55.5	420	131	71.4286	76.3359	Odorant-binding protein 4 OBP4	Bombyx mori (Silk moth)	GO:0005549
SF21_Tr17651_1_[513_-_836]	B8ZWK4	#NA	NA	InsectProt	38.89	90	52	2	37	297	20	107	2e-10	55.5	324	131	83.3333	68.7023	Odorant-binding protein 4 OBP4	Bombyx mori (Silk moth)	GO:0005549
SF21_Tr11692_2_[913_-_1428]	B8ZWK5	#NA	NA	InsectProt	50.41	121	60	1	55	417	20	139	6e-40	135	516	188	70.3488	64.3617	Odorant-binding protein 5 OBP5	Bombyx mori (Silk moth)	GO:0005549
SF21_Tr6322_1_[713_-_1696]	C4B7X3	#NA	NA	InsectProt	31.27	307	203	3	85	981	17	322	1e-45	159	984	323	93.5976	95.0464	Olfactory receptor	Bombyx mori (Silk moth)	GO:0004872 ; GO:0004984 ; GO:0005549 ; GO:0007608 ; GO:0016020
SF21_Tr11556_5_[1000_-_155]_R_Sense)	A8R5V3	#NA	NA	InsectProt	63.71	248	89	1	97	837	2	249	2e-120	346	846	256	87.9433	96.875	Omega-class glutathione S-transferase (Uncharacterized protein) gsto GSTo2	Bombyx mori (Silk moth)	GO:0004364 ; GO:0005737 ; GO:0008152 ; GO:0016740
SF21_Tr9435_4_[2247_-_1312]_R_Sense)	B5BRC4	#NA	NA	InsectProt	90.18	224	22	1	166	837	1	221	1e-118	341	936	221	71.7949	101.357	Orai1 alternative splice form B Orai1	Bombyx mori (Silk moth)	#NA
SF21_Tr16741_9_[5104_-_2615]_R_Sense)	D3VW56	#NA	NA	InsectProt	75.91	577	136	6	718	2439	20	593	0	721	2490	595	69.5181	96.9748	Origin recognition complex subunit 1 ORC1	Bombyx mori (Silk moth)	GO:0000166 ; GO:0000808 ; GO:0005524 ; GO:0005634 ; GO:0006260 ; GO:0017111
SF21_Tr12389_6_[6882_-_5164]_R_Sense)	D3VW57	#NA	NA	InsectProt	65.79	535	176	7	118	1701	21	549	0	617	1719	549	93.3682	97.4499	Origin recognition complex subunit 2 ORC2	Bombyx mori (Silk moth)	GO:0000808 ; GO:0005634 ; GO:0006260
SF21_Tr23724_1_[102_-_1598]	D3VW60	#NA	NA	InsectProt	75.38	463	114	1	1	1389	1	460	0	712	1497	460	92.7856	100.652	Origin recognition complex subunit 5 (Uncharacterized protein) ORC5	Bombyx mori (Silk moth)	GO:0000808 ; GO:0005634 ; GO:0006260
SF21_Tr12236_2_[1195_-_2607]	Q1HPR3	#NA	NA	InsectProt	71.62	451	118	7	25	1347	1	444	0	602	1413	444	95.7537	101.577	Ornithine decarboxylase (Uncharacterized protein) LOC732996	Bombyx mori (Silk moth)	GO:0003824 ; GO:0004586 ; GO:0006596 ; GO:0016829 ; GO:0016831
SF21_Tr1084_3_[324_-_1952]	Q8WSA0	#NA	NA	InsectProt	94.03	452	27	1	274	1629	1	451	0	809	1629	662	83.2413	68.2779	Orphan nuclear receptor E75C splicing variant (Fragment)	Bombyx mori (Silk moth)	GO:0003677 ; GO:0003700 ; GO:0003707 ; GO:0004872 ; GO:0004879 ; GO:0004887 ; GO:0005634 ; GO:0006351 ; GO:0006355 ; GO:0008270 ; GO:0030522 ; GO:0043401 ; GO:0043565 ; GO:0046872
SF21_Tr2570_2_[1396_-_1758]	Q538A4	#NA	NA	InsectProt	71.43	77	22	1	323	93	30	105	6e-32	110	363	110	63.6364	70	Ovary C/EBPg transcription factor (Uncharacterized protein) C/EBPg	Bombyx mori (Silk moth)	GO:0003677 ; GO:0003700 ; GO:0005634 ; GO:0006351 ; GO:0006355 ; GO:0043565 ; GO:0046983
SF21_Tr21332_9_[3312_-_733]_R_Sense)	H9IX28	#NA	NA	InsectProt	71.4	556	151	8	916	2559	90	610	0	747	2580	610	64.6512	91.1475	Oxysterol-binding protein	Bombyx mori (Silk moth)	#NA
SF21_Tr8533_11_[4986_-_2980]_R_Sense)	H9J3T9	#NA	NA	InsectProt	75.68	403	62	5	907	2007	1	384	0	566	2007	384	60.2392	104.948	Oxysterol-binding protein (Fragment)	Bombyx mori (Silk moth)	#NA
SF21_Tr5230_1_[557_-_1165]	Q5CCL6	#NA	NA	InsectProt	72.62	168	44	2	112	609	1	164	6e-84	247	609	164	82.7586	102.439	P23-like protein (Uncharacterized protein) LOC692504	Bombyx mori (Silk moth)	#NA
SF21_Tr15396_4_[4876_-_3794]_R_Sense)	Q3C2E3	#NA	NA	InsectProt	96.4	250	9	0	40	789	1	250	3e-177	497	1083	360	69.2521	69.4444	p38 map kinase p38 MAPK	Bombyx mori (Silk moth)	GO:0000166 ; GO:0004672 ; GO:0004674 ; GO:0004707 ; GO:0005524 ; GO:0006468 ; GO:0016301 ; GO:0016310 ; GO:0016740 ; GO:0016772
SF21_Tr1988_3_[175_-_3189]	E9JEI6	#NA	NA	InsectProt	65.61	948	320	6	124	2949	1	945	0	1155	3015	965	94.3284	98.2383	Parp (Uncharacterized protein) (Fragment) Bmo.2699	Bombyx mori (Silk moth)	GO:0003677 ; GO:0003950 ; GO:0005622 ; GO:0005634 ; GO:0006471 ; GO:0008270 ; GO:0051287
SF21_Tr1989_3_[951_-_3875]	E9JEI6	#NA	NA	InsectProt	50.35	997	459	21	31	2913	3	958	0	904	2925	965	102.256	103.316	Parp (Uncharacterized protein) (Fragment) Bmo.2699	Bombyx mori (Silk moth)	GO:0003677 ; GO:0003950 ; GO:0005622 ; GO:0005634 ; GO:0006471 ; GO:0008270 ; GO:0051287
SF21_Tr18436_1_[521_-_78]_R_Sense)	Q566B2	#NA	NA	InsectProt	77.39	115	25	1	103	444	23	137	8e-69	205	444	137	77.7027	83.9416	Partner of bursicon (Bursicon subunit beta) pburs	Bombyx mori (Silk moth)	GO:0005179 ; GO:0005576
SF21_Tr16899_2_[917_-_1579]	H9JK51	#NA	NA	InsectProt	76.27	177	42	0	127	657	13	189	3e-73	221	663	191	80.0905	92.6702	Partner of Y14 and mago wibg	Bombyx mori (Silk moth)	#NA
SF21_Tr3785_1_[1939_-_1616]_R_Sense)	Q1HPH9	#NA	NA	InsectProt	87.96	108	13	0	1	324	1	108	4e-71	208	324	108	100	100	Peptidyl-prolyl cis-trans isomerase	Bombyx mori (Silk moth)	GO:0000413 ; GO:0003755 ; GO:0006457 ; GO:0016853
SF21_Tr5240_3_[1841_-_2212]	Q1HPH9	#NA	NA	InsectProt	53.25	77	35	1	356	129	32	108	2e-22	85.9	372	108	62.0968	71.2963	Peptidyl-prolyl cis-trans isomerase	Bombyx mori (Silk moth)	GO:0000413 ; GO:0003755 ; GO:0006457 ; GO:0016853
SF21_Tr12056_7_[3201_-_1930]_R_Sense)	H9JVS2	#NA	NA	InsectProt	80.49	287	56	0	4	864	1	287	3e-170	483	1272	381	67.6887	75.3281	Peptidyl-prolyl cis-trans isomerase	Bombyx mori (Silk moth)	#NA
SF21_Tr6727_1_[516_-_28]_R_Sense)	H9JEA2	#NA	NA	InsectProt	92.55	161	12	0	7	489	1	161	1e-102	292	489	161	98.773	100	Peptidyl-prolyl cis-trans isomerase (EC 5.2.1.8) Bmo.12477	Bombyx mori (Silk moth)	#NA
SF21_Tr3206_4_[719_-_129]_R_Sense)	H9JB76	#NA	NA	InsectProt	99.46	184	1	0	581	30	1	184	1e-137	383	591	184	93.401	100	Peptidyl-prolyl cis-trans isomerase (EC 5.2.1.8) Bmo.14274	Bombyx mori (Silk moth)	#NA
SF21_Tr3536_2_[4_-_774]	H9J1Y5	#NA	NA	InsectProt	86.63	187	25	0	196	756	1	187	2e-119	340	771	190	72.7626	98.4211	Peptidyl-prolyl cis-trans isomerase (EC 5.2.1.8) LOC692862	Bombyx mori (Silk moth)	#NA
SF21_Tr2445_6_[2550_-_2026]_R_Sense)	H9IY18	#NA	NA	InsectProt	87.07	147	19	0	85	525	1	147	8e-87	252	525	147	84	100	Peptidyl-prolyl cis-trans isomerase (EC 5.2.1.8) LOC733108	Bombyx mori (Silk moth)	#NA
SF21_Tr1213_1_[206_-_850]	H9J3H2	#NA	NA	InsectProt	89.3	187	20	0	82	642	13	199	2e-111	318	645	200	86.9767	93.5	Peptidyl-prolyl cis-trans isomerase (EC 5.2.1.8) Ppib	Bombyx mori (Silk moth)	#NA
SF21_Tr22333_1_[128_-_565]	H9JKZ8	#NA	NA	InsectProt	80.85	141	27	0	16	438	2	142	1e-81	238	438	142	96.5753	99.2958	Peptidyl-prolyl cis-trans isomerase Bmo.5400	Bombyx mori (Silk moth)	#NA
SF21_Tr2344_4_[513_-_1]_R_Sense)	Q1HQ55	#NA	NA	InsectProt	97.22	108	3	0	384	61	1	108	1e-74	220	513	108	63.1579	100	Peptidyl-prolyl cis-trans isomerase Fkbp12	Bombyx mori (Silk moth)	GO:0000413 ; GO:0003755 ; GO:0006457 ; GO:0016853
SF21_Tr5240_2_[289_-_1542]	Q4JI71	#NA	NA	InsectProt	70.64	419	116	5	19	1254	1	402	2e-135	395	1254	402	100.239	104.229	Peptidyl-prolyl cis-trans isomerase FKBP45 Fkbp45	Bombyx mori (Silk moth)	GO:0000413 ; GO:0003755 ; GO:0006457 ; GO:0016853
SF21_Tr6548_10_[6464_-_5937]_R_Sense)	Q1HQB8	#NA	NA	InsectProt	54.17	168	75	2	1	498	1	168	2e-68	206	528	169	95.4545	99.4083	Peripheral-type benzodiazepine receptor	Bombyx mori (Silk moth)	GO:0004872 ; GO:0016021
SF21_Tr6548_4_[6616_-_7188]	Q1HQB8	#NA	NA	InsectProt	81.71	164	30	0	37	528	1	164	2e-95	276	573	169	85.8639	97.0414	Peripheral-type benzodiazepine receptor	Bombyx mori (Silk moth)	GO:0004872 ; GO:0016021
SF21_Tr3918_2_[1732_-_23]_R_Sense)	Q8WPG4	#NA	NA	InsectProt	56.51	499	214	2	19	1506	5	502	0	579	1710	520	87.5439	95.9615	Phenol UDP-glucosyltransferase	Bombyx mori (Silk moth)	GO:0008152 ; GO:0016740 ; GO:0016757 ; GO:0016758
SF21_Tr15370_3_[278_-_1816]	Q27452	#NA	NA	InsectProt	81.68	513	94	0	1	1539	181	693	0	885	1539	693	100	74.026	Phenoloxidase subunit 2 (EC 1.14.18.1) (PO 2) (Tyrosinase 2)	Bombyx mori (Silk moth)	GO:0004497 ; GO:0004503 ; GO:0005344 ; GO:0005576 ; GO:0006583 ; GO:0006810 ; GO:0006952 ; GO:0008152 ; GO:0015671 ; GO:0016491 ; GO:0042438 ; GO:0046872 ; GO:0055114
SF21_Tr3839_1_[4_-_1554]	E0D4V6	#NA	NA	InsectProt	87.37	491	62	0	79	1551	1	491	0	890	1551	491	94.971	100	Phenylalanyl-tRNA synthetase alpha subunit FRSA	Bombyx mori (Silk moth)	GO:0000049 ; GO:0000166 ; GO:0004812 ; GO:0004826 ; GO:0005524 ; GO:0005737 ; GO:0006412 ; GO:0006418 ; GO:0006432 ; GO:0043039
SF21_Tr8220_3_[1066_-_2808]	E0D4V7	#NA	NA	InsectProt	83.65	581	95	1	1	1743	1	579	0	936	1743	583	100	99.6569	Phenylalanyl-tRNA synthetase beta subunit (Uncharacterized protein) FRSB	Bombyx mori (Silk moth)	GO:0000166 ; GO:0000287 ; GO:0003723 ; GO:0004812 ; GO:0004826 ; GO:0005524 ; GO:0005737 ; GO:0006412 ; GO:0006432
SF21_Tr12718_2_[506_-_1162]	Q1HPY8	#NA	NA	InsectProt	76.22	185	44	0	103	657	1	185	5e-106	304	657	185	84.4749	100	Phosphatidylethanolamine binding protein isoform 1 (Uncharacterized protein) LOC100101169	Bombyx mori (Silk moth)	#NA
SF21_Tr3706_2_[97_-_861]	Q3S2I9	#NA	NA	InsectProt	89.8	255	26	0	1	765	1	255	2e-171	474	765	255	100	100	Phosphoglyceromutase PGLYM	Bombyx mori (Silk moth)	GO:0003824 ; GO:0006096 ; GO:0008152 ; GO:0016853 ; GO:0016868 ; GO:0046538
SF21_Tr3083_17_[1477_-_878]_R_Sense)	A5A7A1	#NA	NA	InsectProt	72.28	184	51	0	25	576	3	186	2e-89	261	600	186	92	98.9247	Phosphomevalonate kinase (EC 2.7.4.2) (Uncharacterized protein) MPK_Bm Mpk	Bombyx mori (Silk moth)	GO:0004631 ; GO:0005737 ; GO:0006695 ; GO:0016301 ; GO:0016310 ; GO:0016740
SF21_Tr2234_10_[10100_-_11548]	A1YM13	#NA	NA	InsectProt	92.22	360	28	0	178	1257	1	360	0	683	1449	380	74.5342	94.7368	Phosphoribosylaminoimidazole carboxylase	Bombyx mori (Silk moth)	GO:0004638 ; GO:0004639 ; GO:0005524 ; GO:0006164 ; GO:0006189 ; GO:0016874
SF21_Tr2301_30_[13110_-_10414]_R_Sense)	B2CMB5	#NA	NA	InsectProt	92.98	840	59	0	175	2694	1	840	0	1543	2697	841	93.4372	99.8811	Phosphorylase (EC 2.4.1.1)	Bombyx mori (Silk moth)	GO:0004645 ; GO:0005975 ; GO:0016740 ; GO:0016757 ; GO:0030170
SF21_Tr12088_5_[1197_-_106]_R_Sense)	Q2F5M8	#NA	NA	InsectProt	81.04	364	69	0	1	1092	1	364	0	598	1092	364	100	100	Phosphoserine aminotransferase	Bombyx mori (Silk moth)	GO:0003824 ; GO:0004648 ; GO:0005737 ; GO:0006564 ; GO:0008152 ; GO:0008483 ; GO:0008652 ; GO:0016740 ; GO:0030170
SF21_Tr2791_5_[1152_-_79]_R_Sense)	E5LAN2	#NA	NA	InsectProt	68.68	348	109	1	1	1044	1	347	2e-170	479	1074	350	97.2067	99.4286	Phosphotriesterase-like protein (Uncharacterized protein) LOC100526775	Bombyx mori (Silk moth)	GO:0008270 ; GO:0009056 ; GO:0016788
SF21_Tr2528_2_[1042_-_98]_R_Sense)	Q2F666	#NA	NA	InsectProt	67.24	290	94	3	79	945	13	300	2e-141	402	945	300	92.0635	96.6667	Phytanoyl-CoA dioxygenase peroxisomal	Bombyx mori (Silk moth)	GO:0016702
SF21_Tr3926_2_[390_-_1688]	E9JEI7	#NA	NA	InsectProt	75.82	397	96	0	103	1293	1	397	0	625	1299	398	91.6859	99.7487	PI3K protein (Pi3k) (Uncharacterized protein) Pi3k60 PI3K	Bombyx mori (Silk moth)	GO:0005942 ; GO:0035014
SF21_Tr14909_1_[33_-_2939]	A7LM14	#NA	NA	InsectProt	73.53	612	162	0	754	2589	1	612	0	940	2907	612	63.1579	100	Piwi-like protein (Fragment) siwi1	Bombyx mori (Silk moth)	GO:0003676
SF21_Tr21345_10_[4083_-_1258]_R_Sense)	A7LM14	#NA	NA	InsectProt	79.08	612	128	0	673	2508	1	612	0	1016	2826	612	64.9682	100	Piwi-like protein (Fragment) siwi1	Bombyx mori (Silk moth)	GO:0003676
SF21_Tr2683_2_[2237_-_741]_R_Sense)	Q9NL36	#NA	NA	InsectProt	51.42	422	200	5	175	1425	153	571	6e-157	460	1497	596	84.5691	70.8054	Pol polyprotein (Fragment)	Bombyx mori (Silk moth)	GO:0003676 ; GO:0003677 ; GO:0015074
SF21_Tr2803_14_[2984_-_1758]_R_Sense)	Q9NL32	#NA	NA	InsectProt	59.52	331	131	2	46	1029	17	347	2e-142	410	1227	348	80.9291	95.1149	Pol polyprotein (Fragment)	Bombyx mori (Silk moth)	#NA
SF21_Tr19973_1_[538_-_2]_R_Sense)	O77040	#NA	NA	InsectProt	39.26	135	78	5	22	414	16	147	3e-17	76.6	537	177	75.419	76.2712	Pol polyprotein (Fragment)	Bombyx mori (Silk moth)	#NA
SF21_Tr12049_13_[2093_-_135]_R_Sense)	O01419	#NA	NA	InsectProt	50.45	660	311	10	22	1953	8	663	0	560	1959	1067	101.072	61.8557	Pol protein ORF2	Bombyx mori (Silk moth)	GO:0003723 ; GO:0003964 ; GO:0006278
SF21_Tr23541_2_[231_-_1415]	Q0ZAL5	#NA	NA	InsectProt	58.57	391	148	11	55	1185	1	365	4e-117	346	1185	365	98.9873	107.123	Polymerase delta interacting protein 3 POLDIP3	Bombyx mori (Silk moth)	GO:0000166 ; GO:0003676
SF21_Tr215_3_[3633_-_307]_R_Sense)	I6U461	#NA	NA	InsectProt	57.57	1143	449	32	7	3327	1	1096	0	961	3327	1096	103.066	104.288	Posterior sex combs	Bombyx mori (Silk moth)	#NA
SF21_Tr15884_2_[397_-_2]_R_Sense)	Q2F5Z8	#NA	NA	InsectProt	82.11	95	17	0	320	36	12	106	1e-33	115	396	122	71.9697	77.8689	Prefoldin beta subunit	Bombyx mori (Silk moth)	GO:0006457 ; GO:0016272 ; GO:0051082
SF21_Tr22357_2_[882_-_403]_R_Sense)	Q1HPR2	#NA	NA	InsectProt	78.01	141	31	0	425	3	25	165	7e-72	215	480	187	88.125	75.4011	Prefoldin subunit 3	Bombyx mori (Silk moth)	GO:0006457 ; GO:0016272 ; GO:0051082
SF21_Tr3868_2_[1104_-_346]_R_Sense)	H9IT84	#NA	NA	InsectProt	79.83	233	46	2	25	720	1	232	1e-121	347	759	240	92.0949	97.0833	Probable ribosome biogenesis protein Bmo.13553 Bmo.13553	Bombyx mori (Silk moth)	#NA
SF21_Tr15179_6_[1380_-_394]_R_Sense)	Q2VG86	#NA	NA	InsectProt	66.47	334	105	2	1	981	34	367	3e-174	489	987	369	101.52	90.5149	Pro-BAEEase (Serine protease zymogen (ProBAEEase))	Bombyx mori (Silk moth)	GO:0003824 ; GO:0004252 ; GO:0006508 ; GO:0008233 ; GO:0008236 ; GO:0016787
SF21_Tr6466_1_[55_-_468]	Q86N75	#NA	NA	InsectProt	58.25	103	42	2	350	45	1	100	3e-37	124	414	101	74.6377	101.98	Pro-corazonin (BmCrz) (Crz) [Cleaved into: Corazonin; Corazonin precursor-related peptide (CPRP)] crz	Bombyx mori (Silk moth)	GO:0005184 ; GO:0005576 ; GO:0007218 ; GO:0045823
SF21_Tr10572_1_[1119_-_1553]	A0FDQ0	#NA	NA	InsectProt	82.24	107	19	0	330	10	23	129	8e-48	152	435	130	73.7931	82.3077	Programmed cell death protein 5-like protein (Uncharacterized protein) LOC778501	Bombyx mori (Silk moth)	GO:0003677
SF21_Tr21348_1_[19_-_1032]	Q2F5J2	#NA	NA	InsectProt	95.62	274	12	0	193	1014	1	274	7e-176	489	1014	274	81.0651	100	Prohibitin protein WPH (Uncharacterized protein) LOC692987	Bombyx mori (Silk moth)	GO:0016020
SF21_Tr15000_4_[1945_-_2823]	H9JN03	#NA	NA	InsectProt	98.43	254	4	0	7	768	1	254	5e-168	467	879	260	86.6894	97.6923	Proliferating cell nuclear antigen Pcna	Bombyx mori (Silk moth)	#NA
SF21_Tr5893_5_[3582_-_5297]	Q53EK0	#NA	NA	InsectProt	74.23	551	140	2	70	1716	1	550	0	831	1716	550	96.3287	100.182	Prolyl 4-hydroxylase alpha subunit (Uncharacterized protein) LOC692683	Bombyx mori (Silk moth)	GO:0004656 ; GO:0005488 ; GO:0005506 ; GO:0005783 ; GO:0016491 ; GO:0016702 ; GO:0016705 ; GO:0031418 ; GO:0055114
SF21_Tr7250_4_[1556_-_54]_R_Sense)	Q9XXV0	#NA	NA	InsectProt	46.8	438	223	10	220	1503	22	441	1e-126	377	1503	441	87.4251	99.3197	Prophenoloxidase activating enzyme	Bombyx mori (Silk moth)	GO:0003824 ; GO:0004252 ; GO:0006508 ; GO:0008233 ; GO:0008236 ; GO:0016787
SF21_Tr21913_3_[914_-_2791]	Q9NL37	#NA	NA	InsectProt	50.85	411	201	3	49	1278	2	409	1e-135	404	1878	411	65.655	100	Protease and reverse transcriptase-like protein	Bombyx mori (Silk moth)	GO:0003723 ; GO:0003964 ; GO:0004190 ; GO:0006278 ; GO:0006508 ; GO:0008233
SF21_Tr7930_3_[920_-_2473]	Q9NL37	#NA	NA	InsectProt	62.82	425	156	3	52	1320	2	410	5e-176	503	1554	411	82.0463	103.406	Protease and reverse transcriptase-like protein	Bombyx mori (Silk moth)	GO:0003723 ; GO:0003964 ; GO:0004190 ; GO:0006278 ; GO:0006508 ; GO:0008233
SF21_Tr9463_1_[1_-_966]	Q9NL37	#NA	NA	InsectProt	60.32	252	100	1	202	957	4	252	4e-93	284	966	411	78.2609	61.3139	Protease and reverse transcriptase-like protein	Bombyx mori (Silk moth)	GO:0003723 ; GO:0003964 ; GO:0004190 ; GO:0006278 ; GO:0006508 ; GO:0008233
SF21_Tr3685_3_[1420_-_2568]	Q2F5X3	#NA	NA	InsectProt	92.02	326	26	1	1148	171	16	340	4e-175	493	1149	362	85.1175	90.0552	Proteasome 26S non-ATPase subunit 4 (Uncharacterized protein) LOC778515	Bombyx mori (Silk moth)	GO:0000502 ; GO:0006281 ; GO:0006355 ; GO:0008270
SF21_Tr17540_1_[489_-_998]	Q2F5N2	#NA	NA	InsectProt	42	150	86	3	485	39	72	212	2e-35	124	510	214	88.2353	70.0935	Proteasome 26S non-ATPase subunit 9 (Uncharacterized protein) LOC100101158	Bombyx mori (Silk moth)	GO:0000502
SF21_Tr3700_2_[842_-_39]_R_Sense)	Q1HQ18	#NA	NA	InsectProt	93.53	232	15	0	109	804	1	232	7e-159	442	804	232	86.5672	100	Proteasome beta subunit (Uncharacterized protein) LOC100101166	Bombyx mori (Silk moth)	GO:0000502 ; GO:0004298 ; GO:0005839 ; GO:0051603
SF21_Tr12902_2_[19_-_828]	Q2F661	#NA	NA	InsectProt	98.77	243	3	0	49	777	1	243	1e-170	472	810	243	90	100	Proteasome subunit alpha type (EC 3.4.25.1)	Bombyx mori (Silk moth)	GO:0000502 ; GO:0004175 ; GO:0004298 ; GO:0005634 ; GO:0005737 ; GO:0005839 ; GO:0006511 ; GO:0008233 ; GO:0016787 ; GO:0019773 ; GO:0051603
SF21_Tr3707_2_[141_-_911]	Q1HQ44	#NA	NA	InsectProt	95.69	255	11	0	1	765	1	255	4e-177	488	771	255	99.2218	100	Proteasome subunit alpha type (EC 3.4.25.1)	Bombyx mori (Silk moth)	GO:0000502 ; GO:0004175 ; GO:0004298 ; GO:0005634 ; GO:0005737 ; GO:0005839 ; GO:0006511 ; GO:0008233 ; GO:0016787 ; GO:0019773 ; GO:0051603
SF21_Tr3705_2_[155_-_892]	Q1HPR1	#NA	NA	InsectProt	90.65	246	23	0	1	738	1	246	6e-153	426	738	246	100	100	Proteasome subunit alpha type (EC 3.4.25.1)	Bombyx mori (Silk moth)	GO:0000502 ; GO:0004175 ; GO:0004298 ; GO:0005634 ; GO:0005737 ; GO:0005839 ; GO:0006511 ; GO:0008233 ; GO:0016787 ; GO:0019773 ; GO:0051603
SF21_Tr2414_3_[1559_-_678]_R_Sense)	H9JI85	#NA	NA	InsectProt	83.06	242	41	1	55	780	1	215	2e-139	395	882	255	82.3129	94.902	Proteasome subunit alpha type (EC 3.4.25.1)	Bombyx mori (Silk moth)	#NA
SF21_Tr19612_3_[781_-_11]_R_Sense)	Q2F5X2	#NA	NA	InsectProt	71.37	234	67	0	4	705	3	236	2e-121	347	771	249	91.0506	93.9759	Proteasome subunit alpha type (EC 3.4.25.1) LOC692896	Bombyx mori (Silk moth)	GO:0000502 ; GO:0004175 ; GO:0004298 ; GO:0005634 ; GO:0005737 ; GO:0005839 ; GO:0006511 ; GO:0008233 ; GO:0016787 ; GO:0019773 ; GO:0051603
SF21_Tr19723_1_[414_-_1160]	Q2F5X2	#NA	NA	InsectProt	97.86	234	5	0	1	702	1	234	3e-162	450	747	249	93.9759	93.9759	Proteasome subunit alpha type (EC 3.4.25.1) LOC692896	Bombyx mori (Silk moth)	GO:0000502 ; GO:0004175 ; GO:0004298 ; GO:0005634 ; GO:0005737 ; GO:0005839 ; GO:0006511 ; GO:0008233 ; GO:0016787 ; GO:0019773 ; GO:0051603
SF21_Tr349_1_[29_-_745]	Q1HQB7	#NA	NA	InsectProt	97.44	234	6	0	16	717	1	234	3e-168	464	717	234	97.9079	100	Proteasome subunit alpha type (EC 3.4.25.1) LOC732876	Bombyx mori (Silk moth)	GO:0000502 ; GO:0004175 ; GO:0004298 ; GO:0005634 ; GO:0005737 ; GO:0005839 ; GO:0006511 ; GO:0008233 ; GO:0016787 ; GO:0019773 ; GO:0051603
SF21_Tr22208_1_[12_-_659]	H9J4D7	#NA	NA	InsectProt	96.23	212	8	0	1	636	66	277	1e-139	393	648	283	98.1481	74.9117	Proteasome subunit beta type (EC 3.4.25.1) Bmo.323	Bombyx mori (Silk moth)	#NA
SF21_Tr343_2_[738_-_64]_R_Sense)	H9J1E8	#NA	NA	InsectProt	92	225	18	0	1	675	1	225	9e-140	391	675	225	100	100	Proteasome subunit beta type (EC 3.4.25.1) Bmo.3275	Bombyx mori (Silk moth)	#NA
SF21_Tr18344_6_[2276_-_1479]_R_Sense)	H9JJI3	#NA	NA	InsectProt	83.2	256	43	1	31	798	1	255	2e-154	431	798	255	96.2406	100.392	Proteasome subunit beta type (EC 3.4.25.1) Bmo.3609	Bombyx mori (Silk moth)	#NA
SF21_Tr5294_26_[837_-_1]_R_Sense)	Q1HPQ9	#NA	NA	InsectProt	90.07	282	25	1	1	837	1	282	0	504	837	283	101.075	99.6466	Proteasome subunit beta type (EC 3.4.25.1) LOC733124	Bombyx mori (Silk moth)	GO:0000502 ; GO:0004175 ; GO:0004298 ; GO:0005634 ; GO:0005737 ; GO:0005839 ; GO:0008233 ; GO:0016787 ; GO:0051603
SF21_Tr763_5_[1857_-_352]_R_Sense)	Q587N4	#NA	NA	InsectProt	86.56	424	55	2	1506	241	69	491	0	762	1506	491	84.4622	86.3544	Protein disulfide-isomerase like protein ERp57 erp57	Bombyx mori (Silk moth)	GO:0005783 ; GO:0006662 ; GO:0009055 ; GO:0015035 ; GO:0016853 ; GO:0045454
SF21_Tr12809_3_[1532_-_717]_R_Sense)	Q75T82	#NA	NA	InsectProt	65.35	202	69	2	19	621	1	201	2e-92	273	816	212	74.2647	95.283	Protein tyrosine phosphatase Bmptp-h	Bombyx mori (Silk moth)	GO:0004725 ; GO:0006470 ; GO:0008138 ; GO:0016311 ; GO:0016787 ; GO:0016791 ; GO:0035335
SF21_Tr2318_13_[3205_-_1727]_R_Sense)	P49700	#NA	NA	InsectProt	82.87	467	78	4	85	1479	3	462	0	687	1479	462	94.7262	101.082	Protein ultraspiracle homolog (BmCF1) (Nuclear receptor subfamily 2 group B member 4) (RXR type hormone receptor CF1) USP Cf1 NR2B4	Bombyx mori (Silk moth)	GO:0003677 ; GO:0003700 ; GO:0003707 ; GO:0004872 ; GO:0004879 ; GO:0005496 ; GO:0005634 ; GO:0006351 ; GO:0006355 ; GO:0008270 ; GO:0030522 ; GO:0043401 ; GO:0043565 ; GO:0046872
SF21_Tr16728_1_[222_-_908]	H9JDI3	#NA	NA	InsectProt	71.13	239	53	2	19	687	71	306	2e-58	190	687	379	104.367	63.0607	Protein Wnt (Fragment)	Bombyx mori (Silk moth)	#NA
SF21_Tr1666_2_[4467_-_3790]_R_Sense)	Q2F5Q4	#NA	NA	InsectProt	87.74	212	26	0	31	666	35	246	1e-134	379	678	249	93.8053	85.1406	Protein-L-isoaspartate O-methyltransferase (EC 2.1.1.77)	Bombyx mori (Silk moth)	GO:0004719 ; GO:0005737 ; GO:0006464 ; GO:0008168 ; GO:0016740 ; GO:0032259
SF21_Tr619_1_[84_-_1385]	Q659L5	#NA	NA	InsectProt	61.05	362	138	3	226	1302	1	362	2e-160	457	1302	362	83.4101	100	Protein-O-fucosyltransferase 2 (Fragment) fut13	Bombyx mori (Silk moth)	GO:0016740 ; GO:0016757
SF21_Tr12458_2_[2269_-_2946]	P17219	#NA	NA	InsectProt	57.85	223	92	6	1	663	1	217	1e-90	267	678	224	98.6726	99.5536	Prothoracicotropic hormone (PTTH) [Cleaved into: P2K; P6K; Prothoracicotropic hormone]	Bombyx mori (Silk moth)	GO:0005179 ; GO:0007218
SF21_Tr10978_9_[6027_-_4057]_R_Sense)	Q2F5M7	#NA	NA	InsectProt	89.64	415	42	1	730	1971	227	641	0	583	1971	641	63.1659	64.7426	PTB-associated splicing factor	Bombyx mori (Silk moth)	GO:0000166 ; GO:0003676
SF21_Tr1522_3_[189_-_1319]	H9JQG8	#NA	NA	InsectProt	78.08	333	73	3	16	1014	1	321	1e-171	482	1131	321	88.3289	103.738	Purine nucleoside phosphorylase (EC 2.4.2.1) (Inosine-guanosine phosphorylase)	Bombyx mori (Silk moth)	#NA
SF21_Tr492_7_[1556_-_279]_R_Sense)	C6L8Q2	#NA	NA	InsectProt	87.23	376	48	0	34	1161	1	376	0	637	1278	396	88.2629	94.9495	Putative acetyl transferase Bmat1	Bombyx mori (Silk moth)	GO:0003824 ; GO:0008152 ; GO:0016740 ; GO:0016747
SF21_Tr3133_4_[2880_-_1453]_R_Sense)	Q3V5Y6	#NA	NA	InsectProt	75.31	478	116	3	1	1428	1	476	0	704	1428	476	100.42	100.42	Putative cholesterol transporter BmStart1 BmStart1	Bombyx mori (Silk moth)	#NA
SF21_Tr5953_1_[678_-_67]_R_Sense)	C0H6C3	#NA	NA	InsectProt	81.4	129	22	3	232	612	19	145	3e-72	216	612	145	63.2353	88.9655	Putative cuticle protein (Uncharacterized protein) BmorCPF CPF	Bombyx mori (Silk moth)	#NA
SF21_Tr18098_1_[2443_-_2745]	C0H6E4	#NA	NA	InsectProt	30.38	79	52	6	1	228	12	84	9.4	26.2	303	94	78.2178	84.0426	Putative cuticle protein (Uncharacterized protein) BmorCPG17 CPG17	Bombyx mori (Silk moth)	#NA
SF21_Tr15545_7_[397_-_2]_R_Sense)	C0H6H7	#NA	NA	InsectProt	30.48	105	59	3	396	124	17	116	0.033	34.3	396	149	79.5455	70.4698	Putative cuticle protein (Uncharacterized protein) BmorCPH21 CPH21	Bombyx mori (Silk moth)	#NA
SF21_Tr2548_2_[78_-_659]	C0H6W8	#NA	NA	InsectProt	69.29	140	42	1	546	130	5	144	3e-51	163	582	144	72.1649	97.2222	Putative cuticle protein (Uncharacterized protein) BmorCPR126 CPR126	Bombyx mori (Silk moth)	GO:0042302
SF21_Tr2507_4_[711_-_82]_R_Sense)	C0H6X2	#NA	NA	InsectProt	80.23	172	34	2	115	630	1	170	1e-100	290	630	170	81.9048	101.176	Putative cuticle protein (Uncharacterized protein) BmorCPR130 CPR130	Bombyx mori (Silk moth)	GO:0042302
SF21_Tr11688_10_[2122_-_1643]_R_Sense)	C0H6P8	#NA	NA	InsectProt	73.64	129	32	3	381	1	1	127	2e-54	171	480	183	80.625	70.4918	Putative cuticle protein (Uncharacterized protein) BmorCPR56 CPR56	Bombyx mori (Silk moth)	GO:0042302
SF21_Tr11688_6_[1742_-_2290]	C0H6P8	#NA	NA	InsectProt	74.05	185	46	3	1	549	1	183	8e-74	221	549	183	101.093	101.093	Putative cuticle protein (Uncharacterized protein) BmorCPR56 CPR56	Bombyx mori (Silk moth)	GO:0042302
SF21_Tr4264_2_[81_-_647]	C0H6J7	#NA	NA	InsectProt	43.97	116	63	2	384	43	29	144	1e-25	97.8	567	145	61.3757	80	Putative cuticle protein (Uncharacterized protein) BmorCPR6 CPR6	Bombyx mori (Silk moth)	GO:0042302
SF21_Tr15564_1_[2_-_436]	C0H6J8	#NA	NA	InsectProt	74.05	131	30	1	43	423	19	149	1e-69	208	435	160	90.3448	81.875	Putative cuticle protein (Uncharacterized protein) BmorCPR7 CPR7	Bombyx mori (Silk moth)	GO:0042302
SF21_Tr17606_2_[21_-_494]	C0H6J8	#NA	NA	InsectProt	78.22	101	22	0	69	371	42	142	3e-42	139	474	160	63.9241	63.125	Putative cuticle protein (Uncharacterized protein) BmorCPR7 CPR7	Bombyx mori (Silk moth)	GO:0042302
SF21_Tr14136_2_[656_-_2116]	C0H6I4	#NA	NA	InsectProt	70.36	496	136	12	7	1461	27	516	6e-147	431	1461	516	101.848	96.124	Putative cuticle protein BmorCPH28	Bombyx mori (Silk moth)	GO:0042302
SF21_Tr17606_3_[938_-_1399]	C0H6J9	#NA	NA	InsectProt	68.87	106	33	1	145	462	1	102	1e-38	130	462	167	68.8312	63.4731	Putative cuticle protein BmorCPR8	Bombyx mori (Silk moth)	GO:0042302
SF21_Tr16088_5_[2197_-_737]_R_Sense)	B3TE27	#NA	NA	InsectProt	91.06	436	39	0	94	1401	1	436	0	808	1461	436	89.5277	100	Putative dopa decarboxylase protein (Fragment)	Bombyx mori (Silk moth)	GO:0003824 ; GO:0006520 ; GO:0016829 ; GO:0016831 ; GO:0019752 ; GO:0030170
SF21_Tr4304_4_[499_-_2]_R_Sense)	Q0PKS1	#NA	NA	InsectProt	85.14	148	22	0	489	46	85	232	1e-78	234	498	232	89.1566	63.7931	Putative farnesoic acid O-methyl transferase	Bombyx mori (Silk moth)	GO:0016740
SF21_Tr6431_2_[212_-_835]	C6SUR2	#NA	NA	InsectProt	72.09	129	35	1	384	1	1	129	2e-71	215	624	156	62.0192	82.6923	Putative glycoprotein hormone-beta5-I gpb5-I	Bombyx mori (Silk moth)	GO:0005179 ; GO:0005576
SF21_Tr1285_1_[751_-_278]_R_Sense)	A0FDR0	#NA	NA	InsectProt	64.38	160	55	2	1	474	1	160	4e-64	194	474	160	101.266	100	Putative mitochondrial ribosomal protein	Bombyx mori (Silk moth)	GO:0003735 ; GO:0005840 ; GO:0006412
SF21_Tr6109_3_[984_-_2027]	Q0N2R8	#NA	NA	InsectProt	95.36	345	15	1	7	1038	157	501	0	608	1044	501	99.1379	68.8623	Putative signal recognition particle 54 kDa protein SRP54	Bombyx mori (Silk moth)	GO:0000166 ; GO:0005525 ; GO:0006614 ; GO:0008312 ; GO:0017111 ; GO:0048500
SF21_Tr1371_5_[3064_-_4644]	D7R262	#NA	NA	InsectProt	72.6	489	132	1	1	1461	15	503	0	743	1581	508	92.7894	96.2598	Putative sugar transporter protein 5 ST5	Bombyx mori (Silk moth)	GO:0005215 ; GO:0006810 ; GO:0008643 ; GO:0016020 ; GO:0016021 ; GO:0022857 ; GO:0022891 ; GO:0055085
SF21_Tr1885_1_[175_-_711]	Q2F5T1	#NA	NA	InsectProt	65.62	160	54	2	13	489	1	159	2e-77	229	537	176	89.3855	90.9091	Putative uncharacterized protein	Bombyx mori (Silk moth)	#NA
SF21_Tr3709_3_[701_-_96]_R_Sense)	Q2F5T0	#NA	NA	InsectProt	63.41	164	60	1	49	540	17	178	5e-63	195	606	193	81.1881	84.9741	Putative uncharacterized protein	Bombyx mori (Silk moth)	#NA
SF21_Tr13603_1_[151_-_759]	Q0PKR9	#NA	NA	InsectProt	59.04	188	76	4	37	597	1	183	1e-70	214	609	187	92.6108	100.535	Putative uncharacterized protein	Bombyx mori (Silk moth)	#NA
SF21_Tr8511_4_[3137_-_1908]_R_Sense)	F6MDW8	#NA	NA	InsectProt	75.38	398	98	3	37	1230	4	396	0	542	1230	396	97.0732	100.505	Putative uncharacterized protein	Bombyx mori (Silk moth)	#NA
SF21_Tr12786_4_[1598_-_2245]	B9VZZ9	#NA	NA	InsectProt	78.34	157	33	2	178	645	1	156	2e-79	236	648	157	72.6852	100	Putative uncharacterized protein	Bombyx mori (Silk moth)	#NA
SF21_Tr2153_5_[6199_-_4646]_R_Sense)	B3GQB7	#NA	NA	InsectProt	48.25	514	250	16	22	1515	9	485	3e-120	363	1554	486	99.2278	105.761	Putative uncharacterized protein	Bombyx mori (Silk moth)	#NA
SF21_Tr419_1_[140_-_619]	A0FDR2	#NA	NA	InsectProt	72.5	160	44	0	1	480	1	160	1e-84	247	480	160	100	100	Putative uncharacterized protein	Bombyx mori (Silk moth)	#NA
SF21_Tr1973_4_[743_-_3]_R_Sense)	A0FDQ9	#NA	NA	InsectProt	85.9	227	32	1	55	735	1	225	3e-138	389	741	226	91.9028	100.442	Putative uncharacterized protein	Bombyx mori (Silk moth)	#NA
SF21_Tr21456_1_[670_-_1023]	C1PIJ1	#NA	NA	InsectProt	61.76	102	38	1	49	351	8	109	4e-44	140	354	110	86.4407	92.7273	Putative uncharacterized protein (Fragment)	Bombyx mori (Silk moth)	#NA
SF21_Tr5883_1_[182_-_1537]	Q8T106	#NA	NA	InsectProt	62.23	323	94	1	448	1332	1	323	1e-140	410	1356	407	71.4602	79.3612	Putative uncharacterized protein Bm6922 Bm6922	Bombyx mori (Silk moth)	GO:0009103
SF21_Tr5884_3_[780_-_1955]	Q8T106	#NA	NA	InsectProt	62.94	367	98	2	22	1008	40	406	1e-160	458	1176	407	93.6224	90.172	Putative uncharacterized protein Bm6922 Bm6922	Bombyx mori (Silk moth)	GO:0009103
SF21_Tr15701_2_[104_-_1207]	B0I191	#NA	NA	InsectProt	76.68	283	66	1	25	873	1	233	1e-129	376	1104	341	76.9022	82.9912	Putative uncharacterized protein BmK3 BmK3	Bombyx mori (Silk moth)	#NA
SF21_Tr14507_6_[749_-_66]_R_Sense)	Q402E0	#NA	NA	InsectProt	56.42	218	95	1	25	678	21	237	5e-92	271	684	239	95.614	91.2134	Putative uncharacterized protein wds30639 wds30639	Bombyx mori (Silk moth)	#NA
SF21_Tr15980_2_[150_-_2930]	B7XEI6	#NA	NA	InsectProt	77.74	921	204	4	16	2775	1	915	0	1408	2781	920	99.3528	100.109	Putative VPS9-ankyrin repeat-containing protein BmVarp	Bombyx mori (Silk moth)	#NA
SF21_Tr3282_2_[211_-_1119]	Q1PCB1	#NA	NA	InsectProt	73.13	294	79	0	25	906	5	298	2e-149	422	909	298	97.0297	98.6577	Pyridoxal kinase (Uncharacterized protein) Pdxk	Bombyx mori (Silk moth)	GO:0008478 ; GO:0009443 ; GO:0016301 ; GO:0016310
SF21_Tr3888_1_[287_-_1120]	Q1PCB0	#NA	NA	InsectProt	79.92	239	48	0	118	834	19	257	5e-149	418	834	257	85.9712	92.9961	Pyridoxine 5'-phosphate oxidase (Uncharacterized protein) PNPO Pnpo	Bombyx mori (Silk moth)	GO:0004733 ; GO:0008615 ; GO:0010181 ; GO:0016638 ; GO:0042816 ; GO:0055114
SF21_Tr6570_19_[4938_-_1675]_R_Sense)	H9JFZ5	#NA	NA	InsectProt	91	1056	95	1	91	3258	49	1090	0	1829	3264	1203	97.0588	87.7805	Pyruvate carboxylase (EC 6.4.1.1) Bmo.10827	Bombyx mori (Silk moth)	#NA
SF21_Tr11631_2_[1_-_1152]	B0LL83	#NA	NA	InsectProt	88.32	368	43	1	1	1104	36	402	0	639	1152	417	95.8333	88.2494	Pyruvate dehydrogenase kinase	Bombyx mori (Silk moth)	GO:0000155 ; GO:0000160 ; GO:0004673 ; GO:0005524 ; GO:0007165 ; GO:0016301 ; GO:0016310 ; GO:0018106
SF21_Tr12091_11_[2610_-_808]_R_Sense)	Q75UA2	#NA	NA	InsectProt	88.86	395	44	1	232	1416	13	403	0	697	1803	403	65.7238	98.0149	Pyruvate kinase (EC 2.7.1.40)	Bombyx mori (Silk moth)	GO:0000287 ; GO:0003824 ; GO:0004743 ; GO:0006096 ; GO:0016301 ; GO:0016310 ; GO:0016740 ; GO:0030955
SF21_Tr12159_3_[2130_-_970]_R_Sense)	H9J9J8	#NA	NA	InsectProt	88.89	270	30	0	1	810	12	281	1e-174	491	1161	332	69.7674	81.3253	Queuine tRNA-ribosyltransferase (EC 2.4.2.29)	Bombyx mori (Silk moth)	#NA
SF21_Tr17959_2_[250_-_1014]	Q1HQ77	#NA	NA	InsectProt	98.08	208	4	0	142	765	1	208	2e-137	386	765	208	81.5686	100	Rab7 (Uncharacterized protein) Rab7	Bombyx mori (Silk moth)	GO:0000166 ; GO:0005525 ; GO:0007264 ; GO:0015031
SF21_Tr16640_1_[249_-_1409]	O01679	#NA	NA	InsectProt	98.26	287	5	0	301	1161	52	338	0	526	1161	338	74.1602	84.9112	Rad51 homolog RAD51	Bombyx mori (Silk moth)	GO:0000166 ; GO:0003677 ; GO:0003684 ; GO:0005524 ; GO:0006259 ; GO:0006281 ; GO:0008094 ; GO:0017111
SF21_Tr16004_3_[2141_-_3835]	E9JEI8	#NA	NA	InsectProt	81.75	548	99	4	55	1695	194	700	0	915	1695	700	96.9912	78.2857	Raf (Uncharacterized protein) raf	Bombyx mori (Silk moth)	GO:0000166 ; GO:0004672 ; GO:0004674 ; GO:0005057 ; GO:0005524 ; GO:0005622 ; GO:0006468 ; GO:0007165 ; GO:0016301 ; GO:0016310 ; GO:0016740 ; GO:0016772 ; GO:0035556 ; GO:0046872
SF21_Tr3831_4_[1527_-_835]_R_Sense)	Q1HQ76	#NA	NA	InsectProt	82.82	227	35	2	16	684	1	225	2e-130	368	693	230	98.2684	98.6957	RAN binding protein	Bombyx mori (Silk moth)	GO:0005622 ; GO:0046907
SF21_Tr12348_3_[327_-_1166]	Q5CCJ5	#NA	NA	InsectProt	94.12	187	11	0	92	652	14	200	1e-114	329	840	200	66.7857	93.5	Ras oncogene Bras2	Bombyx mori (Silk moth)	GO:0000166 ; GO:0003924 ; GO:0005525 ; GO:0005622 ; GO:0006184 ; GO:0007165 ; GO:0007264 ; GO:0016020
SF21_Tr23681_3_[4220_-_3603]_R_Sense)	Q5KT36	#NA	NA	InsectProt	95.95	173	7	0	46	564	1	173	4e-108	309	618	192	83.9806	90.1042	Ras oncoprotein (Uncharacterized protein) Bras1 Ras1	Bombyx mori (Silk moth)	GO:0000166 ; GO:0003924 ; GO:0005525 ; GO:0005622 ; GO:0006184 ; GO:0007165 ; GO:0007264 ; GO:0016020
SF21_Tr2466_9_[7567_-_6809]_R_Sense)	Q2F5W7	#NA	NA	InsectProt	94.39	214	12	0	22	663	1	214	3e-145	406	759	214	84.585	100	Ras-related GTP-binding protein 4b (Uncharacterized protein) LOC692901	Bombyx mori (Silk moth)	GO:0000166 ; GO:0005525 ; GO:0007264 ; GO:0015031
SF21_Tr663_2_[1946_-_1302]_R_Sense)	Q19KB8	#NA	NA	InsectProt	96.71	213	7	0	7	645	1	213	3e-148	412	645	213	99.0698	100	Ras-related GTP-binding protein Rab11 (Uncharacterized protein) Rab11	Bombyx mori (Silk moth)	GO:0000166 ; GO:0005525 ; GO:0007264 ; GO:0015031
SF21_Tr11729_5_[6070_-_5417]_R_Sense)	Q19KB6	#NA	NA	InsectProt	95.87	218	9	0	1	654	1	218	4e-153	424	654	218	100	100	Ras-related GTP-binding protein Rab3 (Uncharacterized protein) Rab3	Bombyx mori (Silk moth)	GO:0000166 ; GO:0005525 ; GO:0007264 ; GO:0015031
SF21_Tr3900_2_[199_-_1359]	D3JSV8	#NA	NA	InsectProt	89.12	386	42	0	1	1158	1	386	0	672	1161	387	99.7416	99.7416	Ras-related GTP-binding protein RGPC	Bombyx mori (Silk moth)	GO:0005525 ; GO:0005634 ; GO:0005737
SF21_Tr668_2_[799_-_1353]	Q2F5M0	#NA	NA	InsectProt	96.69	181	5	2	16	555	1	180	3e-111	316	555	180	97.8378	100.556	Ras-related protein 2 (Uncharacterized protein) LOC693109	Bombyx mori (Silk moth)	GO:0000166 ; GO:0003924 ; GO:0005525 ; GO:0005622 ; GO:0006184 ; GO:0007165 ; GO:0007264 ; GO:0016020
SF21_Tr675_1_[175_-_822]	Q2F5M5	#NA	NA	InsectProt	86.96	207	27	0	19	639	1	207	7e-133	373	648	207	95.8333	100	Ras-related protein Rab7	Bombyx mori (Silk moth)	GO:0000166 ; GO:0005525 ; GO:0007264
SF21_Tr2184_2_[1083_-_1412]	B9VSZ7	#NA	NA	InsectProt	98.9	91	1	0	28	300	1	91	1e-65	194	330	91	82.7273	100	Rbp1-like RNA-binding protein PC rbp1	Bombyx mori (Silk moth)	GO:0000166 ; GO:0003676
SF21_Tr1954_3_[1768_-_1190]_R_Sense)	Q2F5K6	#NA	NA	InsectProt	85.54	166	24	0	82	579	1	166	3e-114	323	579	166	86.0104	100	Receptor expression enhancing protein isoform 2	Bombyx mori (Silk moth)	GO:0004872
SF21_Tr15952_12_[2501_-_1668]_R_Sense)	Q2F5M4	#NA	NA	InsectProt	97.56	246	6	0	3	740	74	319	0	513	834	319	88.4892	77.116	Receptor for activated protein kinase C (Receptor for activated protein kinase C RACK isoform 1)	Bombyx mori (Silk moth)	GO:0004872 ; GO:0016301 ; GO:0016310
SF21_Tr2552_8_[2399_-_3]_R_Sense)	D6N9W7	#NA	NA	InsectProt	78.85	799	162	8	22	2397	1	793	0	1124	2397	1285	100	62.179	Regulatory-associated protein of TOR	Bombyx mori (Silk moth)	GO:0005488
SF21_Tr14046_4_[3420_-_4412]	Q2F659	#NA	NA	InsectProt	87.89	322	39	1	28	993	14	334	0	565	993	334	97.281	96.4072	Replication factor C (Activator 1) 5	Bombyx mori (Silk moth)	GO:0000166 ; GO:0003677 ; GO:0003689 ; GO:0005524 ; GO:0005663 ; GO:0006260 ; GO:0017111
SF21_Tr13522_1_[309_-_1361]	Q1HPL1	#NA	NA	InsectProt	88.6	351	40	0	1	1053	1	351	0	609	1053	351	100	100	Replication factor C4 (Uncharacterized protein) LOC733023	Bombyx mori (Silk moth)	GO:0000166 ; GO:0003677 ; GO:0003689 ; GO:0005524 ; GO:0005663 ; GO:0006260 ; GO:0017111
SF21_Tr16016_2_[1189_-_323]_R_Sense)	Q5TLD2	#NA	NA	InsectProt	74.35	269	65	5	73	867	1	259	2e-139	394	867	259	93.0796	103.861	Replication protein A middle subunit BmRPA2	Bombyx mori (Silk moth)	GO:0003676
SF21_Tr726_2_[911_-_435]_R_Sense)	Q5TLD1	#NA	NA	InsectProt	71.43	126	35	1	1	375	1	126	3e-67	202	477	134	79.2453	94.0299	Replication protein A small subunit (Uncharacterized protein) BmRPA3 Rpa3	Bombyx mori (Silk moth)	#NA
SF21_Tr23323_5_[4_-_2826]	Q868Q4	#NA	NA	InsectProt	55.84	924	385	10	4	2706	115	1036	0	900	2823	1076	98.1934	85.8736	Reverse transcriptase	Bombyx mori (Silk moth)	GO:0003723 ; GO:0003964 ; GO:0006278
SF21_Tr3660_17_[2840_-_384]_R_Sense)	Q868Q4	#NA	NA	InsectProt	53.47	808	358	12	1	2370	253	1046	0	751	2457	1076	98.6569	75.0929	Reverse transcriptase	Bombyx mori (Silk moth)	GO:0003723 ; GO:0003964 ; GO:0006278
SF21_Tr21290_1_[17_-_637]	Q5KTL3	#NA	NA	InsectProt	62.14	140	53	0	1	420	20	159	9e-53	168	621	164	67.6329	85.3659	Reverse transcriptase (Fragment)	Bombyx mori (Silk moth)	GO:0003964
SF21_Tr8907_2_[1_-_1503]	K9N5J5	#NA	NA	InsectProt	31.6	307	201	6	607	1500	1	305	6e-30	123	1503	436	61.2774	70.4128	Reverse transcriptase (Fragment)	Bombyx mori (Silk moth)	#NA
SF21_Tr9023_2_[4_-_795]	Q5KTM7	#NA	NA	InsectProt	53.97	239	108	2	4	714	56	294	6e-90	270	792	321	90.5303	74.4548	Reverse transcriptase (Fragment) gag	Bombyx mori (Silk moth)	GO:0003964
SF21_Tr13794_5_[2562_-_1930]_R_Sense)	Q5KTM5	#NA	NA	InsectProt	31.5	200	99	7	580	95	22	214	8e-13	66.6	633	239	94.7867	83.682	Reverse transcriptase (Fragment) gag	Bombyx mori (Silk moth)	GO:0003964
SF21_Tr17710_1_[265_-_780]	Q5KTM5	#NA	NA	InsectProt	38.71	155	95	1	46	510	67	220	3e-33	119	516	239	90.1163	64.8536	Reverse transcriptase (Fragment) gag	Bombyx mori (Silk moth)	GO:0003964
SF21_Tr16480_3_[321_-_4439]	Q5KTM2	#NA	NA	InsectProt	31.4	984	630	27	826	3642	223	1176	2e-129	436	4119	1401	71.6679	70.2355	Reverse transcriptase gag	Bombyx mori (Silk moth)	GO:0003676 ; GO:0003677 ; GO:0003723 ; GO:0003964 ; GO:0006278 ; GO:0008270 ; GO:0015074
SF21_Tr11539_3_[2217_-_3845]	Q5KTM1	#NA	NA	InsectProt	34.69	542	284	13	172	1587	4	522	8e-92	292	1629	535	99.8158	101.308	Reverse transcriptase gag	Bombyx mori (Silk moth)	GO:0003676 ; GO:0003964 ; GO:0008270
SF21_Tr14317_3_[363_-_1640]	Q60GE7	#NA	NA	InsectProt	82.35	323	57	2	46	1014	1	314	0	523	1278	340	75.8216	95	RFC40	Bombyx mori (Silk moth)	GO:0000166 ; GO:0003677 ; GO:0003689 ; GO:0005524 ; GO:0005663 ; GO:0006260 ; GO:0017111
SF21_Tr3198_2_[1797_-_898]_R_Sense)	Q1L6Q3	#NA	NA	InsectProt	62.55	267	92	2	22	798	131	397	3e-94	287	900	443	89	60.2709	Rh-like protein	Bombyx mori (Silk moth)	GO:0016020 ; GO:0016021
SF21_Tr10312_4_[1948_-_125]_R_Sense)	Q75PV8	#NA	NA	InsectProt	93.18	616	34	3	1	1824	1	614	0	1142	1824	614	101.316	100.326	Ribonuclease L inhibitor homolog BmRLI	Bombyx mori (Silk moth)	GO:0000166 ; GO:0005524 ; GO:0006200 ; GO:0009055 ; GO:0016887 ; GO:0017111 ; GO:0051536
SF21_Tr5832_1_[465_-_1274]	Q2F655	#NA	NA	InsectProt	73.26	258	67	2	43	810	4	259	2e-128	366	810	259	95.5556	99.6139	Ribonuclease P	Bombyx mori (Silk moth)	GO:0003824 ; GO:0004540 ; GO:0008033
SF21_Tr12273_5_[2071_-_1277]_R_Sense)	H9JVE7	#NA	NA	InsectProt	83.07	254	43	4	4	765	23	265	4e-139	397	795	375	95.8491	67.7333	Ribonucleoside diphosphate reductase small subunit (Uncharacterized protein) BmRNRS	Bombyx mori (Silk moth)	#NA
SF21_Tr12274_6_[1437_-_649]_R_Sense)	H9JVE7	#NA	NA	InsectProt	92.4	263	20	0	1	789	113	375	3e-167	468	789	375	100	70.1333	Ribonucleoside diphosphate reductase small subunit (Uncharacterized protein) BmRNRS	Bombyx mori (Silk moth)	#NA
SF21_Tr3701_1_[258_-_2681]	H9JM68	#NA	NA	InsectProt	89.55	804	83	2	16	2424	1	798	0	1474	2424	798	99.505	100.752	Ribonucleoside-diphosphate reductase (EC 1.17.4.1) Bmo.4128	Bombyx mori (Silk moth)	#NA
SF21_Tr14908_8_[4587_-_3487]_R_Sense)	Q2F5M9	#NA	NA	InsectProt	99.69	318	1	0	148	1101	1	318	0	625	1101	318	86.6485	100	Ribose-phosphate pyrophosphokinase (EC 2.7.6.1)	Bombyx mori (Silk moth)	GO:0000287 ; GO:0004749 ; GO:0009116 ; GO:0009156 ; GO:0009165 ; GO:0016301 ; GO:0016310 ; GO:0044249 ; GO:0046872
SF21_Tr5612_5_[2510_-_1716]_R_Sense)	Q5UAT0	#NA	NA	InsectProt	65.24	187	65	2	697	137	1	185	4e-69	214	795	219	70.566	85.3881	Ribosomal protein L10 (Uncharacterized protein) RpL10	Bombyx mori (Silk moth)	GO:0003735 ; GO:0005622 ; GO:0005840 ; GO:0006412
SF21_Tr917_3_[75_-_692]	Q5UAS9	#NA	NA	InsectProt	97.39	153	4	0	461	3	57	209	6e-89	261	618	217	74.2718	70.5069	Ribosomal protein L10A RpL10A	Bombyx mori (Silk moth)	GO:0003723 ; GO:0003735 ; GO:0005622 ; GO:0005840 ; GO:0006412 ; GO:0015934
SF21_Tr11955_1_[405_-_863]	Q5UAS7	#NA	NA	InsectProt	94.03	134	8	0	58	459	31	164	3e-85	248	459	164	87.5817	81.7073	Ribosomal protein L12 (Uncharacterized protein) RpL12	Bombyx mori (Silk moth)	GO:0003735 ; GO:0005840 ; GO:0006412 ; GO:0030529
SF21_Tr12891_2_[1419_-_2057]	Q5UAS5	#NA	NA	InsectProt	83.22	143	24	2	528	100	64	204	1e-73	223	639	204	67.1362	70.098	Ribosomal protein L13A (Uncharacterized protein) RpL13A	Bombyx mori (Silk moth)	GO:0003735 ; GO:0005840 ; GO:0006412 ; GO:0015934
SF21_Tr12708_5_[659_-_111]_R_Sense)	Q5UAS3	#NA	NA	InsectProt	95.17	145	7	0	459	25	60	204	3e-75	225	549	204	79.235	71.0784	Ribosomal protein L15 RpL15	Bombyx mori (Silk moth)	GO:0003735 ; GO:0005622 ; GO:0005840 ; GO:0006412 ; GO:0030529
SF21_Tr324_1_[929_-_453]_R_Sense)	Q2F656	#NA	NA	InsectProt	77.99	159	35	0	1	477	1	159	2e-89	259	477	159	100	100	Ribosomal protein L20 (Uncharacterized protein) RpL20	Bombyx mori (Silk moth)	GO:0003735 ; GO:0005622 ; GO:0005840 ; GO:0006412 ; GO:0019843 ; GO:0030529
SF21_Tr15402_2_[597_-_205]_R_Sense)	Q5UAR7	#NA	NA	InsectProt	83.97	131	21	0	1	393	8	138	2e-39	130	393	147	100	89.1156	Ribosomal protein L22 (Uncharacterized protein) RpL22	Bombyx mori (Silk moth)	GO:0003735 ; GO:0005622 ; GO:0005840 ; GO:0006412
SF21_Tr11845_2_[116_-_652]	Q5UAR4	#NA	NA	InsectProt	95.41	109	5	0	435	109	1	109	3e-59	183	537	155	60.8939	70.3226	Ribosomal protein L24 RpL24	Bombyx mori (Silk moth)	GO:0003735 ; GO:0005840 ; GO:0006412
SF21_Tr3674_1_[75_-_533]	Q5UAR3	#NA	NA	InsectProt	95.27	148	7	0	16	459	1	148	4e-84	244	459	148	96.732	100	Ribosomal protein L26 (Uncharacterized protein) RpL26	Bombyx mori (Silk moth)	GO:0003735 ; GO:0005622 ; GO:0005840 ; GO:0006412 ; GO:0015934
SF21_Tr21743_1_[11_-_430]	Q5UAR0	#NA	NA	InsectProt	91.34	127	11	1	1	381	1	126	8e-67	200	420	139	90.7143	91.3669	Ribosomal protein L28 (Uncharacterized protein) RpL28	Bombyx mori (Silk moth)	GO:0003735 ; GO:0005622 ; GO:0005840 ; GO:0006412
SF21_Tr13457_2_[562_-_152]_R_Sense)	Q5UAQ7	#NA	NA	InsectProt	98.8	83	1	0	326	78	1	83	7e-55	169	411	124	60.5839	66.9355	Ribosomal protein L31 RpL31	Bombyx mori (Silk moth)	GO:0003735 ; GO:0005622 ; GO:0005840 ; GO:0006412
SF21_Tr16408_1_[536_-_985]	Q5UAQ6	#NA	NA	InsectProt	98.18	110	2	0	120	449	1	110	9e-77	225	450	134	73.3333	82.0896	Ribosomal protein L32 (Uncharacterized protein) RpL32	Bombyx mori (Silk moth)	GO:0003735 ; GO:0005622 ; GO:0005840 ; GO:0006412
SF21_Tr16408_4_[1057_-_746]_R_Sense)	Q5UAQ6	#NA	NA	InsectProt	97.09	103	3	0	310	2	32	134	2e-69	205	312	134	99.0385	76.8657	Ribosomal protein L32 (Uncharacterized protein) RpL32	Bombyx mori (Silk moth)	GO:0003735 ; GO:0005622 ; GO:0005840 ; GO:0006412
SF21_Tr12446_9_[1944_-_1276]_R_Sense)	Q5UAQ3	#NA	NA	InsectProt	63.87	155	54	3	588	130	1	148	2e-59	185	669	158	69.5067	98.1013	Ribosomal protein L35A RpL35A	Bombyx mori (Silk moth)	GO:0003735 ; GO:0005622 ; GO:0005840 ; GO:0006412
SF21_Tr17721_1_[261_-_755]	Q5UAQ2	#NA	NA	InsectProt	62.73	110	41	1	115	444	1	109	5e-34	117	495	119	66.6667	92.437	Ribosomal protein L36 (Uncharacterized protein) RpL36	Bombyx mori (Silk moth)	GO:0003735 ; GO:0005622 ; GO:0005840 ; GO:0006412
SF21_Tr11452_1_[78_-_476]	Q5UAQ1	#NA	NA	InsectProt	92.39	92	7	0	108	383	13	104	2e-49	154	399	104	69.1729	88.4615	Ribosomal protein L36A (Uncharacterized protein) RpL36A	Bombyx mori (Silk moth)	GO:0003735 ; GO:0005622 ; GO:0005840 ; GO:0006412 ; GO:0030529
SF21_Tr12056_4_[3336_-_3683]	Q5UAP9	#NA	NA	InsectProt	100	72	0	0	64	279	1	72	3e-50	155	348	90	62.069	80	Ribosomal protein L37A (Uncharacterized protein) RpL37A	Bombyx mori (Silk moth)	GO:0003735 ; GO:0005622 ; GO:0005840 ; GO:0006412
SF21_Tr11501_15_[4286_-_3009]_R_Sense)	Q5UAT7	#NA	NA	InsectProt	88.76	347	39	0	103	1143	38	384	0	576	1278	428	81.4554	81.0748	Ribosomal protein L4 RpL4	Bombyx mori (Silk moth)	GO:0003735 ; GO:0005840 ; GO:0006412
SF21_Tr11916_6_[3459_-_4532]	Q5UAT5	#NA	NA	InsectProt	80.74	244	47	0	843	112	30	273	1e-115	337	1074	273	68.1564	89.3773	Ribosomal protein L6 RpL6	Bombyx mori (Silk moth)	GO:0003735 ; GO:0005622 ; GO:0005840 ; GO:0006412
SF21_Tr15223_5_[1265_-_201]_R_Sense)	Q5UAT4	#NA	NA	InsectProt	94.23	260	15	0	286	1065	10	269	6e-168	470	1065	269	73.2394	96.6543	Ribosomal protein L7 (Uncharacterized protein) RpL7	Bombyx mori (Silk moth)	GO:0003735 ; GO:0005622 ; GO:0005840 ; GO:0006412 ; GO:0015934 ; GO:0030529
SF21_Tr12894_3_[342_-_1136]	Q5UAT3	#NA	NA	InsectProt	86.21	232	32	1	762	67	38	268	6e-124	355	795	268	87.5472	86.5672	Ribosomal protein L7A (Uncharacterized protein) RpL7A	Bombyx mori (Silk moth)	GO:0005840 ; GO:0030529 ; GO:0042254
SF21_Tr7481_1_[676_-_254]_R_Sense)	Q2F5L8	#NA	NA	InsectProt	93.85	130	8	0	34	423	1	130	6e-83	240	423	130	92.1986	100	Ribosomal protein L7Ae	Bombyx mori (Silk moth)	GO:0003723 ; GO:0005730 ; GO:0005840 ; GO:0030529 ; GO:0042254
SF21_Tr7440_3_[1701_-_856]_R_Sense)	Q5UAT2	#NA	NA	InsectProt	87.5	240	30	0	76	795	1	240	4e-149	419	846	257	85.1064	93.3852	Ribosomal protein L8 (Uncharacterized protein) RpL8	Bombyx mori (Silk moth)	GO:0003735 ; GO:0005622 ; GO:0005840 ; GO:0006412
SF21_Tr1423_3_[534_-_37]_R_Sense)	Q66SW3	#NA	NA	InsectProt	95.71	140	6	0	43	462	1	140	1e-97	280	498	152	84.3373	92.1053	Ribosomal protein S11 (Ribosomal protein S11-2) S11 RpS11-2	Bombyx mori (Silk moth)	GO:0003735 ; GO:0005622 ; GO:0005840 ; GO:0006412 ; GO:0030529
SF21_Tr1631_2_[3314_-_3766]	Q5UAN0	#NA	NA	InsectProt	99.34	151	1	0	1	453	1	151	6e-106	300	453	151	100	100	Ribosomal protein S13 (Uncharacterized protein) RpS13	Bombyx mori (Silk moth)	GO:0003735 ; GO:0005622 ; GO:0005840 ; GO:0006412
SF21_Tr5374_5_[1082_-_561]_R_Sense)	Q66SV9	#NA	NA	InsectProt	51.54	130	61	4	138	521	1	127	2e-13	65.9	522	147	74.7126	88.4354	Ribosomal protein S15 (Uncharacterized protein) S15 RpS15	Bombyx mori (Silk moth)	GO:0003723 ; GO:0003735 ; GO:0005840 ; GO:0006412 ; GO:0015935 ; GO:0030529
SF21_Tr326_4_[854_-_321]_R_Sense)	Q5UAM6	#NA	NA	InsectProt	93.67	158	10	1	61	534	1	151	1e-99	285	534	151	88.764	104.636	Ribosomal protein S16 RpS16	Bombyx mori (Silk moth)	GO:0003735 ; GO:0005622 ; GO:0005840 ; GO:0006412 ; GO:0030529
SF21_Tr15178_1_[418_-_1044]	Q5UAM4	#NA	NA	InsectProt	82.05	156	26	2	546	85	1	152	8e-69	208	627	152	74.6411	102.632	Ribosomal protein S18 RpS18	Bombyx mori (Silk moth)	GO:0003676 ; GO:0003723 ; GO:0003735 ; GO:0005622 ; GO:0005840 ; GO:0006412 ; GO:0030529
SF21_Tr11477_1_[266_-_757]	Q5UAL7	#NA	NA	InsectProt	42.4	125	64	2	440	90	1	115	2e-17	74.7	492	115	76.2195	108.696	Ribosomal protein S26 (Uncharacterized protein) RpS26	Bombyx mori (Silk moth)	GO:0003735 ; GO:0005622 ; GO:0005840 ; GO:0006412
SF21_Tr5909_17_[16738_-_17391]	Q9XXZ5	#NA	NA	InsectProt	98.71	155	2	0	187	651	1	155	4e-88	258	654	155	71.1009	100	Ribosomal protein S27A (Ubiquitin-ribosomal protein S27a fusion) (Ubiquitin/79aa fusion protein) (Ubiquitin/ribosomal protein S27Ae fusion) UBI2 RpS27A UERPS27A	Bombyx mori (Silk moth)	GO:0003735 ; GO:0005622 ; GO:0005840 ; GO:0006412
SF21_Tr16029_3_[183_-_1184]	Q5UAP2	#NA	NA	InsectProt	95.63	229	10	0	258	944	1	229	4e-154	433	1002	243	68.5629	94.2387	Ribosomal protein S3 (Uncharacterized protein) RpS3	Bombyx mori (Silk moth)	GO:0003723 ; GO:0003735 ; GO:0005622 ; GO:0005840 ; GO:0006412 ; GO:0015935 ; GO:0030529
SF21_Tr17855_6_[1014_-_418]_R_Sense)	Q5UAN9	#NA	NA	InsectProt	100	148	0	0	540	97	72	219	1e-100	291	597	219	74.3719	67.5799	Ribosomal protein S5 (Uncharacterized protein) RpS5	Bombyx mori (Silk moth)	GO:0003723 ; GO:0003735 ; GO:0005622 ; GO:0005840 ; GO:0006412 ; GO:0015935 ; GO:0030529
SF21_Tr960_3_[2846_-_1452]_R_Sense)	B4YQA2	#NA	NA	InsectProt	93.51	416	27	1	148	1395	32	446	0	793	1395	446	89.4624	93.2735	Ribosomal protein S6 kinase	Bombyx mori (Silk moth)	GO:0000166 ; GO:0004672 ; GO:0004674 ; GO:0005524 ; GO:0005840 ; GO:0006468 ; GO:0007165 ; GO:0016301 ; GO:0016310 ; GO:0016740 ; GO:0016772
SF21_Tr13253_11_[4579_-_2279]_R_Sense)	E9JEJ4	#NA	NA	InsectProt	91.6	750	61	2	58	2301	4	753	0	1345	2301	753	97.7836	99.6016	Ribosomal protein S6 kinase (EC 2.7.11.1) p90srk	Bombyx mori (Silk moth)	GO:0000166 ; GO:0000287 ; GO:0004672 ; GO:0004674 ; GO:0005524 ; GO:0006468 ; GO:0007243 ; GO:0016301 ; GO:0016310 ; GO:0016740 ; GO:0016772
SF21_Tr11462_2_[1482_-_2156]	Q5UAN7	#NA	NA	InsectProt	87.26	212	27	1	40	675	1	190	3e-123	348	675	190	94.2222	111.579	Ribosomal protein S7 RpS7	Bombyx mori (Silk moth)	GO:0003735 ; GO:0005622 ; GO:0005840 ; GO:0006412
SF21_Tr18474_2_[82_-_1059]	Q1JUZ2	#NA	NA	InsectProt	71.19	302	87	0	1	906	152	453	2e-168	477	978	453	92.638	66.6667	Rieske-domain protein Neverland nvd-Bm	Bombyx mori (Silk moth)	GO:0016491 ; GO:0046872 ; GO:0051536 ; GO:0051537 ; GO:0055114
SF21_Tr1671_2_[142_-_585]	B9VSG4	#NA	NA	InsectProt	94.24	139	5	2	13	420	1	139	7e-79	231	444	139	93.9189	100	Ring and YY1 binding protein RYBP	Bombyx mori (Silk moth)	GO:0005622 ; GO:0008270
SF21_Tr21140_2_[666_-_61]_R_Sense)	Q0ZAL7	#NA	NA	InsectProt	84.06	138	22	0	1	414	1	138	1e-85	251	606	181	68.3168	76.2431	RNA binding motif protein X-linked 2 RBMX2	Bombyx mori (Silk moth)	GO:0000166 ; GO:0003676
SF21_Tr3467_3_[147_-_962]	Q1HPU8	#NA	NA	InsectProt	92.31	169	13	0	97	603	23	191	8e-81	244	816	221	62.1324	76.4706	RNA binding region containing protein 1	Bombyx mori (Silk moth)	GO:0000166 ; GO:0003676
SF21_Tr17373_3_[2566_-_1952]_R_Sense)	Q5KTL9	#NA	NA	InsectProt	49.6	125	62	1	178	549	14	138	9e-36	124	615	139	60.9756	89.9281	RNase H (Fragment)	Bombyx mori (Silk moth)	#NA
SF21_Tr2125_2_[50_-_3412]	Q9NDN0	#NA	NA	InsectProt	48.88	849	428	7	835	3363	1	845	0	783	3363	913	75.736	92.9901	RNase H and integrase-like protein (Fragment) P-1	Bombyx mori (Silk moth)	GO:0003676 ; GO:0003677 ; GO:0015074
SF21_Tr399_1_[1312_-_314]_R_Sense)	D3JSV9	#NA	NA	InsectProt	74.76	210	52	2	91	717	1	206	5e-111	322	999	209	63.0631	100.478	RPA43_N protein (Uncharacterized protein) RPA43_N	Bombyx mori (Silk moth)	GO:0003899 ; GO:0006351
SF21_Tr10291_1_[386_-_886]	Q1HDZ3	#NA	NA	InsectProt	80.15	136	27	1	61	468	1	134	6e-56	174	501	143	81.4371	95.1049	Rsf1	Bombyx mori (Silk moth)	GO:0000166 ; GO:0003676
SF21_Tr2887_6_[4524_-_3196]_R_Sense)	Q1HQB5	#NA	NA	InsectProt	96.29	404	15	0	58	1269	1	404	0	743	1329	404	91.1964	100	S-adenosylmethionine synthetase	Bombyx mori (Silk moth)	GO:0000166 ; GO:0000287 ; GO:0004478 ; GO:0005524 ; GO:0005737 ; GO:0006556 ; GO:0006730 ; GO:0016740 ; GO:0046872
SF21_Tr2106_20_[3564_-_631]_R_Sense)	E7E2K2	#NA	NA	InsectProt	67.38	984	315	10	1	2934	1	965	0	1398	2934	965	100.613	101.969	Saposin-like protein	Bombyx mori (Silk moth)	GO:0005764 ; GO:0006629 ; GO:0006665
SF21_Tr14358_5_[297_-_3452]	C7AQP4	#NA	NA	InsectProt	96.39	1026	37	1	79	3156	1	1025	0	1925	3156	1025	97.5285	100.098	Sarco/endoplasmic reticulum calcium ATPase	Bombyx mori (Silk moth)	GO:0000166 ; GO:0003824 ; GO:0005388 ; GO:0005524 ; GO:0006754 ; GO:0006810 ; GO:0006812 ; GO:0006816 ; GO:0008152 ; GO:0015662 ; GO:0016020 ; GO:0016021 ; GO:0016787 ; GO:0046872
SF21_Tr3054_4_[1847_-_3]_R_Sense)	B5BSX6	#NA	NA	InsectProt	52.74	402	186	5	43	1236	3	398	2e-149	446	1845	621	65.3659	64.7343	Scavenger receptor type C SCR-C	Bombyx mori (Silk moth)	GO:0004872 ; GO:0005044 ; GO:0006955 ; GO:0016020 ; GO:0030247
SF21_Tr14339_4_[1360_-_710]_R_Sense)	Q1HPQ8	#NA	NA	InsectProt	83.45	139	23	0	1	417	25	163	4e-86	253	651	163	64.0553	85.2761	SCF apoptosis response protein (Uncharacterized protein) LOC733000	Bombyx mori (Silk moth)	GO:0000139
SF21_Tr3078_8_[3078_-_1828]_R_Sense)	Q1HPY4	#NA	NA	InsectProt	86.77	378	50	1	16	1149	1	377	0	685	1251	377	90.6475	100.265	Sec13-like protein	Bombyx mori (Silk moth)	#NA
SF21_Tr756_2_[448_-_1254]	C0STP5	#NA	NA	InsectProt	77.36	265	60	0	13	807	2	266	7e-149	418	807	266	98.513	99.6241	Sepiapterin reductase (EC 1.1.1.153) (Uncharacterized protein) Spr	Bombyx mori (Silk moth)	GO:0004757 ; GO:0005488 ; GO:0006729 ; GO:0008152 ; GO:0016491 ; GO:0055114
SF21_Tr10272_3_[968_-_2437]	Q2F5L3	#NA	NA	InsectProt	85.59	465	67	0	76	1470	1	465	0	800	1470	465	94.898	100	Serine hydroxymethyltransferase (EC 2.1.2.1) LOC692975	Bombyx mori (Silk moth)	GO:0003824 ; GO:0004372 ; GO:0006544 ; GO:0006563 ; GO:0006730 ; GO:0008168 ; GO:0016740 ; GO:0030170 ; GO:0032259
SF21_Tr17506_5_[1002_-_1]_R_Sense)	Q1HPQ6	#NA	NA	InsectProt	56.96	309	132	4	79	1002	40	334	9e-128	372	1002	397	92.515	77.8338	Serine protease 7	Bombyx mori (Silk moth)	GO:0003824 ; GO:0004252 ; GO:0006508 ; GO:0008233 ; GO:0008236 ; GO:0016787
SF21_Tr1150_2_[217_-_1599]	Q2F5W3	#NA	NA	InsectProt	67.36	386	126	0	226	1383	72	457	0	520	1383	458	83.731	84.2795	Serine protease inhibitor serpin	Bombyx mori (Silk moth)	GO:0004867 ; GO:0008233
SF21_Tr12064_11_[5170_-_3782]_R_Sense)	Q589Y5	#NA	NA	InsectProt	99.48	381	2	0	247	1389	12	392	0	805	1389	392	82.2894	97.1939	Serine protease ohsp1	Bombyx mori (Silk moth)	GO:0003824 ; GO:0004252 ; GO:0006508 ; GO:0008233 ; GO:0008236 ; GO:0016787
SF21_Tr495_8_[1611_-_58]_R_Sense)	B0FC95	#NA	NA	InsectProt	90.3	474	46	1	79	1500	1	472	0	777	1554	493	91.5058	96.146	Serine/threonine protein kinase Akt (Fragment)	Bombyx mori (Silk moth)	GO:0000166 ; GO:0004672 ; GO:0004674 ; GO:0005524 ; GO:0006468 ; GO:0016301 ; GO:0016310 ; GO:0016740 ; GO:0016772
SF21_Tr3632_4_[181_-_1248]	Q1HPL5	#NA	NA	InsectProt	100	323	0	0	1	969	1	323	0	675	1068	328	90.7303	98.4756	Serine/threonine-protein phosphatase (EC 3.1.3.16)	Bombyx mori (Silk moth)	GO:0004721 ; GO:0016787
SF21_Tr2068_2_[175_-_1119]	H9JD63	#NA	NA	InsectProt	99.68	309	1	0	19	945	1	309	0	652	945	309	98.0952	100	Serine/threonine-protein phosphatase (EC 3.1.3.16)	Bombyx mori (Silk moth)	#NA
SF21_Tr2068_3_[536_-_1312]	H9JD63	#NA	NA	InsectProt	100	194	0	0	3	584	116	309	1e-149	421	777	309	74.9035	62.7832	Serine/threonine-protein phosphatase (EC 3.1.3.16)	Bombyx mori (Silk moth)	#NA
SF21_Tr5300_4_[647_-_2272]	Q95P82	#NA	NA	InsectProt	98.98	489	5	0	31	1497	1	489	0	994	1626	495	90.2214	98.7879	Serine/threonine-protein phosphatase (EC 3.1.3.16) cna Cna	Bombyx mori (Silk moth)	GO:0004721 ; GO:0016787
SF21_Tr1352_2_[1297_-_257]_R_Sense)	Q1HPV3	#NA	NA	InsectProt	94.72	303	16	0	121	1029	1	303	0	595	1041	303	87.3199	100	Serine/threonine-protein phosphatase (EC 3.1.3.16) LOC732977	Bombyx mori (Silk moth)	GO:0004721 ; GO:0016787
SF21_Tr13626_7_[4901_-_6427]	B2CMB7	#NA	NA	InsectProt	84.58	493	76	2	49	1527	3	492	0	818	1527	492	96.8566	100.203	Serine-threonine kinase-like protein	Bombyx mori (Silk moth)	GO:0000166 ; GO:0004672 ; GO:0004674 ; GO:0005524 ; GO:0006468 ; GO:0007165 ; GO:0016301 ; GO:0016310 ; GO:0016772
SF21_Tr5868_4_[1241_-_3058]	C0J8G1	#NA	NA	InsectProt	53.58	405	188	3	172	1386	8	392	6e-143	422	1818	412	66.8317	98.301	Serpin-11	Bombyx mori (Silk moth)	GO:0004867
SF21_Tr3331_6_[2349_-_988]_R_Sense)	C0J8G2	#NA	NA	InsectProt	56.78	391	164	4	169	1326	44	431	7e-153	442	1362	434	86.1233	90.0922	Serpin-13	Bombyx mori (Silk moth)	GO:0004867
SF21_Tr2201_1_[318_-_1511]	Q9NGS0	#NA	NA	InsectProt	72.46	374	103	0	73	1194	1	374	3e-178	502	1194	374	93.9698	100	Serpin-2	Bombyx mori (Silk moth)	GO:0004867
SF21_Tr14232_1_[582_-_1886]	D2KQN9	#NA	NA	InsectProt	71.83	387	109	0	127	1287	7	393	0	578	1305	393	88.9655	98.4733	Serpin-4 (Fragment)	Bombyx mori (Silk moth)	GO:0004867
SF21_Tr19894_7_[1285_-_29]_R_Sense)	C0J8F8	#NA	NA	InsectProt	55.97	402	167	4	52	1227	4	399	1e-153	441	1257	399	95.9427	100.752	Serpin-7 (Uncharacterized protein) serpin-7	Bombyx mori (Silk moth)	GO:0004867
SF21_Tr1102_1_[190_-_2112]	E5RWX5	#NA	NA	InsectProt	84.67	646	94	4	1	1923	1	641	0	970	1923	641	100.78	100.78	Sex combs on midleg (Uncharacterized protein) SCM	Bombyx mori (Silk moth)	GO:0005634 ; GO:0006355 ; GO:0008270
SF21_Tr18769_5_[562_-_1821]	B0F4F1	#NA	NA	InsectProt	88.06	402	45	2	64	1260	5	406	0	698	1260	406	95.7143	99.0148	Sex peptide receptor SPR	Bombyx mori (Silk moth)	GO:0004872 ; GO:0007186 ; GO:0016021
SF21_Tr13295_2_[249_-_1265]	Q3HM25	#NA	NA	InsectProt	84.08	314	49	3	1	939	1	310	0	525	1017	313	92.6254	100.319	Sex-lethal isoform 2 Sxl-2	Bombyx mori (Silk moth)	GO:0000166 ; GO:0003676 ; GO:0003723
SF21_Tr1686_12_[1986_-_1]_R_Sense)	A9CQK8	#NA	NA	InsectProt	64.37	623	218	5	4	1860	4	612	0	754	1986	781	94.1088	79.7695	Sid-1-like protein1 sil-1	Bombyx mori (Silk moth)	#NA
SF21_Tr1394_1_[118_-_687]	Q2F5L1	#NA	NA	InsectProt	96.63	178	6	0	28	561	1	178	1e-124	350	570	178	93.6842	100	Signal peptidase 18 kDa subunit	Bombyx mori (Silk moth)	GO:0006465 ; GO:0008233 ; GO:0008236 ; GO:0016020 ; GO:0016021
SF21_Tr22606_2_[648_-_76]_R_Sense)	Q2F5W0	#NA	NA	InsectProt	88	175	21	0	1	525	1	175	2e-99	286	573	184	91.623	95.1087	Signal peptidase complex subunit 2	Bombyx mori (Silk moth)	GO:0005787 ; GO:0006465 ; GO:0008233 ; GO:0016021
SF21_Tr22401_1_[298_-_846]	Q1HQ14	#NA	NA	InsectProt	96.08	153	6	0	55	513	27	179	5e-108	307	549	179	83.6066	85.4749	Signal peptidase complex subunit 3	Bombyx mori (Silk moth)	GO:0005787 ; GO:0006465 ; GO:0008233 ; GO:0016021
SF21_Tr3857_2_[89_-_2188]	Q0N2R5	#NA	NA	InsectProt	85.67	614	86	4	1	1836	1	610	0	970	2100	610	87.7143	100.656	Signal recognition particle receptor alpha subunit	Bombyx mori (Silk moth)	GO:0000166 ; GO:0003924 ; GO:0004872 ; GO:0005047 ; GO:0005525 ; GO:0005785 ; GO:0006184 ; GO:0006614 ; GO:0006810 ; GO:0006886 ; GO:0017111
SF21_Tr14078_1_[228_-_1106]	Q2F5L0	#NA	NA	InsectProt	88.26	213	25	0	241	879	67	279	6e-102	300	879	279	72.6962	76.3441	Signal sequence receptor (Uncharacterized protein) LOC778461	Bombyx mori (Silk moth)	GO:0004872 ; GO:0005783
SF21_Tr14078_3_[1265_-_504]_R_Sense)	Q2F5L0	#NA	NA	InsectProt	88.06	201	24	0	762	160	79	279	1e-94	280	762	279	79.1339	72.043	Signal sequence receptor (Uncharacterized protein) LOC778461	Bombyx mori (Silk moth)	GO:0004872 ; GO:0005783
SF21_Tr13089_7_[3417_-_3902]	Q2F5V9	#NA	NA	InsectProt	79.39	131	27	0	1	393	1	131	3e-65	199	486	190	80.8642	68.9474	Signal sequence receptor beta subunit	Bombyx mori (Silk moth)	GO:0004872 ; GO:0005783 ; GO:0016021
SF21_Tr1979_11_[2807_-_486]_R_Sense)	C5J498	#NA	NA	InsectProt	92.1	734	57	2	1	2199	1	728	0	1330	2322	733	94.832	100.136	Signal transducer and activator of transcription	Bombyx mori (Silk moth)	GO:0003700 ; GO:0004871 ; GO:0005509 ; GO:0005634 ; GO:0006351 ; GO:0006355 ; GO:0007165
SF21_Tr15127_6_[3447_-_2326]_R_Sense)	Q17241	#NA	NA	InsectProt	93.45	336	22	1	46	1053	1	332	0	597	1122	349	89.8396	96.2751	Silk gland factor 1 (SGF-1) SGF1	Bombyx mori (Silk moth)	GO:0003677 ; GO:0003700 ; GO:0005634 ; GO:0006351 ; GO:0006355 ; GO:0008134 ; GO:0019904 ; GO:0043565
SF21_Tr17275_2_[1046_-_1348]	O44232	#NA	NA	InsectProt	83	100	17	0	1	300	4	103	6e-61	182	303	104	99.0099	96.1538	Similar to Drosophila l(3)S12 (Fragment)	Bombyx mori (Silk moth)	#NA
SF21_Tr22447_5_[2653_-_971]_R_Sense)	B9X256	#NA	NA	InsectProt	63.94	513	182	2	1	1530	1	513	0	707	1683	628	91.4439	81.6879	Similar to poly(A)-specific ribonuclease, PARN	Bombyx mori (Silk moth)	GO:0000166 ; GO:0003676 ; GO:0003723 ; GO:0004535 ; GO:0005634 ; GO:0005737 ; GO:0006402 ; GO:0046872
SF21_Tr22102_1_[798_-_1322]	H9IUP7	#NA	NA	InsectProt	91.67	108	9	0	196	519	9	116	4e-72	214	525	121	61.7143	89.2562	Single-stranded DNA-binding protein LOC732919	Bombyx mori (Silk moth)	#NA
SF21_Tr593_2_[716_-_75]_R_Sense)	Q1HPJ0	#NA	NA	InsectProt	80.75	187	36	1	67	627	1	186	5e-111	317	642	186	87.3832	100.538	Small androgen receptor-interacting protein (Uncharacterized protein) LOC733036	Bombyx mori (Silk moth)	GO:0004872
SF21_Tr16423_2_[873_-_1514]	Q19N36	#NA	NA	InsectProt	92.02	213	17	0	1	639	1	213	8e-135	378	642	213	99.5327	100	Small GTP binding protein RAB5 (Uncharacterized protein) LOC733058	Bombyx mori (Silk moth)	GO:0000166 ; GO:0005525 ; GO:0007264 ; GO:0015031
SF21_Tr1840_5_[2741_-_1983]_R_Sense)	O16143	#NA	NA	InsectProt	95.57	203	9	1	16	624	1	202	2e-140	393	759	202	80.2372	100.495	Small GTP-binding protein (Uncharacterized protein) rabB Rabb	Bombyx mori (Silk moth)	GO:0000166 ; GO:0005525 ; GO:0007264 ; GO:0015031
SF21_Tr773_8_[2336_-_1740]_R_Sense)	Q2F5W1	#NA	NA	InsectProt	94.59	148	8	0	34	477	1	148	5e-58	182	597	187	74.3719	79.1444	Small nuclear ribonucleoprotein polypeptide	Bombyx mori (Silk moth)	GO:0003676 ; GO:0030529
SF21_Tr3696_2_[528_-_1]_R_Sense)	A3QVV0	#NA	NA	InsectProt	94.96	119	6	0	407	51	1	119	1e-65	198	528	119	67.6136	100	Small nuclear ribonucleoprotein sm d2	Bombyx mori (Silk moth)	GO:0003676 ; GO:0030529
SF21_Tr8218_2_[361_-_1197]	Q1HQ82	#NA	NA	InsectProt	87.1	279	36	0	1	837	1	279	1e-171	476	837	279	100	100	S-methyl-5'-thioadenosine phosphorylase (EC 2.4.2.28) (5'-methylthioadenosine phosphorylase)	Bombyx mori (Silk moth)	GO:0003824 ; GO:0009116 ; GO:0016763
SF21_Tr1269_5_[2483_-_1503]_R_Sense)	F2XHI7	#NA	NA	InsectProt	84.5	258	38	2	214	981	7	263	3e-155	436	981	263	78.8991	98.0989	SOCS2-12 SOCS2-12	Bombyx mori (Silk moth)	GO:0005622 ; GO:0035556
SF21_Tr7952_12_[6992_-_6036]_R_Sense)	E3VLC2	#NA	NA	InsectProt	69.87	312	85	7	46	954	1	305	1e-155	439	957	305	97.8056	102.295	SOCS6 SOCS6	Bombyx mori (Silk moth)	GO:0005622 ; GO:0035556
SF21_Tr2018_3_[25_-_1368]	F8WS79	#NA	NA	InsectProt	89.05	420	45	1	34	1290	106	525	0	749	1344	680	93.75	61.7647	Soluble guanylyl cyclae alpha-1 subunit GC-a1	Bombyx mori (Silk moth)	#NA
SF21_Tr2915_4_[1920_-_805]_R_Sense)	Q1HPK9	#NA	NA	InsectProt	85.75	358	51	0	37	1110	1	358	0	637	1116	358	96.2366	100	Sorbitol dehydrogenase	Bombyx mori (Silk moth)	GO:0005488 ; GO:0008270 ; GO:0016491 ; GO:0046872 ; GO:0055114
SF21_Tr13569_2_[917_-_2005]	Q02912	#NA	NA	InsectProt	75.79	347	84	0	28	1068	1	347	5e-176	494	1089	348	95.5923	99.7126	Sorbitol dehydrogenase (EC 1.1.1.14) (L-iditol 2-dehydrogenase) SDH	Bombyx mori (Silk moth)	GO:0003939 ; GO:0005488 ; GO:0006950 ; GO:0008270 ; GO:0016491 ; GO:0046872 ; GO:0055114
SF21_Tr1691_3_[636_-_1352]	F5BAR0	#NA	NA	InsectProt	67.87	221	68	3	64	717	3	222	1e-96	283	717	222	92.4686	99.5495	SoxE	Bombyx mori (Silk moth)	GO:0003677
SF21_Tr19259_1_[863_-_369]_R_Sense)	Q1HQ42	#NA	NA	InsectProt	97.53	162	4	0	10	495	1	162	8e-104	295	495	162	98.1818	100	S-phase kinase-associated protein (Uncharacterized protein) LOC733106	Bombyx mori (Silk moth)	GO:0006511 ; GO:0016301 ; GO:0016310
SF21_Tr12083_1_[170_-_1351]	Q0ZAL6	#NA	NA	InsectProt	85.57	395	56	4	1	1182	1	392	0	558	1182	392	100.254	100.765	Splicing factor 45 RBM17	Bombyx mori (Silk moth)	GO:0000166 ; GO:0003676 ; GO:0005622
SF21_Tr12483_8_[3515_-_2343]_R_Sense)	Q8WR50	#NA	NA	InsectProt	57.72	272	114	6	154	966	57	315	3e-74	234	1173	315	69.5652	86.3492	Star	Bombyx mori (Silk moth)	#NA
SF21_Tr18728_3_[685_-_2319]	Q2QAJ8	#NA	NA	InsectProt	88.43	536	61	1	31	1635	1	536	0	968	1635	536	98.3486	100	Sterol carrier protein x SCPx	Bombyx mori (Silk moth)	GO:0003824 ; GO:0008152 ; GO:0016747 ; GO:0032934
SF21_Tr16350_4_[1288_-_500]_R_Sense)	Q2F5L6	#NA	NA	InsectProt	85.35	198	29	0	196	789	27	224	1e-122	350	789	224	75.2852	88.3929	Stromal cell-derived factor 2 (Uncharacterized protein) LOC692974	Bombyx mori (Silk moth)	GO:0016020
SF21_Tr11532_5_[260_-_2716]	B5BRC2	#NA	NA	InsectProt	79.68	625	125	5	7	1875	1	576	0	794	2457	577	76.3126	108.319	Stromal interaction molecule 1 STIM1	Bombyx mori (Silk moth)	#NA
SF21_Tr3369_2_[139_-_4023]	H9JWU4	#NA	NA	InsectProt	70.28	1124	328	1	481	3834	94	1217	0	1443	3885	1227	86.7954	91.6055	Structural maintenance of chromosomes protein	Bombyx mori (Silk moth)	#NA
SF21_Tr12844_7_[148_-_3810]	H9JJY4	#NA	NA	InsectProt	87.75	1265	111	2	1	3663	1	1264	0	1916	3663	1264	103.604	100.079	Structural maintenance of chromosomes protein Bmo.11277	Bombyx mori (Silk moth)	#NA
SF21_Tr19262_8_[1963_-_392]_R_Sense)	H9IT19	#NA	NA	InsectProt	84.71	497	76	0	64	1554	17	513	0	814	1572	516	94.8473	96.3178	Succinyl-CoA:3-ketoacid-coenzyme A transferase (EC 2.8.3.5)	Bombyx mori (Silk moth)	#NA
SF21_Tr11418_3_[492_-_2411]	E0X906	#NA	NA	InsectProt	70.28	471	136	1	502	1902	2	472	0	693	1920	477	73.5938	98.7421	Sugar transporter protein 3 ST3	Bombyx mori (Silk moth)	GO:0005215 ; GO:0006810 ; GO:0008643 ; GO:0016020 ; GO:0016021 ; GO:0022857 ; GO:0022891 ; GO:0055085
SF21_Tr1759_4_[225_-_1589]	E0X906	#NA	NA	InsectProt	38.63	422	253	5	115	1362	25	443	7e-95	295	1365	477	92.7473	88.4696	Sugar transporter protein 3 ST3	Bombyx mori (Silk moth)	GO:0005215 ; GO:0006810 ; GO:0008643 ; GO:0016020 ; GO:0016021 ; GO:0022857 ; GO:0022891 ; GO:0055085
SF21_Tr15129_1_[93_-_479]	B3IWA7	#NA	NA	InsectProt	45.68	81	43	2	330	91	1	74	1e-09	52.4	387	74	62.7907	109.459	Sulfakinin sk	Bombyx mori (Silk moth)	#NA
SF21_Tr8676_2_[279_-_1271]	A0PCF9	#NA	NA	InsectProt	64.83	327	113	3	1	975	1	324	9e-147	417	993	326	98.7915	100.307	Sulfotransferase bmST1	Bombyx mori (Silk moth)	GO:0008146 ; GO:0016740
SF21_Tr10825_2_[1210_-_245]_R_Sense)	Q3LFP9	#NA	NA	InsectProt	68.66	284	88	1	106	954	2	285	1e-138	395	966	302	88.1988	94.0397	Sulfotransferase sult	Bombyx mori (Silk moth)	GO:0008146 ; GO:0016740
SF21_Tr1283_1_[194_-_1273]	Q1HPK7	#NA	NA	InsectProt	82.01	339	61	0	46	1062	1	339	0	516	1080	339	94.1667	100	SUMO-1 activating enzyme (Uncharacterized protein) LOC733026	Bombyx mori (Silk moth)	GO:0003824 ; GO:0005488 ; GO:0008152
SF21_Tr2142_4_[1247_-_540]_R_Sense)	Q65Y02	#NA	NA	InsectProt	89.11	202	22	0	103	708	15	216	3e-137	385	708	216	85.5932	93.5185	Superoxide dismutase (EC 1.15.1.1) Mn sod SOD2	Bombyx mori (Silk moth)	GO:0004784 ; GO:0006801 ; GO:0016491 ; GO:0046872 ; GO:0055114
SF21_Tr12255_5_[838_-_359]_R_Sense)	Q5TLU4	#NA	NA	InsectProt	77.86	140	30	1	478	62	15	154	3e-80	235	480	154	87.5	90.9091	Superoxide dismutase [Cu-Zn] (EC 1.15.1.1) Cu/Zn SOD	Bombyx mori (Silk moth)	GO:0004784 ; GO:0006801 ; GO:0016491 ; GO:0046872 ; GO:0055114
SF21_Tr12255_6_[615_-_262]_R_Sense)	Q5TLU4	#NA	NA	InsectProt	75	100	24	1	297	1	1	100	1e-53	166	354	154	84.7458	64.9351	Superoxide dismutase [Cu-Zn] (EC 1.15.1.1) Cu/Zn SOD	Bombyx mori (Silk moth)	GO:0004784 ; GO:0006801 ; GO:0016491 ; GO:0046872 ; GO:0055114
SF21_Tr3716_1_[127_-_918]	Q2F5W2	#NA	NA	InsectProt	80.6	232	45	0	46	741	1	232	5e-120	344	792	247	87.8788	93.9271	Suppressor of Lec15 glycosylation mutation-like protein (Uncharacterized protein) LOC692905	Bombyx mori (Silk moth)	#NA
SF21_Tr20486_5_[553_-_2]_R_Sense)	E5RWY3	#NA	NA	InsectProt	95.8	119	5	0	1	357	11	129	4e-87	253	552	129	64.6739	92.2481	Suppressor of zeste 12 (Fragment) SU(Z)12	Bombyx mori (Silk moth)	#NA
SF21_Tr3767_3_[392_-_1327]	Q2F649	#NA	NA	InsectProt	95.56	270	12	0	127	936	1	270	2e-161	451	936	270	86.5385	100	Surfeit 4-like protein	Bombyx mori (Silk moth)	GO:0016021
SF21_Tr23557_1_[41_-_562]	Q1HQ73	#NA	NA	InsectProt	97.1	138	4	0	73	486	1	138	1e-90	261	522	138	79.3103	100	Surfeit 5	Bombyx mori (Silk moth)	GO:0006357 ; GO:0016592
SF21_Tr1741_1_[119_-_559]	E9JEI2	#NA	NA	InsectProt	82.71	133	23	0	31	429	4	136	6e-82	238	441	136	90.4762	97.7941	Survivin-2 (Uncharacterized protein) Iap2	Bombyx mori (Silk moth)	GO:0005622
SF21_Tr1099_8_[4581_-_3469]_R_Sense)	H9IZM9	#NA	NA	InsectProt	57.65	281	112	10	149	970	2	275	2e-69	220	1113	275	75.7412	102.182	Syndecan	Bombyx mori (Silk moth)	#NA
SF21_Tr21788_1_[48_-_920]	Q1HQB3	#NA	NA	InsectProt	74.56	287	73	1	10	870	1	285	1e-142	404	873	286	98.6254	100.35	Syndecan binding protein	Bombyx mori (Silk moth)	#NA
SF21_Tr21943_7_[3572_-_2910]_R_Sense)	Q8T0Z9	#NA	NA	InsectProt	85.55	173	24	2	37	552	70	241	4e-100	292	663	261	78.2805	66.2835	Syntaxin-like protein Bmsyx6	Bombyx mori (Silk moth)	GO:0016020 ; GO:0016192 ; GO:0048193
SF21_Tr292_1_[2792_-_1383]_R_Sense)	E9JEI9	#NA	NA	InsectProt	68.86	456	141	6	28	1392	1	398	0	594	1410	398	97.0213	114.573	Tak1 (Uncharacterized protein) tab1	Bombyx mori (Silk moth)	GO:0003824 ; GO:0008152
SF21_Tr1659_4_[246_-_7523]	D6N9W5	#NA	NA	InsectProt	80.7	2425	467	5	7	7278	8	2427	0	3880	7278	2427	99.9588	99.9176	Target of rapamycin isoform 1 TOR1	Bombyx mori (Silk moth)	GO:0000166 ; GO:0005488 ; GO:0005524 ; GO:0016301 ; GO:0016310 ; GO:0016740 ; GO:0016772 ; GO:0016773
SF21_Tr1148_11_[9343_-_2054]_R_Sense)	D6N9W6	#NA	NA	InsectProt	89.46	2429	255	4	7	7290	1	2424	0	4277	7290	2424	99.9588	100.206	Target of rapamycin isoform 2 TOR2	Bombyx mori (Silk moth)	GO:0000166 ; GO:0005488 ; GO:0005524 ; GO:0016301 ; GO:0016310 ; GO:0016740 ; GO:0016772 ; GO:0016773
SF21_Tr13534_2_[215_-_1165]	O45211	#NA	NA	InsectProt	91.56	308	25	2	31	951	1	307	0	509	951	307	97.1609	100.326	TATA-box-binding protein (TATA sequence-binding protein) (TATA-binding factor) (TATA-box factor) (Transcription initiation factor TFIID TBP subunit) Tbp	Bombyx mori (Silk moth)	GO:0003677 ; GO:0005488 ; GO:0005634 ; GO:0006351 ; GO:0006355 ; GO:0006367
SF21_Tr19892_3_[201_-_1157]	Q1HDZ2	#NA	NA	InsectProt	81.02	295	56	3	19	903	3	286	3e-159	447	957	286	92.4765	103.147	TBPH	Bombyx mori (Silk moth)	GO:0000166 ; GO:0003676
SF21_Tr11657_20_[11271_-_9736]_R_Sense)	H9J9S0	#NA	NA	InsectProt	94.95	455	23	0	49	1413	25	479	0	826	1536	555	88.8672	81.982	T-complex protein 1 subunit alpha	Bombyx mori (Silk moth)	#NA
SF21_Tr2771_12_[1631_-_549]_R_Sense)	Q2F6C4	#NA	NA	InsectProt	90.57	350	33	1	34	1083	192	537	0	523	1083	537	96.9529	65.1769	T-complex protein 1 subunit delta	Bombyx mori (Silk moth)	GO:0000166 ; GO:0005524 ; GO:0005737 ; GO:0006457 ; GO:0044267 ; GO:0051082
SF21_Tr10787_7_[5600_-_3456]_R_Sense)	Q19S69	#NA	NA	InsectProt	55.04	705	316	2	28	2139	1	702	0	798	2145	703	98.6014	100.284	Telomerase reverse transcriptase TERT	Bombyx mori (Silk moth)	GO:0003723 ; GO:0003964 ; GO:0006278
SF21_Tr13701_6_[2064_-_1312]_R_Sense)	Q2F647	#NA	NA	InsectProt	69.33	238	73	1	40	753	1	237	1e-92	273	753	237	94.8207	100.422	Tetraspanin E	Bombyx mori (Silk moth)	GO:0016020 ; GO:0016021
SF21_Tr5923_2_[453_-_1076]	Q1HQ39	#NA	NA	InsectProt	56.52	184	79	1	44	592	31	214	4e-49	160	624	224	88.4615	82.1429	Tetraspanin E118	Bombyx mori (Silk moth)	GO:0016020 ; GO:0016021
SF21_Tr4246_2_[139_-_1908]	Q8MMP3	#NA	NA	InsectProt	76.3	595	126	6	19	1758	1	593	0	859	1770	661	100.847	90.0151	TFIIB-related Factor BRF	Bombyx mori (Silk moth)	GO:0003743 ; GO:0005634 ; GO:0006352 ; GO:0006355 ; GO:0006413 ; GO:0008270 ; GO:0045893
SF21_Tr1719_3_[1275_-_418]_R_Sense)	Q1HQB0	#NA	NA	InsectProt	86.41	287	38	1	1	858	1	287	0	509	858	287	100.35	100	Thioredoxin (Uncharacterized protein) LOC732882	Bombyx mori (Silk moth)	GO:0006662 ; GO:0009055 ; GO:0015035 ; GO:0045454
SF21_Tr5674_10_[7241_-_7924]	Q2F5U9	#NA	NA	InsectProt	76.44	191	45	0	112	684	14	204	9e-115	327	684	204	83.7719	93.6275	Thioredoxin family Trp26	Bombyx mori (Silk moth)	#NA
SF21_Tr796_1_[3_-_800]	Q1HPQ1	#NA	NA	InsectProt	81.5	227	42	0	118	798	1	227	2e-136	385	798	227	85.3383	100	Thioredoxin peroxidase	Bombyx mori (Silk moth)	GO:0004601 ; GO:0016209 ; GO:0016491 ; GO:0045454 ; GO:0051920 ; GO:0055114
SF21_Tr12292_7_[6226_-_5339]_R_Sense)	Q2F5K5	#NA	NA	InsectProt	86.21	290	40	0	19	888	9	298	0	505	888	298	97.973	97.3154	Thymidylate synthase isoform 1	Bombyx mori (Silk moth)	GO:0004799 ; GO:0005737 ; GO:0006231 ; GO:0008168 ; GO:0009165 ; GO:0016740 ; GO:0032259
SF21_Tr9175_2_[86_-_547]	Q1HPK5	#NA	NA	InsectProt	92.06	126	9	1	1	375	1	126	1e-79	234	462	170	81.8182	74.1176	Thymosin isoform 1	Bombyx mori (Silk moth)	GO:0003779 ; GO:0005737 ; GO:0007010
SF21_Tr9174_5_[778_-_1188]	Q1HPK4	#NA	NA	InsectProt	79.07	86	18	0	85	342	47	132	3e-36	122	411	132	62.7737	65.1515	Thymosin isoform 2	Bombyx mori (Silk moth)	GO:0003779 ; GO:0005737 ; GO:0007010
SF21_Tr9176_5_[1450_-_944]_R_Sense)	Q1HPK4	#NA	NA	InsectProt	94.7	132	6	1	470	78	1	132	1e-86	251	507	132	78.1065	100	Thymosin isoform 2	Bombyx mori (Silk moth)	GO:0003779 ; GO:0005737 ; GO:0007010
SF21_Tr11337_6_[2703_-_1540]_R_Sense)	Q9GV25	#NA	NA	InsectProt	94.64	280	14	1	1	837	1	280	0	529	1164	285	72.1649	98.2456	TIA-1 like protein EN86	Bombyx mori (Silk moth)	GO:0000166 ; GO:0003676
SF21_Tr1450_7_[4856_-_1098]_R_Sense)	Q1A178	#NA	NA	InsectProt	65.22	1035	348	18	691	3759	1	997	0	1157	3759	997	82.6018	103.811	Timeless	Bombyx mori (Silk moth)	#NA
SF21_Tr14311_2_[270_-_1481]	E9JEJ0	#NA	NA	InsectProt	60.66	244	95	5	484	1212	1	215	1e-92	278	1212	215	60.396	113.488	TNFSF5 (Uncharacterized protein)	Bombyx mori (Silk moth)	GO:0005164 ; GO:0006955 ; GO:0016020
SF21_Tr8406_5_[1818_-_337]_R_Sense)	E9JEJ2	#NA	NA	InsectProt	67.08	407	134	2	262	1482	124	492	1e-154	451	1482	492	82.3887	82.7236	TRAF3 (Uncharacterized protein)	Bombyx mori (Silk moth)	#NA
SF21_Tr13737_4_[2425_-_1142]_R_Sense)	E9JEJ3	#NA	NA	InsectProt	84.94	352	53	0	217	1272	8	359	0	639	1284	359	82.243	98.0501	TRAF6 (Uncharacterized protein)	Bombyx mori (Silk moth)	GO:0004842 ; GO:0008270 ; GO:0016567 ; GO:0046872
SF21_Tr888_1_[194_-_727]	Q1HPK2	#NA	NA	InsectProt	91.82	159	13	0	58	534	1	159	8e-111	313	534	159	89.3258	100	Trafficking protein particle complex 6b	Bombyx mori (Silk moth)	GO:0004383 ; GO:0006182 ; GO:0020037
SF21_Tr2700_3_[2265_-_1738]_R_Sense)	Q2F629	#NA	NA	InsectProt	92.66	177	12	1	1	528	1	177	6e-117	330	528	177	100.568	100	Trafficking protein particle complex subunit 3	Bombyx mori (Silk moth)	GO:0004383 ; GO:0006182 ; GO:0020037
SF21_Tr1514_5_[1092_-_220]_R_Sense)	Q1HQ13	#NA	NA	InsectProt	86.94	291	38	1	1	873	1	288	1e-166	464	873	288	100	101.042	Transcription elongation factor S-II (Uncharacterized protein) LOC732942	Bombyx mori (Silk moth)	GO:0003676 ; GO:0003677 ; GO:0003746 ; GO:0005634 ; GO:0006351 ; GO:0006354 ; GO:0006355 ; GO:0006357 ; GO:0006414 ; GO:0008270 ; GO:0032784
SF21_Tr2086_1_[1213_-_392]_R_Sense)	Q2F674	#NA	NA	InsectProt	71.19	243	70	0	76	804	1	243	2e-119	343	822	249	88.6861	97.5904	Transcription factor A	Bombyx mori (Silk moth)	GO:0003677 ; GO:0005739
SF21_Tr20464_3_[340_-_1347]	B2CPJ9	#NA	NA	InsectProt	77.34	331	73	3	1	987	1	330	5e-153	434	1008	331	98.5119	100	Transcription factor AP-4	Bombyx mori (Silk moth)	GO:0005634 ; GO:0006355
SF21_Tr10857_7_[2408_-_1143]_R_Sense)	Q7YT29	#NA	NA	InsectProt	67.36	383	123	4	103	1245	1	378	2e-169	481	1266	389	90.7583	98.4576	Transcription factor BmEts BmEts	Bombyx mori (Silk moth)	GO:0003677 ; GO:0003700 ; GO:0005634 ; GO:0006351 ; GO:0006355 ; GO:0043565
SF21_Tr2535_10_[4452_-_3130]_R_Sense)	Q1KLR9	#NA	NA	InsectProt	89.66	290	29	3	180	1046	1	286	4e-127	370	1323	286	65.7596	101.399	Transcription factor E74 isoform B E74B	Bombyx mori (Silk moth)	GO:0003677 ; GO:0003700 ; GO:0005634 ; GO:0006351 ; GO:0006355 ; GO:0043565
SF21_Tr14005_2_[95_-_1120]	Q2F614	#NA	NA	InsectProt	92.11	342	27	0	1	1026	1	342	0	569	1026	342	100	100	Transcription factor-like protein (Uncharacterized protein) LOC693095	Bombyx mori (Silk moth)	#NA
SF21_Tr2926_3_[1743_-_2075]	Q1HPQ3	#NA	NA	InsectProt	90.29	103	10	1	311	3	1	100	5e-61	183	333	108	92.7928	95.3704	Transcription initiation factor IIA subunit 2	Bombyx mori (Silk moth)	GO:0003743 ; GO:0005634 ; GO:0005672 ; GO:0006351 ; GO:0006355 ; GO:0006367 ; GO:0006413
SF21_Tr13767_1_[1605_-_1210]_R_Sense)	Q1HQ71	#NA	NA	InsectProt	97.09	103	3	0	82	390	23	125	3e-67	200	396	129	78.0303	79.845	Transcription initiation factor TFIID 18 kDa subunit isoform 2	Bombyx mori (Silk moth)	GO:0003677 ; GO:0003743 ; GO:0006366 ; GO:0006413
SF21_Tr3781_1_[144_-_677]	Q1HPY2	#NA	NA	InsectProt	89.27	177	19	1	4	534	1	176	9e-114	322	534	176	99.4382	100.568	Transcription initiation factor TFIID subunit 12	Bombyx mori (Silk moth)	GO:0003677 ; GO:0003743 ; GO:0005669 ; GO:0006352 ; GO:0006413
SF21_Tr22345_3_[1474_-_89]_R_Sense)	Q1HQA8	#NA	NA	InsectProt	88.34	463	53	3	1	1386	1	460	0	787	1386	460	100.216	100.652	Transcriptional adaptor 3 (Uncharacterized protein) LOC732883	Bombyx mori (Silk moth)	#NA
SF21_Tr837_5_[109_-_1983]	Q2F645	#NA	NA	InsectProt	88.42	622	72	0	10	1875	1	622	0	1071	1875	622	99.52	100	Transketolase	Bombyx mori (Silk moth)	GO:0003824 ; GO:0008152
SF21_Tr3678_6_[133_-_2664]	H9J3S8	#NA	NA	InsectProt	97.24	832	23	0	37	2532	1	832	0	1595	2532	832	98.5782	100	Translation elongation factor 2 tef2	Bombyx mori (Silk moth)	#NA
SF21_Tr22023_1_[143_-_2062]	H9JCM0	#NA	NA	InsectProt	78.18	614	134	2	79	1920	2	572	0	884	1920	572	95.9375	107.343	Translation factor GUF1 homolog, mitochondrial (EC 3.6.5.n1) (Elongation factor 4 homolog) (GTPase GUF1 homolog) (Ribosomal back-translocase)	Bombyx mori (Silk moth)	#NA
SF21_Tr5375_2_[483_-_1631]	Q684K3	#NA	NA	InsectProt	98.43	383	6	0	1	1149	86	468	0	751	1149	468	100	81.8376	Translation initiation factor 2 gamma subunit eIF2g	Bombyx mori (Silk moth)	GO:0000166 ; GO:0003743 ; GO:0003924 ; GO:0005525 ; GO:0006184 ; GO:0006413
SF21_Tr3056_8_[960_-_277]_R_Sense)	Q2F5K2	#NA	NA	InsectProt	72.4	221	61	1	1	663	28	223	5e-110	317	684	235	96.9298	94.0426	Translin	Bombyx mori (Silk moth)	GO:0043565
SF21_Tr3675_5_[534_-_184]_R_Sense)	Q2F5V6	#NA	NA	InsectProt	88.89	90	10	1	326	57	1	89	1e-55	169	351	89	76.9231	101.124	Translocase of inner mitochondrial membrane 8 homolog b (Uncharacterized protein) LOC692908	Bombyx mori (Silk moth)	GO:0005739 ; GO:0005743 ; GO:0006626 ; GO:0006810 ; GO:0015031 ; GO:0016020 ; GO:0042719 ; GO:0045039 ; GO:0046872 ; GO:0055085
SF21_Tr337_1_[98_-_451]	Q2F5V2	#NA	NA	InsectProt	80.87	115	22	0	10	354	2	116	5e-66	196	354	116	97.4576	99.1379	Transmembrane protein	Bombyx mori (Silk moth)	GO:0016021
SF21_Tr13359_6_[1067_-_711]_R_Sense)	Q1HPG8	#NA	NA	InsectProt	82.52	103	18	0	25	333	1	103	2e-48	152	357	111	86.5546	92.7928	Transmembrane protein 14C	Bombyx mori (Silk moth)	GO:0016020 ; GO:0016021
SF21_Tr3723_4_[705_-_103]_R_Sense)	B9VTS6	#NA	NA	InsectProt	95.56	135	6	0	199	603	1	135	1e-91	265	603	135	67.1642	100	Transmembrane protein TM	Bombyx mori (Silk moth)	GO:0016021
[truncated: 6,992 more rows]

## Sheet: Species_Contribution
Species	Count
Bombyx mori (Silk moth)	5374
Tribolium castaneum (Red flour beetle)	1026
Bombyx mori	577
[truncated: 52 more rows]

[truncated: 4 more sheets: GO_Summary, Gene_Ontology, Top_GO_Categories, Pathway_Mappings]
