# Supplementary material for: De novo transcriptome assembly and analysis of Sf21 cells using illumina paired end sequencing
Source: Biol Direct. 2015 Aug 20;10:44. doi: 10.1186/s13062-015-0072-7 (PMC4545970; doi:10.1186/s13062-015-0072-7)
Supplement: Additional file 12: — Analysis of protein domains in the unigenes: Distribution of protein families/domains among the genes identified from the transcriptome. The twenty most abundant families are presented with their respective family size. (TIFF 2785 kb) [file 13062_2015_72_MOESM12_ESM.xls]

## Sheet: SF21_ORF_KOG_Analysis
ORF_ID	KOG_RefSeq_ID	Organism	KOG_Category	KOG_Desc	KOG_ID	%_Identity	Alignment_Length	Mismatches	Gap	Query_Start	Query_End	Subject_Start	Subject_End	E-Value	BitScore	Query_Length	Subject_Length	Query_Coverage	Subject_Coverage
SF21_Tr11465_2_[380_-_859]	7290855	dme	J	40S ribosomal protein S14	KOG0407	97.3	111	3	0	107	439	30	140	2e-51	162	480	151	69.375	73.5099
SF21_Tr19265_3_[1595_-_879]_R_Sense)	7296221	dme	A	U2 snRNP splicing factor, small subunit, and related proteins	KOG2202	96.67	180	6	1	1	540	1	179	3e-130	369	717	264	75.3138	67.803
SF21_Tr13346_2_[548_-_907]	7290522	dme	Z	Dynein light chain type 1	KOG3430	96.63	89	3	0	94	360	1	89	2e-60	181	360	89	74.1667	100
SF21_Tr2469_1_[130_-_1449]	7301070	dme	O	26S proteasome regulatory complex, ATPase RPT2	KOG0726	96.58	439	15	0	4	1320	1	439	0	810	1320	439	99.7727	100
SF21_Tr6490_3_[3315_-_2818]_R_Sense)	7294219	dme	T	Ligand-gated ion channel	KOG3644	95.93	123	5	0	37	405	59	181	8e-86	251	498	183	74.0964	67.2131
SF21_Tr330_3_[1688_-_1221]_R_Sense)	7302268	dme	C	'Vacuolar H+-ATPase V0 sector, subunits c/c'''	KOG0232	94.16	154	9	1	4	465	7	159	1e-96	277	468	159	98.7179	96.2264
SF21_Tr13627_17_[5357_-_4692]_R_Sense)	7297698	dme	K	Transcription factor IIB	KOG3213	93.88	196	12	0	76	663	1	196	1e-134	377	666	199	88.2883	98.4925
SF21_Tr21555_1_[2_-_703]	7297257	dme	TV	C-type lectin	KOG4297	93	200	14	0	94	693	20	219	5e-148	412	702	219	85.4701	91.3242
SF21_Tr1631_2_[3314_-_3766]	Hs4506685	hsa	J	40S ribosomal protein S13	KOG0400	90.73	151	14	0	1	453	1	151	3e-98	280	453	151	100	100
SF21_Tr12056_4_[3336_-_3683]	7296944	dme	J	60S ribosomal protein L37	KOG0402	90.28	72	7	0	64	279	1	72	7e-46	144	348	92	62.069	78.2609
SF21_Tr2206_6_[2368_-_899]_R_Sense)	7292522	dme	B	Histone deacetylase complex, catalytic component RPD3	KOG1342	90.23	471	40	2	10	1404	1	469	0	754	1470	521	94.898	90.0192
SF21_Tr984_2_[34_-_1005]	7291259	dme	H	GTP cyclohydrolase I	KOG2698	89.57	211	22	0	301	933	63	273	8e-134	382	972	273	65.1235	77.2894
SF21_Tr12739_1_[65_-_1654]	7298579	dme	S	Uncharacterized conserved protein, contains RtcB domain	KOG3833	89.13	506	55	0	28	1545	1	506	0	912	1590	506	95.4717	100
SF21_Tr15434_16_[4469_-_1638]_R_Sense)	7290243	dme	Z	Ca2+-binding actin-bundling protein (actinin), alpha chain (EF-Hand protein superfamily)	KOG0035	88.74	915	81	1	154	2832	1	915	0	1593	2832	915	94.5975	100
SF21_Tr12257_2_[430_-_2121]	Hs4757810	hsa	C	F0F1-type ATP synthase, alpha subunit	KOG1353	87.88	462	56	0	292	1677	90	551	0	799	1692	553	81.9149	83.5443
SF21_Tr11817_4_[464_-_1777]	7293171	dme	K	Transcription factor PBX and related HOX domain proteins	KOG0774	87.03	316	32	2	31	951	1	316	5e-162	462	1314	376	70.0913	84.0426
SF21_Tr3796_3_[741_-_1]_R_Sense)	Hs8922671	hsa	D	Cell cycle-associated protein Mob1-1	KOG0440	86.98	215	28	0	55	699	1	215	2e-141	396	741	216	87.0445	99.537
SF21_Tr3270_1_[241_-_876]	7298528	dme	S	Predicted membrane protein	KOG3312	86.89	183	24	0	88	636	1	183	1e-100	290	636	183	86.3208	100
SF21_Tr16252_1_[666_-_1274]	7293876	dme	U	Vacuolar assembly/sorting protein DID2	KOG3232	86.87	198	26	0	16	609	1	198	1e-102	295	609	198	97.5369	100
SF21_Tr11860_7_[3562_-_3059]_R_Sense)	At1g19890	ath	B	Histones H3 and H4	KOG1745	86.86	137	17	1	78	485	1	137	9e-78	229	504	137	80.9524	100
SF21_Tr2806_24_[4859_-_4221]_R_Sense)	CE16194	cel	U	GTPase Ran/TC4/GSP1 (nuclear protein transport pathway), small G protein superfamily	KOG0096	86.73	211	28	0	7	639	5	215	5e-137	384	639	215	99.061	98.1395
SF21_Tr14908_8_[4587_-_3487]_R_Sense)	7294894	dme	FE	Ribose-phosphate pyrophosphokinase	KOG1448	86.51	341	23	1	148	1101	1	341	0	580	1101	341	86.6485	100
SF21_Tr5909_17_[16738_-_17391]	Hs4506713	hsa	J	Ubiquitin/40S ribosomal protein S27a fusion	KOG0004	85.9	156	21	1	187	651	1	156	1e-71	216	654	156	71.1009	100
SF21_Tr326_4_[854_-_321]_R_Sense)	7291436	dme	J	40S ribosomal protein S16	KOG1753	85.81	148	21	0	91	534	1	148	3e-92	266	534	148	83.1461	100
SF21_Tr2663_8_[4841_-_4506]_R_Sense)	7294223	dme	S	Uncharacterized conserved protein	KOG4118	85.71	77	11	0	69	299	1	77	2e-46	145	336	77	68.75	100
SF21_Tr9690_2_[275_-_673]	Hs22059949	hsa	Z	Beta tubulin	KOG1375	84.73	131	20	1	7	399	1	130	7e-82	240	399	208	98.4962	62.5
SF21_Tr1675_12_[2344_-_152]_R_Sense)	Hs13129150	hsa	O	Molecular chaperone (HSP90 family)	KOG0019	84.68	444	66	2	868	2193	290	732	0	713	2193	732	60.4651	60.5191
SF21_Tr1119_2_[571_-_1896]	7297479	dme	OT	COP9 signalosome, subunit CSN2	KOG1464	84.07	427	68	0	46	1326	18	444	0	709	1326	444	96.6063	96.1712
SF21_Tr11597_10_[44_-_7333]	CE00122	cel	A	U5 snRNP spliceosome subunit	KOG1795	83.9	2385	378	8	154	7290	13	2329	0	4042	7290	2329	97.9012	99.4848
SF21_Tr22642_1_[151_-_621]	7299869	dme	K	RNA polymerase II subunit 9	KOG2691	83.9	118	17	1	52	399	12	129	8e-77	226	471	129	73.8854	91.4729
SF21_Tr9232_2_[1651_-_923]_R_Sense)	7293220	dme	S	Uncharacterized conserved protein	KOG3944	83.88	242	38	1	7	729	35	276	3e-139	393	729	276	99.177	87.6812
SF21_Tr21348_1_[19_-_1032]	7298546	dme	O	Prohibitin	KOG3083	83.82	272	44	0	193	1008	1	272	1e-153	433	1014	276	80.4734	98.5507
SF21_Tr16408_1_[536_-_985]	7301893	dme	J	60S ribosomal protein L32	KOG0878	83.64	110	18	0	120	449	1	110	3e-65	196	450	134	73.3333	82.0896
SF21_Tr2924_3_[1855_-_71]_R_Sense)	7301822	dme	A	Predicted cleavage and polyadenylation specificity factor (CPSF subunit)	KOG1136	83.56	596	95	2	1	1779	1	596	0	1013	1785	597	99.6639	99.8325
SF21_Tr22415_1_[823_-_362]_R_Sense)	7296761	dme	K	RNA polymerase subunit K	KOG3405	83.51	97	15	1	175	462	35	131	6e-53	165	462	131	62.3377	74.0458
SF21_Tr5242_11_[6410_-_4329]_R_Sense)	7303207	dme	O	Molecular chaperones mortalin/PBP74/GRP75, HSP70 superfamily	KOG0102	83.26	639	107	1	109	2025	26	660	0	1010	2082	686	92.0749	92.5656
SF21_Tr16107_12_[6162_-_4837]_R_Sense)	7295173	dme	T	Nemo-like MAPK-related serine/threonine protein kinase	KOG0664	83.17	410	60	2	124	1326	4	413	0	646	1326	474	90.724	86.4979
SF21_Tr16029_3_[183_-_1184]	Hs15718687	hsa	J	40S ribosomal protein S3	KOG3181	82.74	226	39	1	258	935	1	225	6e-128	367	1002	243	67.6647	92.5926
SF21_Tr11882_8_[4948_-_4262]_R_Sense)	7294949	dme	A	mRNA cleavage factor I subunit	KOG1689	82.67	225	29	3	43	687	14	237	5e-137	385	687	237	93.8865	94.5148
SF21_Tr830_4_[4091_-_2808]_R_Sense)	7303053	dme	UZ	Flotillins	KOG2668	82.28	429	72	1	7	1281	1	429	0	559	1284	430	99.2991	99.7674
SF21_Tr8130_2_[5463_-_5155]_R_Sense)	Hs4758302	hsa	R	Enhancer of rudimentary	KOG1766	82.18	101	18	0	1	303	1	101	6e-59	177	309	104	98.0583	97.1154
SF21_Tr21983_2_[20_-_1828]	7293363	dme	R	Beta amyloid precursor-binding protein	KOG3605	82.14	392	46	2	706	1809	82	473	0	619	1809	473	61.0282	82.8753
SF21_Tr15318_9_[3368_-_9139]	7298411	dme	S	FOG: Cadherin repeats	KOG3594	81.95	1922	343	6	4	5757	1186	3086	0	3182	5772	3097	99.6881	61.382
SF21_Tr20552_1_[121_-_1050]	7302982	dme	S	Uncharacterized conserved protein	KOG2989	81.86	204	36	1	1	609	1	204	2e-85	260	930	313	65.4839	65.1757
SF21_Tr8314_4_[543_-_103]_R_Sense)	Hs7705481	hsa	S	Uncharacterized conserved protein	KOG3357	81.75	126	23	0	58	435	42	167	3e-81	238	441	167	85.7143	75.4491
SF21_Tr1145_4_[1097_-_3]_R_Sense)	Hs21361340	hsa	G	Glycogen synthase kinase-3	KOG0658	81.62	359	53	1	10	1047	32	390	0	603	1095	433	94.7945	82.9099
SF21_Tr13333_1_[249_-_1049]	7303345	dme	R	SOCS box protein SSB-1, contains SPRY domain	KOG3953	81.56	244	45	0	67	798	12	255	1e-157	439	801	255	91.3858	95.6863
SF21_Tr372_8_[1903_-_239]_R_Sense)	7301074	dme	E	Glutamate/leucine/phenylalanine/valine dehydrogenases	KOG2250	81.39	548	86	4	16	1611	1	546	0	864	1665	590	95.8559	92.5424
SF21_Tr8546_2_[183_-_1718]	7291757	dme	J	Pseudouridine synthase	KOG2529	81.36	397	74	0	64	1254	21	417	0	675	1536	508	77.5391	78.1496
SF21_Tr5834_2_[130_-_867]	Hs4504771	hsa	J	Translation initiation factor 6 (eIF-6)	KOG3185	81.22	245	46	0	4	738	1	245	1e-144	405	738	245	99.5935	100
SF21_Tr9435_4_[2247_-_1312]_R_Sense)	7302701_2	dme	A	CAP-binding protein complex interacting protein 2	KOG4298	81.19	202	38	2	205	810	1	197	4e-90	269	936	211	64.7436	93.3649
SF21_Tr2887_6_[4524_-_3196]_R_Sense)	7296263	dme	H	S-adenosylmethionine synthetase	KOG1506	81.11	397	75	0	79	1269	11	407	0	633	1329	408	89.6163	97.3039
SF21_Tr1425_11_[5277_-_3268]_R_Sense)	Hs18765750	hsa	R	Dual-specificity tyrosine-phosphorylation regulated kinase	KOG0667	81.09	423	79	3	604	1869	77	494	0	635	2010	584	62.9851	71.5753
SF21_Tr1169_2_[316_-_744]	Hs22027655	hsa	U	Clathrin adaptor complex, small subunit	KOG0934	81.08	111	20	1	2	331	46	156	2e-61	187	429	157	76.9231	70.7006
SF21_Tr1832_54_[17330_-_7335]_R_Sense)	7292540	dme	Z	Dyneins, heavy chain	KOG3595	80.92	3292	622	10	4	9861	1	3262	0	5303	9996	4680	98.6194	69.7009
SF21_Tr910_5_[106_-_2544]	7290224	dme	TZ	Armadillo/beta-Catenin/plakoglobin	KOG4203	80.65	837	110	5	82	2436	3	839	0	1278	2439	840	96.556	99.6429
SF21_Tr19607_1_[378_-_761]	Hs7706326	hsa	R	Predicted RNA-binding protein (RRM superfamily)	KOG0114	80.33	122	24	0	7	372	1	122	1e-71	211	384	125	95.3125	97.6
SF21_Tr3539_7_[4369_-_4902]	7294788	dme	T	Diadenosine and diphosphoinositol polyphosphate phosphohydrolase	KOG2839	80.27	147	29	0	67	507	1	147	3e-72	217	534	177	82.5843	83.0508
SF21_Tr4336_4_[573_-_130]_R_Sense)	Hs4504349	hsa	C	Globins and related hemoproteins	KOG3378	80.27	147	29	0	4	444	1	147	2e-86	250	444	147	99.3243	100
SF21_Tr5268_15_[3153_-_268]_R_Sense)	CE03641	cel	A	Splicing factor 3b, subunit 1	KOG0213	80.25	896	174	3	208	2886	428	1322	0	1392	2886	1322	92.8274	67.7005
SF21_Tr11476_1_[144_-_878]	7295520	dme	K	TFIIF-interacting CTD phosphatase, including NLI-interacting factor (involved in RNA polymerase II regulation)	KOG1605	80.25	243	48	0	7	735	1	243	9e-136	383	735	243	99.1837	100
SF21_Tr3763_1_[190_-_708]	7300136	dme	R	Arginine-rich protein	KOG4154	80.25	157	31	0	31	501	12	168	1e-78	233	519	173	90.7514	90.7514
SF21_Tr13767_1_[1605_-_1210]_R_Sense)	Hs5032155	hsa	K	Transcription initiation factor IID subunit	KOG3901	80.19	106	17	1	82	387	17	122	4e-56	172	396	124	77.2727	85.4839
SF21_Tr1423_3_[534_-_37]_R_Sense)	Hs4506681	hsa	J	40S ribosomal protein S11	KOG1728	80.14	146	23	2	43	462	1	146	4e-80	235	498	158	84.3373	92.4051
SF21_Tr3674_1_[75_-_533]	7293850	dme	J	60S ribosomal protein L26	KOG3401	79.87	149	29	1	16	459	1	149	2e-69	207	459	149	96.732	100
SF21_Tr14410_4_[762_-_247]_R_Sense)	7300337	dme	A	Nuclear cap-binding protein complex, subunit CBP20 (RRM superfamily)	KOG0121	79.87	149	30	0	52	498	1	149	2e-76	226	516	154	86.6279	96.7532
SF21_Tr2311_5_[1348_-_383]_R_Sense)	Hs8051627	hsa	T	GTP-binding protein	KOG3886	79.75	326	38	1	1	894	39	364	4e-174	488	966	374	92.5466	87.1658
SF21_Tr611_6_[3667_-_896]_R_Sense)	7292671	dme	J	eIF2-interacting protein ABC50 (ABC superfamily)	KOG0066	79.69	586	119	1	1015	2772	317	901	0	927	2772	901	63.4199	64.9279
SF21_Tr2358_4_[141_-_1679]	SPAC222.12c	spo	C	F0F1-type ATP synthase, beta subunit	KOG1350	79.56	455	90	3	181	1536	68	521	0	660	1539	525	88.1092	86.4762
SF21_Tr12078_1_[527_-_835]	Hs7657315	hsa	A	Small nuclear ribonucleoprotein (snRNP) LSM3	KOG3460	79.41	102	20	1	4	306	1	102	3e-40	130	309	102	98.0583	100
SF21_Tr13867_2_[12_-_1658]	Hs16117783	hsa	S	Beta-TrCP (transducin repeats containing)/Slimb proteins	KOG0281	79.39	490	100	2	94	1560	98	584	0	801	1647	605	89.071	80.4959
SF21_Tr23414_1_[263_-_1585]	7296744	dme	B	Histone deacetylase complex, catalytic component RPD3	KOG1342	79.22	438	84	3	22	1314	1	438	0	724	1323	438	97.7324	100
SF21_Tr16941_11_[1314_-_190]_R_Sense)	7292899	dme	Z	Troponin	KOG3634	79.1	311	64	1	7	936	23	333	2e-141	409	1125	397	82.6667	78.3375
SF21_Tr3105_18_[2444_-_1446]_R_Sense)	7296053	dme	Z	F-actin capping protein, beta subunit	KOG3174	78.6	271	58	0	43	855	1	271	5e-159	447	999	276	81.3814	98.1884
SF21_Tr3489_4_[22_-_1401]	7291927	dme	R	Uncharaterized conserved protein, contains BTB/POZ domain	KOG3840	78.57	280	60	0	385	1224	90	369	2e-159	459	1380	439	60.8696	63.7813
SF21_Tr3685_5_[3181_-_3639]	7291816	dme	C	Mitochondrial F1F0-ATP synthase, subunit f	KOG4092	78.5	107	23	0	18	338	1	107	4e-66	197	459	107	69.9346	100
SF21_Tr18485_3_[33_-_1112]	7297618	dme	G	Alpha-D-galactosidase (melibiase)	KOG2366	78.44	334	72	0	1	1002	48	381	0	568	1080	386	92.7778	86.5285
SF21_Tr11781_2_[1537_-_2883]	CE04535	cel	Z	Alpha tubulin	KOG1376	78.26	437	80	2	49	1314	38	448	0	683	1347	460	93.9866	89.3478
SF21_Tr10095_32_[9128_-_3243]_R_Sense)	7291892	dme	Z	Myosin class II heavy chain	KOG0161	78	1677	329	1	103	5013	49	1725	0	2112	5886	2056	83.4353	81.5661
SF21_Tr439_5_[1893_-_247]_R_Sense)	7300248	dme	S	Topoisomerase TOP1-interacting protein BTBD1	KOG2075	77.88	443	95	1	280	1599	188	630	0	710	1647	677	80.1457	65.4357
SF21_Tr22175_2_[295_-_903]	Hs11545920	hsa	W	Receptor targeting protein Lin-7	KOG3550	77.66	197	44	0	16	606	1	197	8e-92	268	609	207	97.0443	95.1691
SF21_Tr2806_4_[5338_-_6411]	7301098	dme	U	SNARE protein Syntaxin 1 and related proteins	KOG0810	77.59	299	67	1	1	897	1	289	1e-146	417	1074	291	83.5196	99.3127
SF21_Tr21580_1_[301_-_927]	7299257	dme	R	Ras-related GTPase	KOG0395	77.38	221	37	2	4	627	13	233	1e-110	317	627	233	99.5215	94.8498
SF21_Tr14948_1_[125_-_652]	7295469	dme	O	Ubiquitin-conjugating enzyme E2	KOG0896	77.24	145	32	1	97	528	1	145	1e-83	244	528	145	81.8182	100
SF21_Tr15660_1_[264_-_983]	7300064	dme	C	NADH:ubiquinone oxidoreductase, NDUFS8/23 kDa subunit	KOG3256	77.03	209	48	1	73	699	16	217	2e-114	327	720	217	87.0833	93.0876
SF21_Tr3178_4_[2546_-_1524]_R_Sense)	7300694	dme	U	Annexin	KOG0819	76.95	321	74	0	55	1017	1	321	2e-159	450	1023	324	94.1349	99.0741
SF21_Tr1703_3_[3127_-_2186]_R_Sense)	7301964	dme	EF	Phosphoribosylpyrophosphate synthetase-associated protein	KOG1503	76.95	321	44	2	70	942	66	386	1e-163	462	942	386	92.6752	83.1606
SF21_Tr11754_5_[1813_-_3498]	7294108_1	dme	J	Tyrosyl-tRNA synthetase, cytoplasmic	KOG2144	76.94	360	80	1	124	1194	5	364	0	543	1686	365	63.5231	98.6301
SF21_Tr732_3_[1184_-_24]_R_Sense)	DmMi003	dme	C	Cytochrome c oxidase, subunit I	KOG4769	76.82	384	88	1	13	1161	128	511	3e-167	479	1161	511	98.9664	75.1468
SF21_Tr370_1_[833_-_351]_R_Sense)	7298192	dme	Z	Dynactin, subunit p25	KOG3121	76.72	116	27	0	97	444	1	116	1e-62	192	483	189	72.0497	61.3757
SF21_Tr441_2_[133_-_627]	CE16643	cel	C	Iron binding protein involved in Fe-S cluster formation	KOG3361	76.64	137	32	0	67	477	13	149	4e-73	218	495	153	83.0303	89.5425
SF21_Tr12795_1_[332_-_994]	7293168	dme	C	NADH-ubiquinone oxidoreductase, NUFS7/PSST/20 kDa subunit	KOG1687	76.35	203	47	3	58	663	27	221	4e-97	283	663	221	91.4027	88.2353
SF21_Tr15434_1_[59_-_400]	7293005_2	dme	O	Glutaredoxin-related protein	KOG0911	76.32	114	27	0	1	342	1	114	3e-56	171	342	116	100	98.2759
SF21_Tr10477_7_[2078_-_1065]_R_Sense)	7299303	dme	T	Serine/threonine protein phosphatase 2A, regulatory subunit	KOG1354	76.28	333	79	2	16	1014	176	499	6e-169	481	1014	499	98.5207	64.9299
SF21_Tr20691_1_[123_-_482]	Hs7706425	hsa	A	Small Nuclear ribonucleoprotein splicing factor	KOG1784	76.04	96	23	0	73	360	1	96	1e-49	154	360	96	80	100
SF21_Tr10861_1_[4_-_615]	7301820	dme	M	Glucosamine-phosphate N-acetyltransferase	KOG3396	76	175	42	0	1	525	15	189	4e-93	272	612	219	85.7843	79.9087
SF21_Tr6538_4_[1918_-_560]_R_Sense)	7300657	dme	A	Heterogeneous nuclear ribonucleoprotein R (RRM superfamily)	KOG0117	75.94	478	75	4	1	1314	1	474	0	681	1359	673	96.6887	70.4309
SF21_Tr3841_1_[124_-_867]	7295664	dme	J	Mitochondrial/chloroplast ribosomal protein S2	KOG0832	75.89	224	50	1	73	732	10	233	1e-125	358	744	250	88.7097	89.6
SF21_Tr18362_6_[1597_-_830]_R_Sense)	7291219	dme	O	20S proteasome, regulatory subunit alpha type PSMA4/PRE9	KOG0178	75.88	257	59	1	7	768	1	257	4e-136	385	768	264	99.2188	97.3485
SF21_Tr3105_8_[3152_-_5182]	7303111	dme	T	Serine/threonine protein kinase	KOG0695	75.83	604	133	4	7	1779	9	603	0	884	2031	690	87.2969	86.2319
SF21_Tr8912_8_[3015_-_1090]_R_Sense)	7303792	dme	G	Pyrophosphate-dependent phosphofructo-1-kinase	KOG2440	75.83	575	132	3	220	1923	376	949	0	850	1926	950	88.4735	60.4211
SF21_Tr10473_3_[2381_-_3757]	CE16561	cel	T	Serine/threonine protein phosphatase 2A, regulatory subunit	KOG2085	75.7	395	86	1	52	1206	70	464	0	541	1377	547	83.878	72.2121
SF21_Tr12380_2_[2278_-_1814]_R_Sense)	7299943	dme	C	'Vacuolar H+-ATPase V0 sector, subunit c'''''	KOG0233	75.64	156	36	1	4	465	56	211	1e-56	177	465	212	99.3548	73.5849
SF21_Tr3915_2_[118_-_624]	7301573	dme	R	Cysteine-rich hydrophobic proteins	KOG4101	75.45	167	40	1	10	507	2	168	1e-74	222	507	168	98.2249	99.4048
SF21_Tr860_13_[1171_-_95]_R_Sense)	7301642	dme	S	Uncharacterized conserved protein XAP-5	KOG2894	75.42	354	83	1	4	1053	1	354	3e-156	444	1077	359	97.493	98.6072
SF21_Tr1584_8_[3086_-_741]_R_Sense)	7294816	dme	KL	'RNA polymerase II transcription initiation/nucleotide excision repair factor TFIIH, 3''-5'' helicase subunit SSL2'	KOG1123	75.34	803	176	9	1	2343	1	797	0	1152	2346	798	99.8721	99.8747
SF21_Tr2078_1_[1718_-_1362]_R_Sense)	Hs4502857	hsa	D	Cyclin-dependent protein kinase CDC28, regulatory subunit CKS1, and related proteins	KOG3484	75	76	19	0	121	348	1	76	1e-39	128	357	79	63.8655	96.2025
SF21_Tr3837_1_[210_-_1181]	7302243	dme	P	Polymerase delta-interacting protein PDIP1 and related proteins, contain BTB/POZ domain	KOG2716	74.83	298	69	4	97	972	5	301	4e-155	437	972	301	90.1235	98.6711
SF21_Tr698_4_[1074_-_1]_R_Sense)	Hs20070158	hsa	T	Serine/threonine protein kinase	KOG0201	74.7	328	74	2	55	1011	29	356	2e-151	435	1074	443	89.1061	74.0406
SF21_Tr2011_7_[571_-_2379]	7302653	dme	R	GTP-binding protein GP-1	KOG0463	74.43	528	133	1	22	1599	47	574	0	707	1809	669	87.2305	78.9238
SF21_Tr2445_6_[2550_-_2026]_R_Sense)	7291975	dme	O	Cyclophilin type peptidyl-prolyl cis-trans isomerase	KOG0881	74.39	164	42	0	34	525	12	175	1e-80	238	525	176	93.7143	93.1818
SF21_Tr748_7_[1245_-_61]_R_Sense)	7291315	dme	A	mRNA export protein (contains WD40 repeats)	KOG0647	74.34	339	87	2	10	1026	6	342	0	544	1185	346	85.8228	97.3988
SF21_Tr3679_3_[108_-_1334]	Hs7705845	hsa	OT	COP9 signalosome, subunit CSN4	KOG1497	74.32	405	104	0	13	1227	1	405	0	601	1227	405	99.022	100
SF21_Tr11791_1_[105_-_1175]	CE06343	cel	TDK	Casein kinase II, beta subunit	KOG3092	74.31	218	56	0	409	1062	1	218	2e-106	313	1071	235	61.0644	92.766
SF21_Tr11912_2_[288_-_1469]	7290306	dme	O	Predicted ubiquitin-conjugating enzyme	KOG0897	74.23	388	82	2	1	1110	1	388	0	530	1182	397	93.9086	97.733
SF21_Tr2701_5_[3643_-_3209]_R_Sense)	Hs22045241	hsa	T	p21-activated serine/threonine protein kinase	KOG0578	74.23	97	25	0	2	292	25	121	1e-49	156	435	122	66.8966	79.5082
SF21_Tr15347_7_[2549_-_1209]_R_Sense)	7295158	dme	I	CDP-diacylglycerol synthase	KOG1440	74.22	450	103	3	1	1311	1	442	0	698	1341	447	97.7629	98.8814
SF21_Tr3702_6_[35_-_2557]	At5g03340	ath	O	AAA+-type ATPase	KOG0730	74.15	820	211	4	67	2523	32	843	0	1142	2523	843	97.3841	96.3227
SF21_Tr3271_1_[73_-_405]	7295453	dme	S	Uncharacterized conserved protein BC10 (implicated in bladder cancer in humans)	KOG4489	74.03	77	16	1	97	315	1	77	1e-39	128	333	79	65.7658	97.4684
SF21_Tr2559_6_[3537_-_3157]_R_Sense)	CE02065	cel	A	Small nuclear ribonucleoprotein SMD1 and related snRNPs	KOG3428	73.68	95	23	1	1	279	1	95	1e-33	115	381	126	73.2283	75.3968
SF21_Tr5304_5_[4609_-_3770]_R_Sense)	Hs20556041	hsa	F	IMP dehydrogenase/GMP reductase	KOG2550	73.67	281	73	2	1	840	66	345	5e-152	429	840	345	100	81.1594
SF21_Tr12814_9_[10925_-_12502]	7292375	dme	R	Protein kinase PCTAIRE and related kinases	KOG0594	73.56	416	102	7	160	1383	77	488	0	559	1578	509	77.5665	80.943
SF21_Tr7248_3_[43_-_2172]	7290977	dme	R	Radixin, moesin and related proteins of the ERM family	KOG3529	73.49	596	101	3	187	1803	22	615	0	829	2130	649	75.9155	91.5254
SF21_Tr8315_3_[4279_-_3641]_R_Sense)	7295987	dme	U	Golgi protein	KOG3983	73.42	222	46	2	1	627	1	218	2e-99	291	639	294	98.1221	74.1497
SF21_Tr6652_5_[1124_-_3]_R_Sense)	Hs4557499	hsa	K	Transcription factor CtBP	KOG0067	73.41	361	92	2	1	1071	4	362	0	541	1122	445	95.4545	80.6742
SF21_Tr1213_1_[206_-_850]	CE17730	cel	O	Peptidyl-prolyl cis-trans isomerase	KOG0880	73.4	188	50	1	82	645	18	204	3e-85	252	645	204	87.4419	91.6667
SF21_Tr3517_4_[348_-_1919]	7292519	dme	T	Tyrosine kinases	KOG0197	73.38	556	116	6	1	1572	1	552	0	840	1572	552	100	100
SF21_Tr3840_2_[710_-_159]_R_Sense)	7298194	dme	K	Class 2 transcription repressor NC2, beta subunit (Dr1)	KOG0871	73.22	183	49	0	1	549	1	183	3e-67	204	552	183	99.4565	100
SF21_Tr13820_3_[3683_-_1908]_R_Sense)	7296891	dme	A	DEAD-box protein abstrakt	KOG0341	73.14	592	152	3	22	1776	29	619	0	835	1776	619	98.8176	95.4766
SF21_Tr22220_1_[199_-_933]	7301050	dme	O	Predicted molecular chaperone (DnaJ superfamily)	KOG1150	72.86	210	57	0	34	663	17	226	2e-94	278	735	254	85.7143	82.6772
SF21_Tr792_1_[100_-_1770]	7290150	dme	T	Serine/threonine protein kinase	KOG0583	72.82	574	93	6	139	1671	9	582	0	802	1671	582	91.7415	98.6254
SF21_Tr11495_4_[340_-_3393]	7302958	dme	Z	Kinesin (SMY1 subfamily)	KOG0240	72.81	993	251	8	7	2928	1	948	0	1253	3054	975	95.6778	97.2308
SF21_Tr6451_2_[119_-_2515]	7290517	dme	A	Nuclear cap-binding complex, subunit NCBP1/CBP80	KOG1104	72.73	803	215	3	1	2397	1	800	0	1110	2397	800	100	100
SF21_Tr16846_3_[259_-_1269]	7295252	dme	H	Geranylgeranyl pyrophosphate synthase/Polyprenyl synthetase	KOG0777	72.52	302	83	0	70	975	6	307	2e-161	456	1011	338	89.6142	89.3491
SF21_Tr23566_1_[189_-_1322]	7300541	dme	V	Pyrazinamidase/nicotinamidase PNC1	KOG4003	72.51	251	69	0	346	1098	63	313	1e-136	394	1134	328	66.4021	76.5244
SF21_Tr11852_8_[4301_-_2247]_R_Sense)	7296268	dme	P	Sodium/hydrogen exchanger protein	KOG1965	72.45	519	125	5	424	1926	87	601	0	607	2055	649	73.1387	79.3529
SF21_Tr2889_7_[670_-_140]_R_Sense)	Hs17434839	hsa	Z	Actin and related proteins	KOG0676	72.39	134	37	1	3	404	63	193	6e-63	194	531	194	75.7062	67.5258
SF21_Tr5375_2_[483_-_1631]	CE27254	cel	J	Translation initiation factor 2, gamma subunit (eIF-2gamma; GTPase)	KOG0466	72.32	383	106	0	1	1149	87	469	0	585	1149	469	100	81.6631
SF21_Tr22347_9_[6145_-_9282]	7301756	dme	O	26S proteasome regulatory complex, subunit RPN2/PSMD1	KOG2062	72.16	1031	257	8	118	3120	1	1020	0	1295	3138	1020	95.6979	100
SF21_Tr9183_3_[1154_-_1663]	HsM8922863	hsa	O	Predicted RING-containing E3 ubiquitin ligase	KOG1734	72.03	118	33	0	55	408	35	152	2e-70	211	510	152	69.4118	77.6316
SF21_Tr859_4_[632_-_87]_R_Sense)	7290666	dme	J	Predicted RNA-binding protein with PUA domain	KOG2523	71.98	182	51	0	1	546	1	182	2e-98	283	546	182	100	100
SF21_Tr22962_2_[589_-_2]_R_Sense)	HsMi001	hsa	C	ATP synthase F0 subunit 6 and related proteins	KOG4665	71.94	196	55	0	1	588	25	220	3e-70	214	588	226	100	86.7257
SF21_Tr3305_2_[132_-_1133]	7293665	dme	U	Protein required for fusion of vesicles in vesicular transport, alpha-SNAP	KOG1586	71.92	292	82	0	1	876	1	292	2e-140	400	1002	292	87.4251	100
SF21_Tr5252_3_[1857_-_5540]	7291005	dme	G	Phosphorylase kinase	KOG3635	71.79	1237	334	8	19	3684	1	1229	0	1687	3684	1229	99.5114	100
SF21_Tr317_1_[122_-_1027]	Hs6005854	hsa	O	Prohibitin-like protein	KOG3090	71.67	300	84	3	10	906	1	298	2e-114	333	906	299	99.0066	99.6656
SF21_Tr6259_5_[5378_-_4056]_R_Sense)	7297623	dme	O	AAA+-type ATPase	KOG0743	71.56	422	120	1	10	1275	1	421	0	602	1323	431	95.6916	97.6798
SF21_Tr11937_1_[366_-_1223]	DmMi013	dme	C	Cytochrome b	KOG4663	71.49	249	71	0	19	765	4	252	2e-88	270	858	378	87.0629	65.873
SF21_Tr21961_1_[336_-_785]	7291984	dme	M	Tax interaction protein TIP1	KOG3553	71.33	150	43	1	1	450	1	123	7e-72	213	450	123	100	100
SF21_Tr3190_3_[1293_-_532]_R_Sense)	7290179	dme	R	Uncharacterized conserved protein, contains BTB/POZ domain	KOG2715	71.21	198	56	5	82	672	16	208	3e-92	272	762	211	77.5591	91.4692
SF21_Tr18432_1_[252_-_899]	7301302	dme	U	Golgi proteins involved in ER retention (RER)	KOG1688	71.19	177	49	1	88	612	12	188	8e-90	264	648	203	81.0185	87.1921
SF21_Tr2178_4_[1534_-_233]_R_Sense)	YKL145w	sce	O	26S proteasome regulatory complex, ATPase RPT1	KOG0729	71.15	454	100	3	34	1302	14	467	0	584	1302	467	97.4654	97.2163
SF21_Tr22147_8_[4252_-_3125]_R_Sense)	7294111	dme	T	Failed axon connections (fax) protein/glutathione S-transferase-like protein	KOG4244	71.13	284	82	1	169	1020	96	378	5e-133	388	1128	415	75.5319	68.1928
SF21_Tr23562_1_[3076_-_2111]_R_Sense)	7297702	dme	O	Chaperone-dependent E3 ubiquitin protein ligase (contains TPR repeats)	KOG4642	71.08	287	82	1	49	906	3	289	3e-151	427	966	289	88.8199	99.308
SF21_Tr11804_8_[1651_-_716]_R_Sense)	7300926	dme	O	Ubiquitin-specific protease	KOG1864	70.97	341	36	2	49	882	1	341	2e-166	470	936	424	89.1026	80.4245
SF21_Tr9831_7_[3739_-_2060]_R_Sense)	7301022	dme	J	Translation initiation factor 3, subunit d (eIF-3d)	KOG2479	70.94	561	153	4	22	1674	1	559	0	757	1680	560	98.3929	99.8214
SF21_Tr22336_1_[259_-_1257]	CE27601	cel	O	Putative methionine aminopeptidase	KOG2738	70.93	313	90	1	49	984	57	369	4e-168	474	999	388	93.6937	80.6701
SF21_Tr960_3_[2846_-_1452]_R_Sense)	7295426	dme	RT	Ribosomal protein S6 kinase and related proteins	KOG0598	70.89	450	96	4	151	1395	41	489	0	618	1395	490	89.2473	91.6327
SF21_Tr21312_9_[4157_-_3177]_R_Sense)	7302253	dme	R	SOCS box protein SSB-1, contains SPRY domain	KOG3953	70.82	257	74	2	103	870	57	311	1e-109	324	981	349	78.2875	73.0659
SF21_Tr21140_2_[666_-_61]_R_Sense)	7298629	dme	R	Predicted RNA-binding protein (RRM superfamily)	KOG0126	70.8	137	40	1	1	411	1	136	5e-69	209	606	154	67.8218	88.3117
SF21_Tr11627_1_[501_-_190]_R_Sense)	Hs17465851	hsa	U	GTP-binding ADP-ribosylation factor Arf1	KOG0070	70.79	89	26	0	1	267	1	89	6e-42	135	312	144	85.5769	61.8056
SF21_Tr11041_6_[5028_-_3592]_R_Sense)	7292310	dme	R	Predicted transporter ADD1 (major facilitator superfamily)	KOG2816	70.74	458	125	2	88	1434	221	678	0	615	1437	680	93.737	67.3529
SF21_Tr22748_1_[628_-_2]_R_Sense)	HsMi004	hsa	C	Cytochrome c oxidase, subunit II, and related proteins	KOG4767	70.73	205	60	0	1	615	16	220	2e-74	225	627	227	98.0861	90.3084
SF21_Tr12407_7_[1256_-_3]_R_Sense)	Hs19923881	hsa	G	Glucosamine-6-phosphate isomerase	KOG3148	70.68	266	78	0	357	1154	1	266	9e-133	384	1254	276	63.6364	96.3768
SF21_Tr18681_1_[135_-_638]	7300116	dme	K	Transcriptional co-repressor component	KOG3391	70.59	136	40	1	34	441	1	135	2e-62	190	504	150	80.9524	90
SF21_Tr5725_1_[957_-_505]_R_Sense)	7290314	dme	J	Mitochondrial ribosomal protein L14	KOG3441	70.55	146	43	0	16	453	16	161	1e-68	206	453	161	96.6887	90.6832
SF21_Tr16329_1_[443_-_1735]	Hs8922328	hsa	R	Predicted RNA-binding protein (RRM superfamily)	KOG0153	70.42	284	84	0	154	1005	33	316	8e-151	436	1293	420	65.8933	67.619
SF21_Tr1034_3_[194_-_2116]	7301186	dme	R	Guanylate-binding protein	KOG2037	70.41	507	150	0	274	1794	2	508	0	742	1923	541	79.0952	93.7153
SF21_Tr8912_6_[4177_-_3515]_R_Sense)	Hs14768802	hsa	G	Pyrophosphate-dependent phosphofructo-1-kinase	KOG2440	70.35	199	59	0	67	663	15	213	6e-101	296	663	322	90.0452	61.8012
SF21_Tr11361_5_[4662_-_4075]_R_Sense)	7298662	dme	J	Mitochondrial ribosomal protein S18b	KOG4021	70.29	138	41	1	142	555	59	195	4e-68	208	588	204	70.4082	67.1569
SF21_Tr12332_4_[168_-_1913]	CE25147	cel	TU	Endocytosis/signaling protein EHD1	KOG1954	70.24	551	155	3	10	1635	280	827	0	798	1746	835	93.1271	65.6287
SF21_Tr21952_11_[1684_-_77]_R_Sense)	Hs4503429	hsa	R	Dual-specificity tyrosine-phosphorylation regulated kinase	KOG0667	70.23	383	114	0	313	1461	99	481	0	577	1608	553	71.4552	69.2586
SF21_Tr11472_7_[1722_-_1114]_R_Sense)	7298276	dme	T	Protein tyrosine phosphatase IVA1	KOG2836	70.22	178	50	3	85	609	2	178	3e-85	251	609	178	86.2069	99.4382
SF21_Tr12468_6_[1463_-_351]_R_Sense)	Hs14724559	hsa	O	Gpi-anchor transamidase	KOG1349	70.17	295	81	1	106	969	14	308	5e-152	435	1113	395	77.628	74.6835
SF21_Tr3863_4_[853_-_401]_R_Sense)	7289569	dme	K	RNA polymerase II holoenzyme and mediator subcomplex, subunit SURB7/SRB7	KOG1510	70.15	134	40	0	10	411	1	134	2e-46	149	453	142	88.7417	94.3662
SF21_Tr3795_2_[129_-_1568]	Hs5803092	hsa	R	Metallopeptidase	KOG2775	70.03	397	119	1	250	1440	84	478	0	582	1440	478	82.7083	82.636
SF21_Tr11520_5_[1820_-_141]_R_Sense)	At3g09790	ath	OR	Ubiquitin and ubiquitin-like proteins	KOG0001	69.97	576	152	7	13	1677	1	551	0	712	1680	631	99.1071	87.3217
SF21_Tr3797_6_[1405_-_53]_R_Sense)	7292737	dme	A	Pleiotropic regulator 1	KOG0285	69.94	479	114	5	7	1353	4	482	0	686	1353	482	99.5565	99.3776
SF21_Tr12274_6_[1437_-_649]_R_Sense)	At3g27060	ath	F	Ribonucleotide reductase, beta subunit	KOG1567	69.89	269	75	2	1	789	65	332	8e-115	334	789	332	100	80.7229
SF21_Tr9765_9_[5061_-_3544]_R_Sense)	7290520	dme	DO	Anaphase promoting complex, Cdc20, Cdh1, and Ama1 subunits	KOG0305	69.88	498	143	5	46	1518	1	478	0	689	1518	478	97.0356	100
SF21_Tr2823_14_[4156_-_2264]_R_Sense)	7300717	dme	C	'5''-AMP-activated protein kinase, gamma subunit'	KOG1764	69.68	442	130	5	577	1890	97	535	0	588	1893	634	69.4136	69.2429
SF21_Tr8786_4_[1469_-_861]_R_Sense)	7293179	dme	S	NIPSNAP1 protein	KOG2883	69.59	194	59	0	28	609	29	222	4e-105	303	609	222	95.5665	87.3874
SF21_Tr11711_12_[1201_-_2]_R_Sense)	Hs18583591	hsa	D	CDK9 kinase-activating protein cyclin T	KOG0834	69.58	240	73	1	22	741	20	258	3e-126	369	1200	354	60	67.5141
SF21_Tr2213_5_[1125_-_1955]	Hs22048486	hsa	Z	Beta tubulin	KOG1375	69.57	184	54	2	108	653	41	222	5e-84	253	831	243	65.704	74.8971
SF21_Tr13873_5_[5552_-_4248]_R_Sense)	7291055	dme	R	DHHC-type Zn-finger proteins	KOG1311	69.52	269	79	2	91	888	44	302	2e-125	369	1305	366	61.1494	70.765
SF21_Tr16009_5_[1405_-_548]_R_Sense)	7298080	dme	T	Ras suppressor protein (contains leucine-rich repeats)	KOG0617	69.52	269	81	1	49	852	1	269	1e-124	357	858	272	93.7063	98.8971
SF21_Tr309_2_[1513_-_563]_R_Sense)	7292296	dme	O	Alkyl hydroperoxide reductase, thiol specific antioxidant and related enzymes	KOG0852	69.51	246	75	3	202	939	2	240	6e-122	351	951	242	77.6025	98.7603
SF21_Tr12288_8_[3850_-_4206]	7295708_2	dme	O	Ubiquitin-protein ligase	KOG0417	69.47	95	28	1	52	333	51	145	9e-47	149	357	147	78.9916	64.6259
SF21_Tr3016_1_[479_-_2236]	7293456	dme	F	'IMP-GMP specific 5''-nucleotidase'	KOG2469	69.45	550	167	2	109	1755	15	558	0	792	1758	569	93.686	95.6063
SF21_Tr11622_3_[521_-_2845]	7294008	dme	O	AAA+-type ATPase containing the peptidase M41 domain	KOG0731	69.44	769	207	4	91	2313	17	785	0	971	2325	793	95.6129	96.9735
SF21_Tr3437_9_[5677_-_3248]_R_Sense)	7301824	dme	R	Protein kinase	KOG1243	69.42	713	210	5	1	2115	1	708	0	914	2430	873	87.037	81.0997
SF21_Tr2653_2_[2988_-_4088]	At4g39520	ath	T	GTP-binding protein DRG1 (ODN superfamily)	KOG1487	69.38	369	111	1	1	1101	1	369	5e-174	490	1101	369	100	100
SF21_Tr1389_14_[4375_-_1814]_R_Sense)	CE25042	cel	GOT	O-linked N-acetylglucosamine transferase OGT	KOG4626	69.35	868	248	7	1	2550	285	1141	0	1221	2562	1151	99.5316	74.457
SF21_Tr16976_3_[1598_-_1245]_R_Sense)	Hs4507311	hsa	K	Transcription elongation factor SPT4	KOG3490	69.3	114	35	0	7	348	1	114	5e-61	184	354	117	96.6102	97.4359
SF21_Tr21806_12_[4769_-_2535]_R_Sense)	CE24628	cel	U	Vesicle coat complex AP-1/AP-2/AP-4, beta subunit	KOG1061	69.22	796	192	8	1	2229	1	786	0	971	2235	827	99.7315	95.0423
SF21_Tr11462_2_[1482_-_2156]	7301916	dme	J	40S ribosomal protein S7	KOG3320	69.16	214	66	2	34	675	1	192	9e-96	279	675	194	95.1111	98.9691
SF21_Tr17119_4_[654_-_1]_R_Sense)	7300377	dme	T	Serine/threonine protein kinase PKC mu/PKD and related proteins	KOG4236	69.08	152	47	1	91	546	5	154	8e-65	201	654	219	69.7248	68.4932
SF21_Tr14954_6_[2335_-_3240]	7292476	dme	K	Transcription initiation factor IIE, beta subunit	KOG3095	69.05	294	90	3	22	900	1	290	1e-118	344	906	292	97.0199	99.3151
SF21_Tr23528_2_[1012_-_587]_R_Sense)	7293870	dme	S	Uncharacterized conserved protein	KOG4057	69.03	113	35	0	22	360	3	115	2e-44	144	426	176	79.5775	64.2045
SF21_Tr924_5_[2638_-_4479]	Hs4504715	hsa	AJ	Polyadenylate-binding protein (RRM superfamily)	KOG0123	68.94	631	163	13	10	1803	1	623	0	781	1842	644	97.3941	96.7391
SF21_Tr17088_1_[204_-_956]	7291717	dme	F	Adenylate kinase	KOG3078	68.91	238	68	4	13	708	1	230	5e-108	313	753	237	92.4303	97.0464
SF21_Tr8543_2_[11_-_1789]	CE08940	cel	O	Subtilisin-like proprotein convertase	KOG3526	68.9	598	161	4	46	1764	57	649	0	790	1779	652	96.6273	90.9509
SF21_Tr11196_1_[9_-_338]	7294059	dme	J	Predicted RNA-binding protein containing PIN domain and invovled in translation or RNA processing	KOG3070	68.89	90	28	1	58	327	20	106	1e-39	130	330	143	81.8182	60.8392
SF21_Tr3378_3_[1374_-_3383]	7293774	dme	EJ	ATPase component of ABC transporters with duplicated ATPase domains/Translation elongation factor EF-3b	KOG0062	68.88	649	196	4	79	2007	63	708	0	848	2010	708	95.9701	91.2429
SF21_Tr7699_9_[5542_-_3587]_R_Sense)	7301942	dme	C	Mitochondrial aspartate/glutamate carrier protein Aralar/Citrin (contains EF-hand Ca2+-binding domains)	KOG0751	68.65	657	200	4	1	1953	38	689	0	873	1956	695	99.8466	93.8129
SF21_Tr5985_7_[1520_-_3]_R_Sense)	7297970	dme	T	Protein kinase C, alpha binding protein	KOG3651	68.63	306	96	0	1	918	55	360	5e-139	411	1518	487	60.4743	62.8337
SF21_Tr11850_2_[257_-_2035]	7303826	dme	C	Electron transfer flavoprotein ubiquinone oxidoreductase	KOG2415	68.62	596	184	4	1	1779	13	604	0	825	1779	604	100	98.0132
SF21_Tr12222_9_[2741_-_1446]_R_Sense)	7292030	dme	E	Aromatic amino acid hydroxylase	KOG3820	68.61	446	111	5	46	1296	14	457	0	609	1296	555	96.5278	80
SF21_Tr1524_8_[4621_-_2435]_R_Sense)	CE02074	cel	T	G protein-coupled receptor kinase	KOG0986	68.59	710	198	6	67	2121	1	702	0	939	2187	727	93.9643	96.5612
SF21_Tr9750_2_[13_-_1404]	7300550	dme	P	Ca2+ binding protein, contains EF-hand motifs	KOG2643	68.55	372	113	2	253	1356	47	408	2e-178	508	1392	438	79.3103	82.6484
SF21_Tr3900_2_[199_-_1359]	7304082	dme	U	Predicted small GTPase involved in nuclear protein import	KOG3887	68.52	378	96	4	1	1065	1	354	5e-164	466	1161	387	91.7313	91.4729
SF21_Tr6570_19_[4938_-_1675]_R_Sense)	Hs4505627	hsa	C	Pyruvate carboxylase	KOG0369	68.49	1060	333	2	82	3258	25	1066	0	1412	3264	1178	97.3346	88.455
SF21_Tr3684_2_[1959_-_1204]_R_Sense)	7297061	dme	U	Predicted member of the intramitochondrial sorting protein family	KOG3336	68.4	212	67	1	1	636	1	208	4e-107	310	756	215	84.127	96.7442
SF21_Tr8289_3_[255_-_1451]	7302941	dme	C	Vacuolar H+-ATPase V1 sector, subunit C	KOG2909	68.34	439	84	3	46	1197	2	440	0	582	1197	442	96.2406	99.3213
SF21_Tr7033_4_[2365_-_2817]	7296911	dme	C	Putative cytochrome C oxidase assembly protein	KOG2792	68.21	151	48	0	1	453	100	250	1e-77	232	453	251	100	60.1594
SF21_Tr12878_4_[1560_-_2594]	Hs7657116	hsa	G	Glyceraldehyde 3-phosphate dehydrogenase	KOG0657	68.14	339	107	1	22	1035	69	407	8e-150	429	1035	408	97.971	83.0882
SF21_Tr2270_1_[38_-_1423]	7299109	dme	C	Succinyl-CoA synthetase, beta subunit	KOG2799	68.03	416	130	3	130	1368	33	447	0	563	1386	465	89.3939	89.2473
SF21_Tr11452_1_[78_-_476]	Hs4506651	hsa	J	60S ribosomal protein L44	KOG3464	68	100	30	1	90	383	7	106	7e-36	120	399	106	73.6842	94.3396
SF21_Tr21804_5_[1202_-_378]_R_Sense)	7300803	dme	CO	Holocytochrome c synthase/heme-lyase	KOG3996	67.99	278	68	5	6	776	1	277	2e-126	362	825	281	93.4545	98.5765
SF21_Tr23666_2_[290_-_1324]	Hs5453706	hsa	R	Prohibitin-related membrane protease subunits	KOG2962	67.96	309	99	0	31	957	1	309	2e-151	431	1035	346	89.5652	89.3064
SF21_Tr15589_5_[1407_-_889]_R_Sense)	7290846	dme	J	40S ribosomal protein S6	KOG1646	67.88	137	44	2	1	411	82	214	4e-44	146	519	217	79.1908	61.2903
SF21_Tr3720_7_[2363_-_174]_R_Sense)	7294319	dme	J	Glycyl-tRNA synthetase and related class II tRNA synthetase	KOG2298	67.82	696	221	2	94	2172	67	762	0	978	2190	765	94.9315	90.9804
SF21_Tr12283_3_[1331_-_2173]	Hs14777735	hsa	BK	SWI-SNF chromatin remodeling complex, Snf5 subunit	KOG1649	67.66	269	68	3	4	753	126	392	3e-112	330	843	394	88.968	67.7665
SF21_Tr16449_3_[705_-_2768]	7290910	dme	T	Calcium/calmodulin-dependent serine protein kinase/membrane-associated guanylate kinase	KOG0609	67.59	506	101	8	727	2055	290	787	0	606	2064	794	64.3895	62.7204
SF21_Tr1938_3_[2541_-_4343]	Hs4502695	hsa	DZU	Septin family protein (P-loop GTPase)	KOG2655	67.56	410	130	4	535	1755	9	414	0	552	1803	418	67.7205	97.1292
SF21_Tr256_2_[799_-_149]_R_Sense)	7302773	dme	DO	Anaphase-promoting complex (APC), subunit 10	KOG3437	67.55	188	61	0	88	651	4	191	1e-93	273	651	191	86.6359	98.4293
SF21_Tr12109_6_[5138_-_2442]_R_Sense)	7295339	dme	O	Heparan sulfate N-deacetylase/N-sulfotransferase	KOG3703	67.53	890	263	8	100	2691	157	1046	0	1250	2697	1048	96.1068	84.9237
SF21_Tr3843_4_[1384_-_218]_R_Sense)	7300833	dme	BT	Phosphatidylserine-specific receptor PtdSerR, contains JmjC domain	KOG2130	67.52	391	120	1	10	1161	1	391	0	515	1167	408	98.7147	95.8333
SF21_Tr8796_12_[4933_-_3707]_R_Sense)	7301520	dme	F	Uridine phosphorylase	KOG3728	67.51	357	115	5	160	1227	21	350	5e-158	450	1227	350	87.0416	94.2857
SF21_Tr7494_19_[2920_-_1565]_R_Sense)	CE29585	cel	Z	Kinesin light chain	KOG1840	67.45	470	124	4	13	1335	93	561	0	545	1356	561	97.5664	83.6007
SF21_Tr18805_4_[1053_-_1]_R_Sense)	Hs5174637	hsa	O	Cyclophilin-type peptidyl-prolyl cis-trans isomerase	KOG0111	67.41	313	92	3	115	1023	4	299	1e-136	392	1053	301	86.3248	98.3389
SF21_Tr412_2_[320_-_1279]	7304084	dme	TU	RGS-GAIP interacting protein GIPC, contains PDZ domain	KOG3938	67.38	328	94	3	1	945	1	328	6e-150	426	960	336	98.4375	97.619
SF21_Tr14708_4_[211_-_1515]	7291298	dme	S	Differentiation-related gene 1 protein (NDR1 protein), related proteins	KOG2931	67.35	340	90	5	268	1224	81	419	5e-159	457	1305	437	73.3333	77.5744
SF21_Tr3011_9_[3209_-_1758]_R_Sense)	7301882	dme	C	Acetyl-CoA hydrolase	KOG2828	67.25	461	151	1	70	1452	17	476	0	625	1452	477	95.2479	96.4361
SF21_Tr2356_3_[288_-_1781]	CE16561	cel	T	Serine/threonine protein phosphatase 2A, regulatory subunit	KOG2085	67.22	418	127	4	211	1434	49	461	0	557	1494	547	81.9277	75.5027
SF21_Tr10419_2_[924_-_286]_R_Sense)	7299888	dme	J	Mitochondrial/chloroplast ribosomal protein L11	KOG3257	67.18	195	64	0	52	636	1	195	2e-73	222	639	196	91.5493	99.4898
SF21_Tr2301_30_[13110_-_10414]_R_Sense)	CE24003	cel	G	Glycogen phosphorylase	KOG2099	67.14	846	275	2	163	2691	33	877	0	1143	2697	882	93.7709	95.805
SF21_Tr5488_3_[4210_-_3785]_R_Sense)	Hs7705636	hsa	P	Ferric reductase-like proteins	KOG1743	67.14	140	46	1	1	420	1	138	4e-50	158	426	138	98.5915	100
SF21_Tr773_8_[2336_-_1740]_R_Sense)	7297695	dme	K	U1 snRNP component	KOG3168	67.12	146	46	1	34	465	1	146	3e-46	152	597	199	72.3618	73.3668
SF21_Tr3077_3_[391_-_1767]	7303298	dme	G	Predicted sugar kinase	KOG2178	67.05	431	86	5	208	1332	84	513	0	546	1377	520	81.6993	82.6923
SF21_Tr1900_10_[739_-_6771]	7295439	dme	T	Invasion-inducing protein TIAM1/CDC24 and related RhoGEF GTPases	KOG3519	67.03	2026	558	34	181	5928	1	1888	0	2268	6033	2630	95.276	71.7871
SF21_Tr3223_4_[131_-_3223]	7293060	dme	A	RNA helicase	KOG0334	66.98	860	230	9	676	3093	375	1224	0	980	3093	1224	78.1765	69.4444
SF21_Tr3539_8_[4500_-_5012]	7294788	dme	T	Diadenosine and diphosphoinositol polyphosphate phosphohydrolase	KOG2839	66.88	160	51	2	2	475	23	175	4e-58	181	513	177	92.3977	86.4407
SF21_Tr5854_4_[5037_-_4540]_R_Sense)	At1g64230	ath	O	Ubiquitin-protein ligase	KOG0417	66.86	172	32	1	1	441	1	172	2e-81	239	498	173	88.5542	99.422
SF21_Tr21789_2_[22_-_1236]	7296332	dme	I	Phosphatidylserine synthase	KOG2735	66.84	395	131	1	1	1185	97	490	0	564	1215	498	97.5309	79.1165
SF21_Tr23787_1_[85_-_738]	7297443	dme	U	Transport protein particle (TRAPP) complex subunit	KOG3369	66.82	217	72	0	4	654	1	217	9e-107	307	654	219	99.5413	99.0868
SF21_Tr22000_2_[89_-_802]	7296756	dme	S	Uncharacterized conserved protein	KOG0013	66.81	235	73	1	10	699	1	235	1e-106	309	714	249	96.6387	94.3775
SF21_Tr11584_3_[700_-_2310]	7293416	dme	U	Predicted small molecule transporter	KOG1162	66.73	517	168	5	55	1593	156	670	0	695	1611	681	95.5307	75.6241
SF21_Tr11955_1_[405_-_863]	At3g53430	ath	J	40S ribosomal protein S2	KOG0886	66.67	135	44	1	58	459	31	165	2e-59	183	459	166	87.5817	81.3253
SF21_Tr22333_1_[128_-_565]	Hs17149842	hsa	O	FKBP-type peptidyl-prolyl cis-trans isomerase	KOG0549	66.67	135	42	1	43	438	8	142	5e-61	186	438	142	90.411	95.0704
SF21_Tr7044_12_[3419_-_3]_R_Sense)	Hs17999539	hsa	A	mRNA splicing factor ATP-dependent RNA helicase	KOG0924	66.67	936	275	8	721	3417	226	1155	0	1181	3417	1227	78.9289	75.7946
SF21_Tr13260_4_[1797_-_805]_R_Sense)	Hs21361073	hsa	A	mRNA deadenylase subunit	KOG0304	66.67	276	90	1	88	909	3	278	6e-133	381	993	292	82.7795	94.5205
SF21_Tr424_8_[4473_-_2557]_R_Sense)	7293301	dme	S	Predicted membrane protein	KOG3097	66.6	491	162	3	343	1809	2	485	0	620	1917	538	76.5258	89.9628
SF21_Tr16628_3_[526_-_1257]	7291296	dme	O	FKBP-type peptidyl-prolyl cis-trans isomerase	KOG0549	66.52	233	77	3	37	732	7	216	1e-102	298	732	216	95.082	97.2222
SF21_Tr12820_3_[424_-_1704]	7297663	dme	H	Heme A farnesyltransferase	KOG1380	66.46	316	106	1	247	1194	50	364	3e-140	407	1281	391	74.0047	80.5627
SF21_Tr21827_1_[165_-_1112]	7293379	dme	T	Cell polarity protein PAR6	KOG3606	66.45	307	89	5	19	897	1	306	5e-115	337	948	351	92.7215	87.1795
SF21_Tr22208_1_[12_-_659]	7291554	dme	O	20S proteasome, regulatory subunit beta type PSMB5/PSMB8/PRE2	KOG0175	66.37	223	67	1	1	645	64	286	5e-95	281	648	315	99.537	70.7937
SF21_Tr22365_3_[142_-_1875]	7300806	dme	S	mRNA splicing factor	KOG0282	66.37	553	184	4	82	1734	28	576	0	795	1734	576	95.3287	95.3125
SF21_Tr17950_1_[964_-_1695]	7300117	dme	TR	Calcineurin-mediated signaling pathway inhibitor DSCR1	KOG4019	66.36	217	66	4	64	693	74	290	3e-99	292	732	292	86.0656	74.3151
SF21_Tr11088_8_[339_-_4520]	7292847	dme	KT	Nuclear helicase MOP-3/SNO (DEAD-box superfamily)	KOG1513	66.31	1232	338	14	580	4044	323	1547	0	1426	4182	1547	82.8551	79.1855
SF21_Tr15223_5_[1265_-_201]_R_Sense)	7297615	dme	J	60S ribosomal protein L7	KOG3184	66.27	255	85	2	304	1065	3	252	4e-112	328	1065	252	71.5493	99.2063
SF21_Tr7976_1_[23_-_1123]	7299691	dme	R	Predicted aminopeptidase of the M17 family	KOG2597	66.27	338	114	1	13	1026	199	535	8e-136	400	1101	558	92.0981	60.3943
SF21_Tr6895_10_[5075_-_2820]_R_Sense)	7293174	dme	R	GTPase-activating protein	KOG3508	66.18	760	246	7	7	2253	170	924	0	885	2256	925	99.6011	81.6216
SF21_Tr1234_3_[29_-_1099]	7295470	dme	C	Cytochrome c1	KOG3052	66.12	307	104	0	148	1068	1	307	7e-120	350	1071	307	85.9944	100
SF21_Tr12859_16_[3206_-_1383]_R_Sense)	YKL148c	sce	C	Succinate dehydrogenase, flavoprotein subunit	KOG2403	66.1	587	197	2	70	1824	71	640	0	765	1824	640	96.2171	89.0625
SF21_Tr17380_2_[52_-_750]	7304232	dme	G	Glyoxalase	KOG2944	66.08	171	57	1	190	699	6	176	4e-85	251	699	176	72.9614	97.1591
SF21_Tr1661_12_[1283_-_264]_R_Sense)	At5g14900	ath	A	mRNA splicing factor ATP-dependent RNA helicase	KOG0925	66.05	271	89	2	145	948	2	272	1e-127	369	1020	301	78.8235	90.0332
SF21_Tr16511_4_[1131_-_619]_R_Sense)	7293507	dme	Z	Drebrins and related actin binding proteins	KOG3655	66.05	162	55	0	13	498	1	162	1e-78	232	513	163	94.7368	99.3865
SF21_Tr3747_1_[1694_-_258]_R_Sense)	7295151	dme	I	N-myristoyl transferase	KOG2779	66.04	427	145	2	154	1434	55	471	0	597	1437	472	89.1441	88.3475
SF21_Tr3097_8_[3609_-_1732]_R_Sense)	CE27388	cel	R	Putative Zn-finger protein	KOG1777	66.03	633	204	5	1	1866	302	932	0	830	1878	936	99.361	67.4145
SF21_Tr16535_2_[134_-_1552]	7296945	dme	O	Polypeptide N-acetylgalactosaminyltransferase	KOG3736	66.01	406	125	6	61	1239	8	398	2e-178	515	1419	630	83.0867	62.0635
SF21_Tr3511_2_[243_-_1202]	7293392	dme	O	Predicted RING-containing E3 ubiquitin ligase	KOG1734	65.83	278	95	0	82	915	6	283	5e-135	387	960	321	86.875	86.6044
SF21_Tr2010_2_[620_-_4360]	7295166	dme	W	SARM protein (with sterile alpha and armadillo motifs)	KOG3678	65.81	813	266	10	862	3264	190	981	0	1051	3741	1298	64.2342	61.0169
SF21_Tr10607_9_[3958_-_4377]	Hs7705592	hsa	KL	Transcriptional regulator SOH1	KOG4086	65.79	114	39	0	1	342	1	114	1e-54	169	420	131	81.4286	87.0229
SF21_Tr1535_4_[3458_-_2673]_R_Sense)	7290026	dme	R	Ras-related GTPase	KOG0395	65.73	213	71	3	4	636	38	241	1e-89	270	786	319	80.5344	63.9498
SF21_Tr14308_1_[1304_-_702]_R_Sense)	7295016	dme	R	Uncharacterized membrane protein NPD008/CGI-148	KOG3195	65.71	210	63	2	1	603	6	215	7e-99	286	603	215	100	97.6744
SF21_Tr14041_3_[304_-_1557]	7290621	dme	RTU	Sorting nexin protein SNX27	KOG3784	65.7	344	118	3	130	1161	8	333	1e-154	445	1254	431	82.2967	75.6381
SF21_Tr1719_3_[1275_-_418]_R_Sense)	7295434	dme	O	Thioredoxin-like protein	KOG0908	65.61	285	94	3	16	858	5	287	4e-135	385	858	287	98.2517	98.6063
SF21_Tr3775_3_[1044_-_154]_R_Sense)	Hs4758788	hsa	C	NADH-ubiquinone oxidoreductase, NDUFS3/30 kDa subunit	KOG1713	65.57	244	78	2	139	852	10	251	6e-112	325	891	264	80.1347	91.6667
SF21_Tr11705_16_[597_-_52]_R_Sense)	Hs7705437	hsa	J	Ribosome biogenesis protein NIP7	KOG3492	65.56	180	62	0	7	546	1	180	7e-95	274	546	180	98.9011	100
SF21_Tr5216_10_[9696_-_10445]	CE28235	cel	O	Multifunctional chaperone (14-3-3 family)	KOG0841	65.54	296	44	4	34	747	9	304	9e-119	342	750	304	95.2	97.3684
SF21_Tr6601_5_[2398_-_3519]	Hs7019505	hsa	U	Guanine nucleotide exchange factor Cytohesin, contains PH and Sec7 domains	KOG0930	65.47	362	124	1	13	1095	28	389	1e-171	485	1122	394	96.5241	91.8782
SF21_Tr13249_6_[437_-_4438]	7293216	dme	O	Subtilisin-like proprotein convertase	KOG3525	65.45	1236	371	9	169	3708	236	1471	0	1734	4002	1679	88.4558	73.6152
SF21_Tr2107_2_[1847_-_2938]	7298581	dme	I	Phosphatidylinositol transfer protein SEC14 and related proteins	KOG1471	65.45	301	104	0	40	942	22	322	9e-126	365	1092	322	82.6923	93.4783
SF21_Tr1514_6_[533_-_63]_R_Sense)	Hs20483941	hsa	K	Transcription elongation factor TFIIS/Cofactor of enhancer-binding protein Sp1	KOG1105	65.38	104	36	0	3	314	52	155	4e-46	149	471	155	66.242	67.0968
SF21_Tr675_3_[3430_-_2063]_R_Sense)	CE17320	cel	E	Cysteine desulfurase NFS1	KOG1549	65.37	436	116	2	166	1368	11	446	0	550	1368	446	87.9386	97.7578
SF21_Tr3430_4_[1446_-_361]_R_Sense)	7296747	dme	P	Putative Mg2+ and Co2+ transporter CorD	KOG4408	65.35	355	73	5	55	969	37	390	1e-163	465	1086	410	84.2541	86.3415
SF21_Tr15493_2_[127_-_2568]	7304207	dme	L	DNA replication licensing factor, MCM4 component	KOG0478	65.35	762	242	8	217	2436	62	816	0	979	2442	866	90.9091	87.1824
SF21_Tr15522_1_[878_-_39]_R_Sense)	7295605	dme	O	Predicted RNA-binding protein Pno1p interacting with Nob1p and involved in 26S proteasome assembly	KOG3273	65.32	248	83	3	103	837	1	239	4e-95	281	840	240	87.5	99.5833
SF21_Tr717_6_[263_-_2908]	7302740	dme	J	Translation initiation factor 3, subunit c (eIF-3c)	KOG1076	65.26	616	210	4	703	2538	240	849	0	800	2646	910	69.3878	67.033
SF21_Tr5887_1_[219_-_617]	7294425	dme	TU	Regulator of ATP-sensitive K+ channels Alpha-endosulfine/ARPP-19 and related cAMP-regulated phosphoproteins	KOG4076	65.12	86	28	3	139	390	41	119	5e-26	95.9	399	119	63.1579	66.3866
SF21_Tr6944_3_[775_-_1680]	CE29569	cel	O	Chaperonin complex component, TCP-1 epsilon subunit (CCT5)	KOG0357	65.11	235	82	0	2	706	97	331	3e-111	327	906	336	77.8146	69.9405
SF21_Tr9958_1_[10_-_1275]	7299887	dme	O	Serine protease	KOG1320	65.09	318	107	2	169	1110	87	404	1e-133	392	1266	422	74.4076	75.3555
SF21_Tr14329_10_[5958_-_6770]	7298397	dme	L	Ku70-binding protein	KOG3314	65	260	90	2	37	813	25	281	4e-123	354	813	295	95.572	87.1186
SF21_Tr321_3_[1065_-_1]_R_Sense)	Hs10047128	hsa	R	Uncharacterized conserved protein containing ZZ-type Zn-finger	KOG1280	64.98	257	82	7	82	828	1	249	5e-107	320	1065	381	70.1408	65.3543
SF21_Tr16659_2_[600_-_2135]	7302948	dme	O	Cyclophilin type, U box-containing peptidyl-prolyl cis-trans isomerase	KOG0883	64.97	511	177	3	10	1536	12	517	0	645	1536	517	99.4141	97.8723
SF21_Tr3406_1_[371_-_1681]	SPAC1834.01	spo	J	Peptide chain release factor 1 (eRF1)	KOG0688	64.92	439	151	4	1	1308	1	433	0	563	1311	433	99.7712	100
SF21_Tr17893_1_[440_-_1177]	7293763	dme	KB	Histone chaperone involved in gene silencing	KOG3265	64.89	225	70	5	4	651	1	218	3e-98	287	738	218	87.8049	100
SF21_Tr23505_12_[5491_-_689]_R_Sense)	7298585	dme	B	DNA topoisomerase type II	KOG0355	64.87	1318	439	11	214	4095	9	1294	0	1629	4803	1423	80.8245	90.3725
SF21_Tr3417_18_[4650_-_1066]_R_Sense)	7296851	dme	J	Translation initiation factor 3, subunit a (eIF-3a)	KOG2072	64.86	814	283	3	37	2469	1	810	0	855	3585	1140	67.8661	71.0526
SF21_Tr9841_6_[5553_-_7139]	7297908	dme	E	Amino acid transporters	KOG1287	64.86	481	167	1	136	1572	20	500	0	545	1587	500	90.5482	96.2
SF21_Tr3943_2_[51_-_1868]	7293476	dme	O	Predicted polypeptide N-acetylgalactosaminyltransferase	KOG3737	64.81	591	205	2	49	1812	1	591	0	801	1818	591	97.0297	100
SF21_Tr14540_6_[1075_-_218]_R_Sense)	Hs4507667	hsa	O	Protein-tyrosine sulfotransferase TPST1/TPST2	KOG3988	64.81	270	95	0	7	816	65	334	2e-131	379	858	377	94.4056	71.618
SF21_Tr12699_4_[2055_-_3074]	7297875	dme	R	Predicted cyclin	KOG1675	64.79	409	71	7	13	1020	1	406	7e-171	482	1020	406	98.8235	100
SF21_Tr14218_4_[268_-_2436]	7291768	dme	I	Acid sphingomyelinase and PHM5 phosphate metabolism protein	KOG3770	64.78	690	231	7	112	2145	24	708	0	977	2169	735	93.7759	93.1973
SF21_Tr8553_3_[8_-_1714]	7297707	dme	A	RNA pseudouridylate synthases	KOG1919	64.74	536	182	6	121	1707	9	506	0	632	1707	506	92.9701	98.419
SF21_Tr3784_1_[723_-_76]_R_Sense)	7291950	dme	J	Mitochondrial/chloroplast ribosomal protein L17	KOG3280	64.71	153	54	0	106	564	13	165	6e-60	187	648	167	70.8333	91.6168
SF21_Tr2023_2_[193_-_606]	7297565	dme	Z	Microtubule-associated protein CRIPT	KOG3476	64.71	102	36	1	90	395	18	116	7e-47	149	414	116	73.913	85.3448
SF21_Tr12284_1_[250_-_1299]	At1g22920	ath	OT	COP9 signalosome, subunit CSN5	KOG1554	64.69	337	110	4	34	1017	4	337	5e-149	425	1050	357	93.7143	93.5574
SF21_Tr1289_6_[3960_-_2464]_R_Sense)	7293847	dme	OT	COP9 signalosome, subunit CSN1	KOG0686	64.64	509	139	5	13	1416	12	519	0	653	1497	525	93.7876	96.7619
SF21_Tr9268_1_[885_-_1304]	Hs13899243	hsa	T	Protein phosphatase 1, regulatory subunit, and related proteins	KOG0531	64.58	96	33	1	1	285	52	147	2e-38	128	420	151	67.8571	63.5762
SF21_Tr10704_6_[834_-_2381]	7290750	dme	G	Sugar transporter/spinster transmembrane protein	KOG1330	64.51	510	171	5	22	1521	4	503	0	617	1548	535	96.8992	93.4579
SF21_Tr3779_1_[101_-_607]	YKL013c	sce	Z	Actin-related protein Arp2/3 complex, subunit ARPC4	KOG1876	64.5	169	59	1	4	507	1	169	2e-69	209	507	171	99.4083	98.8304
SF21_Tr16468_1_[5_-_1294]	7291015	dme	O	Oligosaccharyltransferase, beta subunit	KOG2754	64.49	428	147	3	4	1272	10	436	0	539	1290	449	98.3721	95.1002
SF21_Tr3701_1_[258_-_2681]	At2g21790	ath	F	Ribonucleotide reductase, alpha subunit	KOG1112	64.46	816	271	1	34	2424	1	816	0	1084	2424	816	98.6386	100
SF21_Tr13817_2_[145_-_699]	7301468	dme	S	Uncharacterized conserved protein	KOG4069	64.46	121	43	0	112	474	28	148	3e-56	176	555	151	65.4054	80.1325
SF21_Tr939_5_[2882_-_1908]_R_Sense)	7290174	dme	R	FYVE finger containing protein	KOG1729	64.44	270	93	1	10	810	1	270	1e-119	348	975	316	82.1538	85.443
SF21_Tr935_5_[1359_-_583]_R_Sense)	YER126c	sce	R	Uncharacterized conserved protein related to ribosomal protein S8E	KOG3163	64.37	261	91	2	1	777	1	261	1e-102	300	777	261	100	100
SF21_Tr16981_1_[448_-_855]	At1g08880	ath	B	Histone 2A	KOG1756	64.35	115	41	1	64	408	29	142	4e-31	109	408	142	84.5588	80.2817
SF21_Tr2233_3_[524_-_1249]	ECU10g0820	ecu	A	Fibrillarin and related nucleolar RNA-binding proteins	KOG1596	64.35	230	79	1	28	708	47	276	3e-106	310	726	291	93.8017	79.0378
SF21_Tr9627_1_[14_-_400]	SPBC17G9.07	spo	J	40S ribosomal protein S24	KOG3424	64.35	115	40	1	1	342	7	121	9e-44	141	387	134	88.3721	85.8209
SF21_Tr18108_2_[129_-_1592]	Hs4826970	hsa	R	WD40 repeat protein	KOG1273	64.34	488	167	2	19	1461	1	488	0	572	1464	538	98.5656	90.7063
SF21_Tr2593_2_[9_-_893]	Hs18699734	hsa	TZ	Armadillo/beta-Catenin/plakoglobin	KOG4203	64.32	227	81	2	115	795	11	233	2e-88	265	885	261	76.9492	85.4406
SF21_Tr6806_1_[672_-_2399]	At5g15490	ath	GT	UDP-glucose/GDP-mannose dehydrogenase	KOG2666	64.26	470	160	2	82	1467	3	471	0	607	1728	480	80.2083	97.7083
SF21_Tr22830_2_[1177_-_161]_R_Sense)	7293091	dme	O	Molecular chaperone (DnaJ superfamily)	KOG0722	64.22	313	112	0	76	1014	21	333	1e-122	357	1017	333	92.3304	93.994
SF21_Tr2242_2_[3495_-_2560]_R_Sense)	CE01161	cel	R	Protein involved in cell differentiation/sexual development	KOG3036	64.14	304	83	3	16	849	12	315	8e-127	371	936	453	89.1026	67.1082
SF21_Tr3233_7_[3004_-_4176]	7302542	dme	S	C2C2-type Zn-finger protein	KOG2990	64.14	304	109	3	1	912	1	299	6e-134	387	1173	316	77.7494	94.6203
SF21_Tr6396_3_[1279_-_2772]	YGR256w	sce	G	6-phosphogluconate dehydrogenase	KOG2653	64.14	488	166	2	52	1488	3	490	0	636	1494	492	96.1847	99.187
SF21_Tr12295_4_[882_-_328]_R_Sense)	7297573	dme	U	Translocon-associated complex TRAP, gamma subunit	KOG4490	64.13	184	61	2	7	543	3	186	3e-70	213	555	190	96.7568	96.8421
SF21_Tr11837_2_[2494_-_1256]_R_Sense)	7302105	dme	H	Protoheme ferro-lyase (ferrochelatase)	KOG1321	64.07	359	129	0	103	1179	26	384	2e-171	486	1239	384	86.9249	93.4896
SF21_Tr9894_8_[4090_-_2696]_R_Sense)	Hs7706704	hsa	T	Predicted G-protein coupled receptor	KOG2417	64.07	462	165	4	1	1383	1	447	0	554	1395	455	99.1398	98.2418
SF21_Tr319_2_[200_-_1048]	CE01579	cel	C	Succinate dehydrogenase, Fe-S protein subunit	KOG3049	64.06	256	92	2	55	822	44	296	2e-127	365	849	298	90.4594	84.8993
SF21_Tr13353_6_[7661_-_7137]_R_Sense)	Hs12597657	hsa	V	HVA22/DP1 gene product-related proteins	KOG1726	64.06	128	46	0	121	504	12	139	1e-59	186	525	201	73.1429	63.6816
SF21_Tr9640_7_[2193_-_763]_R_Sense)	CE00702	cel	C	NADH:ubiquinone oxidoreductase, NDUFS2/49 kDa subunit	KOG2870	64.02	478	149	5	67	1431	3	474	0	617	1431	474	95.3878	99.5781
SF21_Tr13951_2_[709_-_2262]	7294339	dme	E	Amino acid transporters	KOG1287	64	500	175	5	7	1491	1	497	0	560	1554	499	95.5598	99.5992
SF21_Tr3163_5_[88_-_2763]	Hs20535929	hsa	L	DNA replication licensing factor, MCM2 component	KOG0477	63.99	897	301	8	16	2640	7	901	0	1057	2676	904	98.0942	99.0044
SF21_Tr3047_10_[3087_-_1717]_R_Sense)	7291460	dme	R	Leucine rich repeat proteins, some proteins contain F-box	KOG1947	63.96	394	138	3	187	1356	145	538	1e-156	456	1371	538	85.3392	73.2342
SF21_Tr22497_3_[2695_-_1436]_R_Sense)	7299414	dme	P	Putative Zn2+ transporter MSC2 (cation diffusion facilitator superfamily)	KOG1484	63.96	369	107	4	1	1029	1	365	2e-135	394	1260	366	81.6667	99.7268
SF21_Tr9174_5_[778_-_1188]	7290465	dme	N	Thymosin beta	KOG4794	63.95	86	31	0	85	342	44	129	4e-24	91.7	411	129	62.7737	66.6667
SF21_Tr2014_4_[238_-_1611]	Hs20538560	hsa	F	Adenylosuccinate synthase	KOG1355	63.95	441	149	5	67	1359	14	453	0	565	1374	456	94.1048	96.4912
SF21_Tr550_3_[2241_-_1765]_R_Sense)	7290735	dme	A	U1-like Zn-finger-containing protein, probabl erole in RNA processing/splicing	KOG3408	63.87	119	43	1	34	390	3	120	8e-54	169	477	162	74.8428	72.8395
SF21_Tr3226_14_[6778_-_9642]	CE28372	cel	P	Calcium transporting ATPase	KOG0204	63.86	855	283	6	85	2571	284	1130	0	1043	2865	1160	86.8063	73.0172
SF21_Tr19262_8_[1963_-_392]_R_Sense)	7292189	dme	C	Succinyl-CoA:alpha-ketoacid-CoA transferase	KOG3822	63.84	495	171	2	79	1539	20	514	0	613	1572	516	92.9389	95.9302
SF21_Tr18676_2_[118_-_1152]	Hs21359980	hsa	JD	rRNA processing protein	KOG2874	63.8	326	112	4	10	969	20	343	1e-125	367	1035	381	92.7536	85.0394
SF21_Tr1214_3_[16_-_2334]	7295696	dme	T	Sodium-neurotransmitter symporter	KOG3660	63.67	633	217	6	436	2295	274	898	0	784	2319	943	80.207	66.2778
SF21_Tr471_1_[566_-_81]_R_Sense)	CE02011	cel	S	Predicted membrane protein	KOG3462	63.64	110	36	1	163	480	1	110	1e-45	146	486	113	65.4321	97.3451
SF21_Tr6204_3_[251_-_1588]	7295838	dme	R	Alpha/beta hydrolase	KOG1838	63.59	379	137	2	37	1170	1	378	3e-179	508	1338	398	84.7534	94.9749
SF21_Tr11583_1_[454_-_1485]	CE28410_2	cel	S	Conserved protein Mo25	KOG1566	63.58	346	111	2	34	1026	1	346	2e-148	424	1032	374	96.2209	92.5134
SF21_Tr23485_1_[95_-_487]	Hs20544486	hsa	K	Transcription factor, subunit of SRB subcomplex of RNA polymerase II	KOG3046	63.57	129	47	0	1	387	1	129	9e-59	179	393	135	98.4733	95.5556
SF21_Tr11996_3_[1358_-_1756]	7293816	dme	J	Mitochondrial/chloroplast ribosomal L21 protein	KOG1686	63.56	118	42	1	16	366	67	184	2e-47	152	399	196	87.9699	60.2041
SF21_Tr3834_9_[2191_-_533]_R_Sense)	7304148	dme	LT	Deoxyribodipyrimidine photolyase/cryptochrome	KOG0133	63.56	483	174	2	202	1644	71	553	0	645	1659	555	86.9801	87.027
SF21_Tr333_1_[134_-_814]	DmMi001	dme	C	ATP synthase F0 subunit 6 and related proteins	KOG4665	63.56	225	82	1	7	681	1	224	8e-68	209	681	224	99.1189	100
SF21_Tr1165_2_[219_-_1748]	CE28058	cel	T	Ca2+/calmodulin-dependent protein kinase, EF-Hand protein superfamily	KOG0033	63.51	559	148	6	22	1530	3	559	0	680	1530	571	98.6275	97.5482
SF21_Tr8201_2_[1262_-_159]_R_Sense)	CE05736	cel	C	Branched chain alpha-keto acid dehydrogenase E1, beta subunit	KOG0525	63.46	364	125	2	37	1104	3	366	8e-148	423	1104	366	96.7391	99.4536
SF21_Tr1666_2_[4467_-_3790]_R_Sense)	Hs4885539	hsa	O	Protein-L-isoaspartate(D-aspartate) O-methyltransferase	KOG1661	63.38	213	78	0	31	669	13	225	2e-92	271	678	227	94.2478	93.8326
SF21_Tr9929_39_[8123_-_867]_R_Sense)	Hs4507191	hsa	Z	Ca2+-binding actin-bundling protein (spectrin), alpha chain (EF-Hand protein superfamily)	KOG0040	63.35	2439	832	7	22	7152	3	2430	0	2746	7257	2472	98.2637	98.2201
SF21_Tr2037_13_[6606_-_7373]	Hs10880981	hsa	R	Methyltransferase-like protein	KOG3115	63.31	248	76	2	13	711	16	263	2e-111	323	768	276	91.0156	89.8551
SF21_Tr1187_18_[7846_-_1346]_R_Sense)	Hs4505307	hsa	N	Myosin VII, myosin IXB and related myosins	KOG4229	63.28	2225	756	19	4	6495	1	2212	0	2650	6501	2215	99.8616	99.8646
SF21_Tr16413_10_[4933_-_4583]_R_Sense)	At1g21060_2	ath	S	Uncharacterized conserved protein	KOG3267	63.27	98	34	1	13	300	40	137	2e-42	137	351	138	82.0513	71.0145
SF21_Tr22371_2_[1099_-_332]_R_Sense)	Hs14738839	hsa	G	Class II aldolase/adducin N-terminal domain protein	KOG2631	63.25	234	79	2	31	711	2	235	8e-102	297	768	242	88.6719	96.6942
SF21_Tr958_1_[107_-_1111]	7293453	dme	S	Uncharacterized conserved protein	KOG3039	63.19	307	96	1	136	1005	1	307	3e-130	375	1005	307	86.5672	100
SF21_Tr238_3_[9_-_1691]	7300409	dme	T	Ste20-like serine/threonine protein kinase	KOG0582	63.15	540	192	7	85	1683	31	511	0	574	1683	511	95.0089	94.1292
SF21_Tr11884_5_[1372_-_3081]	7300409	dme	T	Ste20-like serine/threonine protein kinase	KOG0582	63.09	531	148	8	16	1464	29	511	0	560	1710	511	84.7368	94.5205
SF21_Tr12387_1_[254_-_1582]	7297586	dme	T	Predicted seven transmembrane receptor - rhodopsin family	KOG2641	63.08	409	138	5	4	1191	1	407	1e-172	497	1329	569	89.3905	71.529
SF21_Tr4128_2_[418_-_1602]	7300778	dme	T	Ca2+/calmodulin-dependent protein kinase, EF-Hand protein superfamily	KOG0033	63.07	398	139	2	16	1185	1	396	6e-161	461	1185	450	98.7342	88
SF21_Tr14388_5_[975_-_4214]	7301136	dme	Z	Myosin class VI heavy chain	KOG0163	63.03	1071	393	5	13	3216	175	1234	0	1224	3240	1253	98.8889	84.597
SF21_Tr9819_1_[2253_-_1786]_R_Sense)	7298435	dme	O	Renal dipeptidase	KOG4127	62.99	154	56	1	1	459	29	182	3e-59	183	468	183	98.0769	84.153
SF21_Tr16479_2_[93_-_1772]	7290469	dme	B	Histone acetyltransferase (MYST family)	KOG2747	62.96	548	175	11	82	1641	1	509	0	639	1680	510	92.8571	99.8039
SF21_Tr12450_4_[1796_-_2509]	7295381	dme	U	Membrane trafficking protein, emp24/gp25L/p24 family	KOG3287	62.91	213	77	3	10	642	26	228	7e-95	278	714	228	88.6555	89.0351
SF21_Tr3700_2_[842_-_39]_R_Sense)	7294080	dme	O	20S proteasome, regulatory subunit beta type PSMB1/PRE7	KOG0179	62.88	229	83	1	124	804	7	235	3e-101	296	804	235	84.7015	97.4468
SF21_Tr621_2_[26_-_1756]	7291395	dme	O	Predicted E3 ubiquitin ligase	KOG1812	62.87	474	147	2	358	1692	32	504	0	625	1731	509	77.1231	92.9273
SF21_Tr1194_6_[124_-_2673]	7303477	dme	R	Proteins containing regions of low-complexity	KOG2226	62.86	875	300	9	1	2550	1	837	0	1052	2550	837	100	100
SF21_Tr14375_6_[5800_-_4172]_R_Sense)	7295114	dme	S	Uncharacterized conserved protein	KOG2819	62.85	428	149	8	25	1278	1	413	0	521	1629	438	76.9797	94.2922
SF21_Tr12902_2_[19_-_828]	CE09654	cel	O	20S proteasome, regulatory subunit alpha type PSMA5/PUP2	KOG0176	62.8	250	85	3	49	774	1	248	1e-102	300	810	248	89.6296	100
SF21_Tr13269_2_[1500_-_2225]	7293957	dme	R	Golgi-associated protein/Nedd4 WW domain-binding protein	KOG4812	62.77	188	46	4	235	726	80	267	2e-73	225	726	267	67.7686	70.412
SF21_Tr3466_29_[9324_-_4600]_R_Sense)	Hs22051274	hsa	R	Predicted AMP-binding protein	KOG3628	62.76	1399	509	9	565	4725	199	1556	0	1624	4725	1556	88.0635	87.2751
SF21_Tr668_2_[799_-_1353]	CE08393	cel	R	Ras-related GTPase	KOG0395	62.74	212	47	2	16	555	1	212	4e-72	218	555	212	97.2973	100
SF21_Tr21749_3_[2016_-_727]_R_Sense)	7294688	dme	J	Diphthamide biosynthesis protein	KOG2648	62.74	416	145	7	58	1275	16	427	0	519	1290	454	94.4186	90.7489
SF21_Tr3770_3_[812_-_144]_R_Sense)	Hs4758638	hsa	O	Alkyl hydroperoxide reductase, thiol specific antioxidant and related enzymes	KOG0854	62.73	220	82	0	4	663	5	224	6e-96	280	669	224	98.6547	98.2143
SF21_Tr14729_3_[116_-_1732]	7299276	dme	OK	Protein arginine N-methyltransferase CARM1	KOG1500	62.7	488	180	3	34	1491	26	510	0	624	1617	530	90.167	91.5094
SF21_Tr11617_1_[590_-_1216]	7296533	dme	O	Molecular chaperone (DnaJ superfamily)	KOG0716	62.68	209	63	4	19	600	6	213	4e-64	199	627	223	92.823	93.2735
SF21_Tr1514_5_[1092_-_220]_R_Sense)	7298202	dme	K	Transcription elongation factor TFIIS/Cofactor of enhancer-binding protein Sp1	KOG1105	62.66	316	93	4	1	873	1	313	4e-125	360	873	313	100	100
SF21_Tr709_1_[774_-_418]_R_Sense)	7302300	dme	S	Uncharacterized conserved protein containing CDGSH-type Zn-finger	KOG4605	62.62	107	40	0	22	342	26	132	1e-49	155	357	134	89.916	79.8507
SF21_Tr6382_4_[236_-_3631]	Hs9966897	hsa	P	P-type ATPase	KOG0209	62.59	957	339	11	289	3102	17	963	0	1097	3396	1086	82.8622	87.2007
SF21_Tr11573_4_[311_-_2497]	Hs4504085	hsa	C	Glycerol-3-phosphate dehydrogenase	KOG0042	62.57	692	252	5	133	2187	41	727	0	852	2187	727	93.9643	94.4979
SF21_Tr11632_3_[162_-_5390]	Hs5453571	hsa	U	Guanine nucleotide exchange factor	KOG0929	62.51	1846	558	20	79	5214	1	1836	0	2128	5229	1849	98.2215	99.2969
SF21_Tr13885_4_[2748_-_1768]_R_Sense)	Hs18596424	hsa	TU	GTP-binding protein SEC4, small G protein superfamily, and related Ras family GTP-binding proteins	KOG0078	62.5	240	82	3	127	822	18	257	6e-101	300	981	309	70.948	77.6699
SF21_Tr23487_4_[1582_-_380]_R_Sense)	Hs15011844	hsa	T	Selenophosphate synthetase	KOG3939	62.44	426	131	5	1	1191	1	425	1e-180	511	1203	448	99.0025	94.8661
SF21_Tr12246_16_[457_-_7929]	7290390	dme	T	Fibrillins and related proteins containing Ca2+-binding EGF-like domains	KOG1217	62.37	2349	811	35	88	6915	34	2333	0	3046	7473	2634	91.3689	87.3197
SF21_Tr14648_1_[85_-_1005]	7291605	dme	A	'Exosomal 3''-5'' exoribonuclease complex, subunit Rrp4'	KOG3013	62.33	300	111	3	25	918	1	298	6e-123	355	921	298	97.0684	100
SF21_Tr6909_1_[233_-_1210]	7303708	dme	O	Predicted E3 ubiquitin ligase containing RING finger, subunit of transcription/repair factor TFIIH and CDK-activating kinase assembly factor	KOG3800	62.3	313	114	3	1	927	1	312	4e-111	327	978	320	94.7853	97.5
SF21_Tr7887_10_[3595_-_1934]_R_Sense)	7294432	dme	O	Cysteine proteinase Cathepsin L	KOG1543	62.22	532	199	5	67	1656	22	547	0	668	1662	549	95.6679	95.8106
SF21_Tr21915_4_[1336_-_323]_R_Sense)	7291298	dme	S	Differentiation-related gene 1 protein (NDR1 protein), related proteins	KOG2931	62.2	336	115	4	43	1014	87	421	6e-140	405	1014	437	95.858	76.659
SF21_Tr21671_4_[205_-_3312]	CE02496	cel	F	Dihydropyrimidine dehydrogenase	KOG1799	62.19	1034	380	11	22	3090	41	1064	0	1259	3108	1084	98.7452	94.4649
SF21_Tr1807_6_[2011_-_674]_R_Sense)	7291367	dme	IM	Ceramide glucosyltransferase	KOG2547	62.18	386	145	1	136	1290	8	393	1e-166	477	1338	440	86.3229	87.7273
SF21_Tr442_10_[1238_-_3]_R_Sense)	7296681	dme	T	Protein kinase	KOG1266	62.18	394	137	6	55	1200	68	459	3e-154	451	1236	637	92.7184	61.5385
SF21_Tr3048_6_[2523_-_508]_R_Sense)	7290858	dme	O	Predicted ubiquitin-protein ligase of the N-recognin family	KOG1139	62.13	573	195	4	67	1719	153	722	0	708	2016	783	81.994	72.7969
SF21_Tr3536_2_[4_-_774]	At5g58710	ath	O	Cyclophilin type peptidyl-prolyl cis-trans isomerase	KOG0865	62.05	195	65	2	211	768	8	202	8e-74	225	771	204	72.3735	95.5882
SF21_Tr13534_2_[215_-_1165]	7291324	dme	K	TATA-box binding protein (TBP), component of TFIID and TFIIIB	KOG3302	62.04	353	88	4	31	951	1	352	1e-128	372	951	353	96.8454	99.7167
SF21_Tr377_1_[197_-_2392]	7302987	dme	J	Cysteinyl-tRNA synthetase	KOG2007	61.98	739	262	8	16	2175	1	738	0	837	2196	741	98.3607	99.5951
SF21_Tr1463_3_[248_-_1801]	7299793	dme	T	Serine/threonine protein kinase	KOG0583	61.93	373	137	6	109	1212	87	456	8e-126	379	1554	540	71.0425	68.5185
SF21_Tr1267_3_[613_-_3399]	CE12282	cel	L	DNA topoisomerase I	KOG0981	61.85	595	216	5	1036	2787	227	806	0	656	2787	806	62.8633	71.9603
SF21_Tr16082_1_[104_-_1072]	Hs21361949	hsa	R	Predicted alpha/beta hydrolase	KOG1552	61.8	356	65	3	4	858	1	356	5e-129	374	969	361	88.2353	98.615
SF21_Tr20281_1_[137_-_1135]	7299319	dme	BK	Class IV sirtuins (SIR2 family)	KOG1905	61.79	301	113	3	1	897	1	299	1e-129	374	999	317	89.7898	94.3218
SF21_Tr1809_14_[5667_-_3868]_R_Sense)	7303419	dme	R	Membrane protein HUEL (cation efflux superfamily)	KOG2802	61.78	450	172	2	430	1779	208	655	1e-173	509	1800	655	75	68.3969
SF21_Tr13996_2_[223_-_750]	7292174	dme	S	Predicted membrane protein	KOG4753	61.76	170	56	4	19	501	2	170	1e-55	174	528	170	91.4773	99.4118
SF21_Tr2473_4_[2663_-_2124]_R_Sense)	Hs7706337	hsa	U	Vesicle coat complex COPI, zeta subunit	KOG3343	61.76	170	65	1	22	531	1	169	2e-62	192	540	177	94.4444	95.4802
SF21_Tr8144_4_[583_-_2427]	7302108	dme	A	Polypyrimidine tract-binding protein	KOG1190	61.69	569	163	5	304	1845	6	568	0	615	1845	568	83.5772	99.1197
SF21_Tr267_1_[118_-_891]	7304171	dme	A	'U2-associated snRNP A'' protein'	KOG1644	61.67	240	81	2	1	687	1	238	4e-98	289	774	265	88.7597	89.8113
SF21_Tr3407_7_[5803_-_5078]_R_Sense)	7303700	dme	S	Uncharacterized conserved protein	KOG0324	61.66	193	69	2	104	667	12	204	3e-84	251	726	205	77.686	94.1463
SF21_Tr373_1_[1106_-_447]_R_Sense)	7303734	dme	T	Ca2+-binding protein, EF-Hand protein superfamily	KOG0037	61.66	193	59	2	115	648	6	198	3e-81	242	660	199	80.9091	96.9849
SF21_Tr2307_10_[927_-_5864]	7304236	dme	T	FOG: Immunoglobulin C-2 Type/fibronectin type III domains	KOG3510	61.64	1731	578	25	1	4935	285	1991	0	2029	4938	2016	99.9392	84.6726
SF21_Tr952_2_[601_-_1857]	Hs4504791	hsa	I	1D-myo-inositol-triphosphate 3-kinase A	KOG1621	61.64	292	111	4	1	873	180	468	3e-109	331	1257	472	69.4511	61.2288
SF21_Tr21799_1_[177_-_776]	Hs9845509	hsa	R	Ras-related small GTPase, Rho type	KOG0393	61.61	211	61	2	28	600	1	211	5e-86	254	600	211	95.5	100
SF21_Tr16446_1_[169_-_1584]	7303261	dme	O	NEDD8-activating complex, catalytic component UBA3	KOG2015	61.59	440	166	4	100	1410	13	449	0	531	1416	450	92.5847	97.1111
SF21_Tr2209_1_[241_-_768]	7291832	dme	C	NADH:ubiquinone oxidoreductase, NDUFA8/PGIV/19 kDa subunit	KOG3458	61.49	174	67	0	1	522	1	174	5e-77	229	528	175	98.8636	99.4286
SF21_Tr12653_9_[2582_-_438]_R_Sense)	7300207	dme	A	Splicing factor 3a, subunit 1	KOG0007	61.33	525	176	8	1	1494	38	547	0	554	2145	784	69.6503	65.051
SF21_Tr2234_19_[9286_-_7253]_R_Sense)	Hs19923227	hsa	F	Glutamine phosphoribosylpyrophosphate amidotransferase	KOG0572	61.33	525	184	4	382	1899	5	512	0	644	2034	517	74.6313	98.2592
SF21_Tr6273_13_[1385_-_294]_R_Sense)	YLR354c	sce	G	Transaldolase	KOG2772	61.28	328	122	3	106	1074	3	330	3e-130	377	1092	335	88.7363	97.9104
SF21_Tr3740_2_[637_-_86]_R_Sense)	7295801	dme	C	NADH-ubiquinone oxidoreductase, subunit NDUFB10/PDSW	KOG4009	61.22	147	57	0	91	531	1	147	4e-71	213	552	159	79.8913	92.4528
SF21_Tr1701_8_[2582_-_318]_R_Sense)	Hs4827030	hsa	B	Transducin-like enhancer of split protein (contains WD40 repeats)	KOG0639	61.22	771	219	12	193	2265	6	772	0	810	2265	772	91.5232	99.3523
SF21_Tr1960_9_[5525_-_8281]	CE28486	cel	G	2-oxoglutarate dehydrogenase, E1 subunit	KOG0450	61.2	848	318	5	145	2655	181	1022	0	1077	2757	1029	91.0773	81.827
SF21_Tr12273_5_[2071_-_1277]_R_Sense)	SPBC25D12.04	spo	F	Ribonucleotide reductase, beta subunit	KOG1567	61.16	242	93	2	43	765	42	276	1e-88	270	795	391	90.9434	60.1023
SF21_Tr14635_1_[107_-_1615]	7295722	dme	Q	Transporter, ABC superfamily (Breast cancer resistance protein)	KOG0061	61.14	525	159	5	70	1509	200	721	0	583	1509	832	95.4274	62.7404
SF21_Tr3699_1_[28_-_513]	7290711	dme	CD	NADH:ubiquinone oxidoreductase, B16.6 subunit/cell death-regulatory protein	KOG3300	61.11	144	56	0	55	486	11	154	1e-49	158	486	154	88.8889	93.5065
SF21_Tr402_4_[953_-_9]_R_Sense)	7296208	dme	L	Ribonuclease HI	KOG2299	61.11	306	117	2	4	915	37	341	4e-125	363	945	347	96.5079	87.8963
SF21_Tr12548_6_[4372_-_3044]_R_Sense)	Hs7110635	hsa	T	Predicted seven transmembrane receptor - rhodopsin family	KOG2641	61.1	383	148	4	76	1221	2	373	4e-148	427	1329	373	86.2302	99.7319
SF21_Tr1442_10_[967_-_6081]	Hs21071050	hsa	BK	Chromatin remodeling complex SWI/SNF, component SWI2 and related ATPases (DNA/RNA helicase superfamily)	KOG0386	61.09	1226	436	16	1378	4932	270	1483	0	1252	5115	1568	69.5015	77.4235
SF21_Tr18074_3_[302_-_2083]	YMR120c	sce	F	AICAR transformylase/IMP cyclohydrolase/methylglyoxal synthase	KOG2555	61.07	596	230	5	1	1782	1	592	0	713	1782	592	100	100
SF21_Tr349_1_[29_-_745]	SPCC1442.06	spo	O	20S proteasome, regulatory subunit alpha type PSMA2/PRE8	KOG0181	61.07	244	82	3	22	714	2	245	3e-91	270	717	245	96.6527	99.5918
SF21_Tr13336_4_[817_-_2]_R_Sense)	Hs7661580	hsa	S	Uncharacterized conserved protein, contains WD40 repeats	KOG2110	61.01	277	90	1	1	777	1	277	4e-106	317	816	454	95.2206	61.0132
SF21_Tr6897_10_[663_-_112]_R_Sense)	7302772	dme	A	U3 small nucleolar ribonucleoprotein (snoRNP) component	KOG4655	61	200	59	1	7	549	1	200	2e-82	244	552	200	98.3696	100
SF21_Tr639_2_[182_-_1075]	Hs10864009	hsa	K	TFIIF-interacting CTD phosphatase, including NLI-interacting factor (involved in RNA polymerase II regulation)	KOG1605	60.99	282	110	4	1	846	1	255	5e-108	315	894	261	94.6309	97.7011
SF21_Tr2966_14_[5175_-_2809]_R_Sense)	Hs5453864	hsa	T	Cyclic nucleotide phosphodiesterase	KOG3689	60.99	628	235	10	394	2247	153	740	0	723	2367	809	78.327	72.6823
SF21_Tr14106_12_[5783_-_3957]_R_Sense)	Hs4506075	hsa	T	Serine/threonine protein kinase PKC mu/PKD and related proteins	KOG4236	60.98	610	205	8	1	1731	269	869	0	717	1827	912	94.7455	65.8991
SF21_Tr2274_7_[2202_-_1699]_R_Sense)	Hs5031667	hsa	Z	Dynein light chain type 1	KOG3430	60.95	105	41	0	178	492	1	105	2e-45	146	504	105	62.5	100
SF21_Tr12292_7_[6226_-_5339]_R_Sense)	SPAC15E1.04_2	spo	F	Thymidylate synthase	KOG0673	60.94	297	105	4	31	888	3	299	4e-118	342	888	299	96.6216	99.3311
SF21_Tr1727_2_[133_-_1086]	SPBC26H8.05c	spo	GT	Serine/threonine specific protein phosphatase involved in glycogen accumulation, PP2A-related	KOG0372	60.92	348	94	2	37	954	5	348	3e-155	439	954	348	96.2264	98.8506
SF21_Tr3687_2_[811_-_317]_R_Sense)	7299519	dme	C	Cytochrome c oxidase, subunit Va/COX6	KOG4077	60.84	143	55	2	69	494	1	140	5e-54	169	495	149	86.0606	93.9597
SF21_Tr1548_10_[6205_-_3851]_R_Sense)	7292012	dme	G	Monocarboxylate transporter	KOG2504	60.83	771	246	15	49	2193	21	769	0	752	2355	816	91.0828	91.7892
SF21_Tr5761_7_[3113_-_6751]	7301359	dme	M	Ankyrin	KOG4177	60.83	1182	409	10	85	3468	25	1168	0	1283	3639	1181	92.9926	96.8671
SF21_Tr2656_3_[2541_-_3947]	7298510	dme	S	Predicted FAD-dependent oxidoreductase	KOG2665	60.8	426	163	3	103	1368	26	451	7e-178	507	1407	455	89.9787	93.6264
SF21_Tr8034_8_[6363_-_4966]_R_Sense)	Hs5174511	hsa	TK	TGFbeta receptor signaling protein SMAD and related proteins	KOG3701	60.79	505	154	9	16	1398	4	467	0	560	1398	467	98.927	99.3576
SF21_Tr6679_1_[591_-_899]	7299434	dme	R	Uncharacterized protein, induced by hypoxia	KOG4431	60.76	79	30	1	37	270	4	82	7e-23	86.3	309	101	75.7282	78.2178
SF21_Tr16518_4_[2427_-_3518]	YGR173w	sce	T	GTP-binding protein DRG2 (ODN superfamily)	KOG1486	60.73	354	135	4	43	1092	15	368	1e-137	397	1092	368	96.1538	96.1957
SF21_Tr9175_2_[86_-_547]	7290465	dme	N	Thymosin beta	KOG4794	60.68	117	46	0	19	369	5	121	5e-47	150	462	129	75.974	90.6977
SF21_Tr2733_4_[252_-_2549]	7294797	dme	A	ATP-dependent RNA helicase	KOG0339	60.67	745	264	11	148	2295	57	790	0	788	2298	791	93.4726	92.7939
SF21_Tr16486_7_[2390_-_1026]_R_Sense)	YDL066w	sce	C	NADP-dependent isocitrate dehydrogenase	KOG1526	60.66	427	159	4	106	1359	1	424	8e-179	508	1365	428	91.8681	99.0654
SF21_Tr19304_1_[277_-_1185]	7300205	dme	S	Uncharacterized conserved protein	KOG3060	60.62	259	102	1	37	813	1	256	4e-101	299	909	282	85.4785	90.7801
SF21_Tr16350_4_[1288_-_500]_R_Sense)	7296765	dme	R	Uncharacterized secreted protein SDF2 (Stromal cell-derived factor 2), contains MIR domains	KOG3358	60.61	198	76	4	202	789	22	216	4e-74	226	789	216	74.5247	90.2778
SF21_Tr1791_29_[9203_-_3372]_R_Sense)	7303061	dme	Z	Kinesin-like protein	KOG0241	60.59	2002	717	38	28	5817	1	1921	0	2051	5832	1921	99.2798	100
SF21_Tr2519_2_[224_-_1549]	7290217	dme	U	Membrane coat complex Retromer, subunit VPS26	KOG3063	60.54	441	170	5	16	1326	1	410	3e-179	510	1326	478	98.8688	85.7741
SF21_Tr2325_9_[3316_-_608]_R_Sense)	7290697	dme	L	DNA topoisomerase III beta	KOG1957	60.5	881	318	7	76	2628	1	875	0	1083	2709	875	94.2414	100
SF21_Tr10167_13_[14112_-_14534]	Hs20482190	hsa	R	FOG: Calponin homology domain	KOG4678	60.47	86	34	0	67	324	14	99	1e-35	120	423	112	60.9929	76.7857
SF21_Tr12661_4_[2728_-_1562]_R_Sense)	7298937	dme	E	Carbon-nitrogen hydrolase	KOG0808	60.45	402	139	1	13	1158	2	403	0	511	1167	406	98.2005	99.0148
SF21_Tr3184_8_[1566_-_481]_R_Sense)	7293231	dme	DKT	Cell cycle control protein	KOG2952	60.39	361	141	3	10	1086	1	357	1e-151	432	1086	357	99.1713	100
SF21_Tr16745_5_[483_-_1031]	7297257	dme	TV	C-type lectin	KOG4297	60.38	159	63	1	6	482	62	219	2e-71	216	549	219	86.8852	72.1461
SF21_Tr11873_3_[241_-_1626]	7291405	dme	C	Alcohol dehydrogenase, class IV	KOG3857	60.36	449	175	3	4	1341	1	449	0	533	1386	464	96.5368	96.7672
SF21_Tr12503_13_[6276_-_3865]_R_Sense)	7301334	dme	O	Subtilisin-like proprotein convertase	KOG3525	60.36	714	278	8	94	2220	230	875	0	812	2412	901	88.1841	71.6981
SF21_Tr11132_3_[76_-_1779]	Hs8923487	hsa	TZ	Armadillo/beta-Catenin/plakoglobin	KOG4203	60.34	532	194	3	139	1683	10	537	0	572	1704	548	90.669	96.3504
SF21_Tr11646_8_[2913_-_4310]	7294781	dme	E	Amino acid transporters	KOG1304	60.26	458	179	6	31	1395	47	497	0	525	1398	502	97.6395	89.8406
SF21_Tr1489_6_[2649_-_1504]_R_Sense)	Hs20536396	hsa	K	Predicted N6-adenine methylase involved in transcription regulation	KOG2097	60.25	405	118	5	1	1086	1	405	4e-172	489	1146	456	94.7644	88.8158
SF21_Tr1578_4_[479_-_2692]	7302917	dme	T	Semaphorins	KOG3611	60.23	699	276	5	106	2196	29	718	0	887	2214	724	94.4444	95.3039
SF21_Tr2814_11_[5176_-_3932]_R_Sense)	7303825	dme	K	MADS box transcription factor	KOG0014	60.22	372	116	10	13	1032	1	354	3e-111	337	1245	516	81.9277	68.6047
SF21_Tr23502_3_[2421_-_1768]_R_Sense)	Hs18087857	hsa	O	Ubiquitin-protein ligase	KOG0420	60.22	186	74	1	1	558	1	185	2e-76	229	654	185	85.3211	100
SF21_Tr3421_7_[4356_-_2773]_R_Sense)	7293740	dme	U	Karyopherin (importin) alpha	KOG0166	60.15	547	191	7	25	1584	1	543	0	638	1584	543	98.4848	100
SF21_Tr14832_4_[160_-_4338]	7298896	dme	K	Transcription initiation factor TFIID, subunit TAF1	KOG0008	60.11	1444	493	20	16	4098	7	1420	0	1404	4179	2065	97.7028	68.4746
SF21_Tr13911_1_[3952_-_3215]_R_Sense)	CE06203	cel	UT	Photoreceptor synaptic vesicle protein HRG4/UNC-119	KOG4037	60.1	198	77	2	136	723	32	218	7e-78	235	738	219	79.6748	85.3881
SF21_Tr7547_1_[189_-_1250]	7291499	dme	GO	GDP-L-fucose synthetase	KOG1431	60.06	323	123	2	109	1059	4	320	5e-137	394	1062	321	89.548	98.7539
SF21_Tr6834_1_[583_-_1257]	7293130	dme	TV	Attractin and platelet-activating factor acetylhydrolase	KOG1388	60	225	90	0	1	675	1	225	2e-101	294	675	225	100	100
SF21_Tr17320_4_[459_-_1838]	Hs20070103	hsa	K	TEF-1 and related transcription factor, TEAD family	KOG3841	60	415	103	7	133	1188	40	447	3e-141	413	1380	447	76.5217	91.2752
SF21_Tr12800_4_[174_-_1553]	Hs4758606	hsa	T	Integrin-linked kinase	KOG0195	60	460	181	4	1	1371	1	450	0	554	1380	452	99.3478	99.5575
SF21_Tr3461_2_[163_-_1164]	YKR038c	sce	O	Predicted metalloprotease with chaperone activity (RNAse H/HSP70 fold)	KOG2708	60	370	109	6	7	999	52	421	6e-147	422	1002	421	99.1018	87.886
SF21_Tr22626_2_[1571_-_432]_R_Sense)	7301619	dme	O	Predicted E3 ubiquitin ligase	KOG0311	59.95	442	115	9	1	1140	1	435	8e-153	439	1140	435	100	100
SF21_Tr2377_4_[1900_-_4176]	Hs21264318	hsa	F	Adenosine monophosphate deaminase	KOG1096	59.89	718	268	12	157	2250	142	854	0	762	2277	879	91.9631	81.1149
SF21_Tr11443_4_[1206_-_313]_R_Sense)	7289495	dme	J	60S ribosomal protein L5	KOG0875	59.86	279	93	2	43	822	38	316	4e-116	338	894	319	87.2483	87.4608
SF21_Tr1460_9_[1794_-_1]_R_Sense)	7294202	dme	R	Ankyrin repeat and DHHC-type Zn-finger domain containing proteins	KOG0509	59.82	570	222	3	106	1794	1	570	0	720	1794	637	94.1472	89.4819
SF21_Tr386_5_[148_-_1509]	YNL009w	sce	C	NADP-dependent isocitrate dehydrogenase	KOG1526	59.81	423	166	5	13	1269	1	420	5e-170	485	1362	420	92.2907	100
SF21_Tr12571_2_[287_-_1294]	7291604	dme	D	Caspase, apoptotic cysteine protease	KOG3573	59.74	303	117	2	1	894	14	316	5e-125	362	1008	323	88.6905	93.808
SF21_Tr1042_4_[756_-_2783]	Hs4757706	hsa	U	Mitochondrial Fe/S cluster exporter, ABC superfamily	KOG0057	59.74	626	251	4	40	1914	90	708	0	694	2028	752	92.4556	82.3138
SF21_Tr14550_1_[731_-_390]_R_Sense)	Hs17437402	hsa	J	60S ribosomal protein L26	KOG3401	59.72	72	29	1	31	246	19	88	6e-24	89.4	342	101	63.1579	69.3069
SF21_Tr5674_10_[7241_-_7924]	7297968	dme	O	Thioredoxin-like protein	KOG1730	59.69	191	77	0	112	684	21	211	2e-84	251	684	211	83.7719	90.5213
SF21_Tr21752_6_[7026_-_5344]_R_Sense)	7295657	dme	G	Permease of the major facilitator superfamily	KOG2532	59.68	496	192	4	25	1488	1	493	0	568	1683	493	86.9875	100
SF21_Tr19485_3_[1623_-_676]_R_Sense)	Hs13376228	hsa	B	Predicted histone deacetylase	KOG1344	59.68	315	126	1	1	942	11	325	5e-136	390	948	347	99.3671	90.7781
SF21_Tr3789_2_[86_-_667]	7291624	dme	J	Mitochondrial/chloroplast ribosomal protein 36a	KOG3445	59.67	181	73	0	13	555	1	181	3e-75	226	582	192	93.299	94.2708
SF21_Tr915_5_[1129_-_92]_R_Sense)	7296684	dme	C	Glyoxylate/hydroxypyruvate reductase (D-isomer-specific 2-hydroxy acid dehydrogenase superfamily)	KOG0069	59.63	322	129	1	76	1038	2	323	3e-123	358	1038	325	92.7746	99.0769
SF21_Tr824_4_[343_-_2070]	7300561	dme	O	Putative ATP-dependent Clp-type protease (AAA+ ATPase superfamily)	KOG0745	59.62	530	159	6	277	1701	73	592	0	581	1728	611	82.4653	85.1064
SF21_Tr14297_3_[546_-_1403]	At5g54080	ath	E	Homogentisate 1,2-dioxygenase	KOG1417	59.59	292	111	5	4	858	161	450	5e-114	337	858	461	99.6503	62.9067
SF21_Tr3713_1_[21_-_566]	7299050	dme	J	Mitochondrial/chloroplast ribosomal protein S18	KOG3162	59.59	146	59	1	67	504	19	153	8e-51	162	546	155	80.2198	87.0968
SF21_Tr2249_4_[2605_-_1781]_R_Sense)	Hs5453908	hsa	IT	Phosphatidylinositol transfer protein	KOG3668	59.57	277	106	5	10	822	2	270	9e-115	332	825	270	98.5455	99.6296
SF21_Tr11155_4_[84_-_2897]	CE26887	cel	A	U5 snRNP-like RNA helicase subunit	KOG0333	59.54	702	258	4	784	2811	27	728	0	776	2814	730	72.0682	96.1644
SF21_Tr5735_8_[9291_-_8179]_R_Sense)	CE13896	cel	A	RNA-binding protein Sam68 and related KH domain proteins	KOG1588	59.53	257	104	2	22	792	19	272	3e-93	286	1113	403	69.2722	63.0273
SF21_Tr268_7_[1808_-_45]_R_Sense)	Hs20127501	hsa	A	RNA splicing factor - Slu7p	KOG2560	59.5	442	151	3	88	1329	23	464	0	530	1764	586	70.4082	75.4266
SF21_Tr6425_10_[2492_-_495]_R_Sense)	7291643	dme	S	Uncharacterized conserved protein, contains WD40 repeat	KOG0772	59.49	622	251	6	133	1995	55	651	0	706	1998	655	93.2432	91.145
SF21_Tr18727_3_[213_-_1895]	7299110	dme	S	Uncharacterized conserved protein	KOG2734	59.48	580	209	7	22	1683	1	578	0	618	1683	581	98.7522	99.4836
SF21_Tr2392_4_[1492_-_575]_R_Sense)	7296160	dme	A	Polyadenylation factor I complex, subunit, Yth1 (CPSF subunit)	KOG1040	59.45	291	105	4	40	873	1	291	7e-112	327	918	296	90.8497	98.3108
SF21_Tr14083_5_[2500_-_512]_R_Sense)	7290145	dme	P	Na+/K+ symporter	KOG2083	59.38	682	229	7	76	1977	37	709	0	773	1989	712	95.6259	94.5225
SF21_Tr3758_2_[694_-_77]_R_Sense)	7291437	dme	R	Uncharacterized conserved protein predicted to be involved in protein sorting	KOG2910	59.36	187	69	2	1	540	1	187	6e-43	144	618	212	87.3786	88.2075
SF21_Tr12242_6_[2701_-_278]_R_Sense)	7293681	dme	Q	Amine oxidase	KOG0029	59.32	681	267	6	349	2361	156	832	0	759	2424	890	83.0446	76.0674
SF21_Tr417_3_[166_-_1350]	YBR221c	sce	C	Pyruvate dehydrogenase E1, beta subunit	KOG0524	59.31	349	135	2	49	1074	16	363	2e-129	377	1185	366	86.5823	95.082
SF21_Tr6778_2_[833_-_276]_R_Sense)	7304193_1	dme	R	Uncharacterized conserved protein (involved in mesoderm differentiation in humans)	KOG4357	59.3	172	70	0	1	516	1	172	9e-63	193	558	185	92.4731	92.973
SF21_Tr16004_3_[2141_-_3835]	7290313	dme	T	Serine/threonine protein kinase RAF	KOG0193	59.26	567	205	9	7	1629	192	727	0	620	1695	739	95.7522	72.5304
SF21_Tr11645_5_[2115_-_4505]	7295314	dme	A	ATP-dependent RNA helicase	KOG0331	59.2	522	210	1	376	1932	72	593	0	609	2391	811	65.1192	64.365
SF21_Tr22043_2_[571_-_2358]	7296702	dme	B	Histone deacetylase complex, MTA1 component	KOG3554	59.2	603	213	7	13	1722	1	601	0	644	1788	619	95.6376	97.0921
SF21_Tr6727_1_[516_-_28]_R_Sense)	Hs14277126	hsa	O	Similar to cyclophilin-type peptidyl-prolyl cis-trans isomerase	KOG0884	59.15	164	63	2	7	486	1	164	9e-60	184	489	165	98.1595	99.3939
SF21_Tr21702_4_[31_-_1704]	Hs4506345	hsa	TZ	Adaptor protein Enigma and related PDZ-LIM proteins	KOG1703	59.14	394	160	5	493	1671	203	556	5e-168	489	1674	557	70.4301	63.5548
SF21_Tr3510_1_[127_-_1713]	7294696	dme	TD	Serine/threonine protein kinase involved in cell cycle control	KOG2270	59.11	428	173	2	205	1482	122	549	3e-176	510	1587	585	80.5293	73.1624
SF21_Tr11721_3_[249_-_2450]	CE21933	cel	C	NADH-ubiquinone oxidoreductase, NDUFS1/75 kDa subunit	KOG2282	59.09	704	282	7	109	2202	29	720	0	820	2202	729	95.0954	94.9246
SF21_Tr20550_2_[779_-_33]_R_Sense)	7290503	dme	J	Protein required for 18S rRNA maturation and 40S ribosome biogenesis	KOG3073	59.09	242	91	2	46	747	11	233	1e-95	281	747	233	93.9759	95.7082
SF21_Tr1306_4_[1531_-_2490]	Hs11386185	hsa	P	Ca2+ binding protein, contains EF-hand motifs	KOG2643	59.08	303	119	5	46	939	169	469	3e-108	325	960	478	93.125	62.9707
SF21_Tr3246_2_[971_-_2161]	HsM4758890	hsa	I	Phosphorylcholine transferase/cholinephosphate cytidylyltransferase	KOG2804	59.07	281	107	3	124	942	38	315	1e-109	326	1191	330	68.7657	84.2424
SF21_Tr2329_1_[168_-_1664]	7291627	dme	G	Mannosyltransferase	KOG2762	59.03	476	193	4	76	1497	34	501	0	521	1497	510	94.99	91.7647
SF21_Tr14833_1_[52_-_1158]	7296323	dme	C	NADH:ubiquinone oxidoreductase, NDUFA9/39kDa subunit	KOG2865	59.03	371	144	3	16	1104	1	370	3e-142	411	1107	416	98.374	88.9423
SF21_Tr12104_3_[210_-_1016]	At1g53580	ath	R	Glyoxylase	KOG0814	59.02	244	92	2	94	801	41	284	5e-93	277	807	292	87.7323	83.5616
SF21_Tr21974_1_[2337_-_1663]_R_Sense)	Hs17157997	hsa	O	Ubiquitin-protein ligase	KOG0894	59.01	222	61	3	100	675	3	224	8e-85	252	675	224	85.3333	99.1071
SF21_Tr466_1_[9_-_1013]	7302088	dme	R	HEAT repeat-containing protein	KOG0567	59	300	122	3	82	978	3	299	1e-120	350	1005	302	89.2537	98.3444
SF21_Tr774_1_[10_-_1068]	DmMi009	dme	C	NADH dehydrogenase, subunit 4	KOG4845	59	300	123	0	124	1023	42	341	1e-54	186	1059	446	84.9858	67.2646
SF21_Tr6822_9_[2914_-_6066]	7292122	dme	U	Vesicle coat complex COPI, alpha subunit	KOG0292	58.92	1015	398	12	163	3150	241	1234	0	1102	3153	1234	94.7669	80.5511
SF21_Tr1607_9_[1684_-_1040]_R_Sense)	CE25626	cel	A	Splicing factor U2AF, large subunit (RRM superfamily)	KOG0120	58.9	146	59	2	211	645	1	143	5e-42	140	645	143	67.4419	100
SF21_Tr18209_4_[2921_-_978]_R_Sense)	7295800	dme	D	DNA helicase PIF1/RRM3	KOG0987	58.88	642	240	10	37	1890	1	636	0	668	1944	663	95.3704	95.9276
SF21_Tr21903_5_[474_-_2300]	Hs4557235	hsa	I	Very-long-chain acyl-CoA dehydrogenase	KOG0137	58.86	581	235	3	16	1746	73	653	0	614	1827	655	94.7455	88.7023
SF21_Tr708_4_[219_-_4451]	7304132	dme	A	Ribonuclease	KOG1817	58.84	1103	423	11	928	4143	226	1322	0	1209	4233	1327	75.9745	82.6677
SF21_Tr18680_1_[298_-_690]	7291756	dme	J	Mitochondrial/chloroplast ribosomal S17-like protein	KOG3447	58.82	119	49	0	37	393	37	155	1e-51	162	393	155	90.8397	76.7742
SF21_Tr3096_11_[4014_-_2848]_R_Sense)	YOR196c	sce	H	Lipoate synthase	KOG2672	58.79	347	143	1	109	1149	70	414	8e-133	388	1167	414	89.2031	83.3333
SF21_Tr8837_3_[1817_-_90]_R_Sense)	At3g11710	ath	J	Lysyl-tRNA synthetase (class II)	KOG1885	58.78	541	201	5	136	1692	89	623	0	637	1728	626	90.1042	85.4633
SF21_Tr13668_13_[7508_-_5454]_R_Sense)	Hs4504101	hsa	T	G protein-coupled receptor kinase	KOG0986	58.78	575	236	8	127	1848	1	562	0	572	2055	576	83.7956	97.5694
SF21_Tr15131_3_[346_-_1668]	7291442	dme	D	Cyclin T-dependent kinase CDK9	KOG0669	58.74	366	150	2	4	1098	23	387	1e-147	427	1323	404	82.7664	90.3465
SF21_Tr3148_4_[198_-_4658]	7301076_1	dme	J	Glutamyl-tRNA synthetase	KOG1147	58.74	950	380	10	1	2814	3	942	0	971	4461	1128	63.08	83.3333
SF21_Tr10869_3_[4575_-_3667]_R_Sense)	7298663	dme	O	Ubiquitin-conjugating enzyme	KOG3011	58.69	305	95	3	82	903	4	308	6e-125	360	909	310	90.429	98.3871
SF21_Tr3760_2_[654_-_139]_R_Sense)	7298656	dme	H	6-pyruvoyl tetrahydrobiopterin synthase	KOG4105	58.68	167	65	3	28	516	5	168	2e-64	196	516	168	94.7674	97.619
SF21_Tr11705_4_[796_-_3780]	7302479	dme	OT	Cytosolic Ca2+-dependent cysteine protease (calpain), large subunit (EF-Hand protein superfamily)	KOG0045	58.66	803	320	10	613	2985	58	828	0	922	2985	828	79.4975	93.1159
SF21_Tr10870_7_[4087_-_2141]_R_Sense)	CE16181	cel	J	Polypeptide release factor 3	KOG0459	58.65	474	154	3	652	1947	102	573	0	551	1947	573	66.5639	82.3735
SF21_Tr21948_2_[199_-_948]	CE29241	cel	O	Non-canonical ubiquitin conjugating enzyme 1	KOG0428	58.6	215	85	3	10	642	1	214	3e-80	245	750	314	84.4	68.1529
SF21_Tr6590_4_[5756_-_4320]_R_Sense)	7300397	dme	S	WD40 repeat-containing protein	KOG0300	58.6	500	174	10	37	1437	1	487	0	529	1437	487	97.4948	100
SF21_Tr2240_7_[179_-_2935]	Hs7656999	hsa	W	Alpha-catenin	KOG3681	58.58	956	344	8	31	2742	5	949	0	974	2757	953	98.3678	99.1605
SF21_Tr11668_8_[2672_-_1020]_R_Sense)	7296781	dme	O	AAA+-type ATPase	KOG0738	58.57	560	207	8	43	1647	1	554	0	599	1653	554	97.0962	100
SF21_Tr22367_4_[1937_-_2941]	CE20820	cel	C	Malate dehydrogenase	KOG1496	58.56	333	136	2	1	993	1	333	1e-122	357	1005	336	98.806	99.1071
SF21_Tr5674_12_[5163_-_4699]_R_Sense)	7296929	dme	R	Selenoprotein T	KOG3286	58.44	154	64	1	4	465	46	198	6e-63	193	465	198	99.3548	77.2727
SF21_Tr13149_6_[1551_-_451]_R_Sense)	7298997	dme	B	Histone acetyltransferase complex SAGA/ADA, subunit ADA2	KOG0457	58.44	320	129	4	28	975	3	319	2e-111	332	1101	418	86.1035	75.8373
SF21_Tr912_2_[996_-_1745]	7293868	dme	R	Protein involved in autophagocytosis during starvation	KOG2981	58.43	255	98	4	1	741	75	327	2e-95	284	750	330	98.8	76.6667
SF21_Tr18682_1_[252_-_1016]	Hs17445889	hsa	O	Mitochondrial chaperonin, Cpn60/Hsp60p	KOG0356	58.43	255	106	1	1	765	45	294	5e-94	281	765	355	100	70.4225
SF21_Tr18139_4_[2102_-_840]_R_Sense)	Hs5031973	hsa	O	Thioredoxin/protein disulfide isomerase	KOG0191	58.41	440	164	7	1	1263	5	440	6e-167	477	1263	440	100	99.0909
SF21_Tr21778_2_[219_-_986]	At3g55440	ath	G	Triosephosphate isomerase	KOG1643	58.4	250	102	2	25	768	1	249	2e-92	274	768	254	96.875	98.0315
SF21_Tr13123_9_[5587_-_5015]_R_Sense)	At2g18600	ath	O	Ubiquitin-protein ligase	KOG0420	58.38	185	74	2	1	546	1	185	9e-76	226	573	185	95.288	100
SF21_Tr1822_7_[5005_-_5640]	7300909_2	dme	K	BAH domain proteins	KOG1886	58.38	185	69	4	102	632	1	184	5e-72	218	636	189	83.4906	97.3545
SF21_Tr1572_14_[2562_-_376]_R_Sense)	Hs18677726	hsa	T	Tousled-like protein kinase	KOG1151	58.37	603	244	5	286	2073	98	693	0	686	2187	718	81.7558	83.0084
SF21_Tr2699_6_[2640_-_289]_R_Sense)	7298914	dme	S	Neurochondrin/leucine-rich protein (Neurochondrin)	KOG2611	58.34	737	307	3	142	2352	1	723	0	817	2352	723	94.0051	100
SF21_Tr13253_11_[4579_-_2279]_R_Sense)	Hs20149547	hsa	T	Ribosomal protein S6 kinase	KOG0603	58.33	768	319	7	1	2301	1	735	0	831	2301	735	100	100
SF21_Tr2371_14_[2720_-_1134]_R_Sense)	7296958	dme	T	Activin A type IB receptor, serine/threonine protein kinase	KOG2052	58.27	496	192	6	1	1443	46	539	2e-178	514	1587	546	90.9263	90.4762
SF21_Tr11245_6_[3050_-_3793]	7294883	dme	R	Predicted N-acetyltransferase	KOG3138	58.26	218	69	4	73	660	29	240	5e-79	241	744	287	79.0323	73.8676
SF21_Tr13726_3_[862_-_1935]	CE28749	cel	T	cAMP-dependent protein kinase types I and II, regulatory subunit	KOG1113	58.25	297	124	2	178	1068	39	332	1e-112	332	1074	334	82.9609	88.024
SF21_Tr422_8_[2541_-_85]_R_Sense)	7303448	dme	A	tRNA and rRNA cytosine-C5-methylase (nucleolar protein NOL1/NOP2)	KOG1122	58.2	610	239	8	514	2295	156	739	0	608	2457	857	72.5275	68.1447
SF21_Tr21933_3_[3292_-_38]_R_Sense)	Hs4505933	hsa	L	DNA polymerase delta, catalytic subunit	KOG0969	58.2	1110	436	12	4	3249	1	1102	0	1260	3255	1107	99.7235	99.5483
SF21_Tr2886_4_[3773_-_1935]_R_Sense)	SPAC10F6.03c	spo	F	CTP synthase (UTP-ammonia lyase)	KOG2387	58.2	567	226	7	43	1710	1	564	0	568	1839	600	90.7015	94
SF21_Tr387_1_[118_-_738]	7299440	dme	J	Mitochondrial ribosomal protein L28	KOG4778	58.18	165	69	0	124	618	30	194	1e-43	145	621	196	79.7101	84.1837
SF21_Tr702_2_[234_-_1568]	7300484	dme	U	Mitochondrial import inner membrane translocase, subunit TIM44	KOG2580	58.15	454	156	6	76	1335	9	459	2e-173	495	1335	459	94.382	98.2571
SF21_Tr311_1_[773_-_144]_R_Sense)	At5g11500	ath	R	Predicted coiled-coil protein	KOG3272	58.14	215	82	1	10	630	1	215	2e-56	179	630	215	98.5714	100
SF21_Tr13315_1_[625_-_1059]	7301766	dme	R	CDGSH-type Zn-finger containing protein	KOG3461	58.14	129	49	1	25	396	4	132	3e-46	148	435	133	85.5172	96.9925
SF21_Tr681_2_[555_-_1445]	7295556	dme	G	Predicted glyoxalase	KOG2943	58.1	284	117	2	34	879	1	283	6e-113	329	891	288	94.9495	98.2639
SF21_Tr2943_1_[248_-_2269]	CE03144	cel	M	Glucosamine 6-phosphate synthetases, contain amidotransferase and phosphosugar isomerase domains	KOG1268	58.02	729	251	8	1	2022	1	725	0	814	2022	725	100	100
SF21_Tr324_1_[929_-_453]_R_Sense)	7294513	dme	J	Mitochondrial/chloroplast ribosomal protein L20	KOG4707	58.02	131	55	0	1	393	1	131	3e-51	162	477	150	82.3899	87.3333
SF21_Tr10754_25_[3304_-_248]_R_Sense)	Hs20127438	hsa	U	Vesicle coat complex AP-3, delta subunit	KOG1059	58.02	786	309	13	64	2358	1	725	0	753	3057	1153	75.0736	62.8794
SF21_Tr15979_3_[865_-_104]_R_Sense)	Hs9506689	hsa	J	'Exosomal 3''-5'' exoribonuclease complex, subunit Rrp41 and related exoribonucleases'	KOG1068	58.02	212	87	3	46	675	3	210	3e-72	222	762	245	82.6772	84.898
SF21_Tr17375_1_[186_-_1115]	Hs4885387	hsa	I	3-hydroxyacyl-CoA dehydrogenase	KOG2304	57.99	288	121	0	67	930	4	291	7e-117	340	930	314	92.9032	91.7197
SF21_Tr2896_5_[913_-_2820]	7304217	dme	I	Myo-inositol-1-phosphate synthase	KOG0693	57.97	395	163	3	673	1848	144	530	9e-128	389	1908	565	61.6352	68.4956
SF21_Tr13240_2_[223_-_3858]	Hs4504555	hsa	J	Isoleucyl-tRNA synthetase	KOG0434	57.97	1230	486	16	13	3609	2	1222	0	1432	3636	1262	98.9274	96.7512
SF21_Tr865_2_[181_-_2085]	7295731	dme	R	Transmembrane protein	KOG2489	57.96	628	247	9	67	1899	12	612	0	718	1905	620	96.2205	96.9355
SF21_Tr16545_5_[164_-_2308]	At1g34130	ath	O	Oligosaccharyltransferase, STT3 subunit	KOG2292	57.95	711	281	6	37	2115	31	728	0	816	2145	729	96.9231	95.7476
SF21_Tr11337_6_[2703_-_1540]_R_Sense)	7301090	dme	AJ	Apoptosis-promoting RNA-binding protein TIA-1/TIAR (RRM superfamily)	KOG0148	57.93	416	110	7	7	1059	2	416	2e-151	437	1164	464	90.4639	89.4397
SF21_Tr1876_5_[2061_-_1501]_R_Sense)	7298969	dme	I	Fatty acyl-CoA elongase/Polyunsaturated fatty acid specific elongation enzyme	KOG3071	57.92	183	66	5	4	519	78	254	5e-70	215	561	276	91.9786	64.1304
SF21_Tr3824_1_[200_-_1438]	7299627	dme	K	Transcription factor NFAT, subunit NF45	KOG3793	57.92	366	150	4	130	1215	18	378	3e-134	392	1239	396	87.6513	91.1616
SF21_Tr3237_5_[483_-_1781]	Hs5174511	hsa	TK	TGFbeta receptor signaling protein SMAD and related proteins	KOG3701	57.88	463	132	8	100	1299	7	467	4e-171	489	1299	467	92.3788	98.7152
SF21_Tr11835_2_[4142_-_3348]_R_Sense)	7291560	dme	G	Ribose 5-phosphate isomerase	KOG3075	57.77	251	102	3	31	771	70	320	2e-96	287	795	325	93.2075	77.2308
SF21_Tr2030_4_[3434_-_2484]_R_Sense)	7292094	dme	T	Serine/threonine protein phosphatase	KOG1379	57.76	322	119	2	1	915	1	321	9e-109	320	951	321	96.2145	100
SF21_Tr15611_11_[5024_-_2775]_R_Sense)	CE19925	cel	O	AAA+-type ATPase	KOG0741	57.75	748	296	5	31	2214	69	816	0	834	2250	824	97.0667	90.7767
SF21_Tr5857_3_[1638_-_2477]	Hs21361900	hsa	PD	Halotolerance protein HAL3 (contains flavoprotein domain)	KOG0672	57.75	187	79	2	250	810	16	194	4e-74	226	840	204	66.7857	87.7451
SF21_Tr303_3_[1145_-_18]_R_Sense)	CE19037	cel	O	Deoxyhypusine synthase	KOG2924	57.68	371	149	6	16	1104	1	366	1e-142	410	1128	371	96.5426	98.6523
SF21_Tr23736_2_[1270_-_347]_R_Sense)	7303131	dme	L	Structure-specific endonuclease ERCC1-XPF, ERCC1 component	KOG2841	57.65	255	98	3	31	765	6	259	1e-96	287	924	259	79.5455	98.0695
SF21_Tr23716_1_[116_-_784]	7295208	dme	S	Uncharacterized membrane protein	KOG4478	57.59	158	67	0	169	642	57	214	1e-53	173	669	230	70.852	68.6957
SF21_Tr1594_8_[287_-_4390]	7290693	dme	A	Transcription elongation factor SPT6	KOG1856	57.58	1273	526	12	310	4086	104	1367	0	1312	4104	1831	92.0322	69.0333
SF21_Tr3493_1_[195_-_1121]	7301819	dme	S	Uncharacterized conserved protein	KOG2435	57.58	264	109	2	139	921	31	294	3e-98	292	927	296	84.466	89.1892
SF21_Tr3613_11_[340_-_7935]	Hs4507195	hsa	Z	Beta-spectrin	KOG0517	57.54	2155	891	6	73	6465	26	2174	0	2276	7596	2364	84.1627	90.9052
SF21_Tr1115_6_[95_-_2710]	Hs5803155	hsa	A	Splicing factor 3b, subunit 2	KOG2330	57.49	574	222	12	961	2616	320	872	0	564	2616	872	63.3028	63.4174
SF21_Tr21227_2_[141_-_1760]	7299621	dme	R	Putative metallopeptidase	KOG2737	57.47	482	189	6	196	1593	3	483	1e-166	483	1620	483	86.2963	99.5859
SF21_Tr650_4_[20_-_1507]	7295719	dme	T	TNF receptor-associated factor	KOG0297	57.43	491	185	5	88	1488	1	486	0	578	1488	486	94.1532	100
SF21_Tr301_1_[70_-_546]	7295815	dme	S	Predicted membrane protein	KOG3356	57.43	148	63	2	10	453	2	128	3e-43	140	477	129	93.0818	98.4496
SF21_Tr3110_5_[199_-_1581]	At1g56110	ath	AJ	Ribosome biogenesis protein - Nop56p/Sik1p	KOG2573	57.42	465	191	3	10	1383	3	467	3e-179	513	1383	522	99.3492	89.0805
SF21_Tr2850_2_[2457_-_2116]_R_Sense)	7301248	dme	S	Uncharacterized conserved protein	KOG4455	57.41	108	46	0	19	342	6	113	1e-44	142	342	113	94.7368	95.5752
SF21_Tr21819_9_[2776_-_1367]_R_Sense)	7294922	dme	E	Amino acid transporters	KOG1304	57.38	474	197	5	1	1407	1	464	0	520	1410	471	99.7872	98.5138
SF21_Tr2308_3_[1916_-_711]_R_Sense)	Hs4505685	hsa	C	Pyruvate dehydrogenase E1, alpha subunit	KOG0225	57.37	373	159	1	10	1128	1	369	6e-153	439	1206	390	92.7861	94.6154
SF21_Tr18253_11_[3961_-_1181]_R_Sense)	7295860	dme	A	Spliceosomal protein FBP11/Splicing factor PRP40	KOG0152	57.28	625	234	6	283	2058	39	642	0	571	2781	806	63.8619	74.938
SF21_Tr14205_2_[231_-_1412]	7300420	dme	A	mRNA cleavage and polyadenylation factor I complex, subunit RNA15	KOG0108	57.28	412	150	5	22	1179	6	399	3e-135	394	1182	399	97.9695	98.7469
SF21_Tr11879_5_[6749_-_6336]_R_Sense)	CE28327_2	cel	K	RNA polymerase II, fourth largest subunit	KOG2351	57.25	131	54	1	25	411	3	133	1e-40	134	414	133	93.4783	98.4962
SF21_Tr2735_12_[6305_-_7471]	7292595	dme	T	Growth hormone-induced protein and related proteins	KOG1630	57.24	304	128	2	262	1167	40	341	2e-100	303	1167	341	77.635	88.563
SF21_Tr382_3_[1268_-_300]_R_Sense)	CE09341	cel	D	Predicted ATPase, nucleotide-binding	KOG3022	57.23	332	120	3	1	930	1	331	7e-130	375	969	334	95.9752	99.1018
SF21_Tr13759_2_[36_-_2567]	7302058	dme	U	Vesicle coat complex COPI, gamma subunit	KOG1078	57.16	859	352	9	1	2529	23	878	0	806	2532	879	99.8815	97.3834
SF21_Tr1098_11_[7652_-_5781]_R_Sense)	7303241	dme	R	Rab6 GTPase activator GAPCenA and related TBC domain proteins	KOG1102	57.14	399	168	3	82	1269	21	416	4e-164	478	1872	457	63.4615	86.6521
SF21_Tr22852_1_[73_-_1473]	Hs20127539	hsa	U	Golgi reassembly stacking protein GRASP65, contains PDZ domain	KOG3834	57.14	301	109	5	1	843	1	300	1e-107	329	1401	490	60.1713	61.2245
SF21_Tr3933_3_[2491_-_149]_R_Sense)	7295868	dme	L	DNA repair protein, SNF2 family	KOG0390	57.12	793	310	9	52	2340	1	781	0	879	2343	784	97.6953	99.6173
SF21_Tr13087_8_[4720_-_1541]_R_Sense)	7292924	dme	IT	Phosphatidylinositol transfer protein	KOG3668	57.09	1121	397	17	1	3111	111	1218	0	1209	3180	1250	97.8302	88.64
SF21_Tr5294_26_[837_-_1]_R_Sense)	At3g27430	ath	O	20S proteasome, regulatory subunit beta type PSMB7/PSMB10/PUP1	KOG0173	57.04	277	106	2	1	792	1	277	1e-100	297	837	283	94.6237	97.8799
SF21_Tr3468_5_[1948_-_2730]	SPAC806.02c_1	spo	D	Predicted ATPase, nucleotide-binding	KOG3022	57.03	263	98	5	10	753	1	256	8e-89	266	783	286	95.0192	89.5105
SF21_Tr793_12_[4264_-_617]_R_Sense)	7297097	dme	T	cAMP-regulated guanine nucleotide exchange factor	KOG3542	56.97	1134	322	18	154	3057	32	1163	0	1107	3648	1551	79.6053	72.9852
SF21_Tr13087_6_[5060_-_4698]_R_Sense)	7302734	dme	IT	Phosphatidylinositol transfer protein	KOG3668	56.96	79	34	1	10	246	2	79	2e-20	80.9	363	109	65.2893	71.5596
SF21_Tr12363_13_[286_-_5334]	At3g11130	ath	U	Vesicle coat protein clathrin, heavy chain	KOG0985	56.95	1668	704	8	16	4977	7	1671	0	1783	5049	1705	98.2769	97.654
SF21_Tr17857_1_[70_-_588]	7299976	dme	J	Mitochondrial ribosomal protein S10	KOG3321	56.95	151	64	2	70	519	22	170	2e-56	176	519	171	86.7052	87.1345
SF21_Tr7542_1_[240_-_734]	Hs7705632	hsa	M	Membrane protein involved in organellar division	KOG3364	56.91	123	52	1	49	414	1	123	5e-42	139	495	152	73.9394	80.9211
SF21_Tr6747_4_[2223_-_5075]	At1g32490	ath	A	mRNA splicing factor ATP-dependent RNA helicase	KOG0923	56.9	942	384	10	88	2847	101	1037	0	986	2853	1038	96.7403	90.2697
SF21_Tr7325_5_[25_-_2391]	7291388	dme	U	Membrane coat complex Retromer, subunit VPS35	KOG1107	56.88	800	334	8	1	2367	16	770	0	756	2367	770	100	98.0519
SF21_Tr13653_2_[196_-_1290]	7297466	dme	G	Galactosyltransferases	KOG2246	56.81	345	143	3	46	1062	14	357	2e-139	402	1095	388	92.8767	88.6598
SF21_Tr11739_1_[122_-_1417]	At3g23810	ath	H	S-adenosylhomocysteine hydrolase	KOG1370	56.78	472	158	4	19	1296	14	485	9e-176	501	1296	485	98.6111	97.3196
SF21_Tr12679_8_[2526_-_1678]_R_Sense)	7304021	dme	R	Uncharacterized conserved protein, contains CCCH-type Zn-finger	KOG1763	56.73	245	100	3	16	732	125	368	4e-55	184	849	404	84.4523	60.396
SF21_Tr12899_2_[208_-_1479]	Hs13775600	hsa	BK	NAD-dependent histone deacetylases and class I sirtuins (SIR2 family)	KOG2682	56.73	342	145	3	190	1206	30	364	4e-132	387	1272	389	79.9528	86.1183
SF21_Tr12994_3_[129_-_2672]	7290844	dme	U	ER-Golgi vesicle-tethering protein p115	KOG0946	56.72	804	340	5	19	2406	1	782	0	766	2544	815	93.8679	95.9509
SF21_Tr3568_11_[6603_-_2422]_R_Sense)	Hs18556531	hsa	T	Ca2+-dependent activator protein	KOG3543	56.71	1275	470	15	403	3981	118	1331	0	1385	4182	1353	85.5811	89.7265
SF21_Tr14800_7_[288_-_7370]	Hs22067248	hsa	K	Negative regulator of transcription	KOG1831	56.7	1850	737	27	1726	7083	1	1780	0	1954	7083	1805	75.6459	98.615
SF21_Tr1104_5_[1439_-_480]_R_Sense)	7289286	dme	I	Enoyl-CoA isomerase	KOG1681	56.67	270	117	0	142	951	17	286	1e-99	296	960	289	84.375	93.4256
SF21_Tr7702_2_[347_-_715]	Hs17447863	hsa	J	60s ribosomal protein L18	KOG1714	56.67	90	39	0	70	339	15	104	2e-27	99	369	119	73.1707	75.6303
SF21_Tr12782_5_[2343_-_46]_R_Sense)	Hs4507315	hsa	A	Mitochondrial RNA helicase SUV3, DEAD-box superfamily	KOG0953	56.58	730	298	7	166	2298	61	764	0	809	2298	786	92.8198	89.5674
SF21_Tr1322_3_[1988_-_1077]_R_Sense)	7299133	dme	H	Methylenetetrahydrofolate dehydrogenase/methylenetetrahydrofolate cyclohydrolase	KOG0089	56.55	290	125	2	4	870	1	289	7e-85	258	912	303	95.0658	95.3795
SF21_Tr12544_12_[3458_-_1266]_R_Sense)	7304019	dme	I	Acyl-CoA synthetase	KOG1180	56.53	766	282	2	16	2160	1	766	0	925	2193	766	97.8112	100
SF21_Tr14122_3_[588_-_1256]	7293005_1	dme	S	Uncharacterized conserved protein	KOG4523	56.46	147	60	3	61	489	7	153	3e-50	164	669	217	64.1256	67.7419
SF21_Tr23702_2_[74_-_1177]	7297396	dme	R	Predicted GTP-binding protein (ODN superfamily)	KOG1489	56.42	358	151	3	37	1095	14	371	1e-122	360	1104	381	95.9239	93.9633
SF21_Tr23530_4_[5452_-_4274]_R_Sense)	7297651	dme	O	AAA+-type ATPase	KOG0737	56.41	390	168	3	16	1179	2	369	8e-146	419	1179	369	98.7277	99.729
SF21_Tr3460_11_[3322_-_521]_R_Sense)	7291183	dme	R	Uncharacterized conserved protein, contains BTB/POZ domain	KOG4350	56.4	578	245	6	133	1845	1	565	0	610	2802	722	61.1349	78.2548
SF21_Tr2281_10_[2848_-_1118]_R_Sense)	YNL112w	sce	A	ATP-dependent RNA helicase	KOG0331	56.4	484	181	4	238	1599	34	517	3e-177	513	1731	546	78.6828	88.6447
SF21_Tr3781_1_[144_-_677]	7299489	dme	K	Transcription initiation factor TFIID, subunit TAF12 (also component of histone acetyltransferase SAGA)	KOG1142	56.33	158	46	2	130	534	39	196	5e-55	174	534	196	75.8427	80.6122
SF21_Tr1148_11_[9343_-_2054]_R_Sense)	Hs4826730	hsa	L	DNA-dependent protein kinase	KOG0891	56.32	2541	990	28	28	7290	25	2549	0	2672	7290	2549	99.6296	99.0585
SF21_Tr8036_3_[26_-_1204]	7297120	dme	S	Predicted membrane protein	KOG2890	56.23	313	135	4	73	1005	6	316	6e-106	321	1179	450	79.1349	69.1111
SF21_Tr1002_2_[513_-_1433]	Hs7706133	hsa	R	DHHC-type Zn-finger proteins	KOG1311	56.23	297	101	4	118	921	34	327	4e-110	323	921	327	87.2964	89.9083
SF21_Tr11763_2_[34_-_1629]	Hs16506830	hsa	K	RNA polymerase II assessory factor Cdc73p	KOG3786	56.2	548	224	12	1	1596	18	531	4e-177	511	1596	531	100	96.7985
SF21_Tr21642_10_[4688_-_6769]	Hs22051940	hsa	U	Kinase A-anchor protein Neurobeachin and related BEACH and WD40 repeat proteins	KOG1787	56.19	687	290	6	28	2055	340	1017	0	760	2082	1017	97.4063	66.6667
SF21_Tr9774_3_[558_-_2663]	YIL078w	sce	J	Threonyl-tRNA synthetase	KOG1637	56.19	687	279	6	82	2076	42	727	0	788	2106	734	94.7293	93.4605
SF21_Tr13154_2_[2295_-_1462]_R_Sense)	7302455	dme	O	Thioredoxin-like protein	KOG0914	56.13	269	113	2	37	828	1	269	1e-110	322	834	271	94.964	99.262
SF21_Tr6561_3_[2106_-_1681]_R_Sense)	At5g43850	ath	S	Uncharacterized conserved protein, contains double-stranded beta-helix domain	KOG2107	56.12	139	61	0	4	420	43	181	6e-56	174	426	185	97.8873	75.1351
SF21_Tr23616_11_[196_-_5877]	7297340	dme	O	Alpha-macroglobulin	KOG1366	56.12	1821	792	18	205	5646	27	1746	0	1975	5682	1760	95.7761	97.7273
SF21_Tr426_1_[950_-_1780]	7302697	dme	DR	Leucine-rich acidic nuclear protein	KOG2739	56.06	264	105	4	46	804	1	260	2e-72	224	831	261	91.3357	99.6169
SF21_Tr796_1_[3_-_800]	CE00657	cel	O	Alkyl hydroperoxide reductase, thiol specific antioxidant and related enzymes	KOG0852	56.05	223	94	3	142	798	5	225	2e-83	251	798	226	82.3308	97.7876
SF21_Tr16351_5_[1309_-_653]_R_Sense)	Hs5031931	hsa	K	Transcription factor containing NAC and TS-N domains	KOG2239	56.05	223	93	4	4	657	6	215	5e-54	173	657	215	99.5434	97.6744
SF21_Tr13411_1_[7_-_1512]	7300700	dme	U	Ypt/Rab-specific GTPase-activating protein GYP1	KOG1092	56.02	498	183	8	85	1470	45	541	3e-179	515	1506	545	92.0319	91.1927
SF21_Tr13626_7_[4901_-_6427]	7302458	dme	T	STE20-like serine/threonine kinase MST	KOG0574	56.01	566	169	9	67	1524	25	588	0	555	1527	596	95.4813	94.6309
SF21_Tr11394_1_[93_-_839]	HsM18201876	hsa	J	D-Tyr-tRNA (Tyr) deacylase	KOG3323	55.97	159	67	1	16	483	1	159	2e-59	188	747	209	62.6506	76.0766
SF21_Tr11742_1_[1_-_555]	Hs22035592	hsa	S	Uncharacterized conserved protein	KOG4316	55.93	118	52	2	124	477	68	183	7e-40	135	555	188	63.7838	61.7021
SF21_Tr9263_6_[3135_-_1678]_R_Sense)	CE09015	cel	I	Short-chain acyl-CoA dehydrogenase	KOG0139	55.92	422	186	1	187	1452	7	423	1e-161	466	1458	427	86.8313	97.6581
SF21_Tr7171_2_[159_-_1712]	7292837	dme	G	Permease of the major facilitator superfamily	KOG2532	55.92	524	205	8	4	1497	26	548	0	569	1554	559	96.139	93.5599
SF21_Tr3494_9_[7950_-_6358]_R_Sense)	7300494	dme	LT	Deoxyribodipyrimidine photolyase/cryptochrome	KOG0133	55.91	533	226	4	16	1587	5	537	0	612	1593	542	98.6817	98.3395
SF21_Tr15402_2_[597_-_205]_R_Sense)	SPAC11E3.15	spo	J	60S ribosomal protein L22	KOG3434	55.91	93	40	1	112	387	16	108	4e-17	73.2	393	117	70.229	79.4872
SF21_Tr6230_8_[1400_-_675]_R_Sense)	At3g55920	ath	O	Cyclophilin type peptidyl-prolyl cis-trans isomerase	KOG0865	55.9	161	58	2	278	721	73	233	3e-55	178	726	234	61.157	68.8034
SF21_Tr7106_3_[1471_-_2472]	YOR142w	sce	C	Succinyl-CoA synthetase, alpha subunit	KOG1255	55.83	326	139	3	34	996	4	329	2e-94	285	1002	329	96.1078	99.0881
SF21_Tr13208_10_[3026_-_246]_R_Sense)	CE05817	cel	F	Formyltetrahydrofolate dehydrogenase	KOG2452	55.78	925	397	9	43	2781	1	887	0	986	2781	887	98.4898	100
SF21_Tr608_4_[1646_-_1056]_R_Sense)	7300722	dme	S	Uncharacterized conserved protein	KOG4058	55.78	199	80	3	7	579	1	199	5e-71	215	591	204	96.9543	97.549
SF21_Tr14488_3_[923_-_2479]	7302049	dme	R	Predicted RNA-binding polyribonucleotide nucleotidyltransferase	KOG1067	55.77	520	224	5	16	1557	246	742	0	569	1557	748	99.0366	66.4439
SF21_Tr22070_10_[3689_-_2484]_R_Sense)	7303047	dme	GMO	GDP-mannose pyrophosphorylase	KOG1460	55.66	424	164	8	1	1200	1	421	2e-154	444	1206	448	99.5025	93.9732
SF21_Tr3207_5_[163_-_2970]	CE28858	cel	A	HAT repeat protein	KOG0495	55.65	965	388	6	13	2787	6	968	0	1003	2808	968	98.8248	99.4835
SF21_Tr3828_2_[92_-_1951]	Hs4885649	hsa	O	SMT3/SUMO-activating complex, catalytic component UBA2	KOG2013	55.63	568	239	7	67	1731	10	576	0	567	1860	640	89.5161	88.5938
SF21_Tr1813_4_[324_-_2039]	7293810	dme	C	Aldehyde dehydrogenase	KOG2453	55.62	516	229	1	169	1716	80	594	9e-179	519	1716	594	90.2098	86.7003
SF21_Tr9543_12_[5791_-_3809]_R_Sense)	CE24240	cel	O	Polypeptide N-acetylgalactosaminyltransferase	KOG3736	55.6	554	213	10	40	1602	5	557	0	596	1983	626	78.82	88.3387
SF21_Tr17838_3_[1507_-_650]_R_Sense)	7299067	dme	S	Uncharacterized conserved protein	KOG3012	55.6	268	115	1	10	801	7	274	9e-87	261	858	275	92.3077	97.4545
SF21_Tr12750_7_[5006_-_1041]_R_Sense)	7296862	dme	T	Neural cell adhesion molecule L1	KOG3513	55.59	1189	516	11	286	3816	124	1301	0	1321	3966	1336	89.0318	88.1737
SF21_Tr11631_2_[1_-_1152]	Hs4885545	hsa	T	Dehydrogenase kinase	KOG0787	55.59	376	162	4	4	1116	39	405	1e-136	397	1152	406	96.6146	90.3941
SF21_Tr3703_11_[2716_-_413]_R_Sense)	Hs20127408	hsa	I	Hydroxyacyl-CoA dehydrogenase/enoyl-CoA hydratase	KOG1683	55.54	758	334	4	34	2298	13	762	0	798	2304	763	98.3073	98.2962
SF21_Tr271_3_[958_-_62]_R_Sense)	7298195	dme	S	Uncharacterized conserved protein	KOG2721	55.51	272	121	2	70	885	1	269	1e-105	310	897	286	90.9699	94.0559
SF21_Tr8621_4_[271_-_3126]	CE18673	cel	U	'Vesicle coat complex COPI, beta'' subunit'	KOG0276	55.5	955	409	12	13	2829	2	928	0	1041	2856	1000	98.6345	92.7
SF21_Tr11736_9_[2493_-_10]_R_Sense)	7304081	dme	A	ATP-dependent RNA helicase	KOG0338	55.5	755	321	8	139	2358	10	740	0	641	2484	782	89.372	93.4783
SF21_Tr11469_2_[487_-_1173]	7304341	dme	J	40S ribosomal protein S3A	KOG1628	55.5	191	79	3	133	687	81	268	5e-54	176	687	268	80.786	70.1493
SF21_Tr2843_8_[2831_-_636]_R_Sense)	YHR074w	sce	HR	Predicted NAD synthase, contains CN hydrolase domain	KOG2303	55.49	710	309	5	1	2109	1	709	0	766	2196	714	96.0383	99.2997
SF21_Tr1715_10_[4807_-_1439]_R_Sense)	CE06997	cel	C	ATP-citrate lyase	KOG1254	55.46	1109	470	10	109	3363	1	1099	0	1174	3369	1106	96.6162	99.3671
SF21_Tr2001_9_[4647_-_5648]	Hs4557297	hsa	H	Delta-aminolevulinic acid dehydratase	KOG2794	55.45	330	145	1	16	999	1	330	1e-119	349	1002	330	98.2036	100
SF21_Tr2130_2_[42_-_842]	CE10972	cel	C	NADH:ubiquinone oxidoreductase, NDUFV2/24 kD subunit	KOG3196	55.42	249	111	2	52	798	3	239	9e-96	282	801	239	93.2584	99.1632
SF21_Tr12668_11_[3423_-_1321]_R_Sense)	7301042	dme	MOT	Extracellular protein SEL-1 and related proteins	KOG1550	55.41	518	229	3	499	2046	152	667	0	548	2103	819	73.6091	63.0037
SF21_Tr16548_5_[388_-_2769]	Hs11024694	hsa	R	DEAD box RNA helicase	KOG3768	55.36	625	273	13	1	1857	51	632	0	611	2382	887	77.9597	65.6144
SF21_Tr2571_2_[383_-_1603]	Hs13540580	hsa	S	Uncharacterized conserved protein	KOG3951	55.32	329	145	5	124	1104	1	322	5e-117	345	1221	323	80.344	99.6904
SF21_Tr15732_5_[1859_-_138]_R_Sense)	7292651	dme	QI	Cytochrome P450 CYP4/CYP19/CYP26 subfamilies	KOG0157	55.3	557	227	5	52	1656	16	569	0	573	1722	574	93.2056	96.5157
SF21_Tr13247_14_[5849_-_2397]_R_Sense)	7294587	dme	P	Na+/K+ symporter	KOG2083	55.28	1156	451	16	184	3453	26	1171	0	1052	3453	1171	94.7003	97.8651
SF21_Tr12849_1_[337_-_1065]	7298088	dme	S	Uncharacterized conserved protein	KOG1297	55.28	161	69	3	13	486	11	166	2e-56	182	729	258	65.0206	60.4651
SF21_Tr12047_4_[1996_-_1010]_R_Sense)	CE00707	cel	O	26S proteasome regulatory complex, subunit RPN11	KOG1555	55.21	288	118	3	88	918	27	314	5e-103	306	987	319	84.1945	90.2821
SF21_Tr17507_5_[1201_-_200]_R_Sense)	7299465	dme	T	Predicted NUDIX hydrolase FGF-2 and related proteins	KOG0648	55.21	317	134	2	76	1002	24	340	2e-126	367	1002	340	92.515	93.2353
SF21_Tr18823_1_[753_-_1]_R_Sense)	AtMi060	ath	C	Cytochrome oxidase subunit III and related proteins	KOG4664	55.2	250	110	1	1	744	11	260	3e-80	243	753	265	98.8048	94.3396
SF21_Tr3748_9_[2885_-_87]_R_Sense)	Hs20149522	hsa	O	26S proteasome regulatory complex, subunit RPN1/PSMD2	KOG2005	55.2	913	395	9	76	2772	44	903	0	929	2799	908	96.3558	94.7137
SF21_Tr16376_1_[203_-_1630]	Hs16306550	hsa	P	Selenium-binding protein	KOG0918	55.18	473	209	7	10	1419	6	472	0	521	1428	472	98.7395	98.9407
SF21_Tr2166_8_[1642_-_2]_R_Sense)	7295889	dme	A	Protein involved in mRNA turnover and stability	KOG1609	55.17	464	203	6	205	1581	49	465	2e-165	483	1641	562	83.9122	74.1993
SF21_Tr15396_4_[4876_-_3794]_R_Sense)	CE17062	cel	T	Mitogen-activated protein kinase	KOG0660	55.14	292	85	2	49	786	33	324	3e-107	323	1083	448	68.144	65.1786
SF21_Tr5617_2_[473_-_2197]	7302155	dme	R	FOG: Zn-finger	KOG1721	55.1	510	171	13	220	1575	45	530	2e-174	507	1725	561	78.6087	86.631
SF21_Tr19888_1_[105_-_857]	CE16335	cel	E	Dihydropteridine reductase DHPR/QDPR	KOG4022	55.08	236	104	2	10	711	1	236	8e-80	241	753	236	93.2271	100
SF21_Tr318_1_[165_-_1442]	CE25011	cel	O	26S proteasome regulatory complex, subunit RPN6/PSMD11	KOG1463	55.08	423	188	3	16	1278	19	438	2e-121	361	1278	438	98.8263	95.8904
SF21_Tr14750_3_[232_-_1458]	7290752	dme	TW	Teneurin-1 and related extracellular matrix proteins, contain EGF-like repeats	KOG1225	55.08	325	138	6	175	1125	115	424	2e-128	379	1227	445	77.5061	69.6629
SF21_Tr22463_11_[2588_-_3]_R_Sense)	7291245	dme	R	FOG: TPR repeat	KOG1124	55.08	846	331	8	190	2580	17	802	0	781	2586	870	92.4594	90.3448
SF21_Tr210_4_[255_-_2288]	7297183	dme	P	Na+/H+ antiporter	KOG3826	55.06	494	222	3	367	1848	171	658	1e-150	455	2034	708	72.8614	68.9266
SF21_Tr16188_7_[2461_-_3252]	YDR044w	sce	H	Coproporphyrinogen III oxidase CPO/HEM13	KOG1518	55.06	247	98	2	46	747	81	327	2e-85	259	792	328	88.6364	75.3049
SF21_Tr22080_2_[51_-_2093]	7291136	dme	G	Mannosyl-oligosaccharide alpha-1,2-mannosidase and related glycosyl hydrolases	KOG2204	55.01	669	268	11	82	1989	4	655	0	700	2043	667	93.3921	97.7511
SF21_Tr2454_6_[1708_-_89]_R_Sense)	Hs15321446	hsa	O	Mitochondrial processing peptidase, alpha subunit	KOG2067	54.95	495	219	5	145	1617	36	525	6e-169	490	1620	525	90.9259	93.3333
SF21_Tr11225_1_[62_-_1861]	7301087	dme	A	Predicted N6-adenine RNA methylase	KOG2098	54.94	628	215	9	97	1776	1	595	0	609	1800	608	93.3333	97.8618
SF21_Tr16543_1_[271_-_1908]	7302829	dme	E	Glutamate decarboxylase/sphingosine phosphate lyase	KOG1383	54.92	528	237	1	46	1626	15	542	0	592	1638	545	96.5201	96.8807
SF21_Tr7486_6_[1589_-_3]_R_Sense)	Hs8922726	hsa	A	Predicted cleavage and polyadenylation specificity factor (CPSF subunit)	KOG1138	54.91	479	216	3	10	1446	1	475	1e-175	511	1587	658	90.5482	72.1884
SF21_Tr22021_11_[3783_-_1951]_R_Sense)	Hs14767795	hsa	S	Uncharacterized conserved protein	KOG2300	54.89	603	269	6	4	1803	19	593	0	599	1833	613	98.1997	93.801
SF21_Tr1650_4_[1005_-_3380]	Hs4758162	hsa	F	Membrane-associated guanylate kinase MAGUK (contains PDZ, SH3, HOOK and GUK domains)	KOG0708	54.87	749	312	13	94	2262	202	919	0	731	2376	926	91.2879	77.5378
SF21_Tr4021_19_[6767_-_75]_R_Sense)	Hs5453926	hsa	L	DNA polymerase epsilon, catalytic subunit A	KOG1798	54.87	2311	957	29	4	6678	1	2278	0	2458	6693	2286	99.7311	99.65
SF21_Tr20498_2_[306_-_2195]	At4g34030	ath	EI	3-Methylcrotonyl-CoA carboxylase, non-biotin containing subunit/Acetyl-CoA carboxylase carboxyl transferase, subunit beta	KOG0540	54.86	576	213	3	148	1734	55	630	0	635	1890	630	83.9683	91.4286
SF21_Tr3733_1_[1316_-_315]_R_Sense)	7295671	dme	O	Protein farnesyltransferase, alpha subunit/protein geranylgeranyltransferase type I, alpha subunit	KOG0530	54.83	321	133	6	1	927	1	317	3e-120	350	1002	331	92.515	95.7704
SF21_Tr1295_1_[248_-_1375]	7292301	dme	R	Zn finger protein	KOG3002	54.77	283	122	1	214	1044	2	284	1e-89	273	1128	284	73.6702	99.6479
SF21_Tr18901_1_[121_-_714]	7295716	dme	S	Uncharacterized conserved protein	KOG4071	54.77	199	89	1	1	594	1	199	2e-73	221	594	203	100	98.0296
SF21_Tr1496_7_[1056_-_76]_R_Sense)	Hs7706272	hsa	J	Diphthine synthase	KOG3123	54.77	283	112	3	160	960	1	283	2e-103	306	981	297	81.6514	95.2862
SF21_Tr23727_3_[950_-_69]_R_Sense)	HsM6005755	hsa	K	RNA polymerase II transcription factor complex subunit	KOG3341	54.69	245	110	4	106	837	3	242	6e-93	277	882	258	82.9932	93.0233
SF21_Tr3603_8_[6503_-_4602]_R_Sense)	CE06447	cel	F	'Bifunctional ATP sulfurylase/adenosine 5''-phosphosulfate kinase'	KOG4238	54.63	615	257	5	25	1803	7	620	0	652	1902	652	93.5331	94.1718
SF21_Tr381_9_[3778_-_1904]_R_Sense)	7301602	dme	T	Predicted G-alpha GTPase interaction protein, contains GoLoco domain	KOG1130	54.6	674	254	11	4	1869	3	653	0	642	1875	658	99.52	98.9362
SF21_Tr13465_1_[79_-_1167]	7302846	dme	R	Nuclear inhibitor of phosphatase-1	KOG1880	54.57	394	128	9	37	1065	1	380	1e-131	383	1089	383	94.4904	99.2167
SF21_Tr21936_1_[152_-_1063]	Hs5032209	hsa	O	Ubiquitin fusion-degradation protein	KOG1816	54.57	328	109	7	25	888	19	337	1e-106	315	912	343	94.7368	93.0029
SF21_Tr2101_1_[143_-_1762]	7295961	dme	S	Uncharacterized conserved protein	KOG4698	54.56	482	218	5	82	1524	29	504	0	557	1620	520	89.0741	91.5385
SF21_Tr14701_2_[186_-_2276]	7301789	dme	O	E3 ubiquitin ligase	KOG0802	54.56	680	261	7	43	1938	1	657	0	729	2091	804	90.6743	81.7164
SF21_Tr1404_1_[311_-_1324]	7291811	dme	O	Cyclophilin-related peptidyl-prolyl cis-trans isomerase	KOG0882	54.52	299	134	3	10	900	6	303	2e-112	331	1014	342	87.8698	87.1345
SF21_Tr19312_7_[286_-_3420]	Hs4506775	hsa	O	Subtilisin kexin isozyme-1/site 1 protease, subtilase superfamily	KOG4266	54.52	985	410	14	94	2934	33	987	0	1013	3135	1052	90.622	90.7795
SF21_Tr874_1_[206_-_1702]	At2g42810	ath	R	Serine-threonine phosphatase 2A, catalytic subunit	KOG0376	54.49	523	188	2	43	1461	9	531	0	552	1497	533	94.7896	98.1238
SF21_Tr1778_5_[688_-_254]_R_Sense)	Hs6382079_2	hsa	O	Cyclophilin type peptidyl-prolyl cis-trans isomerase	KOG0865	54.46	112	51	2	3	338	18	119	9e-36	122	435	159	77.2414	64.1509
SF21_Tr1520_3_[358_-_2550]	7292604	dme	Z	Kinesin-like protein	KOG0246	54.43	801	280	9	34	2181	2	799	0	786	2193	803	97.948	99.3773
SF21_Tr1912_8_[2920_-_2261]_R_Sense)	CE08254	cel	A	Splicing factor RNPS1, SR protein superfamily	KOG4209	54.41	204	91	5	40	645	3	195	8e-62	193	660	205	91.8182	94.1463
SF21_Tr3757_4_[850_-_293]_R_Sense)	CE20206	cel	Z	Actin-related protein Arp2/3 complex, subunit ARPC3	KOG3155	54.4	182	78	3	25	555	1	180	1e-63	196	558	183	95.1613	98.3607
SF21_Tr11620_11_[6730_-_2678]_R_Sense)	7291500	dme	K	Cofactor required for Sp1 transcriptional activation, subunit 3	KOG1883	54.39	1355	597	18	49	4050	2	1334	0	1400	4053	1439	98.7417	92.6338
SF21_Tr6966_10_[4853_-_3690]_R_Sense)	Hs4505995	hsa	T	Protein phosphatase 1B (formerly 2C)	KOG0697	54.36	401	166	4	1	1152	1	395	7e-134	393	1164	479	98.9691	82.4635
SF21_Tr2859_1_[84_-_1790]	7299338	dme	T	CDK5 activator-binding protein	KOG2492	54.32	556	236	8	58	1671	26	577	0	542	1707	583	94.5518	94.6827
SF21_Tr5623_6_[81_-_6419]	7290340	dme	T	Phosphatidylinositol 4-kinase	KOG0902	54.3	2197	910	35	31	6339	9	2113	0	2100	6339	2113	99.5267	99.6214
SF21_Tr11172_2_[1217_-_2470]	Hs21687098	hsa	T	Activin A type IB receptor, serine/threonine protein kinase	KOG2052	54.29	420	186	5	10	1251	79	492	1e-146	427	1254	493	99.0431	83.9757
SF21_Tr2381_11_[1074_-_535]_R_Sense)	Hs22051518	hsa	U	Exocyst complex, subunit SEC15	KOG2176	54.26	129	59	0	115	501	11	139	6e-43	141	540	145	71.6667	88.9655
SF21_Tr3783_2_[157_-_645]	7296443	dme	S	Uncharacterized conserved protein	KOG4093	54.25	153	70	1	7	465	9	160	2e-52	165	489	160	93.865	95
SF21_Tr2119_3_[428_-_1522]	Hs11386163	hsa	A	RNA-binding protein ELAV/HU (RRM superfamily)	KOG0145	54.25	400	141	8	16	1089	3	377	9e-118	347	1095	380	98.0822	98.6842
SF21_Tr10564_2_[146_-_1291]	7298067	dme	R	Protein tyrosine phosphatase-like protein PTPLA (contains Pro instead of catalytic Arg)	KOG3187	54.24	354	162	2	46	1107	5	354	2e-145	418	1146	371	92.6702	94.3396
SF21_Tr398_2_[83_-_919]	7293423	dme	K	TBP-associated transcription factor Prodos	KOG4336	54.21	297	111	6	16	831	2	296	8e-94	281	837	328	97.491	89.939
SF21_Tr19256_6_[2305_-_1034]_R_Sense)	7297075	dme	U	Prolactin regulatory element-binding protein/Protein transport protein SEC12p	KOG0771	54.21	439	180	6	19	1272	9	445	2e-140	410	1272	445	98.5849	98.2022
SF21_Tr21041_2_[328_-_1206]	Hs8922968	hsa	U	ZIP-like zinc transporter proteins	KOG3907	54.2	286	108	7	49	837	31	307	2e-80	247	879	307	89.7611	90.228
SF21_Tr23856_4_[1231_-_110]_R_Sense)	Hs14149629	hsa	L	GTPase XAB1, interacts with DNA repair protein XPA	KOG1532	54.19	382	162	6	1	1107	1	373	3e-127	372	1122	374	98.6631	99.7326
SF21_Tr1540_4_[393_-_5813]	Hs4557449	hsa	K	Chromodomain-helicase DNA-binding protein	KOG0384	54.17	1368	576	19	673	4623	230	1570	0	1286	5421	1739	72.8832	77.1133
SF21_Tr667_1_[111_-_614]	7293611	dme	R	Predicted coiled-coil protein	KOG4538	54.13	109	50	1	160	486	29	136	3e-14	67.4	504	140	64.881	77.1429
SF21_Tr22641_1_[169_-_474]	CE03980	cel	D	Cyclin-dependent protein kinase CDC28, regulatory subunit CKS1, and related proteins	KOG3484	54.12	85	39	0	34	288	10	94	3e-32	109	306	94	83.3333	90.4255
SF21_Tr11947_1_[609_-_1601]	Hs14735899	hsa	HC	NADH-cytochrome b-5 reductase	KOG0534	54.11	316	142	2	55	993	3	305	9e-121	351	993	305	94.5619	99.3443
SF21_Tr6940_7_[4423_-_6087]	7299261	dme	R	SETA binding protein SB1 and related proteins, contain BTB/POZ domain	KOG2714	54.1	525	218	12	40	1545	167	663	8e-174	510	1665	730	90.4505	68.0822
SF21_Tr17889_2_[1068_-_52]_R_Sense)	YMi004	sce	C	Cytochrome c oxidase, subunit I	KOG4769	54.08	355	141	3	1	999	177	530	8e-116	347	1017	534	98.2301	66.2921
SF21_Tr408_18_[5903_-_2580]_R_Sense)	7295004	dme	O	E3 ubiquitin protein ligase	KOG4427	54.07	1082	488	8	106	3324	4	1078	0	1075	3324	1078	96.8412	99.7217
SF21_Tr13791_1_[21_-_1217]	Hs6912420	hsa	O	Sulfotransferases	KOG3922	54.03	335	142	4	184	1152	22	354	3e-128	374	1197	356	80.9524	93.5393
SF21_Tr5611_3_[2410_-_3075]	Hs7661794	hsa	U	Protein involved in glucose derepression and pre-vacuolar endosome protein sorting	KOG1656	54.03	211	92	3	49	666	17	223	4e-33	120	666	223	92.7928	92.8251
SF21_Tr3827_2_[1769_-_351]_R_Sense)	7300695	dme	F	'Uridine 5''- monophosphate synthase/orotate phosphoribosyltransferase'	KOG1377	54.02	485	202	4	16	1407	8	492	4e-167	481	1419	493	98.0973	98.3773
SF21_Tr1512_5_[355_-_2544]	7299309	dme	R	Bestrophin (Best vitelliform macular dystrophy-associated protein)	KOG3547	54.01	674	278	14	79	2004	23	664	0	635	2190	721	87.9452	89.043
SF21_Tr14052_3_[1757_-_279]_R_Sense)	Hs14149819	hsa	P	Predicted divalent cation transporter	KOG3788	54.01	424	172	3	277	1479	67	490	5e-125	375	1479	490	81.3387	86.5306
SF21_Tr593_2_[716_-_75]_R_Sense)	7298475	dme	S	Uncharacterized conserved protein, contains RWD domain	KOG4018	53.97	189	78	4	67	606	1	187	2e-66	205	642	214	84.1121	87.3832
SF21_Tr16817_4_[98_-_1951]	7296723	dme	F	Dihydroorotase and related enzymes	KOG2584	53.96	593	259	8	118	1854	4	589	0	612	1854	589	93.6893	99.4907
SF21_Tr15789_1_[116_-_2335]	7297919	dme	T	Regulator of Rac1, required for phagocytosis and cell migration	KOG2999	53.96	719	321	8	22	2148	2	701	0	714	2220	724	95.8108	96.6851
SF21_Tr6790_2_[1248_-_1880]	7298095	dme	S	Uncharacterized conserved protein	KOG4397	53.91	243	80	4	1	633	1	243	2e-76	231	633	247	100	98.3806
SF21_Tr11066_6_[153_-_3884]	Hs4503743	hsa	Z	Cytoskeletal regulator Flightless-I (contains leucine-rich and gelsolin repeats)	KOG0444	53.88	1275	545	14	13	3708	1	1261	0	1197	3732	1269	99.0354	99.3696
SF21_Tr18103_5_[319_-_2286]	Hs5032147	hsa	K	Transcription initiation factor TFIID, subunit TAF6 (also component of histone acetyltransferase SAGA)	KOG2549	53.86	505	214	5	43	1500	17	499	4e-174	513	1968	677	74.0854	71.3442
SF21_Tr11011_2_[631_-_1074]	Hs22049691	hsa	S	Uncharacterized conserved protein	KOG4619	53.85	91	42	0	35	307	1	91	3e-27	99.4	444	105	61.4865	86.6667
SF21_Tr8218_2_[361_-_1197]	Hs4505273	hsa	F	Methylthioadenosine phosphorylase MTAP	KOG3985	53.85	260	120	0	52	831	21	280	1e-98	292	837	283	93.19	91.8728
SF21_Tr21831_11_[4708_-_2159]_R_Sense)	CE27360	cel	P	Cl- channel CLC-3 and related proteins (CLC superfamily)	KOG0475	53.82	799	337	12	184	2484	21	797	0	687	2550	797	90.2353	97.4906
SF21_Tr6903_1_[4_-_1026]	Hs4506013	hsa	T	Protein phosphatase 1, regulatory subunit, and related proteins	KOG0531	53.8	303	140	0	115	1023	57	359	4e-80	249	1023	360	88.8563	84.1667
SF21_Tr2679_3_[804_-_2144]	At1g12050	ath	G	Fumarylacetoacetase	KOG2843	53.79	422	193	5	1	1260	60	477	4e-159	459	1341	477	93.9597	87.631
SF21_Tr16871_3_[135_-_1262]	CE24365	cel	A	Polypyrimidine tract-binding protein PUF60 (RRM superfamily)	KOG0124	53.78	238	103	3	435	1127	21	252	4e-79	248	1128	339	61.4362	68.4366
SF21_Tr3693_6_[2100_-_1048]_R_Sense)	Hs15082234	hsa	C	Lactate dehydrogenase	KOG1495	53.75	333	152	2	58	1050	49	380	1e-123	362	1053	381	94.302	87.1391
SF21_Tr13022_2_[192_-_1361]	7304198	dme	CR	Zinc-binding oxidoreductase	KOG1198	53.73	389	173	5	25	1170	1	381	9e-135	392	1170	381	97.9487	100
SF21_Tr13145_12_[5069_-_2538]_R_Sense)	7294564	dme	BK	Histone acetyltransferase SAGA/ADA, catalytic subunit PCAF/GCN5 and related proteins	KOG1472	53.71	782	349	9	142	2448	58	813	0	827	2532	813	91.1137	92.9889
SF21_Tr11921_9_[3458_-_2664]_R_Sense)	Hs22056149	hsa	R	Predicted ATPase	KOG2383	53.67	259	120	3	1	777	77	332	4e-92	276	795	338	97.7358	75.7396
SF21_Tr1583_22_[7415_-_3927]_R_Sense)	Hs11968148	hsa	P	K+/Cl- cotransporter KCC1 and related transporters	KOG2082	53.66	1092	442	17	199	3282	34	1116	0	1004	3489	1116	88.3921	97.043
SF21_Tr21764_1_[1369_-_869]_R_Sense)	Hs14028877	hsa	J	Putative mitochondrial ribosomal protein mRpS25	KOG4079	53.66	164	74	1	10	495	3	166	4e-61	188	501	173	97.006	94.7977
SF21_Tr12691_16_[5678_-_4671]_R_Sense)	Hs7019551	hsa	S	Predicted membrane protein	KOG4581	53.64	302	140	2	79	984	32	330	8e-106	314	1008	338	89.881	88.4615
SF21_Tr13522_1_[309_-_1361]	Hs4506491	hsa	L	Replication factor C, subunit RFC4	KOG0989	53.61	360	152	7	1	1035	1	356	3e-108	322	1053	363	98.2906	98.0716
SF21_Tr1345_15_[6762_-_2266]_R_Sense)	7291227	dme	S	FOG: Cadherin repeats	KOG3594	53.59	1433	647	17	229	4473	81	1494	0	1410	4497	1507	94.3963	93.8288
SF21_Tr16296_4_[973_-_2]_R_Sense)	Hs14249672	hsa	OT	Myosin phosphatase, regulatory subunit	KOG0505	53.54	325	140	3	16	957	3	326	4e-113	339	972	528	96.9136	61.3636
SF21_Tr10312_4_[1948_-_125]_R_Sense)	ECU11g1580	ecu	A	RNAse L inhibitor, ABC superfamily	KOG0063	53.53	624	264	5	22	1815	5	623	0	668	1824	624	98.3553	99.1987
SF21_Tr8983_6_[4251_-_3022]_R_Sense)	Hs21450834	hsa	T	Adaptor protein Pellino	KOG3842	53.51	299	114	4	79	900	25	320	4e-91	284	1230	469	66.8293	63.113
SF21_Tr1709_1_[52_-_1278]	Hs4505255	hsa	A	RNA-binding protein musashi/mRNA cleavage and polyadenylation factor I complex, subunit HRP1	KOG4205	53.48	374	153	9	118	1176	1	362	2e-109	327	1227	362	86.3081	100
SF21_Tr23688_1_[559_-_86]_R_Sense)	7297431	dme	S	Uncharacterized conserved protein	KOG4045	53.46	159	64	3	22	468	8	166	2e-55	173	474	168	94.3038	94.6429
SF21_Tr608_2_[144_-_974]	At5g57280	ath	R	Predicted protein carboxyl methylase	KOG1541	53.45	290	121	4	4	831	1	289	9e-88	264	831	289	99.639	100
SF21_Tr14714_4_[1439_-_2539]	7303707	dme	O	Predicted E3 ubiquitin ligase	KOG1815	53.45	290	88	4	289	1017	1	285	1e-95	288	1101	296	66.2125	96.2838
SF21_Tr552_2_[117_-_1757]	At3g05060	ath	AJ	Ribosome biogenesis protein - Nop58p/Nop5p	KOG2572	53.42	483	200	3	46	1419	7	486	2e-152	448	1641	533	83.7294	90.0563
SF21_Tr7292_2_[373_-_1761]	7297303	dme	T	Serine/threonine protein phosphatase	KOG0698	53.42	483	194	10	1	1356	1	482	5e-163	472	1389	524	97.6242	91.9847
SF21_Tr14228_10_[1841_-_177]_R_Sense)	Hs7706262	hsa	C	Vacuolar H+-ATPase V1 sector, subunit H	KOG2759	53.42	468	190	4	69	1388	11	475	9e-177	509	1665	483	79.2793	96.2733
SF21_Tr565_2_[294_-_1415]	7294596	dme	E	Spermidine synthase	KOG1562	53.41	367	169	2	7	1101	1	367	1e-123	362	1122	367	97.5936	100
SF21_Tr2198_6_[2869_-_2090]_R_Sense)	7302388	dme	S	Uncharacterized conserved protein	KOG3583	53.36	253	112	3	40	780	2	252	8e-88	262	780	252	95	99.6032
SF21_Tr11501_15_[4286_-_3009]_R_Sense)	YDR012w	sce	A	Ribosomal protein RPL1/RPL2/RL4L4	KOG1475	53.35	343	158	4	103	1125	33	360	2e-108	325	1278	362	80.0469	90.6077
SF21_Tr2263_1_[913_-_524]_R_Sense)	At1g20580	ath	A	Small nuclear ribonucleoprotein Sm D3	KOG3172	53.33	105	42	1	4	297	4	108	2e-37	125	390	131	75.3846	80.1527
SF21_Tr1635_2_[148_-_588]	7295253	dme	U	Signal recognition particle, subunit Srp19	KOG3198	53.33	150	63	2	10	438	7	156	1e-50	160	441	160	97.2789	93.75
SF21_Tr17890_11_[3500_-_279]_R_Sense)	Hs20149524	hsa	K	RNA polymerase II transcription elongation factor DSIF/SUPT5H/SPT5	KOG1999	53.31	1028	396	16	391	3222	73	1087	0	946	3222	1087	87.8957	93.3763
SF21_Tr11582_2_[79_-_1887]	7292972	dme	A	mRNA capping enzyme, guanylyltransferase (alpha) subunit	KOG2386	53.29	608	257	3	52	1794	9	616	0	674	1809	649	96.3516	93.6826
SF21_Tr15621_2_[284_-_2314]	7297156	dme	P	Sodium/hydrogen exchanger protein	KOG1965	53.26	537	251	8	73	1683	41	466	5e-130	399	2031	645	79.3205	66.0465
SF21_Tr5728_3_[264_-_1121]	7301034	dme	P	Predicted cation transporter	KOG3182	53.22	233	106	3	73	762	58	284	3e-80	245	858	284	80.4196	79.9296
SF21_Tr23625_4_[3009_-_2455]_R_Sense)	7295853	dme	OUT	ER vesicle integral membrane protein involved in establishing cell polarity, signaling and protein degradation	KOG2729	53.21	156	73	0	85	552	1	156	3e-61	188	555	157	84.3243	99.3631
SF21_Tr2017_9_[2241_-_409]_R_Sense)	At1g13320	ath	T	Protein phosphatase 2A regulatory subunit A and related proteins	KOG0211	53.14	621	253	5	79	1827	2	617	0	575	1833	624	95.4173	98.7179
SF21_Tr419_1_[140_-_619]	7298248	dme	C	NADH:ubiquinone oxidoreductase, NDUFB6/B17 subunit	KOG4633	53.12	160	74	2	4	480	7	165	1e-50	160	480	167	99.375	95.2096
SF21_Tr1402_5_[257_-_2794]	7301181	dme	R	Ca2+-dependent lipid-binding protein CLB1/vesicle protein vp115/Granuphilin A, contains C2 domain	KOG1012	53.12	802	373	4	127	2523	33	812	0	842	2538	816	94.4444	95.5882
SF21_Tr13651_6_[1137_-_85]_R_Sense)	7294337	dme	J	Threonyl-tRNA synthetase	KOG1637	53.1	290	135	3	106	972	27	313	9e-107	317	1053	341	82.3362	84.1642
SF21_Tr14263_2_[274_-_1656]	Hs5453694	hsa	KT	Daxx-interacting protein MSP58/p78, contains FHA domain	KOG2293	53.08	422	188	5	136	1371	129	531	4e-143	421	1383	534	89.3709	75.4682
SF21_Tr12639_6_[4941_-_3730]_R_Sense)	7301549	dme	R	DHHC-type Zn-finger proteins	KOG1313	53.07	358	162	7	157	1212	5	357	3e-125	367	1212	357	87.1287	98.8796
SF21_Tr14071_8_[3364_-_110]_R_Sense)	Hs10835218	hsa	L	DNA topoisomerase III alpha	KOG1956	53.04	971	438	10	103	2961	35	942	0	980	3255	1001	87.8341	90.7093
SF21_Tr7510_8_[5648_-_4227]_R_Sense)	7295148	dme	T	FOG: Hormone receptors	KOG3575	53.03	379	135	5	415	1422	112	484	3e-104	320	1422	484	70.8861	77.0661
SF21_Tr7931_13_[3772_-_1205]_R_Sense)	7296227	dme	T	Smoothened and related G-protein-coupled receptors	KOG3577	53.02	696	323	8	232	2307	23	703	0	700	2568	1035	80.8411	65.7971
SF21_Tr12439_4_[557_-_3901]	CE26919	cel	Z	Arp2/3 complex-interacting protein VIP1/Asp1, involved in regulation of actin cytoskeleton	KOG1057	53.01	996	418	18	187	3024	22	991	0	986	3345	1339	84.843	72.4421
SF21_Tr3825_4_[1893_-_187]_R_Sense)	7291697	dme	H	5-aminolevulinate synthase	KOG1360	53.01	515	216	5	187	1653	1	512	0	538	1707	539	85.9402	94.9907
SF21_Tr2261_3_[2480_-_1671]_R_Sense)	CE28235	cel	O	Multifunctional chaperone (14-3-3 family)	KOG0841	52.98	302	85	5	34	768	5	301	1e-92	277	810	304	90.7407	97.6974
SF21_Tr17452_2_[147_-_1097]	7297343	dme	S	Uncharacterized conserved protein	KOG1848	52.98	285	132	2	28	876	10	291	2e-91	276	951	319	89.2744	88.4013
SF21_Tr22123_4_[3989_-_3288]_R_Sense)	7297355	dme	L	Cell division control protein/predicted DNA repair exonuclease	KOG3662	52.98	168	79	0	73	576	11	178	2e-57	184	702	257	71.7949	65.3696
SF21_Tr20868_2_[736_-_71]_R_Sense)	7297338	dme	K	Transcription mediator-related factor	KOG4309	52.97	219	85	3	43	645	1	219	1e-75	230	666	252	90.5405	86.9048
SF21_Tr11777_4_[1189_-_164]_R_Sense)	Hs4504427	hsa	CE	Hydroxymethylglutaryl-CoA lyase	KOG2368	52.96	321	146	1	1	948	1	321	6e-119	347	1026	325	92.3977	98.7692
SF21_Tr421_1_[652_-_110]_R_Sense)	7299412	dme	G	Succinate dehydrogenase, cytochrome b subunit	KOG0449	52.94	136	64	0	136	543	17	152	3e-45	147	543	152	75.1381	89.4737
SF21_Tr5831_6_[2026_-_356]_R_Sense)	7301209	dme	V	Lipocalin-interacting membrane receptor (LIMR)	KOG3722	52.94	544	238	6	1	1578	1	527	2e-129	390	1671	527	94.4345	100
SF21_Tr15687_4_[2006_-_2677]	At5g05080	ath	O	Ubiquitin-protein ligase	KOG0423	52.9	155	73	1	97	561	1	154	6e-43	146	672	251	69.1964	61.3546
SF21_Tr3913_2_[145_-_1713]	7294761	dme	S	Predicted membrane protein	KOG3978	52.9	482	213	5	70	1473	1	481	2e-178	512	1569	484	89.4837	99.3802
SF21_Tr12184_1_[237_-_2174]	7296390	dme	O	Zuotin and related molecular chaperones (DnaJ superfamily), contains DNA-binding domains	KOG0724	52.89	641	265	10	127	1938	12	646	1e-175	515	1938	646	93.4985	98.2972
SF21_Tr16816_6_[2337_-_1180]_R_Sense)	7294686	dme	E	F-box proteins	KOG3926	52.88	365	171	4	67	1158	1	351	6e-119	350	1158	351	94.3005	100
SF21_Tr1937_1_[252_-_1520]	7300949	dme	E	Cystine transporter Cystinosin	KOG3145	52.86	367	173	2	157	1257	4	363	1e-127	374	1269	363	86.7612	99.1736
SF21_Tr9698_1_[188_-_715]	Hs4758352	hsa	C	Ferredoxin	KOG3309	52.86	140	66	2	52	471	38	175	6e-45	147	528	184	79.5455	75
SF21_Tr12925_2_[654_-_1988]	7291860	dme	K	Transcription factor DLX and related proteins with LIM Zn-binding and HOX domains	KOG0850	52.82	354	144	17	196	1188	17	323	1e-81	256	1335	327	74.382	93.8838
SF21_Tr2851_5_[5405_-_5007]_R_Sense)	7303749	dme	R	Uncharacterized protein, induced by hypoxia	KOG4431	52.81	89	42	1	20	286	14	95	7e-23	87.4	399	100	66.9173	82
SF21_Tr21896_9_[4471_-_7104]	7290871	dme	TW	Integrin beta subunit (N-terminal portion of extracellular region)	KOG1226	52.79	843	386	10	142	2634	13	845	0	861	2634	845	94.6469	98.5799
SF21_Tr14399_7_[39_-_3086]	YGR204w	sce	H	C1-tetrahydrofolate synthase	KOG4230	52.77	940	425	8	286	3048	13	946	0	931	3048	946	90.6496	98.7315
SF21_Tr16710_2_[47_-_3574]	CE16317	cel	J	Leucyl-tRNA synthetase	KOG0437	52.76	1177	541	12	31	3516	10	1179	0	1159	3528	1186	98.8095	98.6509
SF21_Tr1942_5_[953_-_2113]	Hs5453882	hsa	G	Phosphorylase kinase gamma subunit	KOG0599	52.76	381	179	3	1	1140	30	382	6e-126	369	1161	387	98.1912	91.2145
SF21_Tr10272_3_[968_-_2437]	At5g26780	ath	E	Glycine/serine hydroxymethyltransferase	KOG2467	52.75	491	199	3	91	1464	34	524	6e-175	503	1470	532	93.4694	92.2932
SF21_Tr16801_3_[521_-_2581]	7299174	dme	R	Integral membrane protein	KOG2296	52.75	726	304	12	1	2061	1	694	0	670	2061	694	100	100
SF21_Tr6848_1_[147_-_1184]	7298852	dme	S	Uncharacterized conserved protein	KOG2998	52.73	311	137	4	136	1038	14	316	9e-102	303	1038	316	86.9942	95.8861
SF21_Tr3744_1_[171_-_701]	CE22051	cel	R	Density-regulated protein related to translation initiation factor 1 (eIF-1/SUI1)	KOG3239	52.72	184	77	2	10	531	10	192	3e-55	174	531	192	98.3051	95.3125
SF21_Tr3614_13_[7481_-_9082]	7295659	dme	T	Serine/threonine protein kinase	KOG2269	52.72	459	192	7	37	1338	103	555	5e-151	447	1602	603	81.2734	75.1244
SF21_Tr5266_4_[175_-_3978]	7302610	dme	I	Vigilin	KOG2208	52.72	1178	533	7	112	3573	59	1200	0	1116	3804	1268	91.0095	90.0631
SF21_Tr315_2_[50_-_781]	7300099	dme	A	Putative N2,N2-dimethylguanosine tRNA methyltransferase	KOG2793	52.7	222	104	2	70	732	24	238	2e-67	210	732	247	90.5738	87.0445
SF21_Tr12330_1_[234_-_2060]	7300336	dme	S	Predicted membrane protein	KOG2490	52.69	539	217	5	190	1692	1	536	0	545	1827	593	82.266	90.3879
SF21_Tr11960_1_[288_-_875]	At4g13720	ath	F	Inosine triphosphate pyrophosphatase	KOG3222	52.68	205	74	3	28	573	14	217	2e-65	202	588	231	92.8571	88.3117
SF21_Tr13679_1_[81_-_563]	7292486	dme	J	Mitochondrial ribosomal protein MRP17	KOG4708	52.67	150	71	1	13	462	1	147	2e-56	175	483	147	93.1677	100
SF21_Tr8096_3_[1338_-_1976]	7302298	dme	DZ	Microtubule-binding protein involved in cell cycle control	KOG3000	52.65	226	85	5	1	612	72	291	4e-66	206	639	291	95.7746	75.6014
SF21_Tr1903_3_[1049_-_471]_R_Sense)	At3g49870	ath	R	GTP-binding ADP-ribosylation factor-like protein	KOG0075	52.63	190	63	2	79	567	1	188	1e-64	199	579	190	84.456	98.9474
SF21_Tr3716_1_[127_-_918]	Hs4759110	hsa	R	Predicted endoplasmic reticulum membrane protein Lec35/MPDU1 involved in monosaccharide-P-dolichol utilization	KOG3211	52.63	228	107	1	58	738	9	236	4e-66	207	792	247	85.9848	92.3077
SF21_Tr15430_9_[3547_-_1580]_R_Sense)	7296712	dme	S	Uncharacterized conserved protein	KOG2428	52.62	439	192	6	667	1935	185	620	1e-89	295	1968	725	64.4817	60.1379
SF21_Tr3376_7_[5458_-_3818]_R_Sense)	Hs5902134	hsa	Z	Actin-binding protein Coronin, contains WD40 repeats	KOG0303	52.56	489	229	5	49	1506	1	459	2e-177	509	1641	461	88.8483	99.5662
SF21_Tr22628_2_[904_-_113]_R_Sense)	7294968	dme	J	Ribosome recycling factor	KOG4759	52.54	177	84	0	262	792	78	254	2e-64	203	792	254	67.0455	69.685
SF21_Tr21109_9_[2152_-_1007]_R_Sense)	At5g35630	ath	E	Glutamine synthetase	KOG0683	52.49	381	176	5	19	1146	37	413	1e-129	380	1146	430	98.4293	87.6744
SF21_Tr1281_2_[757_-_2568]	At2g23420	ath	H	Nicotinic acid phosphoribosyltransferase	KOG2511	52.47	608	266	8	46	1800	20	573	0	600	1812	574	96.8543	96.5157
SF21_Tr3798_8_[2783_-_1149]_R_Sense)	7290288	dme	G	Monocarboxylate transporter	KOG2504	52.44	595	199	9	103	1635	120	712	0	532	1635	715	93.7615	82.9371
SF21_Tr14420_6_[7074_-_6193]_R_Sense)	7290216	dme	R	Predicted phosphoglycerate mutase	KOG4609	52.42	269	125	2	85	882	12	280	2e-89	269	882	289	90.4762	93.0796
SF21_Tr5814_4_[793_-_2253]	7302986	dme	GMW	Acetylglucosaminyltransferase EXT2/exostosin 2	KOG1022	52.41	477	220	6	52	1461	243	717	4e-171	500	1461	717	96.5092	66.2483
SF21_Tr2234_10_[10100_-_11548]	7297955	dme	F	Phosphoribosylamidoimidazole-succinocarboxamide synthase	KOG2835	52.4	416	197	4	196	1440	6	386	2e-149	433	1449	395	85.9213	96.4557
SF21_Tr1792_5_[1954_-_1043]_R_Sense)	7302026	dme	A	Nucleolar protein-like/EBNA1-binding protein	KOG3080	52.4	208	99	1	58	681	23	229	2e-66	211	912	307	68.4211	67.4267
SF21_Tr1397_4_[1467_-_3104]	Hs13540606	hsa	O	Chaperone HSP104 and related ATP-dependent Clp proteases	KOG1051	52.38	525	220	5	148	1632	163	643	2e-136	413	1638	707	90.6593	68.0339
SF21_Tr14001_4_[413_-_2731]	7294445	dme	T	Guanine-nucleotide releasing factor	KOG3629	52.37	779	268	19	229	2256	215	977	0	633	2319	980	87.4515	77.8571
SF21_Tr14583_3_[20_-_1582]	At1g70730	ath	G	Phosphoglucomutase	KOG0625	52.36	552	232	13	1	1563	41	585	1e-167	488	1563	585	100	93.1624
SF21_Tr13012_1_[8_-_1039]	7297540	dme	O	Beta-1,3-glucuronyltransferase B3GAT1/SQV-8	KOG1476	52.35	298	133	5	106	972	134	429	9e-98	298	1032	443	84.0116	66.8172
SF21_Tr2093_3_[509_-_2107]	7297667	dme	R	FERM domain protein EHM2	KOG3530	52.29	436	185	12	1	1239	38	453	2e-138	414	1599	572	77.4859	72.7273
SF21_Tr13764_7_[3271_-_3840]	7300237	dme	F	Cytosine deaminase FCY1 and related enzymes	KOG1018	52.29	153	73	0	79	537	1	153	9e-48	154	570	160	80.5263	95.625
SF21_Tr14058_1_[235_-_960]	7290691	dme	R	Uncharacterized conserved protein, contains Josephin domain	KOG2934	52.25	178	80	3	19	537	39	215	2e-63	199	726	221	71.4876	80.0905
SF21_Tr3693_5_[2285_-_1506]_R_Sense)	Hs21450657	hsa	C	Lactate dehydrogenase	KOG1495	52.25	178	84	1	246	776	1	178	6e-60	191	780	234	68.0769	76.0684
SF21_Tr5665_27_[2992_-_2540]_R_Sense)	Hs4502125	hsa	T	Diadenosine and diphosphoinositol polyphosphate phosphohydrolase	KOG2839	52.24	134	58	1	13	396	4	137	1e-34	119	453	147	84.7682	91.1565
SF21_Tr2874_2_[2149_-_3732]	SPBC2G2.12	spo	J	Histidyl-tRNA synthetase	KOG1936	52.24	513	212	9	100	1539	22	532	1e-177	512	1584	538	90.9091	94.9814
SF21_Tr15130_1_[251_-_1186]	7297016	dme	A	Protein involved in rRNA processing	KOG3117	52.23	291	119	1	22	834	26	316	9e-91	275	936	348	86.859	83.6207
SF21_Tr3820_8_[2332_-_116]_R_Sense)	7290467	dme	J	tRNA cytosine-5-methylases and related enzymes of the NOL1/NOP2/sun superfamily	KOG2198	52.22	699	310	10	61	2085	1	686	0	712	2217	746	91.3396	91.9571
SF21_Tr23719_13_[3755_-_609]_R_Sense)	Hs4758760	hsa	U	Vesicle coat complex AP-3, beta subunit	KOG1060	52.21	680	306	8	1	1983	1	677	0	587	3147	1081	63.0124	62.6272
SF21_Tr15136_2_[542_-_3]_R_Sense)	Hs4505543	hsa	Z	Axonemal dynein light chain	KOG4001	52.15	163	76	5	52	534	56	214	4e-41	140	540	257	89.4444	61.8677
SF21_Tr10344_6_[1763_-_516]_R_Sense)	7300143	dme	O	Beta subunit of farnesyltransferase	KOG0365	52.14	397	190	2	25	1215	6	400	3e-130	382	1248	419	95.4327	94.2721
SF21_Tr13972_8_[3672_-_4847]	Hs11641303	hsa	R	Guanylate-binding protein	KOG2037	52.13	376	180	0	4	1131	166	541	8e-129	384	1176	579	95.9184	64.9396
SF21_Tr1300_35_[6485_-_39]_R_Sense)	At2g42270	ath	A	RNA helicase BRR2, DEAD-box superfamily	KOG0951	52.11	2178	997	20	10	6405	9	2158	0	2087	6447	2172	99.2089	98.9871
SF21_Tr3399_1_[2084_-_2743]	YBR252w	sce	F	dUTPase	KOG3370	52.11	142	67	1	205	627	5	146	4e-43	143	660	147	64.0909	96.5986
SF21_Tr13328_16_[4037_-_8521]	7294904	dme	R	Fry-like conserved proteins	KOG1825	52.1	975	394	20	1501	4206	1	940	0	795	4485	1452	60.3344	64.7383
SF21_Tr2410_3_[142_-_1086]	7302172	dme	U	Translocase of outer mitochondrial membrane complex, subunit TOM40	KOG3296	52.1	309	144	2	31	945	32	340	2e-114	335	945	340	96.8254	90.8824
SF21_Tr1973_4_[743_-_3]_R_Sense)	Hs7706557	hsa	S	Uncharacterized conserved protein	KOG3345	52.1	238	107	5	46	738	60	289	4e-68	213	741	289	93.5223	79.5848
SF21_Tr12058_3_[67_-_1002]	Hs20556574	hsa	J	40S ribosomal protein SA (P40)/Laminin receptor 1	KOG0830	52.09	215	103	3	157	801	12	219	3e-65	208	936	288	68.9103	72.2222
SF21_Tr283_1_[159_-_1091]	7295482	dme	TO	OTU-like cysteine protease	KOG3288	52.03	344	128	6	13	933	4	347	2e-113	333	933	347	98.7138	99.1354
SF21_Tr2068_2_[175_-_1119]	SPBC26H8.05c	spo	GT	Serine/threonine specific protein phosphatase involved in glycogen accumulation, PP2A-related	KOG0372	52.03	344	122	3	43	945	5	348	1e-127	369	945	348	95.5556	98.8506
SF21_Tr3800_4_[1189_-_77]_R_Sense)	Hs7705785	hsa	A	Predicted ribosomal RNA adenine dimethylase	KOG0821	52	325	156	1	100	1074	1	323	6e-111	329	1113	346	87.6011	93.3526
SF21_Tr6501_4_[5041_-_4469]_R_Sense)	7293812	dme	K	Upstream transcription factor 2/L-myc-2 protein	KOG2483	51.97	152	70	5	103	549	14	157	1e-37	129	573	161	78.0105	89.441
SF21_Tr891_3_[111_-_830]	7298289	dme	S	Predicted membrane protein	KOG3236	51.97	229	110	2	16	702	1	227	2e-68	211	720	227	95.4167	100
SF21_Tr11712_7_[3691_-_2438]_R_Sense)	7290262	dme	U	Kinesin-associated fasciculation and elongation protein involved in axonal transport	KOG3919	51.95	487	143	12	67	1254	1	474	1e-145	424	1254	474	94.7368	100
SF21_Tr3807_1_[872_-_423]_R_Sense)	YCR063w	sce	K	G10 protein/predicted nuclear transcription regulator	KOG3404	51.95	154	63	4	19	447	1	154	2e-54	169	450	157	95.3333	98.0892
SF21_Tr2928_2_[949_-_2058]	7299012	dme	J	50S ribosomal protein L1	KOG1569	51.94	335	157	2	100	1092	3	336	6e-98	296	1110	347	89.4595	96.2536
SF21_Tr17210_3_[3211_-_3957]	CE28144	cel	E	Phosphoserine phosphatase	KOG1615	51.93	233	95	2	58	705	30	262	2e-73	226	747	276	86.747	84.4203
SF21_Tr1885_1_[175_-_711]	7303013	dme	S	Predicted membrane protein	KOG3269	51.92	156	74	4	13	477	1	153	2e-45	149	537	174	86.5922	87.931
SF21_Tr2068_3_[536_-_1312]	SPBC26H8.05c	spo	GT	Serine/threonine specific protein phosphatase involved in glycogen accumulation, PP2A-related	KOG0372	51.9	237	71	3	3	584	112	348	1e-79	245	777	348	74.9035	68.1034
SF21_Tr461_1_[186_-_869]	At2g47580	ath	A	Spliceosomal protein snRNP-U1A/U2B	KOG4206	51.88	239	95	4	28	684	13	250	1e-60	192	684	250	96.0526	95.2
SF21_Tr15585_2_[1531_-_893]_R_Sense)	7301981	dme	RV	Putative transcriptional regulator DJ-1	KOG2764	51.87	187	90	2	70	630	1	184	1e-63	197	639	187	87.7934	98.3957
SF21_Tr14003_2_[828_-_2462]	7303172	dme	GMW	Acetylglucosaminyltransferase EXT1/exostosin 1	KOG1021	51.85	540	225	6	13	1527	1	514	0	537	1635	760	92.6606	67.6316
SF21_Tr18716_3_[114_-_1637]	SPCC1322.04	spo	G	UDP-glucose pyrophosphorylase	KOG2638	51.84	515	241	8	1	1524	1	506	7e-173	498	1524	506	100	100
SF21_Tr19395_1_[115_-_1281]	7298525	dme	P	Putative zinc transporter	KOG2693	51.83	328	121	5	295	1167	123	449	1e-76	245	1167	449	74.8072	72.8285
SF21_Tr13763_12_[5039_-_3780]_R_Sense)	At1g05350	ath	H	Molybdopterin biosynthesis-related protein	KOG2336	51.82	440	176	9	49	1260	10	442	3e-133	391	1260	445	96.1905	97.3034
SF21_Tr1823_5_[1697_-_2509]	7294559	dme	I	Phosphomannomutase	KOG3189	51.82	247	118	1	76	813	8	254	6e-96	283	813	254	90.7749	97.2441
SF21_Tr6713_29_[7048_-_1151]_R_Sense)	Hs20533808	hsa	R	Predicted helicase	KOG0383	51.79	1508	630	18	361	4593	123	1538	0	1356	5898	1954	71.7701	72.4667
SF21_Tr14032_2_[109_-_507]	Hs7662510	hsa	T	Leptin receptor gene-related protein	KOG2174	51.79	112	52	2	2	331	20	131	5e-34	116	399	131	82.7068	85.4962
SF21_Tr8813_10_[4616_-_1941]_R_Sense)	Hs20470493	hsa	K	Zn-finger transcription factor	KOG2169	51.78	645	272	15	832	2649	9	616	2e-168	504	2676	618	67.9372	98.3819
SF21_Tr14341_5_[5222_-_4068]_R_Sense)	7292210	dme	A	Regulator of nuclear mRNA	KOG2669	51.74	373	152	4	55	1089	1	372	4e-98	298	1155	375	89.6104	99.2
SF21_Tr17860_3_[164_-_2470]	7296422	dme	S	Uncharacterized conserved protein	KOG1980	51.74	777	350	8	16	2271	23	790	0	769	2307	814	97.7893	94.3489
SF21_Tr5253_7_[8437_-_7586]_R_Sense)	7296915	dme	S	Uncharacterized conserved protein (melanoma antigen P15)	KOG3279	51.71	292	118	2	40	846	10	301	2e-104	307	852	302	94.7183	96.6887
SF21_Tr7264_31_[8579_-_2730]_R_Sense)	YDL171c	sce	E	Glutamate synthase	KOG0399	51.66	1928	874	21	25	5634	209	2116	0	1814	5850	2145	95.8974	88.951
SF21_Tr16332_2_[570_-_55]_R_Sense)	YMi025	sce	C	Cytochrome c oxidase, subunit II, and related proteins	KOG4767	51.66	151	68	1	1	438	87	237	5e-35	124	516	251	84.8837	60.1594
SF21_Tr1378_7_[1907_-_1239]_R_Sense)	7295444	dme	S	Uncharacterized conserved protein	KOG3856	51.65	182	71	6	1	495	55	222	5e-44	148	669	225	73.991	74.6667
SF21_Tr21978_2_[209_-_1567]	Hs4502395	hsa	T	Beclin-like protein	KOG2751	51.58	442	190	6	4	1257	8	447	4e-136	400	1359	450	92.2737	97.7778
SF21_Tr1924_2_[254_-_1135]	Hs14150066	hsa	S	Uncharacterized conserved protein	KOG4176	51.56	192	93	1	139	714	16	206	2e-51	169	882	221	65.3061	86.4253
SF21_Tr956_11_[3685_-_1835]_R_Sense)	Hs10716563	hsa	O	Calnexin	KOG0675	51.48	540	260	6	238	1851	60	592	2e-165	486	1851	592	87.1961	90.0338
SF21_Tr15468_4_[31_-_2109]	Hs4503315	hsa	IT	Diacylglycerol kinase	KOG1169	51.47	680	310	11	88	2067	150	783	0	694	2079	791	95.2381	80.1517
SF21_Tr13395_12_[5380_-_3185]_R_Sense)	At2g36390	ath	G	1,4-alpha-glucan branching enzyme/starch branching enzyme II	KOG0470	51.46	721	332	8	88	2196	121	838	0	728	2196	858	96.0383	83.683
SF21_Tr6612_8_[2340_-_1]_R_Sense)	7298111	dme	T	GTPase-activating protein Centaurin gamma (contains Ras-like GTPase, PH and ankyrin repeat domains)	KOG0705	51.46	756	315	19	136	2247	18	716	0	628	2340	895	90.2564	78.1006
SF21_Tr1631_1_[251_-_808]	At5g58030	ath	U	Transport protein particle (TRAPP) complex subunit	KOG3315	51.38	181	81	1	28	549	13	193	1e-57	181	558	195	93.5484	92.8205
SF21_Tr1777_10_[2915_-_2418]_R_Sense)	Hs4505991	hsa	O	Peptidyl-prolyl cis-trans isomerase	KOG0880	51.37	146	65	2	13	432	11	148	4e-39	133	498	212	84.3373	65.0943
SF21_Tr8217_1_[801_-_1556]	7289028	dme	S	Uncharacterized conserved protein (contains TPR repeat)	KOG4014	51.32	265	111	4	7	747	1	262	9e-84	252	756	266	98.0159	98.4962
SF21_Tr21973_1_[1289_-_87]_R_Sense)	7299449	dme	F	Cell surface ATP diphosphohydrolase Apyrase	KOG4494	51.31	419	182	10	10	1200	6	419	7e-141	409	1203	419	99.0025	98.8067
SF21_Tr22016_14_[4209_-_334]_R_Sense)	SPAC11D3.15	spo	E	Oxoprolinase	KOG1939	51.31	1331	598	16	31	3873	7	1316	0	1139	3876	1317	99.1486	99.4685
SF21_Tr6093_1_[461_-_1024]	Hs4757714	hsa	T	Protein tyrosine phosphatase	KOG3217	51.28	156	72	3	79	534	1	155	2e-50	161	564	158	80.8511	98.1013
SF21_Tr23681_3_[4220_-_3603]_R_Sense)	Hs6912514	hsa	R	Ras-related GTPase	KOG0395	51.28	195	88	3	55	618	14	208	6e-51	165	618	208	91.2621	93.75
SF21_Tr12966_7_[3180_-_682]_R_Sense)	Hs7662034	hsa	I	Putative phosphoinositide phosphatase	KOG1888	51.28	745	342	10	40	2211	7	716	0	744	2499	907	86.9148	78.28
SF21_Tr23683_4_[1859_-_3493]	CE25494	cel	O	Chaperonin complex component, TCP-1 theta subunit (CCT8)	KOG0362	51.27	589	242	6	1	1632	1	586	0	538	1635	591	99.8165	99.154
SF21_Tr20001_2_[1318_-_743]_R_Sense)	7302241	dme	C	Cytochrome c oxidase, subunit IV/COX5b	KOG4075	51.27	158	77	0	103	576	5	162	1e-53	169	576	162	82.2917	97.5309
SF21_Tr3363_4_[243_-_1907]	YHR019c	sce	J	Asparaginyl-tRNA synthetase	KOG0555	51.25	560	259	9	28	1665	1	554	2e-166	485	1665	554	98.3784	100
SF21_Tr8110_3_[586_-_2289]	SPCC1223.07c	spo	J	Aspartyl-tRNA synthetase	KOG0556	51.25	521	223	9	172	1641	63	580	7e-168	490	1704	580	86.2676	89.3103
SF21_Tr14866_3_[220_-_3393]	7300532	dme	S	Uncharacterized conserved protein	KOG2514	51.22	986	451	20	145	3012	30	999	0	834	3174	1075	90.3592	90.2326
SF21_Tr11986_12_[4948_-_2915]_R_Sense)	7299771	dme	R	FERM domain protein EHM2	KOG3530	51.2	707	232	14	94	1875	49	750	0	566	2034	972	87.6106	72.2222
SF21_Tr2145_4_[7893_-_10043]	7302583	dme	U	Exocyst complex subunit SEC6	KOG2286	51.19	713	346	8	1	2133	31	680	0	679	2151	681	99.1632	95.4479
SF21_Tr1215_6_[437_-_2539]	Hs21735550	hsa	T	Tyrosine kinase specific for activated (GTP-bound) p21cdc42Hs	KOG0192	51.19	586	244	10	109	1740	16	593	5e-163	495	2103	954	77.6034	60.587
SF21_Tr14532_1_[175_-_984]	7290797	dme	V	Macrophage maturation-associated protein	KOG4243	51.15	262	110	3	49	780	46	306	4e-74	230	810	313	90.3704	83.3866
SF21_Tr3241_2_[210_-_2717]	7301039	dme	I	3-hydroxy-3-methylglutaryl-CoA (HMG-CoA) reductase	KOG2480	51.15	915	354	16	4	2469	4	906	0	684	2508	920	98.3254	98.1522
SF21_Tr12513_7_[2401_-_1082]_R_Sense)	At2g27600	ath	O	AAA+-type ATPase	KOG0739	51.12	446	209	7	10	1320	3	435	4e-129	381	1320	435	99.3182	99.5402
SF21_Tr3839_1_[4_-_1554]	YFL022c	sce	J	Phenylalanyl-tRNA synthetase, beta subunit	KOG2784	51.11	497	230	8	100	1551	6	499	3e-167	484	1551	503	93.617	98.2107
SF21_Tr16501_1_[6_-_1226]	At4g27580	ath	C	Prohibitins and stomatins of the PID superfamily	KOG2620	51.1	317	155	1	124	1074	58	373	1e-102	315	1221	515	77.887	61.3592
SF21_Tr2128_24_[7245_-_2320]_R_Sense)	Hs22044271	hsa	TU	Lysosomal trafficking regulator LYST and related BEACH and WD40 repeat proteins	KOG1786	51.1	1276	580	21	130	3825	29	1281	0	1203	4926	1513	75.0305	82.8156
SF21_Tr14559_3_[1966_-_1043]_R_Sense)	7303455	dme	F	Deoxyribose-phosphate aldolase	KOG3981	51.09	321	143	5	4	924	4	323	1e-95	288	924	347	99.6753	92.219
SF21_Tr16849_10_[2989_-_101]_R_Sense)	Hs4557719	hsa	L	ATP-dependent DNA ligase I	KOG0967	51.09	828	398	8	367	2829	89	905	0	757	2889	919	85.2544	88.901
SF21_Tr4279_1_[111_-_1040]	CE26153	cel	E	Threonine/serine dehydratases	KOG1250	51.07	280	136	1	94	930	28	307	2e-79	249	930	448	90	62.5
SF21_Tr14078_1_[228_-_1106]	Hs4507237	hsa	U	Translocon-associated complex TRAP, alpha subunit	KOG1631	51.05	190	91	4	241	804	85	262	2e-52	174	879	286	64.1638	62.2378
SF21_Tr13586_20_[4715_-_1335]_R_Sense)	7292728_2	dme	TV	C-type lectin	KOG4297	51.02	927	419	6	649	3324	2	920	0	1006	3381	920	79.1482	99.8913
SF21_Tr996_8_[324_-_3821]	7295589_1	dme	R	Uncharacterized conserved protein, contains RUN, BRK and TBC domains	KOG1648	51.02	1225	530	27	31	3495	94	1239	0	1011	3498	1300	99.0566	88.1538
SF21_Tr22007_2_[3420_-_2821]_R_Sense)	CE20451	cel	U	SNARE protein YKT6, synaptobrevin/VAMP syperfamily	KOG0861	51	200	95	2	10	600	1	200	3e-69	211	600	201	98.5	99.5025
SF21_Tr6686_8_[5923_-_2135]_R_Sense)	7292573	dme	A	ATP-dependent RNA helicase A	KOG0920	50.97	1289	597	17	28	3789	2	1279	0	1236	3789	1280	99.2874	99.8438
SF21_Tr19616_1_[13_-_768]	7301092	dme	S	Uncharacterized conserved protein	KOG2827	50.96	157	77	3	85	555	19	167	4e-28	108	756	232	62.3016	64.2241
SF21_Tr1216_5_[2475_-_1036]_R_Sense)	7303780	dme	S	Uncharacterized conserved protein	KOG2982	50.96	471	210	7	1	1350	1	458	6e-144	421	1440	459	93.75	99.7821
SF21_Tr2299_10_[3314_-_1716]_R_Sense)	7291910	dme	T	3-phosphoinositide-dependent protein kinase (PDK1)	KOG0592	50.95	528	193	6	202	1587	159	684	5e-169	498	1599	755	86.6792	69.6689
SF21_Tr5300_4_[647_-_2272]	YML057w	sce	R	Serine-threonine phosphatase 2B, catalytic subunit	KOG0375	50.95	524	201	7	52	1455	65	577	7e-175	508	1626	604	86.3469	84.9338
SF21_Tr10285_8_[237_-_2864]	7294184	dme	R	Transcription factor NFAT, subunit NF90	KOG3792	50.93	754	311	16	538	2622	142	882	0	601	2628	884	79.3379	83.8235
SF21_Tr1654_2_[560_-_219]_R_Sense)	7295709	dme	S	Conserved alpha-helical protein	KOG3410	50.86	116	51	1	13	342	3	118	1e-22	86.7	342	118	96.4912	98.3051
SF21_Tr13147_5_[5382_-_4726]_R_Sense)	CE25632	cel	O	Ubiquitin-protein ligase	KOG0416	50.85	234	78	5	47	637	3	231	3e-72	221	657	241	89.9543	95.0207
SF21_Tr16967_2_[113_-_1525]	7290597	dme	T	Chimaerin and related Rho GTPase activating proteins	KOG1453	50.85	472	206	10	55	1392	30	491	5e-147	430	1413	494	94.6921	93.5223
SF21_Tr7681_1_[100_-_1380]	Hs18482373	hsa	S	Uncharacterized conserved protein, contains WD40 repeats and FYVE domains	KOG1409	50.84	417	201	2	25	1263	1	409	6e-154	443	1281	410	96.7213	99.7561
SF21_Tr13360_3_[143_-_1387]	7291244	dme	R	Tub family proteins	KOG2502	50.81	431	153	9	100	1215	13	437	4e-134	393	1245	443	89.6386	95.9368
SF21_Tr5800_2_[59_-_1987]	7292634	dme	R	Dishevelled 3 and related proteins	KOG3571	50.79	567	250	11	19	1632	9	543	1e-159	473	1929	623	83.6703	85.8748
SF21_Tr12035_8_[853_-_47]_R_Sense)	At5g61540	ath	E	Asparaginase	KOG1593	50.77	260	114	6	37	774	119	374	7e-64	206	807	376	91.4498	68.0851
SF21_Tr17909_3_[2247_-_88]_R_Sense)	CE09309	cel	G	Glycosyl hydrolase, family 47	KOG2429	50.77	587	273	8	97	1809	43	623	0	573	2160	781	79.3056	74.3918
SF21_Tr12344_13_[4039_-_1955]_R_Sense)	Hs5032295	hsa	NTZ	Dystrophin-like protein	KOG4286	50.76	725	323	14	1	2073	285	950	0	599	2085	956	99.4245	69.6653
SF21_Tr22200_2_[89_-_703]	7291561	dme	TI	Predicted mitochondrial cholesterol transporter	KOG4136	50.75	201	99	2	13	615	1	198	1e-43	145	615	198	98.0488	100
SF21_Tr16953_7_[2200_-_563]_R_Sense)	Hs20549897	hsa	P	Sodium sulfate symporter and related arsenite permeases	KOG2639	50.72	485	237	2	73	1521	261	744	9e-119	369	1638	755	88.4615	64.106
SF21_Tr2459_3_[343_-_1866]	7299137	dme	T	IK cytokine down-regulator of HLA class II	KOG2498	50.71	566	212	15	28	1524	1	557	1e-145	430	1524	557	98.2283	100
SF21_Tr22662_2_[241_-_1167]	Hs7705793	hsa	R	Glyoxylase	KOG0813	50.7	286	139	2	49	900	1	285	4e-94	281	927	288	91.9094	98.9583
SF21_Tr17963_2_[35_-_937]	Hs20551627	hsa	J	Protein required for biogenesis of the ribosomal 60S subunit	KOG3031	50.69	288	142	2	1	864	19	302	3e-94	282	903	306	95.6811	92.8105
SF21_Tr3056_8_[960_-_277]_R_Sense)	7303735	dme	R	Translin family protein	KOG3067	50.68	221	109	2	1	663	27	221	7e-69	212	684	235	96.9298	82.9787
SF21_Tr21803_2_[2988_-_2281]_R_Sense)	7296225	dme	W	Beta-2-glycoprotein I	KOG3989	50.66	229	110	1	10	687	17	245	5e-85	254	708	248	95.7627	92.3387
SF21_Tr3677_3_[1780_-_1241]_R_Sense)	At1g73230	ath	K	RNA polymerase II general transcription factor BTF3 and related proteins	KOG2240	50.62	160	66	3	4	444	1	159	6e-39	132	540	165	81.6667	96.3636
SF21_Tr3715_1_[591_-_124]_R_Sense)	Hs18548056	hsa	OUT	ER vesicle integral membrane protein involved in establishing cell polarity, signaling and protein degradation	KOG2729	50.62	160	63	1	7	438	1	160	3e-30	108	468	160	92.3077	100
SF21_Tr11479_6_[1689_-_2576]	Hs22052598	hsa	JK	RNA polymerase I-associated factor - PAF67	KOG3677	50.62	243	119	3	133	858	1	232	1e-73	227	888	239	81.7568	97.0711
SF21_Tr6380_3_[3472_-_5283]	CE20457	cel	T	Serine/threonine protein kinase	KOG1290	50.58	514	249	7	250	1776	118	616	1e-155	464	1812	698	84.2715	71.49
SF21_Tr3833_2_[975_-_52]_R_Sense)	At2g47420	ath	A	Ribosomal RNA adenine dimethylase	KOG0820	50.57	348	130	2	4	921	5	352	7e-106	314	924	353	99.3506	98.5836
SF21_Tr12523_8_[3622_-_68]_R_Sense)	7290296	dme	AJ	DEAH-box RNA helicase	KOG0926	50.57	1228	563	16	1	3552	1	1184	0	1047	3555	1192	99.9156	99.3289
SF21_Tr254_1_[150_-_764]	7297716	dme	J	Predicted peptidyl-tRNA hydrolase	KOG3429	50.57	176	86	1	70	594	24	199	3e-58	183	615	203	85.3659	86.6995
SF21_Tr269_2_[919_-_176]_R_Sense)	Hs13376727	hsa	R	Predicted GTP-binding protein	KOG4272	50.57	174	81	1	238	744	48	221	2e-63	199	744	221	68.1452	78.733
SF21_Tr12541_2_[94_-_1233]	At5g26675	ath	L	'5''-3'' exonuclease'	KOG2519	50.56	358	163	3	1	1032	1	358	1e-112	338	1140	465	90.5263	76.9892
SF21_Tr914_6_[2442_-_127]_R_Sense)	Hs18491024	hsa	R	Dipeptidyl peptidase III	KOG3675	50.55	732	345	9	148	2292	1	727	0	699	2316	737	92.6166	98.6431
SF21_Tr14006_8_[3251_-_249]_R_Sense)	SPAC13G6.06c	spo	E	Glycine dehydrogenase (decarboxylating)	KOG2040	50.55	993	458	12	115	2994	37	1017	0	937	3003	1017	95.9041	96.4602
SF21_Tr18960_2_[597_-_971]	Hs20539468	hsa	Q	Multidrug/pheromone exporter, ABC superfamily	KOG0055	50.54	93	46	1	37	315	28	118	1e-06	45.8	375	131	74.4	69.4656
SF21_Tr13514_9_[1990_-_2]_R_Sense)	7292227	dme	A	Protein involved in mRNA turnover and stability	KOG1609	50.53	756	263	16	22	1956	3	755	0	647	1989	1007	97.2851	74.7766
SF21_Tr1026_2_[2062_-_3210]	7294117	dme	I	Lysophosphatidic acid acyltransferase LPAAT and related acyltransferases	KOG1505	50.52	382	189	0	1	1146	1	382	3e-125	367	1149	386	99.7389	98.9637
SF21_Tr2851_4_[5479_-_5114]_R_Sense)	7303749	dme	R	Uncharacterized protein, induced by hypoxia	KOG4431	50.52	97	47	2	73	360	6	95	3e-23	87.8	366	100	78.6885	90
SF21_Tr13793_3_[284_-_1507]	7301016	dme	E	Threonine aldolase	KOG1368	50.5	402	192	3	31	1215	6	377	7e-105	316	1224	383	96.8137	97.1279
SF21_Tr11488_2_[489_-_890]	Hs20544263	hsa	J	40S ribosomal protein S16	KOG1753	50.5	101	42	4	1	279	42	127	2e-19	80.1	402	141	69.403	60.9929
SF21_Tr3666_15_[4496_-_357]_R_Sense)	7301198	dme	O	Meprin A metalloprotease	KOG3714	50.49	917	430	4	1273	3951	106	1018	0	992	4140	1057	64.7101	86.3765
SF21_Tr10881_1_[459_-_1247]	Hs16445421	hsa	U	Secretory carrier membrane protein	KOG3088	50.49	204	100	1	121	729	101	304	2e-57	187	789	321	77.1863	63.5514
SF21_Tr1845_6_[343_-_2673]	7290714	dme	O	Mitofusin 1 GTPase, involved in mitochondrila biogenesis	KOG0448	50.48	830	350	5	16	2322	1	830	0	775	2331	833	98.9704	99.6399
SF21_Tr13593_5_[466_-_3285]	7298458	dme	E	Amino acid transporters	KOG1288	50.48	937	431	20	109	2820	33	941	0	811	2820	941	96.1702	96.5994
SF21_Tr337_1_[98_-_451]	7298513	dme	S	Predicted membrane protein	KOG3918	50.47	107	52	1	4	321	1	107	1e-34	117	354	109	89.8305	98.1651
SF21_Tr12444_16_[5879_-_1533]_R_Sense)	7304020	dme	T	Membrane protein Patched/PTCH	KOG1935	50.47	1274	578	12	352	4014	24	1284	0	1030	4347	1286	84.265	98.056
SF21_Tr3745_2_[143_-_796]	Hs20127517	hsa	S	Putative apoptosis related protein	KOG4025	50.47	212	102	2	19	645	3	210	1e-58	185	654	212	95.8716	98.1132
SF21_Tr3877_1_[184_-_906]	7296849	dme	CH	Lipoyltransferase	KOG0325	50.46	218	106	3	4	651	7	222	6e-69	213	723	234	89.6266	92.3077
SF21_Tr628_12_[2898_-_526]_R_Sense)	7302836	dme	W	Spondins, extracellular matrix proteins	KOG3539	50.46	765	356	10	82	2307	12	740	0	774	2373	763	93.8053	95.5439
SF21_Tr5865_1_[19_-_1083]	CE00231	cel	G	N-acetyl-glucosamine-6-phosphate deacetylase	KOG3892	50.44	341	160	4	52	1047	20	359	5e-115	341	1065	418	93.5211	81.3397
SF21_Tr7235_6_[9525_-_8149]_R_Sense)	Hs5032105_2	hsa	OT	Cytosolic Ca2+-dependent cysteine protease (calpain), large subunit (EF-Hand protein superfamily)	KOG0045	50.43	460	212	8	37	1368	176	615	2e-142	422	1377	617	96.732	71.3128
SF21_Tr2844_12_[3455_-_2232]_R_Sense)	7294458	dme	U	Vacuolar sorting protein VPS36	KOG2760	50.37	403	195	3	19	1212	1	396	4e-129	379	1224	399	97.549	99.2481
SF21_Tr16453_5_[443_-_4708]	7296127	dme	KL	Mitochondrial/chloroplast DNA-directed RNA polymerase RPO41, provides primers for DNA replication-initiation	KOG1038	50.37	1086	498	16	1132	4266	292	1369	0	956	4266	1369	73.488	78.7436
SF21_Tr6484_16_[7722_-_5758]_R_Sense)	Hs13376749	hsa	R	P-type ATPase	KOG0206	50.37	403	195	3	520	1713	31	429	3e-135	407	1965	501	60.7634	79.6407
SF21_Tr729_13_[2722_-_1196]_R_Sense)	Hs21361101	hsa	T	MAP kinase-interacting kinase and related serine/threonine protein kinases	KOG0607	50.36	421	168	6	355	1494	44	448	5e-137	405	1527	465	74.6562	87.0968
SF21_Tr13896_2_[692_-_1327]	YGL147c	sce	J	60S ribosomal protein L9	KOG3255	50.36	137	66	2	160	564	61	190	2e-35	125	636	191	63.6792	68.0628
SF21_Tr23594_7_[2721_-_58]_R_Sense)	7293584_2	dme	A	DEAH-box RNA helicase	KOG0922	50.35	705	337	7	13	2088	124	815	0	633	2664	838	77.9279	82.5776
SF21_Tr11469_3_[674_-_1303]	Hs17436140	hsa	J	40S ribosomal protein S3A	KOG1628	50.34	145	69	3	75	500	18	148	5e-33	117	630	148	67.619	88.5135
SF21_Tr6896_1_[941_-_291]_R_Sense)	CE00039_2	cel	R	Predicted GTP-binding protein	KOG4272	50.32	155	70	3	106	549	11	164	1e-40	137	651	165	68.2028	93.3333
SF21_Tr3543_6_[197_-_4339]	7297208_2	dme	F	Glycinamide ribonucleotide synthetase (GARS)/Aminoimidazole ribonucleotide synthetase (AIRS)	KOG0237	50.3	1173	566	15	52	3519	4	1148	0	1039	4143	1151	83.7075	99.4787
SF21_Tr13721_1_[424_-_2460]	7290263	dme	T	Protein tyrosine phosphatase Corkscrew and related SH2 domain enzymes	KOG0790	50.29	688	273	15	1	1857	1	665	0	608	2037	845	91.1635	78.6982
SF21_Tr18260_3_[1566_-_409]_R_Sense)	CE22477	cel	P	Catalase	KOG0047	50.27	372	159	3	73	1110	3	374	7e-128	379	1158	524	89.6373	70.9924
SF21_Tr480_2_[166_-_1782]	7298293	dme	DO	Anaphase promoting complex, Cdc20, Cdh1, and Ama1 subunits	KOG0305	50.27	557	255	11	1	1605	1	524	0	528	1617	526	99.2579	99.6198
SF21_Tr3552_3_[3341_-_2097]_R_Sense)	7296129	dme	ZU	Cysteine protease required for autophagy - Apg4p/Aut2p	KOG2674	50.25	394	184	7	43	1188	13	384	1e-124	368	1245	411	92.0482	90.5109
SF21_Tr18709_2_[905_-_168]_R_Sense)	7289106	dme	A	Splicing factor SPF30	KOG3026	50.2	249	115	5	16	735	1	239	2e-50	166	738	240	97.561	99.5833
SF21_Tr10679_9_[6889_-_479]_R_Sense)	YJL130c	sce	R	Multifunctional pyrimidine synthesis protein CAD (includes carbamoyl-phophate synthetase, aspartate transcarbamylase, and glutamine amidotransferase)	KOG0370	50.18	2188	1036	32	1	6402	104	2213	0	1889	6411	2214	99.8596	95.3026
SF21_Tr13200_37_[12707_-_3198]_R_Sense)	7290688	dme	R	RAVE (regulator of V-ATPase assembly) complex subunit RAV1/DMX protein, WD repeat superfamily	KOG1064	50.16	3491	1410	67	4	9486	1	3423	0	2890	9510	3429	99.7161	99.825
SF21_Tr2851_2_[2407_-_3393]	Hs22046124	hsa	DT	Phosphotyrosyl phosphatase activator	KOG2867	50.14	353	136	3	28	966	51	402	5e-122	358	987	408	95.1368	86.2745
SF21_Tr518_3_[71_-_1258]	7294808	dme	R	MYND Zn-finger and ankyrin repeat protein	KOG1710	50.13	393	182	6	49	1185	18	407	6e-130	380	1188	407	95.7071	95.8231
SF21_Tr11711_6_[4774_-_6117]	CE16618	cel	C	Branched chain alpha-keto acid dehydrogenase complex, alpha subunit	KOG1182	50.12	431	168	2	178	1329	41	470	2e-153	445	1344	478	85.7143	89.9582
SF21_Tr21825_2_[183_-_2753]	At5g28740	ath	A	mRNA splicing factor	KOG2047	50.11	886	385	9	52	2538	6	886	0	798	2571	917	96.7328	96.0742
SF21_Tr13741_5_[4165_-_2099]_R_Sense)	7299099	dme	S	Uncharacterized conserved protein	KOG4654	50.08	653	305	8	25	1920	1	645	0	558	2067	724	91.7271	89.0884
SF21_Tr3056_4_[2727_-_2209]_R_Sense)	At1g31160	ath	T	Zinc-binding protein of the histidine triad (HIT) family	KOG3275	50	156	72	3	70	519	33	187	2e-42	141	519	187	86.7052	82.8877
SF21_Tr495_8_[1611_-_58]_R_Sense)	CE05274	cel	T	Serine/threonine protein kinase	KOG0690	50	512	210	7	100	1497	15	526	1e-139	415	1554	546	89.9614	93.7729
SF21_Tr5495_4_[1623_-_1294]_R_Sense)	CE28413	cel	T	FOG: Hormone receptors	KOG3575	50	70	34	3	114	320	10	76	5e-17	71.2	330	92	62.7273	72.8261
SF21_Tr16274_2_[1807_-_1391]_R_Sense)	7293542	dme	K	Myotrophin and similar proteins	KOG4214	50	98	49	0	121	414	24	121	4e-28	101	417	124	70.5036	79.0323
SF21_Tr12382_1_[14_-_784]	7297584	dme	R	Integral membrane ankyrin-repeat protein Kidins220 (protein kinase D substrate)	KOG0502	50	200	96	3	178	765	33	230	2e-47	159	771	237	76.2646	83.5443
SF21_Tr7063_1_[108_-_1187]	7299259	dme	OUTIV	Alpha 2-macroglobulin receptor-associated protein	KOG3956	50	352	158	6	79	1080	31	379	2e-110	328	1080	379	92.7778	92.0844
SF21_Tr16065_2_[465_-_1]_R_Sense)	7302120	dme	R	TPR repeat-containing protein	KOG2003	50	102	50	1	154	456	1	102	4e-33	116	465	167	65.1613	61.0778
SF21_Tr12186_7_[453_-_1]_R_Sense)	7303605	dme	E	Trypsin	KOG3627	50	114	55	6	2	337	41	141	2e-25	95.9	453	141	74.1722	71.6312
SF21_Tr12718_6_[2191_-_3441]	7303978	dme	T	Predicted GTPase-activating protein	KOG0703	50	382	157	11	1	1044	1	368	1e-103	318	1251	518	83.4532	71.0425
SF21_Tr9043_4_[1500_-_22]_R_Sense)	Hs10280622	hsa	G	Alpha-amylase	KOG2212	50	504	222	12	58	1479	17	511	6e-163	472	1479	511	96.146	96.8689
SF21_Tr5847_1_[368_-_853]	Hs13775214	hsa	T	Protein phosphatase 1, regulatory subunit, and related proteins	KOG0531	50	142	71	0	46	471	8	149	7e-36	125	486	225	87.6543	63.1111
SF21_Tr13557_5_[3364_-_2609]_R_Sense)	Hs18765729	hsa	U	SNAP-25 (synaptosome-associated protein) component of SNARE complex	KOG3065	50	162	71	2	215	670	50	211	2e-45	152	756	211	60.3175	76.7773
SF21_Tr12151_2_[1505_-_2179]	Hs20539916	hsa	S	Uncharacterized conserved protein	KOG4052	50	192	96	1	79	654	24	214	3e-61	193	675	248	85.3333	77.0161
SF21_Tr3206_3_[1439_-_735]_R_Sense)	Hs21389353	hsa	I	Oligoketide cyclase/lipid transport protein	KOG3177	50	142	71	0	94	519	78	219	3e-50	165	705	230	60.4255	61.7391
SF21_Tr3717_1_[87_-_659]	Hs4759096	hsa	R	Selenoprotein	KOG3384	50	152	76	2	58	513	15	160	8e-45	147	573	162	79.5812	90.1235
SF21_Tr16714_2_[853_-_1281]	Hs5454012	hsa	S	Locus-specific chromosome binding proteins	KOG2660	50	156	57	3	25	429	94	246	2e-45	149	429	247	94.4056	61.9433
SF21_Tr16395_1_[391_-_1026]	YBL040c	sce	U	ER lumen protein retaining receptor	KOG3106	50	218	102	4	1	633	1	218	4e-58	184	636	219	99.5283	99.5434
SF21_Tr3634_7_[1081_-_83]_R_Sense)	YBR061c	sce	DR	SAM-dependent methyltransferase/cell division protein FtsJ	KOG1099	50	308	135	7	124	990	1	306	2e-92	279	999	310	86.7868	98.7097
SF21_Tr21840_4_[2758_-_1379]_R_Sense)	7293529	dme	S	Uncharacterized conserved protein	KOG2871	49.9	485	203	4	46	1380	78	560	9e-164	475	1380	560	96.7391	86.25
SF21_Tr987_2_[472_-_2109]	YDL178w	sce	C	Proteins containing the FAD binding domain	KOG1232	49.9	495	233	6	187	1626	36	530	1e-172	499	1638	530	87.9121	93.3962
SF21_Tr1928_3_[1461_-_2963]	7294717	dme	G	Alpha-L-fucosidase	KOG3340	49.89	475	212	6	154	1500	25	487	1e-173	499	1503	488	89.6208	94.877
SF21_Tr1025_4_[2337_-_811]_R_Sense)	7299527	dme	T	G protein-coupled receptors	KOG4193	49.88	433	216	6	196	1491	15	423	5e-144	421	1527	423	84.8723	96.6903
SF21_Tr23601_1_[196_-_3153]	Hs7710126	hsa	L	ATP-dependent DNA ligase III	KOG4437	49.87	796	370	8	52	2352	6	792	0	733	2958	922	77.789	85.3579
SF21_Tr2011_16_[4952_-_8743]	YER013w	sce	A	DEAH-box RNA helicase	KOG0922	49.85	997	462	18	913	3789	172	1137	0	865	3792	1145	75.8703	84.3668
SF21_Tr12620_17_[2662_-_1439]_R_Sense)	7297569	dme	J	MIF4G domain-containing protein	KOG3942	49.84	315	143	7	189	1088	195	505	3e-75	244	1224	510	73.5294	60.9804
SF21_Tr3822_1_[211_-_1161]	At4g32830	ath	D	Serine/threonine protein kinase	KOG0580	49.83	287	142	3	79	933	1	284	1e-98	293	951	294	89.9054	96.5986
SF21_Tr9198_3_[138_-_2024]	7295015	dme	R	Myotubularin-related phosphatidylinositol 3-phosphate 3-phosphatase MTM6	KOG1089	49.82	556	236	6	220	1758	1	547	0	528	1887	593	81.558	92.2428
SF21_Tr18344_6_[2276_-_1479]_R_Sense)	Hs4506199	hsa	O	20S proteasome, regulatory subunit beta type PSMB4/PRE4	KOG0185	49.81	261	129	3	13	789	3	260	3e-85	256	798	264	97.3684	97.7273
SF21_Tr7440_3_[1701_-_856]_R_Sense)	Hs17444499	hsa	J	60s ribosomal protein L2/L8	KOG2309	49.8	245	117	5	76	792	1	221	2e-66	208	846	239	84.7518	92.4686
SF21_Tr9813_1_[231_-_2021]	Hs20561622	hsa	A	Scaffold/matrix specific factor hnRNP-U/SAF-A, contains SPRY domain	KOG2242	49.8	498	250	4	67	1560	80	566	8e-160	471	1791	576	83.4171	84.5486
SF21_Tr13720_4_[4566_-_5939]	7302724	dme	MOI	N-acetylglucosaminyltransferase complex, subunit PIG-A/SPT14, required for phosphatidylinositol biosynthesis/Sulfolipid synthase	KOG1111	49.79	476	182	6	109	1365	3	473	6e-154	447	1374	479	91.4847	98.3299
SF21_Tr15189_1_[349_-_1938]	7290930	dme	S	Uncharacterized conserved protein	KOG3831	49.72	531	245	11	64	1590	5	523	1e-139	421	1590	698	96.0377	74.3553
SF21_Tr1951_5_[220_-_2391]	7297332	dme	D	Cell-cycle nuclear protein, contains WD-40 repeats	KOG0642	49.71	700	304	14	145	2100	88	734	0	563	2172	734	90.0552	88.1471
SF21_Tr361_1_[177_-_1154]	7294052	dme	T	Nuclear distribution protein NUDC	KOG2265	49.7	334	144	4	1	930	1	332	1e-88	270	978	332	95.092	100
SF21_Tr5273_6_[4424_-_3975]_R_Sense)	Hs13569956	hsa	Z	Actin-related protein Arp2/3 complex, subunit ARPC5	KOG3380	49.67	153	74	1	1	450	1	153	4e-45	146	450	153	100	100
SF21_Tr1796_18_[3995_-_7039]	YOR116c	sce	K	RNA polymerase III, large subunit	KOG0261	49.67	1065	467	11	28	3015	391	1449	0	938	3045	1460	98.1281	72.5342
SF21_Tr21758_8_[7037_-_6003]_R_Sense)	7291522	dme	S	Uncharacterized conserved protein	KOG2521	49.63	270	136	0	196	1005	109	378	5e-101	304	1035	389	78.2609	69.4087
SF21_Tr3767_10_[4176_-_3223]_R_Sense)	Hs13376747	hsa	D	Predicted ATPase, nucleotide-binding	KOG3022	49.63	270	135	1	106	912	13	282	6e-81	248	954	289	84.5912	93.4256
SF21_Tr15267_4_[662_-_54]_R_Sense)	Hs20560839_1	hsa	T	Oligophrenin-1 and related Rho GTPase-activating proteins	KOG1451	49.62	131	66	0	76	468	20	150	5e-33	118	609	173	64.532	75.7225
SF21_Tr12089_4_[289_-_1995]	Hs17478037	hsa	AJ	RNA-binding translational regulator IRP (aconitase superfamily)	KOG0452	49.61	633	245	9	28	1704	10	637	0	564	1707	963	98.2425	65.2129
SF21_Tr3707_2_[141_-_911]	YOR362c	sce	O	20S proteasome, regulatory subunit alpha type PSMA3/PRE10	KOG0184	49.61	258	126	3	1	762	1	257	1e-79	243	771	288	98.8327	89.2361
SF21_Tr20505_3_[2610_-_1417]_R_Sense)	7294017	dme	G	UDP-galactose transporter related protein	KOG1582	49.57	349	161	3	124	1125	22	370	2e-101	307	1194	386	83.9196	90.4145
SF21_Tr10003_1_[20_-_1186]	7299504	dme	R	WD40 repeat protein	KOG2444	49.57	345	174	1	130	1164	114	457	3e-108	327	1167	476	88.6889	72.2689
SF21_Tr22361_2_[36_-_1610]	Hs10863903_2	hsa	O	E3 ubiquitin protein ligase	KOG0170	49.57	468	236	3	1	1404	240	650	5e-154	456	1575	650	89.1429	63.2308
SF21_Tr3785_1_[1939_-_1616]_R_Sense)	At5g64350	ath	O	FKBP-type peptidyl-prolyl cis-trans isomerase	KOG0544	49.56	113	52	4	1	324	1	112	4e-30	105	324	112	100	100
SF21_Tr2484_1_[299_-_1294]	7297207	dme	O	Molecular chaperone (DnaJ superfamily)	KOG0568	49.54	325	157	6	1	954	34	357	2e-100	301	996	359	95.7831	90.2507
SF21_Tr13611_1_[3369_-_2677]_R_Sense)	Hs7657373	hsa	R	Tetraspanin family integral membrane protein	KOG3882	49.54	218	110	3	16	669	2	204	1e-58	185	693	204	94.3723	99.5098
SF21_Tr12611_1_[451_-_1671]	7296363	dme	OT	COP9 signalosome, subunit CSN3	KOG2582	49.53	424	191	5	7	1209	18	438	4e-127	375	1221	445	98.5258	94.6067
SF21_Tr3113_1_[624_-_2351]	7294497	dme	R	FOG: Leucine rich repeat	KOG0619	49.51	515	236	7	256	1728	29	542	1e-144	436	1728	737	85.2431	69.7422
SF21_Tr1147_2_[602_-_2161]	7302725	dme	T	Putative beta-catenin-Tcf/Lef signaling pathway component DRCTNNB1A	KOG4688	49.45	366	166	6	73	1113	3	350	5e-104	323	1560	544	66.7308	63.9706
SF21_Tr12611_5_[3058_-_1868]_R_Sense)	SPCC4B3.05c	spo	H	Uroporphyrinogen decarboxylase	KOG2872	49.45	366	165	6	148	1185	1	366	5e-110	328	1191	370	87.1537	98.9189
SF21_Tr7199_4_[1928_-_993]_R_Sense)	7303590	dme	G	Aquaporin (major intrinsic protein family)	KOG0223	49.44	267	131	3	10	798	1	259	4e-69	217	936	264	84.2949	98.1061
SF21_Tr3803_7_[4319_-_2193]_R_Sense)	Hs7019419	hsa	R	Nucleolar GTPase	KOG2423	49.44	710	320	12	76	2088	13	712	0	627	2127	731	94.6403	95.7592
SF21_Tr13312_4_[276_-_3356]	7292095	dme	T	Uncharacterized conserved protein, contains DENN and RUN domains	KOG2080	49.43	1147	450	21	31	3081	71	1203	0	931	3081	1449	99.0263	78.1919
SF21_Tr3751_2_[2357_-_1056]_R_Sense)	7293167	dme	R	Mitochondrial carrier protein	KOG2954	49.43	348	175	4	202	1242	35	375	5e-124	367	1302	421	79.9539	80.9976
SF21_Tr3902_1_[190_-_2442]	Hs7657019	hsa	S	Uncharacterized conserved protein	KOG2340	49.42	520	257	6	712	2253	242	756	2e-169	507	2253	756	68.4421	68.1217
SF21_Tr14046_4_[3420_-_4412]	CE29044	cel	L	Replication factor C, subunit RFC5	KOG0990	49.4	336	141	4	28	948	33	367	2e-108	323	993	388	92.7492	86.3402
SF21_Tr16406_1_[669_-_1064]	At4g29170	ath	DR	Protein involved in meiotic recombination/predicted coiled-coil protein	KOG3433	49.38	81	41	2	88	330	1	78	1e-15	69.7	396	128	61.3636	60.9375
SF21_Tr1954_3_[1768_-_1190]_R_Sense)	7301380	dme	U	Protein involved in membrane traffic (YOP1/TB2/DP1/HVA22 family)	KOG1725	49.38	162	82	0	94	579	12	173	2e-61	190	579	174	83.9378	93.1034
SF21_Tr2581_4_[1975_-_560]_R_Sense)	7301851	dme	P	Putative zinc transporter	KOG2694	49.37	395	197	8	238	1413	13	353	8e-100	305	1416	355	83.0508	96.0563
SF21_Tr21757_1_[43_-_483]	7300469	dme	S	Uncharacterized conserved protein	KOG4808	49.33	150	69	2	13	441	1	150	3e-44	144	441	150	97.2789	100
SF21_Tr5651_3_[1159_-_1809]	7291618	dme	O	Alpha crystallins	KOG3591	49.31	144	70	2	133	555	29	172	3e-42	142	651	187	64.977	77.0053
SF21_Tr13088_12_[7157_-_5874]_R_Sense)	7299844	dme	TZ	Abl interactor ABI-1, contains SH3 domain	KOG2546	49.31	436	172	8	4	1164	11	437	5e-100	308	1284	473	90.4206	90.2748
SF21_Tr11605_1_[826_-_347]_R_Sense)	7297825	dme	J	'Exosomal 3''-5'' exoribonuclease complex, subunit ski4 (Csl4)'	KOG3409	49.28	138	70	0	37	450	10	147	6e-40	135	480	204	86.25	67.6471
SF21_Tr3804_1_[129_-_884]	7290972	dme	S	Uncharacterized conserved protein	KOG3237	49.24	262	123	3	1	756	1	237	4e-63	199	756	237	100	100
SF21_Tr5884_3_[780_-_1955]	7296985_2	dme	O	Lysyl hydrolase/glycosyltransferase family 25	KOG4179	49.23	388	183	4	22	1143	154	541	1e-122	368	1176	585	95.4082	66.3248
SF21_Tr3872_2_[566_-_2071]	At3g27300	ath	G	Glucose-6-phosphate 1-dehydrogenase	KOG0563	49.22	514	248	6	1	1503	14	516	1e-170	492	1506	516	99.8008	97.4806
SF21_Tr7043_17_[2693_-_3]_R_Sense)	7293731	dme	O	Ubiquitin C-terminal hydrolase	KOG1870	49.22	894	422	15	61	2646	1	828	0	732	2691	1351	96.0981	61.2879
SF21_Tr12067_8_[3030_-_4550]	7296286	dme	E	Glutamate decarboxylase and related proteins	KOG0629	49.22	449	220	5	1	1323	62	510	1e-145	429	1521	510	86.9822	88.0392
SF21_Tr815_3_[1150_-_713]_R_Sense)	Hs17457141	hsa	S	Uncharacterized conserved protein	KOG4137	49.22	128	56	3	28	384	65	191	4e-31	111	438	192	81.5068	66.1458
SF21_Tr17066_6_[1695_-_112]_R_Sense)	Hs6912678	hsa	U	Karyopherin (importin) alpha	KOG0166	49.21	504	253	2	61	1563	4	506	1e-157	460	1584	509	94.8864	98.8212
SF21_Tr366_5_[34_-_3261]	At1g14610	ath	J	Valyl-tRNA synthetase	KOG0432	49.19	992	468	18	325	3192	123	1089	0	926	3228	1108	88.8476	87.2744
SF21_Tr3263_2_[133_-_1512]	7298708	dme	R	Predicted GTP-binding protein MMR1	KOG1424	49.16	474	222	10	1	1365	1	462	3e-124	374	1380	575	98.913	80.3478
SF21_Tr13288_1_[18_-_539]	7303403	dme	J	Mitochondrial/chloroplast ribosomal protein L18	KOG3333	49.13	173	88	2	4	522	13	178	7e-57	178	522	186	99.4253	89.2473
SF21_Tr22389_1_[107_-_526]	7292124	dme	S	Predicted membrane protein	KOG3879	49.12	114	58	2	16	357	1	112	3e-18	76.6	420	131	81.4286	85.4962
SF21_Tr11932_5_[286_-_3135]	Hs18860837	hsa	R	Dynamin-like GTP binding protein	KOG0447	49.11	951	468	12	46	2850	54	978	0	789	2850	978	98.4211	94.5808
SF21_Tr11693_5_[2316_-_1840]_R_Sense)	7293105	dme	O	Mitochondrial inner membrane protease, subunit IMP1	KOG0171	49.07	161	64	2	13	441	2	162	8e-50	159	477	166	89.9371	96.988
SF21_Tr691_5_[2377_-_1367]_R_Sense)	7296680	dme	S	Uncharacterized conserved protein	KOG3969	49.07	322	151	3	82	1008	10	331	2e-107	320	1011	374	91.6914	86.0963
SF21_Tr12461_4_[431_-_4621]	7299468	dme	Q	Multidrug resistance-associated protein/mitoxantrone resistance protein, ABC superfamily	KOG0054	49.07	1400	699	15	4	4161	1	1302	0	1186	4191	1307	99.2126	99.6174
SF21_Tr11973_7_[1915_-_356]_R_Sense)	7297183	dme	P	Na+/H+ antiporter	KOG3826	49.06	481	245	2	61	1503	174	648	7e-129	393	1560	708	92.5	67.0904
SF21_Tr23471_4_[4179_-_3595]_R_Sense)	Hs5729875	hsa	R	Putative steroid membrane receptor Hpr6.6/25-Dx	KOG1110	49.06	159	68	5	82	519	29	180	3e-29	108	585	195	74.8718	77.9487
SF21_Tr18557_1_[942_-_1439]	Hs14150102	hsa	J	Predicted translation initiation factor related to eIF-1A	KOG2925	49.04	104	53	1	22	333	1	103	1e-24	95.1	498	165	62.6506	62.4242
SF21_Tr14829_3_[872_-_1690]	At1g79550	ath	G	3-phosphoglycerate kinase	KOG1367	49.02	255	126	4	67	819	151	401	4e-68	218	819	401	91.9414	62.5935
SF21_Tr800_3_[1641_-_568]_R_Sense)	At5g27740	ath	DL	Replication factor C, subunit RFC3	KOG2035	49.01	353	177	1	16	1065	2	354	3e-126	368	1074	354	97.7654	99.7175
SF21_Tr2945_4_[4325_-_3327]_R_Sense)	7294965	dme	S	Uncharacterized conserved protein	KOG3990	49	300	138	5	43	897	6	302	3e-87	268	999	390	85.5856	76.1538
SF21_Tr13711_3_[1632_-_2018]	7293029	dme	C	NADH:ubiquinone oxidoreductase, NDUFB7/B18 subunit	KOG3468	48.96	96	49	1	34	321	1	95	7e-28	100	387	117	74.4186	81.1966
SF21_Tr8533_11_[4986_-_2980]_R_Sense)	7303831	dme	T	Oxysterol-binding protein	KOG2210	48.95	713	301	11	1	1950	61	755	0	582	2007	764	97.1599	90.9686
SF21_Tr3773_2_[109_-_1158]	At1g50940	ath	C	Electron transfer flavoprotein, alpha subunit	KOG3954	48.94	331	156	5	97	1050	29	359	9e-88	270	1050	363	90.8571	91.1846
SF21_Tr23483_1_[396_-_1811]	YML126c	sce	I	Hydroxymethylglutaryl-CoA synthase	KOG1393	48.93	466	224	9	40	1395	45	490	5e-139	410	1416	491	95.7627	90.835
SF21_Tr7747_6_[3145_-_1196]_R_Sense)	CE17218	cel	R	GTP-binding protein CRFG/NOG1 (ODN superfamily)	KOG1490	48.92	697	308	5	4	1950	3	681	0	608	1950	681	99.8462	99.7063
SF21_Tr13278_2_[2004_-_1399]_R_Sense)	Hs14042939	hsa	A	'U2-associated snRNP A'' protein'	KOG1644	48.92	186	95	1	49	606	17	198	3e-47	155	606	198	92.0792	91.9192
SF21_Tr6270_3_[54_-_1319]	7291145	dme	TR	Uncharacterized conserved protein, contains TBC domain	KOG4561	48.91	321	134	5	229	1101	77	396	2e-83	263	1266	429	68.9573	74.5921
SF21_Tr23607_1_[175_-_951]	7297898	dme	R	Protein tyrosine phosphatase-like protein PTPLA (contains Pro instead of catalytic Arg)	KOG3187	48.89	225	111	1	91	753	8	232	5e-65	204	777	245	85.3282	91.8367
SF21_Tr3934_4_[2760_-_724]_R_Sense)	7298989	dme	A	ATP-dependent RNA helicase	KOG0336	48.88	671	315	8	13	1941	5	670	0	587	2037	703	94.6981	94.7368
SF21_Tr1919_4_[1705_-_1376]_R_Sense)	CE15745	cel	U	Mitochondrial import inner membrane translocase, subunit TIM13	KOG1733	48.84	86	44	0	10	267	5	90	7e-26	94.4	330	108	78.1818	79.6296
SF21_Tr1352_2_[1297_-_257]_R_Sense)	SPBC26H8.05c	spo	GT	Serine/threonine specific protein phosphatase involved in glycogen accumulation, PP2A-related	KOG0372	48.84	344	133	2	127	1029	5	348	1e-113	335	1041	348	86.7435	98.8506
SF21_Tr3287_6_[675_-_2969]	CE19897	cel	T	cGMP-dependent protein kinase	KOG0614	48.82	680	311	7	367	2295	103	780	0	653	2295	780	84.0523	86.9231
SF21_Tr12699_6_[4985_-_4227]_R_Sense)	7292076	dme	S	Uncharacterized conserved protein related to IojAP	KOG3212	48.8	166	79	2	184	663	54	216	8e-50	165	759	241	63.2411	67.6349
SF21_Tr1912_2_[4101_-_5138]	Hs19923935	hsa	R	Histone acetyltransferase SAGA associated factor SGF29	KOG3038	48.8	291	142	2	100	951	6	291	8e-87	265	1038	293	82.0809	97.6109
SF21_Tr784_6_[2098_-_932]_R_Sense)	7290103	dme	U	Protein transporter of the TRAM (translocating chain-associating membrane) superfamily	KOG1608	48.79	373	187	6	25	1131	1	366	8e-117	345	1167	368	94.8586	99.4565
SF21_Tr18446_1_[2_-_313]	At1g63390	ath	Q	Flavin-containing monooxygenase	KOG1399	48.78	82	37	2	10	240	13	92	2e-18	75.5	312	125	74.0385	64
SF21_Tr19260_3_[2267_-_120]_R_Sense)	CE29495	cel	J	Arginyl-tRNA synthetase	KOG4426	48.74	675	315	10	217	2148	45	713	0	578	2148	713	89.9441	93.8289
SF21_Tr21849_5_[9504_-_7981]_R_Sense)	YNL161w	sce	R	NDR and related serine/threonine kinases	KOG0605	48.74	478	217	5	121	1470	279	753	2e-147	442	1524	756	88.5827	62.8307
SF21_Tr3288_12_[5053_-_2558]_R_Sense)	Hs4505809	hsa	TU	Phosphatidylinositol 4-kinase, involved in intracellular trafficking and secretion	KOG0903	48.73	708	322	12	496	2496	136	828	2e-168	510	2496	828	80.1683	83.6957
SF21_Tr22438_2_[192_-_662]	CE21753	cel	S	Predicted membrane protein	KOG3393	48.72	156	79	2	7	471	4	157	5e-49	156	471	157	98.7261	98.0892
SF21_Tr16873_9_[3694_-_1001]_R_Sense)	7300724	dme	Q	Non-ribosomal peptide synthetase/alpha-aminoadipate reductase and related enzymes	KOG1178	48.71	778	380	13	118	2394	38	808	0	695	2694	879	84.5212	87.7133
SF21_Tr21893_4_[533_-_1459]	7293303	dme	O	Molecular chaperone (DnaJ superfamily)	KOG0714	48.65	259	133	0	88	864	126	384	3e-90	276	927	406	83.8188	63.7931
SF21_Tr21907_1_[250_-_1770]	Hs4505277	hsa	J	Mitochondrial translation initiation factor 2 (IF-2; GTPase)	KOG1145	48.65	446	217	7	220	1521	84	522	8e-117	362	1521	727	85.6016	60.3851
SF21_Tr15000_4_[1945_-_2823]	CE14512	cel	L	DNA polymerase delta processivity factor (proliferating cell nuclear antigen)	KOG1636	48.63	255	130	1	7	768	1	255	2e-81	248	879	263	86.6894	96.9582
SF21_Tr13783_14_[3934_-_2]_R_Sense)	7289131	dme	BDL	Sister chromatid cohesion protein SCC2/Nipped-B	KOG1020	48.63	1318	633	21	19	3840	665	1957	0	1075	3933	2053	97.1777	62.981
SF21_Tr403_12_[3208_-_11]_R_Sense)	YOR304w	sce	K	Chromatin remodeling complex WSTF-ISWI, small subunit	KOG0385	48.63	983	452	16	136	2925	80	1055	0	883	3198	1120	87.242	87.1429
SF21_Tr13256_1_[909_-_2216]	Hs13129086	hsa	R	Endoplasmic reticulum protein EP58, contains filamin rod domain and KDEL motif	KOG2458	48.6	430	215	4	16	1287	70	497	9e-148	431	1308	502	97.2477	85.259
SF21_Tr20988_7_[4383_-_1711]_R_Sense)	Hs19923619	hsa	G	Glycosyl hydrolase, family 47	KOG2430	48.6	856	397	13	94	2532	1	824	0	767	2673	889	91.2458	92.6884
SF21_Tr9890_2_[274_-_2043]	7303190	dme	KL	RNA polymerase II transcription initiation/nucleotide excision repair factor TFIIH, subunit TFB1	KOG2074	48.59	601	280	14	49	1764	1	588	2e-164	483	1770	591	96.9492	99.4924
SF21_Tr13235_2_[3_-_968]	Hs20539659	hsa	KD	Putative transcriptional repressor regulating G2/M transition	KOG4124	48.51	235	94	4	13	636	7	230	2e-60	194	966	243	64.5963	92.1811
SF21_Tr16397_2_[342_-_1886]	7291045	dme	R	Uncharacterized PHD Zn-finger protein	KOG1632	48.5	532	231	8	10	1476	29	552	5e-168	491	1545	663	94.9515	79.0347
SF21_Tr248_1_[56_-_949]	7293987	dme	H	Protein involved in ubiquinone biosynthesis	KOG3244	48.46	227	117	0	211	891	41	267	6e-76	234	894	268	76.1745	84.7015
SF21_Tr8236_2_[1684_-_2205]	Hs5031951	hsa	F	Nucleoside diphosphate kinase	KOG0888	48.45	161	82	1	13	492	17	177	1e-50	162	522	194	91.954	82.9897
SF21_Tr21971_8_[2910_-_2194]_R_Sense)	Hs4504421	hsa	K	Basic region leucine zipper transcription factor	KOG3119	48.43	254	89	6	73	708	41	288	3e-46	157	717	295	88.7029	84.0678
SF21_Tr2706_20_[514_-_12522]	7292359	dme	Z	Beta-spectrin	KOG0517	48.39	4040	1989	30	19	11850	1	4027	0	3130	12009	4097	98.5261	98.2914
SF21_Tr13490_19_[4936_-_1760]_R_Sense)	7300644_2	dme	R	FOG: Leucine rich repeat	KOG0619	48.39	777	365	14	358	2580	17	730	0	637	3177	730	69.9717	97.8082
SF21_Tr21154_8_[1941_-_298]_R_Sense)	7292841	dme	R	Transmembrane protein	KOG2489	48.37	552	258	9	40	1614	5	545	8e-162	473	1644	562	95.8029	96.2633
SF21_Tr13152_11_[6541_-_4745]_R_Sense)	Hs9910115	hsa	OR	Ubiquitin-like protein	KOG0010	48.36	579	220	8	292	1791	24	601	4e-144	431	1797	601	83.4725	96.173
SF21_Tr13173_5_[4339_-_3461]_R_Sense)	7297843	dme	IO	Palmitoyl protein thioesterase	KOG2541	48.31	207	104	2	1	612	1	206	3e-63	202	879	288	69.6246	71.5278
SF21_Tr13859_2_[413_-_4252]	7302168	dme	I	Phospholipase D1	KOG1329	48.3	1294	572	24	250	3840	59	1267	0	1142	3840	1267	93.5156	95.4223
SF21_Tr10344_2_[1797_-_2522]	7299249	dme	K	RNA polymerase II transcriptional regulation mediator	KOG3169	48.29	234	111	8	46	717	42	245	1e-59	189	726	247	92.562	82.5911
SF21_Tr21242_1_[5_-_433]	At2g26970	ath	A	'Oligoribonuclease (3''->5'' exoribonuclease)'	KOG3242	48.25	143	74	1	1	429	67	206	3e-38	130	429	227	100	61.674
SF21_Tr2046_1_[429_-_1481]	7293086	dme	E	Asparaginase	KOG1592	48.25	315	146	4	118	1011	4	318	2e-94	285	1053	332	84.9003	94.8795
SF21_Tr18787_1_[97_-_1119]	CE29064	cel	L	DNA repair protein RAD51/RHP55	KOG1433	48.24	340	174	4	10	1023	60	393	1e-104	313	1023	395	99.1202	84.557
SF21_Tr1259_1_[112_-_603]	SPCC16C4.03	spo	O	Peptidyl-prolyl cis-trans isomerase	KOG3259	48.24	170	66	1	49	492	6	175	4e-46	150	492	175	90.2439	97.1429
SF21_Tr1311_2_[1453_-_212]_R_Sense)	CE23826	cel	D	Cyclin T-dependent kinase CDK9	KOG0669	48.23	423	171	9	94	1218	68	489	2e-117	352	1242	489	90.5797	86.2986
SF21_Tr1130_2_[348_-_1409]	Hs20545662	hsa	G	Predicted sugar transporter	KOG4830	48.23	226	107	3	31	678	18	242	3e-72	227	1062	279	61.0169	80.6452
SF21_Tr3282_2_[211_-_1119]	At5g37850	ath	H	Pyridoxal/pyridoxine/pyridoxamine kinase	KOG2599	48.22	309	153	3	1	906	6	309	3e-90	272	909	309	99.67	98.3819
SF21_Tr20526_1_[449_-_1864]	7298659	dme	R	Oxidoreductase	KOG2755	48.2	473	237	6	22	1416	7	472	4e-136	402	1416	472	98.5169	98.7288
SF21_Tr13118_2_[332_-_2185]	7298672	dme	F	Guanine nucleotide exchange factor	KOG2070	48.17	629	248	12	28	1680	6	624	8e-154	460	1854	687	89.1586	90.1019
SF21_Tr2612_8_[3460_-_2783]_R_Sense)	7303005	dme	S	Predicted membrane protein	KOG3306	48.17	218	98	2	16	624	7	222	3e-71	219	678	245	89.823	88.1633
SF21_Tr523_3_[1844_-_2461]	7298712	dme	O	Proteasome maturation factor	KOG3061	48.15	135	70	2	151	555	4	132	2e-29	107	618	134	65.534	96.2687
SF21_Tr23522_3_[233_-_1630]	Hs13123776	hsa	BK	DNA methyltransferase 1-associated protein-1	KOG2656	48.12	480	232	6	4	1392	3	448	1e-123	369	1398	467	99.3562	95.5032
SF21_Tr8128_8_[826_-_2]_R_Sense)	7292270	dme	U	Rab3 effector RIM1 and related proteins, contain PDZ and C2 domains	KOG2060	48.07	233	89	3	172	774	20	252	9e-70	220	825	339	73.0909	68.7316
SF21_Tr13246_1_[16_-_651]	7290515	dme	J	Mitochondrial ribosomal protein L30	KOG4799	48.02	177	87	3	103	618	4	178	2e-54	173	636	180	81.1321	97.2222
SF21_Tr14764_7_[3172_-_2222]_R_Sense)	Hs10835222	hsa	R	Surface glycoprotein	KOG2891	48.01	277	143	3	13	840	6	278	1e-77	243	951	385	87.0662	70.9091
SF21_Tr16314_1_[316_-_657]	Hs18644883	hsa	C	Mitochondrial F1F0-ATP synthase, subunit Cf6 (coupling factor 6)	KOG4634	48	75	37	2	102	320	37	108	7e-11	56.2	342	108	64.0351	66.6667
SF21_Tr3705_2_[155_-_892]	YGL011c	sce	O	20S proteasome, regulatory subunit alpha type PSMA6/SCL1	KOG0182	48	250	125	2	4	738	5	252	1e-75	231	738	252	99.5935	98.4127
SF21_Tr21761_4_[2502_-_1450]_R_Sense)	7303544	dme	T	Integral membrane protease of the rhomboid family involved in different forms of regulated intramembrane proteolysis	KOG2980	47.99	348	163	7	49	1038	8	347	9e-94	285	1053	351	94.0171	96.8661
SF21_Tr14210_5_[4426_-_2075]_R_Sense)	7297633	dme	TU	Nerve growth factor receptor TRKA and related tyrosine kinases	KOG1026	47.96	540	274	10	718	2316	40	572	8e-158	476	2352	685	67.9847	77.8102
SF21_Tr1310_2_[298_-_1818]	Hs4557415	hsa	E	Cystathionine beta-synthase and related enzymes	KOG1252	47.96	490	246	4	64	1506	62	548	3e-140	416	1521	551	94.8718	88.3848
SF21_Tr13769_4_[1111_-_122]_R_Sense)	Hs5032007	hsa	K	Transcriptional regulator of the PUR family, single-stranded-DNA-binding	KOG3074	47.95	219	104	3	198	824	40	256	6e-60	196	990	322	63.3333	67.3913
SF21_Tr266_2_[1418_-_3]_R_Sense)	Hs5453634	hsa	N	Dynein light intermediate chain	KOG3905	47.93	434	208	5	115	1362	22	443	2e-124	372	1416	492	88.1356	85.7724
SF21_Tr12005_9_[1153_-_89]_R_Sense)	At5g23670	ath	O	Serine palmitoyltransferase	KOG1357	47.92	313	153	3	26	934	159	471	2e-82	260	1065	489	85.3521	64.0082
SF21_Tr13596_4_[1652_-_591]_R_Sense)	7294469	dme	I	Predicted phospholipase	KOG2508	47.91	311	159	8	1	924	20	310	5e-99	297	1062	316	87.0056	92.0886
SF21_Tr5870_3_[122_-_2044]	7301230	dme	Q	Transporter, ABC superfamily (Breast cancer resistance protein)	KOG0061	47.91	645	332	7	1	1923	1	602	0	534	1923	602	100	100
SF21_Tr522_6_[1241_-_198]_R_Sense)	7292033	dme	S	Uncharacterized conserved protein	KOG4048	47.89	332	166	4	70	1044	2	322	9e-97	291	1044	322	93.3908	99.6894
SF21_Tr2694_1_[191_-_1156]	7298057	dme	B	Chromatin remodeling protein, contains PHD Zn-finger	KOG1973	47.89	332	112	6	52	864	1	325	1e-87	267	966	328	84.1615	99.0854
SF21_Tr1659_4_[246_-_7523]	Hs4826730	hsa	L	DNA-dependent protein kinase	KOG0891	47.89	2558	1196	33	16	7278	15	2549	0	2198	7278	2549	99.7939	99.4508
SF21_Tr742_5_[2349_-_1036]_R_Sense)	CE03457	cel	E	Branched chain aminotransferase BCAT1, pyridoxal phosphate enzymes type IV superfamily	KOG0975	47.88	378	189	5	178	1287	31	406	8e-118	352	1314	415	84.4749	90.6024
SF21_Tr6931_3_[321_-_2348]	CE18084	cel	F	GMP synthase	KOG1622	47.84	671	322	10	61	1989	106	767	0	582	2028	792	95.1183	83.5859
SF21_Tr10234_4_[2131_-_962]_R_Sense)	7295669	dme	TV	p53-mediated apoptosis protein EI24/PIG8	KOG3966	47.84	347	133	4	211	1107	3	348	2e-107	326	1170	497	76.6667	69.6177
SF21_Tr316_2_[194_-_1885]	7298393	dme	T	Apoptosis inhibitor 5/fibroblast growth factor 2-interacting factor 2, and related proteins	KOG2213	47.84	533	264	10	10	1566	2	499	7e-142	422	1692	536	92.0213	92.9104
SF21_Tr21965_3_[2108_-_684]_R_Sense)	Hs7706387	hsa	OPR	Transferrin receptor and related proteins containing the protease-associated (PA) domain	KOG2195	47.83	437	223	5	130	1425	39	472	2e-120	362	1425	472	90.9474	91.9492
SF21_Tr13635_3_[19_-_1497]	At5g42740	ath	G	Glucose-6-phosphate isomerase	KOG2446	47.8	500	245	7	25	1476	66	555	1e-149	440	1479	560	98.1744	87.5
SF21_Tr2391_6_[1620_-_655]_R_Sense)	CE00166	cel	Z	Nebulin repeat protein	KOG1702	47.8	205	105	1	34	642	1	205	4e-61	196	966	221	63.0435	92.7602
SF21_Tr5893_5_[3582_-_5297]	CE05811	cel	E	Prolyl 4-hydroxylase alpha subunit	KOG1591	47.79	542	270	12	85	1671	4	525	8e-155	456	1716	539	92.4825	96.846
SF21_Tr12766_4_[1342_-_161]_R_Sense)	Hs4506589	hsa	A	'RNA 3''-terminal phosphate cyclase'	KOG3980	47.79	272	137	4	133	933	1	269	6e-75	238	1182	366	67.7665	73.4973
SF21_Tr13339_6_[688_-_3255]	7290756	dme	Z	Tumor-specific antigen (contains WD repeats)	KOG1445	47.76	848	374	15	184	2520	283	1074	0	674	2568	1074	91.0047	73.743
SF21_Tr16901_1_[183_-_674]	Hs14150102	hsa	J	Predicted translation initiation factor related to eIF-1A	KOG2925	47.75	111	53	2	1	318	1	111	2e-29	107	492	165	64.6341	67.2727
SF21_Tr7555_2_[1002_-_1943]	Hs20542803	hsa	O	Polypeptide N-acetylgalactosaminyltransferase	KOG3736	47.75	222	111	5	292	942	2	221	5e-57	188	942	322	69.1083	68.323
SF21_Tr22104_5_[899_-_66]_R_Sense)	7297321	dme	S	Uncharacterized conserved protein	KOG3748	47.74	287	120	9	46	816	8	291	5e-74	230	834	321	92.446	88.4735
SF21_Tr11713_5_[3652_-_1583]_R_Sense)	SPAC1093.05	spo	A	RNA Helicase	KOG0343	47.72	570	298	3	118	1827	19	582	9e-172	510	2070	735	82.6087	76.7347
SF21_Tr3841_4_[2476_-_1331]_R_Sense)	Hs16158332	hsa	R	FOG: Leucine rich repeat	KOG0619	47.68	323	153	6	220	1140	49	371	2e-83	260	1146	371	80.3665	87.062
SF21_Tr2251_12_[976_-_263]_R_Sense)	7302034	dme	J	Mitochondrial ribosomal protein L32	KOG4080	47.67	193	101	3	136	714	6	195	1e-60	190	714	195	81.0924	97.4359
SF21_Tr1881_2_[86_-_496]	CE29407	cel	J	Mitochondrial/chloroplast ribosomal protein S16	KOG3419	47.66	128	63	4	40	411	8	126	2e-32	113	411	147	90.5109	80.9524
SF21_Tr450_4_[2381_-_957]_R_Sense)	7303823	dme	O	Peptidylglycine alpha-amidating monooxygenase	KOG3567	47.66	363	175	8	226	1269	84	442	4e-102	317	1425	541	73.2632	66.3586
SF21_Tr378_1_[339_-_1427]	7295489	dme	I	Inositol phospholipid synthesis protein, Scs3p	KOG3750	47.63	359	185	3	19	1086	20	374	3e-126	370	1089	423	98.0716	83.9243
SF21_Tr22501_1_[10_-_357]	Hs18546937	hsa	P	Predicted divalent cation transporter	KOG3788	47.62	105	55	0	1	315	29	133	7e-20	80.1	348	134	90.5172	78.3582
SF21_Tr11540_10_[4598_-_3312]_R_Sense)	At3g44110	ath	O	Molecular chaperone (DnaJ superfamily)	KOG0712	47.61	418	206	8	73	1287	8	420	3e-98	301	1287	420	94.4056	98.3333
SF21_Tr1529_14_[3705_-_2137]_R_Sense)	Hs21245126	hsa	U	Tomosyn and related SNARE-interacting proteins	KOG1983	47.61	376	193	8	106	1221	33	397	3e-106	324	1569	398	71.1281	91.7085
SF21_Tr15613_1_[430_-_1197]	Hs4758266	hsa	J	tRNA-binding protein	KOG2241	47.6	271	121	2	19	768	44	312	4e-67	211	768	312	97.6562	86.2179
SF21_Tr16382_1_[1273_-_1836]	CE28286	cel	F	Predicted nucleotide kinase/nuclear protein involved oxidative stress response	KOG3347	47.59	166	85	1	70	561	13	178	7e-50	160	564	182	87.234	91.2088
SF21_Tr12146_3_[199_-_4353]	7300511	dme	L	SNF2 family DNA-dependent ATPase	KOG0388	47.59	1267	593	22	46	3633	16	1177	0	927	4155	1477	86.3538	78.673
SF21_Tr12051_6_[1093_-_3753]	Hs4505667	hsa	T	Cyclic nucleotide phosphodiesterase	KOG3689	47.58	847	403	19	10	2427	44	871	0	686	2661	875	90.8681	94.6286
SF21_Tr6548_10_[6464_-_5937]_R_Sense)	Hs4502481	hsa	T	Peripheral-type benzodiazepine receptor and related proteins	KOG3797	47.56	164	86	1	19	510	9	167	2e-56	176	528	169	93.1818	94.0828
SF21_Tr2399_1_[120_-_1112]	7301255	dme	O	Thioredoxin/protein disulfide isomerase	KOG0191	47.55	204	107	0	178	789	44	247	3e-67	213	993	249	61.6314	81.9277
SF21_Tr3027_1_[132_-_2048]	7296024	dme	S	Uncharacterized conserved protein	KOG3778	47.54	629	312	11	67	1899	12	606	0	545	1917	606	95.6182	98.1848
SF21_Tr9621_1_[101_-_1084]	7294512	dme	O	Farnesyl cysteine-carboxyl methyltransferase	KOG2628	47.52	282	147	1	97	939	16	297	1e-98	294	984	299	85.6707	94.3144
SF21_Tr1100_1_[87_-_2873]	7291986	dme	L	Translesion DNA polymerase - REV1 deoxycytidyl transferase	KOG2093	47.5	720	370	14	43	2178	6	690	0	579	2787	995	76.6416	68.8442
SF21_Tr22102_1_[798_-_1322]	Hs4507231	hsa	L	Single-stranded DNA-binding protein	KOG1653	47.5	120	56	2	175	513	23	142	2e-31	112	525	148	64.5714	81.0811
SF21_Tr18095_4_[1593_-_46]_R_Sense)	At4g30310	ath	G	Ribulose kinase and related carbohydrate kinases	KOG2517	47.49	499	244	8	106	1548	74	568	3e-153	451	1548	569	93.2171	86.9947
SF21_Tr17949_2_[254_-_3190]	7290625	dme	L	Helicase of the DEAD superfamily	KOG1132	47.47	1007	497	18	4	2928	1	985	0	839	2937	985	99.5914	100
SF21_Tr16894_1_[601_-_68]_R_Sense)	7296051	dme	S	Uncharacterized conserved protein	KOG4060	47.47	158	83	0	55	528	24	181	1e-47	154	534	181	88.764	87.2928
SF21_Tr12433_2_[1049_-_72]_R_Sense)	CE27233	cel	J	Mitochondrial/chloroplast ribosomal protein L19	KOG1698	47.45	255	127	5	130	873	15	256	5e-56	185	978	288	76.0736	84.0278
SF21_Tr14447_4_[963_-_1]_R_Sense)	7301142	dme	O	Meprin A metalloprotease	KOG3714	47.45	274	132	4	112	897	21	294	1e-77	240	963	295	81.6199	92.8814
SF21_Tr13525_2_[1683_-_2939]	7302974	dme	H	Lipoate-protein ligase A	KOG3159	47.44	390	201	5	10	1167	8	378	6e-123	363	1257	394	92.1241	94.1624
SF21_Tr13068_3_[837_-_2255]	7300489	dme	R	FOG: Zn-finger	KOG1721	47.43	369	146	10	70	1032	1	350	7e-99	303	1419	366	67.8647	95.6284
SF21_Tr11904_3_[1711_-_557]_R_Sense)	At3g58390	ath	J	Meiotic cell division protein Pelota/DOM34	KOG2869	47.42	388	187	2	1	1113	1	388	1e-116	346	1155	395	96.3636	98.2278
SF21_Tr13979_6_[3270_-_2311]_R_Sense)	7303053	dme	UZ	Flotillins	KOG2668	47.42	310	152	3	28	924	116	425	6e-69	222	960	430	93.4375	72.093
SF21_Tr3197_4_[1011_-_223]_R_Sense)	7303294	dme	O	Molecular chaperone of the GrpE family	KOG3003	47.42	213	112	2	136	774	13	212	1e-46	156	789	213	80.9886	93.8967
SF21_Tr15303_2_[57_-_1208]	7297292	dme	Q	Uricase (urate oxidase)	KOG1599	47.4	346	151	6	178	1122	9	352	5e-102	307	1152	352	82.0312	97.7273
SF21_Tr2367_6_[1365_-_73]_R_Sense)	7300804	dme	C	NADH:ubiquinone oxidoreductase, NDUFA10/42kDa subunit	KOG3877	47.39	403	200	4	100	1272	1	401	2e-117	350	1293	407	90.7193	98.5258
SF21_Tr19589_1_[203_-_892]	7299286	dme	S	Uncharacterized conserved protein	KOG4481	47.37	190	96	1	28	585	1	190	1e-36	129	690	203	80.8696	93.5961
SF21_Tr21947_6_[1294_-_116]_R_Sense)	CE18268	cel	Z	Alpha-parvin and related focal adhesion proteins	KOG3631	47.35	378	194	4	34	1152	4	375	1e-98	300	1179	375	94.9109	99.2
SF21_Tr18715_5_[2772_-_1756]_R_Sense)	7294047	dme	R	Zn finger protein	KOG3002	47.35	283	149	1	160	1008	62	343	5e-93	282	1017	351	83.4808	80.3419
SF21_Tr262_1_[405_-_1013]	Hs18588220	hsa	U	Mitochondrial import inner membrane translocase, subunit TIM22	KOG3225	47.34	169	89	0	91	597	25	193	4e-31	114	609	194	83.2512	87.1134
SF21_Tr14053_3_[2797_-_1853]_R_Sense)	CE00306	cel	G	Beta-1,4-galactosyltransferase B4GALT7/SQV-3	KOG3917	47.31	279	139	6	67	879	13	288	8e-83	253	945	289	86.0317	95.5017
SF21_Tr3788_1_[100_-_1476]	7296672	dme	O	26S proteasome regulatory complex, subunit RPN5/PSMD12	KOG1498	47.31	501	206	6	49	1377	3	502	4e-137	405	1377	502	96.5142	99.6016
SF21_Tr3886_1_[1173_-_409]_R_Sense)	7299846	dme	S	Uncharacterized conserved protein	KOG4608	47.29	203	107	0	112	720	45	247	7e-53	173	765	261	79.6078	77.7778
SF21_Tr12979_4_[1528_-_797]_R_Sense)	Hs21361159	hsa	A	Splicing regulator	KOG2991	47.29	258	110	5	31	726	56	311	6e-56	185	732	396	95.082	64.6465
SF21_Tr3043_3_[313_-_3105]	CE00373	cel	O	Predicted E3 ubiquitin ligase	KOG2177	47.28	772	371	12	478	2685	102	836	0	650	2793	851	79.0548	86.369
SF21_Tr14749_5_[4425_-_3832]_R_Sense)	YOR125c	sce	R	DMQ mono-oxygenase/Ubiquinone biosynthesis protein COQ7/CLK-1/CAT5	KOG4061	47.25	182	82	2	91	594	91	272	2e-46	155	594	272	84.8485	66.9118
SF21_Tr17951_3_[258_-_2060]	7290452	dme	R	O-acetyltransferase	KOG1699	47.24	616	299	8	4	1773	47	659	0	550	1803	862	98.1697	71.1137
SF21_Tr5785_2_[6994_-_5786]_R_Sense)	7301094	dme	I	Phosphatidylserine decarboxylase	KOG2420	47.24	381	172	9	43	1098	60	440	1e-104	318	1209	447	87.3449	85.2349
SF21_Tr13770_8_[209_-_4351]	Hs11321605	hsa	R	DNA-binding protein jumonji/RBP2/SMCY, contains JmjC domain	KOG1246	47.22	1311	652	20	136	3948	26	1298	0	1113	4143	1560	92.0348	81.6026
SF21_Tr12845_2_[153_-_1625]	CE06512	cel	J	NMD protein affecting ribosome stability and mRNA decay	KOG2613	47.21	466	226	6	55	1392	15	478	6e-152	445	1473	529	90.835	87.7127
SF21_Tr6120_3_[209_-_1111]	7303417	dme	C	Cytochrome b	KOG1619	47.15	246	128	2	132	863	17	261	4e-77	237	903	267	81.0631	91.7603
SF21_Tr2346_3_[54_-_1808]	Hs4507917	hsa	D	Cyclin-dependent kinase WEE1	KOG0601	47.15	456	218	8	277	1575	173	601	1e-110	346	1755	646	74.0171	66.4087
SF21_Tr2724_18_[8512_-_5156]_R_Sense)	Hs5729951	hsa	R	Predicted esterase of the alpha-beta hydrolase superfamily (Neuropathy target esterase), contains cAMP-binding domains	KOG2968	47.15	1054	479	10	268	3195	49	1094	0	833	3357	1327	87.2207	78.8244
SF21_Tr5913_2_[369_-_1208]	Hs8922563	hsa	O	Molecular chaperone (DnaJ superfamily)	KOG0691	47.15	263	129	4	73	831	38	299	4e-61	197	840	304	90.3571	86.1842
SF21_Tr21766_9_[3909_-_1894]_R_Sense)	7292815	dme	R	ABC (ATP binding cassette) 1 protein	KOG1234	47.12	660	330	8	64	1986	11	654	0	569	2016	999	95.3869	64.4645
SF21_Tr12630_3_[185_-_1552]	7292921	dme	T	Neoplastic transformation suppressor Pdcd4/MA-3, contains MA3 domain	KOG0403	47.12	382	193	5	181	1299	107	486	4e-112	341	1368	507	81.7982	74.9507
SF21_Tr521_3_[815_-_72]_R_Sense)	7296461	dme	WV	Extracellular matrix-associated peroxidase	KOG4848	47.1	155	80	2	166	624	50	198	8e-27	105	744	232	61.6935	64.2241
SF21_Tr13382_5_[214_-_5139]	7293855	dme	G	UDP-glucose:glycoprotein glucosyltransferase	KOG1879	47.08	1595	818	23	22	4728	2	1548	0	1320	4926	1548	95.5542	99.9354
SF21_Tr18669_1_[171_-_944]	7302892	dme	O	Polypeptide N-acetylgalactosaminyltransferase	KOG3736	47.06	170	85	3	274	768	23	191	1e-38	137	774	267	63.9535	63.2959
SF21_Tr21755_2_[1890_-_1285]_R_Sense)	YNL180c	sce	R	Ras-related small GTPase, Rho type	KOG0393	47.06	221	75	4	34	570	2	222	3e-58	187	606	331	88.6139	66.7674
SF21_Tr5260_9_[3790_-_1709]_R_Sense)	Hs14764060	hsa	R	Ankyrin repeat protein	KOG0508	47.03	674	305	11	160	2025	22	669	0	535	2082	669	89.6254	96.861
SF21_Tr21783_6_[5896_-_5480]_R_Sense)	7292162	dme	R	Transmembrane protein	KOG4084	47.01	134	71	1	4	405	19	149	7e-38	127	417	152	96.4029	86.1842
SF21_Tr841_5_[514_-_4509]	Hs15529996	hsa	T	Ras1 guanine nucleotide exchange factor	KOG3417	47.01	1070	558	20	31	3213	8	1031	0	875	3996	1333	79.6547	76.8192
SF21_Tr2964_11_[9328_-_10176]	Hs4757862	hsa	R	Predicted hydrolase	KOG2984	47.01	268	142	1	37	840	8	273	5e-91	272	849	274	94.6996	97.0803
SF21_Tr6099_4_[346_-_1824]	7293232	dme	L	DNA damage inducible protein	KOG0012	46.99	481	231	4	100	1470	9	449	4e-141	415	1479	458	92.6978	96.2882
SF21_Tr21772_5_[4550_-_4068]_R_Sense)	CE04947_2	cel	S	Uncharacterized conserved protein	KOG3945	46.98	149	74	2	19	450	8	156	1e-38	130	483	167	89.441	89.2216
SF21_Tr10212_7_[3351_-_1672]_R_Sense)	7290882	dme	A	WD40-repeat-containing subunit of the 18S rRNA processing complex	KOG1272	46.98	596	277	10	10	1680	13	607	1e-175	511	1680	609	99.4643	97.7011
SF21_Tr2259_5_[1902_-_556]_R_Sense)	7303618	dme	H	Polyprenyl synthetase	KOG0711	46.98	430	224	6	64	1341	1	417	2e-136	400	1347	419	94.8775	99.5227
SF21_Tr2385_5_[2170_-_821]_R_Sense)	7294110	dme	S	Tumor differentially expressed (TDE) protein	KOG2592	46.97	413	188	5	205	1350	41	451	8e-102	312	1350	451	84.8889	91.1308
SF21_Tr12765_6_[4988_-_3897]_R_Sense)	Hs4506589	hsa	A	'RNA 3''-terminal phosphate cyclase'	KOG3980	46.95	311	161	3	1	921	19	326	2e-87	269	1092	366	84.3407	84.153
SF21_Tr21776_9_[2316_-_160]_R_Sense)	YBR202w	sce	L	DNA replication licensing factor, MCM7 component	KOG0482	46.94	735	333	11	94	2127	62	794	0	551	2157	845	94.2976	86.7456
SF21_Tr14497_2_[203_-_1144]	At5g12040	ath	E	Carbon-nitrogen hydrolase	KOG0806	46.93	277	132	3	157	942	38	314	5e-83	254	942	318	83.4395	87.1069
SF21_Tr3787_1_[187_-_993]	7298748	dme	T	Predicted receptor-like serine/threonine kinase	KOG3593	46.93	309	116	4	25	807	40	347	2e-94	283	807	347	97.026	88.7608
SF21_Tr11677_3_[372_-_1502]	Hs21361741	hsa	S	Uncharacterized conserved protein	KOG0917	46.93	326	163	8	13	960	7	307	3e-86	265	1131	307	83.8196	98.0456
SF21_Tr2005_3_[13_-_1590]	CE27317	cel	E	Metalloexopeptidases	KOG2276	46.91	486	238	6	169	1566	7	459	4e-134	398	1578	461	88.5932	98.2646
SF21_Tr3606_1_[970_-_479]_R_Sense)	7302589	dme	S	Uncharacterized conserved protein	KOG3377	46.9	145	77	0	52	486	1	145	4e-52	164	492	146	88.4146	99.3151
SF21_Tr12027_2_[490_-_1185]	CE01428	cel	J	Predicted exosome subunit	KOG2917	46.89	209	106	2	76	687	46	254	2e-61	194	696	258	87.931	81.0078
SF21_Tr21332_9_[3312_-_733]_R_Sense)	CE06680	cel	T	Oxysterol-binding protein	KOG2210	46.89	644	323	10	454	2328	1	621	0	543	2580	751	72.6744	82.6897
SF21_Tr13079_3_[421_-_1926]	7297138	dme	F	Nucleoside transporter	KOG1479	46.84	459	226	8	160	1482	3	457	2e-131	390	1506	458	87.8486	99.345
SF21_Tr14907_2_[180_-_1112]	7291522	dme	S	Uncharacterized conserved protein	KOG2521	46.82	267	141	1	127	924	113	379	6e-92	280	933	389	85.5305	68.6375
SF21_Tr13284_2_[432_-_1517]	YER123w	sce	T	Casein kinase (serine/threonine/tyrosine protein kinase)	KOG1165	46.81	329	138	4	127	1002	10	338	2e-89	280	1086	524	80.663	62.7863
SF21_Tr22457_7_[4296_-_2446]_R_Sense)	7292306	dme	A	Poly(A) ribonuclease subunit	KOG3741	46.78	622	303	20	61	1842	102	692	9e-155	462	1851	693	96.2723	85.2814
SF21_Tr1534_3_[257_-_1813]	CE08377	cel	K	Aryl-hydrocarbon receptor nuclear translocator	KOG3561	46.76	447	234	15	85	1413	19	424	2e-113	345	1557	453	85.3565	89.6247
SF21_Tr22342_3_[281_-_1045]	7299610	dme	O	Glutathione S-transferase	KOG0867	46.76	216	109	2	121	750	24	239	2e-49	164	765	243	82.3529	88.8889
SF21_Tr19252_1_[498_-_1295]	Hs4503479	hsa	K	Elongation factor 1 beta/delta chain	KOG1668	46.74	276	134	4	10	798	6	281	1e-61	197	798	281	98.8722	98.2206
SF21_Tr1725_5_[259_-_1827]	Hs4506249	hsa	TR	Clathrin coat dissociation kinase GAK/PTEN/Auxilin and related tyrosine phosphatases	KOG2283	46.74	353	170	3	385	1389	1	349	4e-108	329	1569	403	64.0535	86.6005
SF21_Tr21808_2_[343_-_1890]	At1g79470	ath	F	IMP dehydrogenase/GMP reductase	KOG2550	46.73	520	261	11	37	1548	4	503	3e-140	415	1548	503	97.6744	99.4036
SF21_Tr896_3_[1845_-_2552]	7296144	dme	O	Peptidyl-prolyl cis-trans isomerase	KOG0880	46.73	214	112	2	73	708	23	235	1e-63	199	708	237	89.8305	89.8734
SF21_Tr21668_3_[3_-_1292]	7294079	dme	R	Glutathione S-transferase-related protein	KOG3029	46.72	351	185	3	229	1275	57	405	8e-113	338	1290	417	81.1628	83.693
SF21_Tr22401_1_[298_-_846]	CE00269	cel	U	Signal peptidase complex subunit	KOG3372	46.71	167	89	0	10	510	12	178	2e-48	157	549	180	91.2568	92.7778
SF21_Tr11019_5_[4591_-_2630]_R_Sense)	7303687	dme	K	Transcription initiation factor TFIID, subunit TAF5 (also component of histone acetyltransferase SAGA)	KOG0263	46.71	683	321	9	34	1953	23	703	0	597	1962	704	97.8593	96.733
SF21_Tr10202_9_[2701_-_452]_R_Sense)	7290430	dme	T	Poly(ADP-ribose) glycohydrolase	KOG2064	46.7	606	284	11	109	1809	71	662	3e-176	525	2250	768	75.6	77.0833
SF21_Tr3008_18_[2546_-_3]_R_Sense)	7294865	dme	T	Ras GTPase-activating protein	KOG2059	46.7	818	385	16	235	2535	96	882	0	632	2544	1163	90.4481	67.6698
SF21_Tr14302_2_[929_-_2602]	Hs16554585	hsa	Z	Actin-binding protein Coronin, contains WD40 repeats	KOG0303	46.7	546	281	7	22	1629	3	512	6e-161	470	1674	525	96.0573	97.1429
SF21_Tr18742_3_[444_-_1826]	Hs8923350	hsa	R	Permease of the major facilitator superfamily	KOG2563	46.7	439	228	2	85	1383	64	502	3e-128	383	1383	526	93.9262	83.4601
SF21_Tr969_1_[178_-_1668]	7294424	dme	GR	Predicted sugar kinase	KOG4184	46.69	499	248	9	43	1485	13	501	2e-129	387	1491	501	96.7807	97.6048
SF21_Tr23274_1_[78_-_2972]	At1g50200	ath	J	Alanyl-tRNA synthetase	KOG0188	46.67	992	500	13	4	2892	56	1026	0	847	2895	1027	99.7927	94.5472
SF21_Tr3817_5_[889_-_32]_R_Sense)	At3g18790	ath	A	mRNA splicing factor	KOG3068	46.67	270	118	5	34	765	1	264	2e-56	185	858	300	85.3147	88
SF21_Tr12063_9_[1516_-_131]_R_Sense)	7296893	dme	FQ	Atrazine chlorohydrolase/guanine deaminase	KOG3968	46.65	433	216	6	124	1377	24	444	5e-123	367	1386	448	90.4762	93.9732
SF21_Tr6128_16_[3157_-_1418]_R_Sense)	7290203	dme	A	tRNA-specific adenosine deaminase 1	KOG2777	46.64	431	207	6	130	1353	233	628	2e-99	316	1740	632	70.3448	62.6582
SF21_Tr16003_3_[368_-_1411]	7290338	dme	S	Uncharacterized conserved protein	KOG4200	46.64	268	143	0	64	867	12	279	6e-87	268	1044	370	77.0115	72.4324
SF21_Tr13078_12_[3151_-_626]_R_Sense)	Hs19923202	hsa	K	Transcriptional repressor EZH1	KOG1079	46.63	845	435	13	19	2505	9	747	0	709	2526	747	98.4561	98.929
SF21_Tr10691_9_[5176_-_2270]_R_Sense)	7291841	dme	O	Ubiquitin C-terminal hydrolase	KOG1870	46.61	708	307	15	364	2274	49	746	0	597	2907	1096	65.7379	63.6861
SF21_Tr2832_3_[315_-_1583]	7299739	dme	I	Fatty acid desaturase	KOG1600	46.61	369	164	6	262	1269	13	380	2e-118	351	1269	384	79.4326	95.8333
SF21_Tr3192_15_[4307_-_1359]_R_Sense)	Hs7705278_2	hsa	R	FOG: Ankyrin repeat	KOG0504	46.61	886	461	10	322	2943	1	857	0	701	2949	860	88.9115	99.6512
SF21_Tr19503_5_[1383_-_334]_R_Sense)	At5g05470	ath	J	Translation initiation factor 2, alpha subunit (eIF-2alpha)	KOG2916	46.59	337	158	5	7	951	8	337	4e-82	254	1050	344	90	95.9302
SF21_Tr2627_19_[7573_-_2711]_R_Sense)	CE28820	cel	PT	Voltage-gated Ca2+ channels, alpha1 subunits	KOG2301	46.58	1505	753	23	307	4668	67	1523	0	1181	4863	1783	89.6977	81.7162
SF21_Tr13780_5_[671_-_2371]	7300206	dme	G	Sugar (pentulose and hexulose) kinases	KOG2531	46.58	541	267	9	133	1689	8	547	4e-155	457	1701	552	91.5344	97.8261
SF21_Tr6940_18_[4203_-_1978]_R_Sense)	At5g19690	ath	O	Oligosaccharyltransferase, STT3 subunit	KOG2292	46.56	726	349	11	49	2109	57	765	0	609	2226	769	92.5876	92.1977
SF21_Tr1753_1_[125_-_754]	YBR154c	sce	K	RNA polymerase, 25-kDa subunit (common to polymerases I, II and III)	KOG3218	46.54	217	106	4	4	624	4	213	2e-58	184	630	215	98.5714	97.6744
SF21_Tr15305_3_[871_-_2661]	CE24928	cel	T	G protein signaling regulators	KOG3589	46.52	531	237	9	271	1722	19	546	1e-153	454	1791	555	81.072	95.1351
SF21_Tr1068_4_[101_-_2296]	Hs13540513	hsa	I	Oxysterol-binding protein	KOG1737	46.52	718	353	13	55	2115	186	839	0	590	2196	916	93.8525	71.3974
SF21_Tr17679_2_[1428_-_2000]	Hs18547576	hsa	P	Na+/K+ ATPase, alpha subunit	KOG0203	46.51	129	69	0	187	573	1	129	8e-32	114	573	165	67.5393	78.1818
SF21_Tr15479_1_[155_-_580]	Hs22070169	hsa	S	Predicted small membrane protein	KOG3472	46.51	86	46	1	169	426	32	113	4e-22	86.3	426	113	60.5634	72.5664
SF21_Tr10942_3_[140_-_2845]	Hs22042713	hsa	R	GTPase-activating protein VRP	KOG4347	46.49	927	431	15	10	2595	1	918	0	759	2706	1266	95.5654	72.5118
SF21_Tr8968_3_[3464_-_2205]_R_Sense)	At4g23660	ath	H	Para-hydroxybenzoate-polyprenyl transferase	KOG1381	46.48	284	137	4	232	1038	92	369	8e-58	195	1260	370	64.0476	75.1351
SF21_Tr14482_5_[136_-_2400]	YLR274w	sce	L	DNA replication licensing factor, MCM5 component	KOG0481	46.47	779	362	15	10	2181	3	772	0	602	2265	775	95.894	99.3548
SF21_Tr5905_14_[11143_-_10322]_R_Sense)	At1g02840	ath	A	Alternative splicing factor ASF/SF2 (RRM superfamily)	KOG0105	46.45	211	87	5	40	594	2	211	5e-33	123	822	283	67.5182	74.2049
SF21_Tr22826_2_[61_-_2010]	Hs4757948	hsa	DO	Anaphase-promoting complex (APC), Cdc23 subunit	KOG1155	46.42	586	293	9	124	1818	14	591	1e-166	491	1950	591	86.9231	97.8003
SF21_Tr1161_1_[26_-_1165]	7303247	dme	R	Sulfotransferase	KOG1584	46.41	334	172	3	127	1107	8	341	7e-102	306	1140	346	86.0526	96.5318
SF21_Tr21100_4_[4587_-_1306]_R_Sense)	Hs14747866	hsa	U	Inositol-1,4,5-triphosphate 5-phosphatase (synaptojanin), INP51/INP52/INP53 family	KOG0566	46.41	1002	515	10	4	2943	1	992	0	830	3282	1496	89.5795	66.3102
SF21_Tr15384_2_[2162_-_1380]_R_Sense)	Hs4758456	hsa	U	SNARE protein GS28	KOG3208	46.4	250	112	4	40	723	1	250	5e-55	179	783	250	87.3563	100
SF21_Tr13956_4_[3149_-_4192]	7292731	dme	PT	Ca2+-binding protein Regucalcin/SMP30	KOG4499	46.39	291	149	5	172	1023	15	297	4e-85	261	1044	303	81.6092	93.3993
SF21_Tr12692_1_[726_-_2309]	Hs7019341	hsa	G	Ribulose kinase and related carbohydrate kinases	KOG2517	46.39	457	231	5	211	1539	1	454	1e-135	403	1584	478	83.9015	94.9791
SF21_Tr12869_6_[2728_-_1331]_R_Sense)	CE23754	cel	I	Predicted phosphate acyltransferase, contains PlsC domain	KOG2898	46.37	509	208	6	58	1389	33	535	3e-147	435	1398	617	95.279	81.5235
SF21_Tr21165_1_[1_-_558]	At3g09380	ath	S	Uncharacterized conserved protein	KOG3381	46.36	151	80	2	94	543	8	151	6e-39	132	558	156	80.6452	92.3077
SF21_Tr22338_5_[202_-_2382]	CE03277	cel	A	mRNA cleavage and polyadenylation factor I complex, subunit RNA14	KOG1914	46.36	729	367	8	61	2175	10	733	0	681	2181	735	96.9739	98.5034
SF21_Tr6857_2_[129_-_926]	7301419	dme	K	Transcriptional repressors of the hairy/E(spl) family (contains HLH)	KOG4304	46.34	205	89	4	159	710	9	205	8e-44	149	798	205	69.1729	96.0976
SF21_Tr859_3_[763_-_230]_R_Sense)	YER007c-a	sce	J	Predicted RNA-binding protein with PUA domain	KOG2523	46.32	136	70	4	132	530	1	133	1e-34	121	534	181	74.7191	73.4807
SF21_Tr12872_1_[495_-_1370]	At4g37040	ath	O	Putative methionine aminopeptidase	KOG2738	46.31	298	154	1	1	876	7	304	7e-93	278	876	305	100	97.7049
SF21_Tr20886_1_[270_-_1817]	7300008	dme	ZU	Cysteine protease required for autophagy - Apg4p/Aut2p	KOG2674	46.3	527	173	7	178	1428	180	702	8e-158	467	1548	702	80.814	74.5014
SF21_Tr1338_1_[1938_-_1444]_R_Sense)	Hs9910180	hsa	S	Uncharacterized conserved protein	KOG4100	46.3	108	56	1	16	333	5	112	2e-26	98.6	495	125	64.2424	86.4
SF21_Tr2053_13_[8796_-_6805]_R_Sense)	Hs9955963	hsa	P	Heavy metal exporter HMT1, ABC superfamily	KOG0056	46.3	676	347	6	10	1989	7	680	0	570	1992	842	99.3976	80.0475
SF21_Tr9840_15_[3292_-_2282]_R_Sense)	7296241	dme	K	Transcription factor MEIS1 and related HOX domain proteins	KOG0773	46.29	229	100	4	205	822	3	231	1e-54	182	1011	294	61.1276	77.8912
SF21_Tr11100_3_[149_-_1372]	At4g35260	ath	E	Isocitrate dehydrogenase, gamma subunit	KOG0784	46.28	376	195	6	106	1212	7	367	1e-105	318	1224	367	90.4412	98.3651
SF21_Tr5229_4_[1364_-_30]_R_Sense)	Hs7705710	hsa	J	Tyrosyl-tRNA synthetase	KOG2623	46.28	417	220	2	91	1329	59	473	3e-128	380	1335	476	92.809	87.1849
SF21_Tr20696_1_[37_-_1428]	Hs7706387	hsa	OPR	Transferrin receptor and related proteins containing the protease-associated (PA) domain	KOG2195	46.26	428	230	2	109	1392	38	463	5e-129	383	1392	472	92.2414	90.2542
SF21_Tr994_3_[1943_-_2386]	Hs20534876	hsa	O	Protease, Ulp1 family	KOG0778	46.23	106	55	1	3	314	60	165	5e-28	103	444	170	70.2703	62.3529
SF21_Tr8214_10_[5287_-_3122]_R_Sense)	Hs4507047	hsa	E	Amino acid transporters	KOG1286	46.22	608	291	5	307	2022	15	622	9e-167	495	2166	629	79.2244	96.6614
SF21_Tr9693_2_[6_-_1733]	Hs5454084	hsa	O	Serine palmitoyltransferase	KOG1358	46.21	409	205	4	520	1701	63	471	2e-117	357	1728	473	68.4028	86.4693
SF21_Tr13615_6_[1918_-_4257]	Hs21237808	hsa	B	Chromatin remodeling factor subunit and related transcription factors	KOG1279	46.2	697	319	14	1	1923	121	809	2e-164	506	2340	1130	82.1795	60.9735
SF21_Tr12696_4_[1402_-_860]_R_Sense)	SPAC15E1.06	spo	U	Membrane coat complex Retromer, subunit VPS29/PEP11	KOG3325	46.2	184	95	1	1	540	2	185	6e-50	160	543	187	99.4475	98.3957
SF21_Tr14199_2_[164_-_2362]	7301107	dme	U	Exocyst subunit - Sec10p	KOG3745	46.19	721	387	5	37	2196	1	708	0	622	2199	710	98.2265	99.7183
SF21_Tr473_3_[2067_-_3377]	Hs7706645	hsa	R	Predicted acetyltransferases and hydrolases with the alpha/beta hydrolase fold	KOG2564	46.17	405	210	8	7	1197	1	371	5e-105	318	1311	386	90.8467	96.114
SF21_Tr21911_1_[154_-_2238]	7292161	dme	S	FOG: PDZ domain	KOG3528	46.14	713	321	15	94	2043	137	819	8e-167	502	2085	871	93.5252	78.4156
SF21_Tr1203_1_[72_-_761]	YIL118w	sce	R	Ras-related small GTPase, Rho type	KOG0393	46.09	230	96	4	85	690	5	231	2e-61	193	690	231	87.8261	98.2684
SF21_Tr2646_1_[298_-_1479]	At3g54250	ath	I	Mevalonate pyrophosphate decarboxylase	KOG2833	46.06	419	196	9	10	1176	1	413	4e-99	302	1182	413	98.731	100
SF21_Tr18795_1_[147_-_1181]	YDL100c	sce	P	Putative arsenite-translocating ATPase	KOG2825	46.06	343	164	6	43	1008	4	340	2e-86	266	1035	354	93.3333	95.1977
SF21_Tr16123_3_[288_-_1664]	7294069	dme	T	Adaptor protein Disabled	KOG3535	46.05	443	172	10	16	1143	36	469	1e-105	326	1377	559	81.9172	77.6386
SF21_Tr11917_7_[1535_-_57]_R_Sense)	7303692	dme	S	Uncharacterized conserved protein	KOG2637	46.02	452	226	11	1	1302	1	434	6e-93	292	1479	493	88.0325	88.0325
SF21_Tr12773_1_[440_-_1375]	CE22588	cel	A	mRNA deadenylase subunit	KOG0304	46.01	276	141	2	19	822	10	285	2e-82	253	936	310	85.8974	89.0323
SF21_Tr3875_1_[595_-_80]_R_Sense)	7291249	dme	T	Calmodulin and related proteins (EF-Hand superfamily)	KOG0027	46.01	163	88	0	19	507	2	164	3e-47	153	516	186	94.7674	87.6344
SF21_Tr908_1_[1011_-_325]_R_Sense)	7298981	dme	O	Molecular chaperone (DnaJ superfamily)	KOG0714	46	150	72	4	112	534	27	175	1e-36	130	687	231	61.5721	64.5022
SF21_Tr14138_7_[1235_-_528]_R_Sense)	Hs14736834	hsa	J	'Exosomal 3''-5'' exoribonuclease complex subunit Rrp40'	KOG1004	46	250	109	4	13	684	24	273	2e-73	226	708	275	94.9153	90.9091
SF21_Tr10991_5_[62_-_3460]	Hs4504191	hsa	L	Mismatch repair ATPase MSH6 (MutS family)	KOG0217	46	1000	499	17	523	3399	365	1356	0	839	3399	1360	84.6425	72.9412
SF21_Tr16356_10_[9130_-_5021]_R_Sense)	Hs20533846	hsa	R	Peroxidase/oxygenase	KOG2408	45.97	1327	703	16	70	4008	36	1346	0	1138	4110	1479	95.8394	88.641
SF21_Tr3818_1_[532_-_41]_R_Sense)	Hs22043731	hsa	RD	Predicted component of DNA replication checkpoint response mechanism (S-M checkpoint)	KOG4613	45.97	124	67	0	49	420	7	130	2e-38	129	492	134	75.6098	92.5373
SF21_Tr1818_5_[145_-_3516]	7303364	dme	T	ACK and related non-receptor tyrosine kinases	KOG0199	45.96	805	367	22	337	2547	38	789	0	607	3372	1238	65.5694	60.7431
SF21_Tr16323_2_[2279_-_2731]	SPBC83.17	spo	K	Transcription factor MBF1	KOG3398	45.95	148	77	1	16	450	1	148	2e-38	129	453	148	96.0265	100
SF21_Tr847_3_[803_-_114]_R_Sense)	YJL121c	sce	G	D-ribulose-5-phosphate 3-epimerase	KOG3111	45.92	233	114	1	28	690	2	234	3e-67	208	690	238	96.087	97.8992
SF21_Tr3203_8_[3165_-_853]_R_Sense)	Hs7657689	hsa	O	AAA+-type ATPase containing the peptidase M41 domain	KOG0734	45.91	745	394	10	1	2208	1	715	2e-171	511	2313	716	95.4604	99.8603
SF21_Tr1664_1_[188_-_718]	7301876	dme	S	Uncharacterized conserved protein	KOG3407	45.9	122	66	0	106	471	31	152	5e-28	103	531	161	68.9266	75.7764
SF21_Tr6053_9_[9829_-_7859]_R_Sense)	CE27641	cel	A	Putative DEAD-box RNA helicase DDX1	KOG0349	45.88	680	332	10	4	1935	43	708	0	552	1971	752	98.0213	88.5638
SF21_Tr13138_7_[3697_-_2465]_R_Sense)	Hs5453545	hsa	T	SMAD6 interacting protein AMSH, contains JAB/MPN/Mov34 domain	KOG2880	45.88	425	198	10	46	1224	8	424	2e-93	288	1233	424	95.6204	98.3491
SF21_Tr12212_7_[3025_-_2297]_R_Sense)	CE27033	cel	S	Uncharacterized conserved protein	KOG3223	45.87	218	111	2	19	651	1	218	9e-30	112	729	223	86.8313	97.7578
SF21_Tr12008_5_[5375_-_3414]_R_Sense)	7297982	dme	R	FOG: Leucine rich repeat	KOG0619	45.87	617	273	13	91	1758	89	698	2e-158	479	1962	880	85.0153	69.3182
SF21_Tr6968_2_[124_-_2850]	CE29295	cel	YU	Karyopherin (importin) beta 1	KOG1241	45.86	870	461	10	58	2637	17	870	0	715	2727	883	94.6095	96.7157
SF21_Tr22135_1_[434_-_1225]	7298199	dme	S	Protein DRE2, required for cell viability	KOG4020	45.86	266	128	9	13	762	1	248	4e-54	176	792	248	94.697	100
SF21_Tr10728_2_[204_-_977]	7300398	dme	D	CDK9 kinase-activating protein cyclin T	KOG0834	45.85	253	131	3	22	762	1	253	2e-80	244	774	259	95.7364	97.6834
SF21_Tr3741_1_[163_-_756]	CE00458_2	cel	R	U1-like Zn-finger protein	KOG4727	45.81	203	99	2	19	594	9	211	3e-39	135	594	211	96.9697	96.2085
SF21_Tr3793_1_[167_-_1018]	7304058	dme	OT	COP9 signalosome, subunit CSN7	KOG3250	45.79	273	138	4	43	831	5	273	5e-71	221	852	280	92.6056	96.0714
SF21_Tr5859_6_[5281_-_4271]_R_Sense)	7291953	dme	K	TFIIF-interacting CTD phosphatase, including NLI-interacting factor (involved in RNA polymerase II regulation)	KOG2832	45.78	332	179	4	10	1002	81	406	3e-79	249	1011	409	98.2196	79.7066
SF21_Tr487_6_[4634_-_3405]_R_Sense)	Hs4506065	hsa	T	cAMP-dependent protein kinase types I and II, regulatory subunit	KOG1113	45.77	402	177	5	8	1090	16	415	9e-110	330	1230	418	88.0488	95.6938
SF21_Tr563_2_[386_-_2560]	At1g03090	ath	IE	3-Methylcrotonyl-CoA carboxylase, biotin-containing subunit/Propionyl-CoA carboxylase, alpha chain/Acetyl-CoA carboxylase, biotin carboxylase subunit	KOG0238	45.74	704	348	11	118	2127	38	734	0	573	2175	734	92.4138	94.9591
SF21_Tr16386_3_[855_-_1898]	7296673	dme	B	Histone acetyltransferase type b catalytic subunit	KOG2696	45.74	317	171	3	82	1029	88	402	2e-78	247	1044	405	90.8046	77.7778
SF21_Tr12843_3_[256_-_2055]	SPCC1795.11	spo	A	ATP-dependent RNA helicase	KOG0335	45.72	479	230	8	433	1779	131	607	3e-124	381	1800	636	74.8333	75
SF21_Tr569_10_[6805_-_4547]_R_Sense)	CE01099	cel	I	Phosphatidylinositol transfer protein SEC14 and related proteins	KOG1471	45.71	722	323	10	136	2094	1	720	0	600	2259	743	86.7198	96.9044
SF21_Tr2264_5_[1292_-_126]_R_Sense)	Hs14774537	hsa	O	26S proteasome regulatory complex, subunit RPN9/PSMD13	KOG2908	45.7	372	201	3	52	1164	7	376	4e-98	298	1167	376	95.3728	98.4043
SF21_Tr10400_1_[58_-_1485]	7302780	dme	F	'5'' nucleotidase'	KOG4419	45.68	475	247	9	1	1392	111	581	5e-119	362	1428	599	97.479	78.6311
SF21_Tr6776_2_[1504_-_2976]	Hs4504061	hsa	G	Sulfatases	KOG3731	45.66	484	255	7	28	1455	37	515	9e-124	374	1473	552	96.945	86.7754
SF21_Tr1026_4_[1242_-_1]_R_Sense)	Hs11641265	hsa	O	Predicted metalloprotease with chaperone activity (RNAse H/HSP70 fold)	KOG2707	45.61	410	198	3	61	1215	23	431	5e-112	337	1242	439	92.9952	93.1663
SF21_Tr13880_3_[488_-_1207]	At1g29970_2	ath	J	60S ribosomal protein L18A	KOG0829	45.6	182	84	2	111	611	2	183	5e-55	176	720	184	69.5833	98.913
SF21_Tr11511_6_[326_-_5812]	7294673	dme	T	Phosphoinositide 3-kinase	KOG0905	45.6	1410	725	20	1384	5487	502	1875	0	1075	5487	1876	74.795	73.2409
SF21_Tr783_1_[105_-_1010]	Hs5454020	hsa	K	RNA polymerase III, subunit C34	KOG3233	45.57	305	150	2	40	906	17	316	5e-90	272	906	317	95.6954	94.6372
SF21_Tr225_1_[29_-_382]	Hs7706341	hsa	R	Predicted Yippee-type zinc-binding protein	KOG3399	45.56	90	48	1	32	298	24	113	1e-21	84.3	354	121	75.4237	74.3802
SF21_Tr17441_6_[2318_-_366]_R_Sense)	7290471	dme	T	FOG: Immunoglobulin C-2 Type/fibronectin type III domains	KOG3510	45.54	538	281	10	1	1578	35	568	3e-164	466	1953	815	80.7988	65.5215
SF21_Tr16555_9_[2536_-_155]_R_Sense)	At4g24190	ath	O	Endoplasmic reticulum glucose-regulated protein (GRP94/endoplasmin), HSP90 family	KOG0020	45.5	745	370	14	154	2280	55	777	0	559	2382	823	89.2947	87.8493
SF21_Tr23800_1_[74_-_784]	Hs4505413	hsa	F	Nucleoside diphosphate kinase	KOG0888	45.5	200	109	1	49	648	11	206	4e-50	164	711	212	84.3882	92.4528
SF21_Tr400_2_[6_-_887]	Hs13569840	hsa	BK	Hismacro and SEC14 domain-containing proteins	KOG2633	45.49	244	126	5	133	843	95	324	6e-60	195	882	325	80.6122	70.7692
SF21_Tr12725_11_[400_-_6024]	Hs17454125	hsa	K	SNF2 family DNA-dependent ATPase domain-containing protein	KOG0392	45.49	1928	991	26	7	5610	4	1848	0	1278	5625	1849	99.6267	99.7837
SF21_Tr12149_6_[4472_-_3846]_R_Sense)	7291644	dme	A	RNA export factor NXT1	KOG4353	45.45	132	72	1	217	612	1	131	5e-39	132	627	133	63.1579	98.4962
SF21_Tr17096_2_[418_-_1332]	7299049	dme	O	AAA+-type ATPase	KOG0744	45.45	319	158	9	1	909	4	309	2e-76	241	915	421	99.3443	72.6841
SF21_Tr22115_1_[80_-_1432]	7291383	dme	J	Pseudouridylate synthase	KOG2554	45.44	493	209	8	37	1335	19	499	1e-140	413	1353	499	96.0089	96.3928
SF21_Tr22136_2_[280_-_1299]	Hs21361720	hsa	S	Predicted membrane protein	KOG4491	45.43	328	177	5	37	1014	16	334	4e-93	282	1020	336	95.8824	94.9405
SF21_Tr22343_1_[241_-_1164]	7301782	dme	S	Uncharacterized conserved protein	KOG3795	45.4	315	145	5	58	921	1	309	8e-94	281	924	309	93.5065	100
SF21_Tr2663_7_[2510_-_3361]	7290463	dme	L	DNA excision repair protein XPA/XPAC/RAD14	KOG4017	45.37	216	105	4	244	852	81	296	5e-41	145	852	296	71.4789	72.973
SF21_Tr16539_2_[974_-_504]_R_Sense)	Hs20540928	hsa	C	Ubiquinol cytochrome c reductase, subunit RIP1	KOG1671	45.36	97	53	0	46	336	14	110	6e-16	72	471	160	61.7834	60.625
SF21_Tr3946_1_[1271_-_6]_R_Sense)	7298533	dme	J	tRNA-dihydrouridine synthase	KOG2335	45.35	344	180	6	109	1116	11	349	2e-96	296	1266	396	79.6209	85.6061
SF21_Tr2420_3_[1028_-_546]_R_Sense)	7300866	dme	O	Molecular chaperone Prefoldin, subunit 5	KOG3048	45.34	161	82	2	1	465	1	160	4e-33	116	483	168	96.2733	95.2381
SF21_Tr447_1_[279_-_854]	SPAC3G9.04	spo	K	Protein involved in transcription start site selection	KOG2424	45.31	192	103	2	7	576	6	197	1e-57	181	576	197	98.9583	97.4619
SF21_Tr2595_8_[1683_-_373]_R_Sense)	7292265	dme	J	Prolyl-tRNA synthetase	KOG2324	45.26	411	218	3	1	1212	1	411	3e-118	354	1311	458	92.4485	89.738
SF21_Tr12354_6_[7468_-_5729]_R_Sense)	7291144	dme	W	Extracellular protein TEM7, contains PSI domain (tumor endothelial marker in humans)	KOG3848	45.25	495	246	9	331	1740	143	625	4e-142	426	1740	625	81.0345	77.28
SF21_Tr3198_2_[1797_-_898]_R_Sense)	7292549	dme	UR	Ammonium transporter RHBG	KOG3796	45.25	305	152	6	31	900	144	442	6e-71	227	900	449	96.6667	66.5924
SF21_Tr16144_5_[909_-_58]_R_Sense)	7298931	dme	R	Phosphatidylethanolamine binding protein	KOG3346	45.25	179	97	2	58	591	5	179	3e-51	168	852	202	62.6761	86.6337
SF21_Tr17816_2_[166_-_639]	Hs18579598	hsa	R	FOG: Zn-finger	KOG1721	45.24	168	79	2	10	474	94	261	8e-44	146	474	261	98.1013	64.3678
SF21_Tr23524_2_[18_-_980]	Hs4826976	hsa	O	Prenyl protein protease	KOG4130	45.23	283	145	6	94	912	29	308	8e-76	237	963	329	85.0467	85.1064
SF21_Tr10402_1_[58_-_1497]	7302780	dme	F	'5'' nucleotidase'	KOG4419	45.21	491	256	8	1	1434	111	599	2e-129	389	1440	599	99.5833	81.6361
SF21_Tr19322_1_[256_-_1128]	CE21997	cel	E	Spermidine synthase	KOG1562	45.2	323	125	2	46	858	43	365	1e-93	282	873	366	93.1271	88.2514
SF21_Tr959_4_[5685_-_4519]_R_Sense)	7295324	dme	Z	Spindle pole body protein	KOG2027	45.2	427	184	8	37	1167	1	417	5e-89	276	1167	417	96.9152	100
SF21_Tr22607_1_[239_-_1720]	CE00101	cel	O	26S proteasome regulatory complex, subunit RPN3/PSMD3	KOG2581	45.19	509	263	7	1	1479	1	504	2e-113	345	1482	504	99.7976	100
SF21_Tr11877_10_[351_-_5246]	7290957	dme	T	Calmodulin-binding protein CRAG, contains DENN domain	KOG2127	45.19	1622	788	30	322	4884	1	1560	0	1176	4896	1561	93.1985	99.9359
SF21_Tr1318_3_[107_-_2869]	7294907	dme	R	RNA-binding protein (RRM superfamily)	KOG0110	45.19	936	491	11	1	2742	1	907	0	682	2763	918	99.24	98.8017
SF21_Tr22031_4_[558_-_4106]	Hs16357474_1	hsa	T	Rho-associated, coiled-coil containing protein kinase	KOG0612	45.19	1184	600	21	103	3507	6	1101	0	917	3549	1530	95.9425	71.634
SF21_Tr8843_9_[513_-_1]_R_Sense)	Hs18544918	hsa	S	Uncharacterized conserved protein	KOG1088	45.19	135	64	2	1	375	1	134	1e-24	94.4	513	135	73.0994	99.2593
SF21_Tr23624_1_[40_-_717]	7291276_2	dme	S	Uncharacterized conserved protein	KOG4189	45.15	206	111	2	67	678	2	204	6e-45	150	678	204	90.2655	99.5098
SF21_Tr11543_4_[129_-_1739]	7295161	dme	A	RNA lariat debranching enzyme	KOG2863	45.15	567	253	11	1	1527	1	534	3e-148	437	1611	534	94.7858	100
SF21_Tr15127_6_[3447_-_2326]_R_Sense)	Hs11140813	hsa	K	Forkhead/HNF-3-related transcription factor	KOG3563	45.14	350	141	11	136	1032	70	415	3e-75	241	1122	457	79.9465	75.7112
SF21_Tr14342_6_[4125_-_1795]_R_Sense)	Hs20546734	hsa	I	Carnitine O-acyltransferase CPTI	KOG3716	45.14	782	423	7	1	2328	1	775	0	648	2331	803	99.8713	96.5131
SF21_Tr23712_3_[3178_-_2042]_R_Sense)	Hs7705965	hsa	S	Predicted membrane protein	KOG4536	45.14	350	184	8	40	1065	22	365	9e-78	245	1137	373	90.2375	92.2252
SF21_Tr5850_2_[139_-_2268]	CE03807	cel	G	1, 2-alpha-mannosidase	KOG2431	45.12	543	292	13	514	2124	5	531	5e-145	435	2130	532	75.6338	99.0602
SF21_Tr6413_11_[3049_-_1280]_R_Sense)	7297718	dme	I	Very long-chain acyl-CoA synthetase/fatty acid transporter	KOG1179	45.1	592	315	8	22	1767	114	689	1e-159	474	1770	690	98.6441	83.4783
SF21_Tr22828_1_[137_-_652]	Hs7706039	hsa	O	FOG: Predicted E3 ubiquitin ligase	KOG0800	45.1	153	78	4	76	516	1	153	5e-34	119	516	153	85.4651	100
SF21_Tr21554_8_[4682_-_1500]_R_Sense)	YGR218w	sce	YU	Nuclear transport receptor CRM1/MSN5 (importin beta superfamily)	KOG2020	45.1	1082	559	7	31	3171	4	1084	0	905	3183	1084	98.6805	99.7232
SF21_Tr13656_2_[159_-_1367]	Hs8922987	hsa	D	Transcription-associated recombination protein - Thp1p	KOG2688	45.09	448	188	3	37	1206	5	452	1e-130	384	1209	453	96.7742	98.8962
SF21_Tr2208_2_[738_-_1]_R_Sense)	7291595	dme	U	GTPase Rab5/YPT51 and related small G protein superfamily GTPases	KOG0092	45.08	264	114	5	10	708	1	261	3e-58	187	738	261	94.7154	100
SF21_Tr1741_1_[119_-_559]	Hs4502145	hsa	DR	Apoptosis inhibitor IAP1 and related BIR domain proteins	KOG1101	45.08	122	67	1	46	411	13	133	6e-31	109	441	142	82.9932	85.2113
SF21_Tr966_9_[3995_-_1908]_R_Sense)	Hs18104962	hsa	Z	Kinesin light chain	KOG1840	45.06	597	324	6	49	1827	2	549	1e-160	477	2088	585	85.2011	93.6752
SF21_Tr6440_4_[1718_-_1227]_R_Sense)	7292555	dme	V	Members of chemokine-like factor super family and related proteins	KOG4788	45.05	111	58	1	2	325	62	172	1e-19	82.4	492	177	65.8537	62.7119
SF21_Tr20872_2_[491_-_87]_R_Sense)	Hs14249632	hsa	A	Small nuclear ribonucleoprotein SMD1 and related snRNPs	KOG3428	45.05	91	50	0	25	297	8	98	5e-23	88.6	405	123	67.4074	73.9837
SF21_Tr22036_7_[2414_-_1536]_R_Sense)	Hs22048066_1	hsa	R	Uncharacterized conserved protein, contains BTB/POZ domain	KOG2723	45.05	273	116	5	163	879	13	279	1e-61	199	879	302	81.57	88.4106
SF21_Tr12948_2_[277_-_2193]	CE23726	cel	A	Poly(A) polymerase and related nucleotidyltransferases	KOG2245	45.02	562	294	7	106	1746	17	541	3e-155	460	1917	554	85.6025	94.7653
SF21_Tr3868_2_[1104_-_346]_R_Sense)	YOR006c	sce	S	Uncharacterized conserved protein	KOG3154	45.02	231	123	3	25	705	1	221	5e-56	183	759	313	89.7233	70.607
SF21_Tr1181_5_[1674_-_289]_R_Sense)	Hs20539203	hsa	O	Ubiquitin protein ligase RSP5/NEDD4	KOG0940	45.01	511	228	9	13	1386	248	757	3e-145	434	1386	757	99.1342	67.3712
SF21_Tr11300_1_[136_-_585]	Hs16156291	hsa	R	Aldo/keto reductase family proteins	KOG1577	45	120	65	3	73	429	8	121	4e-24	92	450	130	79.3333	87.6923
SF21_Tr14371_7_[2410_-_482]_R_Sense)	YER017c	sce	O	AAA+-type ATPase containing the peptidase M41 domain	KOG0731	45	500	259	9	382	1833	120	605	4e-116	365	1929	761	75.2722	63.8633
SF21_Tr16136_5_[271_-_2502]	CE03447	cel	R	LAR-interacting protein and related proteins	KOG0249	44.99	698	305	10	13	1869	7	693	7e-131	417	2232	1139	83.1989	60.3161
SF21_Tr12797_5_[189_-_2621]	Hs4507849	hsa	O	Ubiquitin-specific protease UBP14	KOG0944	44.96	843	415	13	13	2394	26	853	0	667	2433	863	97.9038	95.9444
SF21_Tr15751_3_[138_-_1478]	Hs4557781	hsa	G	Alpha-D-galactosidase (melibiase)	KOG2366	44.96	407	212	7	100	1284	1	402	3e-115	345	1341	411	88.3669	97.8102
SF21_Tr16863_1_[2_-_556]	SPBC17D1.03c	spo	J	'Exosomal 3''-5'' exoribonuclease complex, subunit Rrp43'	KOG1613	44.91	167	92	0	1	501	16	182	1e-46	155	555	270	90.2703	61.8519
SF21_Tr8617_7_[2598_-_1258]_R_Sense)	Hs4758558	hsa	A	U4/U6 small nuclear ribonucleoprotein Prp4 (contains WD40 repeats)	KOG0272	44.9	412	224	6	13	1239	18	385	6e-103	317	1341	522	91.4989	70.4981
SF21_Tr3859_1_[82_-_747]	7293916	dme	S	Uncharacterized conserved protein	KOG4691	44.89	176	97	0	91	618	33	208	8e-43	145	666	225	79.2793	78.2222
SF21_Tr6476_6_[215_-_4642]	Hs9558725	hsa	A	mRNA cleavage and polyadenylation factor II complex, subunit CFT1 (CPSF subunit)	KOG1896	44.89	1517	795	21	1	4428	1	1442	0	1237	4428	1442	100	100
SF21_Tr1922_1_[274_-_1131]	7296381	dme	R	Predicted methyltransferase	KOG2497	44.88	283	148	7	25	849	3	273	8e-58	187	858	274	96.1538	98.9051
SF21_Tr22035_1_[59_-_1459]	7296165	dme	A	ATP-dependent RNA helicase	KOG0330	44.86	477	252	7	1	1398	46	518	1e-136	405	1401	536	99.7859	88.2463
SF21_Tr3714_1_[499_-_65]_R_Sense)	CE04952	cel	J	Mitochondrial/chloroplast ribosomal protein S18	KOG3162	44.85	136	73	3	34	435	7	138	2e-34	118	435	139	92.4138	94.964
SF21_Tr22300_3_[146_-_1282]	7294334	dme	TU	Ca2+-dependent phospholipid-binding protein Synaptotagmin, required for synaptic vesicle and secretory granule exocytosis	KOG1028	44.82	386	192	5	43	1137	237	602	2e-70	233	1137	602	96.3061	60.7973
SF21_Tr11442_1_[82_-_1032]	At1g51390	ath	O	NifU-like domain-containing proteins	KOG2358	44.81	270	105	8	25	702	5	272	6e-59	192	951	304	71.2934	88.1579
SF21_Tr8361_1_[67_-_732]	CE11584	cel	K	TBX1 and related T-box transcription factors	KOG3586	44.81	154	82	3	1	453	60	212	1e-41	143	666	252	68.018	60.7143
SF21_Tr12362_9_[3196_-_1823]_R_Sense)	CE29335	cel	E	Kynurenine aminotransferase, glutamine transaminase K	KOG0257	44.77	440	233	10	64	1353	4	437	1e-117	353	1374	441	93.8865	98.4127
SF21_Tr5905_6_[6864_-_7778]	YML110c	sce	H	Ubiquinone biosynthesis methyltransferase COQ5	KOG1540	44.77	306	161	10	22	915	17	307	5e-73	228	915	307	97.7049	94.7883
SF21_Tr21806_14_[1971_-_1453]_R_Sense)	CE24634	cel	U	Vesicle coat complex AP-1/AP-2/AP-4, beta subunit	KOG1061	44.76	105	57	1	202	513	1	105	4e-23	89.7	519	106	60.1156	99.0566
SF21_Tr13918_9_[5889_-_2752]_R_Sense)	Hs7662222	hsa	T	Uncharacterized conserved protein, contains DEP domain	KOG3572	44.74	1017	508	27	4	2892	5	992	0	778	3138	1572	92.065	62.8499
SF21_Tr13984_7_[3867_-_1066]_R_Sense)	7290389	dme	T	FOG: Immunoglobulin C-2 Type/fibronectin type III domains	KOG3510	44.72	776	394	16	241	2463	82	830	0	619	2802	968	79.3362	77.376
SF21_Tr7942_2_[431_-_1270]	7299342	dme	I	Peroxisomal phytanoyl-CoA hydroxylase	KOG3290	44.72	246	136	3	91	828	8	230	3e-70	219	840	270	87.8571	82.5926
SF21_Tr20270_1_[160_-_1344]	7292968	dme	R	Phosphatidylethanolamine binding protein	KOG3346	44.7	396	207	4	31	1182	14	408	4e-118	350	1185	409	97.2152	96.577
SF21_Tr2188_2_[83_-_2089]	7292900	dme	S	Uncharacterized conserved protein	KOG3823	44.69	593	303	15	67	1770	10	576	4e-118	370	2007	707	84.9028	80.198
SF21_Tr12389_6_[6882_-_5164]_R_Sense)	Hs5453830	hsa	L	Origin recognition complex, subunit 2	KOG2928	44.69	358	194	3	634	1695	216	573	1e-98	312	1719	577	61.7801	62.0451
SF21_Tr3847_6_[1483_-_302]_R_Sense)	7294021	dme	I	Malonyl-CoA:ACP transacylase	KOG2926	44.68	385	208	4	43	1182	10	379	9e-71	228	1182	379	96.4467	97.6253
SF21_Tr17569_1_[637_-_1161]	Hs5453960	hsa	U	Prenylated rab acceptor 1	KOG3142	44.68	141	75	2	13	426	40	179	2e-34	120	525	185	78.8571	75.6757
SF21_Tr3864_6_[1438_-_221]_R_Sense)	7301912	dme	I	Fatty acid desaturase	KOG1600	44.66	356	178	4	127	1137	41	396	5e-99	304	1218	461	83.0049	77.2234
SF21_Tr1680_8_[829_-_3024]	Hs4885563	hsa	T	Serine/threonine protein kinase	KOG0694	44.66	580	280	8	556	2172	152	730	2e-159	480	2196	737	73.6339	78.5617
SF21_Tr22627_2_[839_-_360]_R_Sense)	Hs14165270	hsa	J	Mitochondrial/chloroplast ribosomal protein L13	KOG3203	44.65	159	88	0	1	477	20	178	3e-47	152	480	178	99.375	89.3258
SF21_Tr11566_6_[1768_-_299]_R_Sense)	YMR170c	sce	C	Aldehyde dehydrogenase	KOG2450	44.65	495	263	7	1	1452	10	502	7e-120	362	1470	506	98.7755	97.4308
SF21_Tr18814_1_[219_-_1475]	Hs11641265	hsa	O	Predicted metalloprotease with chaperone activity (RNAse H/HSP70 fold)	KOG2707	44.64	401	197	3	121	1248	39	438	5e-106	322	1257	439	89.7375	91.1162
SF21_Tr17838_4_[1208_-_495]_R_Sense)	Hs21361476	hsa	S	Uncharacterized conserved protein	KOG3012	44.64	168	92	1	2	502	91	258	2e-41	143	714	259	70.1681	64.8649
SF21_Tr265_7_[4284_-_430]_R_Sense)	7302422	dme	T	FOG: Toll/interleukin receptor and related proteins containing LRR and TIR repeats	KOG4641	44.63	1304	657	21	70	3786	5	1295	0	1039	3855	1385	96.4202	93.213
SF21_Tr23561_2_[48_-_689]	7294229	dme	S	Uncharacterized conserved protein	KOG4085	44.58	166	92	1	16	513	1	165	9e-49	159	642	192	77.5701	85.9375
SF21_Tr5683_10_[3752_-_3138]_R_Sense)	SPCC4G3.17	spo	R	Predicted hydrolases of HD superfamily	KOG3197	44.56	193	101	4	25	585	3	189	3e-50	162	615	198	91.2195	94.4444
SF21_Tr10558_3_[200_-_1702]	At1g04510	ath	R	mRNA splicing factor	KOG0289	44.55	532	258	13	16	1500	3	522	4e-127	382	1503	535	98.8024	97.1963
SF21_Tr13052_12_[9543_-_5983]_R_Sense)	7300754	dme	I	Phosphoinositide phosphatase SAC1	KOG1890	44.51	957	505	18	124	2916	1	874	0	728	3561	987	78.433	88.5512
SF21_Tr11889_4_[6360_-_9146]	7294742	dme	O	E3 ubiquitin protein ligase	KOG0941	44.49	962	447	16	163	2787	24	973	0	733	2787	973	94.1873	97.6362
SF21_Tr8030_7_[4842_-_2926]_R_Sense)	7295840	dme	L	Tyrosyl-DNA phosphodiesterase	KOG2031	44.48	607	327	13	124	1914	3	578	2e-160	474	1917	580	93.4272	99.3103
SF21_Tr14665_16_[4444_-_2]_R_Sense)	7298977	dme	S	Uncharacterized conserved protein	KOG1822	44.48	1513	730	30	199	4407	498	1952	0	1040	4443	2117	94.7333	68.7293
SF21_Tr1555_1_[30_-_2132]	7303558	dme	R	AAA ATPase containing von Willebrand factor type A (vWA) domain	KOG1808	44.47	452	232	8	787	2085	5	442	1e-87	283	2103	446	61.7689	98.2063
SF21_Tr14591_4_[420_-_3092]	7301229	dme	Q	Transporter, ABC superfamily (Breast cancer resistance protein)	KOG0061	44.46	659	336	14	124	2010	69	699	7e-142	439	2673	702	70.5948	89.886
SF21_Tr5216_11_[10154_-_10582]	CE06201	cel	O	Multifunctional chaperone (14-3-3 family)	KOG0841	44.44	99	53	2	2	292	28	125	3e-16	71.6	429	125	67.8322	78.4
SF21_Tr20368_1_[429_-_49]_R_Sense)	7297418	dme	K	DNA polymerase epsilon, subunit D	KOG0870	44.44	99	55	0	4	300	1	99	2e-27	99.8	381	128	77.9528	77.3438
SF21_Tr2856_2_[217_-_1248]	Hs6912618	hsa	O	Glutaminyl cyclase	KOG3946	44.44	351	180	8	16	1023	15	361	8e-90	275	1032	361	97.6744	96.1219
SF21_Tr11738_3_[261_-_1493]	YDR023w	sce	J	Seryl-tRNA synthetase	KOG2509	44.44	423	221	8	7	1233	1	384	2e-108	328	1233	462	99.5134	83.1169
SF21_Tr13233_13_[7027_-_2678]_R_Sense)	7293083	dme	R	Adenylyl cyclase	KOG3618	44.41	1646	694	40	73	4347	8	1568	0	1033	4350	1690	98.2759	92.3669
SF21_Tr3842_1_[157_-_1695]	7303228	dme	J	Cysteinyl-tRNA synthetase	KOG2007	44.4	509	258	11	79	1530	37	541	4e-130	391	1539	558	94.347	90.5018
SF21_Tr11555_3_[2498_-_1641]_R_Sense)	Hs8923769	hsa	B	Histone deacetylase complex, catalytic component RPD3	KOG1342	44.4	277	154	1	10	840	99	373	1e-85	262	858	377	96.8531	72.9443
SF21_Tr3718_1_[609_-_73]_R_Sense)	7290739	dme	C	NADH:ubiquinone oxidoreductase, NDUFB8/ASHI subunit	KOG4040	44.38	169	91	4	31	528	10	173	2e-41	139	537	175	92.7374	93.7143
SF21_Tr11699_3_[1730_-_3490]	Hs20544938	hsa	BK	Histone H3 (Lys4) methyltransferase complex, subunit CPS60/ASH2/BRE2	KOG2626	44.35	496	255	8	286	1710	57	541	2e-131	399	1761	628	80.9199	77.2293
SF21_Tr827_10_[3004_-_44]_R_Sense)	YNL132w	sce	R	Predicted P-loop ATPase fused to an acetyltransferase	KOG2036	44.34	1042	503	16	1	2895	1	1037	0	726	2961	1056	97.771	98.2008
SF21_Tr16348_4_[11_-_5647]	ECU03g0290	ecu	K	RNA polymerase II, large subunit	KOG0260	44.33	1615	850	27	1	4698	17	1501	0	1246	5637	1599	83.3422	92.8705
SF21_Tr17144_1_[58_-_1032]	7292807	dme	I	1-acyl-sn-glycerol-3-phosphate acyltransferase	KOG2848	44.32	273	147	3	172	975	24	295	3e-66	213	975	343	82.4615	79.3003
SF21_Tr7014_1_[608_-_1519]	Hs17465400	hsa	R	Aldo/keto reductase family proteins	KOG1577	44.32	361	131	4	22	894	5	365	4e-84	259	912	384	95.7237	94.0104
SF21_Tr9408_4_[1262_-_3]_R_Sense)	Hs21389447	hsa	T	Predicted GTPase activator protein	KOG2595	44.32	273	148	4	214	1020	41	306	5e-75	241	1260	403	64.0476	66.005
SF21_Tr2108_5_[376_-_1719]	CE27863	cel	I	1D-myo-inositol-triphosphate 3-kinase A	KOG1621	44.3	307	167	4	322	1230	74	373	1e-76	245	1344	394	67.6339	76.1421
SF21_Tr14269_1_[522_-_2336]	7299797	dme	S	Leucine-rich repeat protein	KOG0472	44.3	614	314	6	55	1812	40	650	8e-167	491	1815	650	96.8595	94
SF21_Tr5891_5_[2921_-_1581]_R_Sense)	YLL011w	sce	A	Sof1-like rRNA processing protein (contains WD40 repeats)	KOG0268	44.3	465	234	7	10	1329	1	462	1e-133	395	1341	489	98.434	94.4785
SF21_Tr16662_10_[3445_-_74]_R_Sense)	CE18218	cel	K	Dosage compensation complex, subunit MLE	KOG0921	44.29	989	521	15	49	2925	299	1255	0	792	3372	1402	85.3203	68.2596
SF21_Tr16985_2_[5_-_787]	Hs8923167	hsa	AR	RNA-binding protein Fusilli, contains RRM domain	KOG1365	44.29	280	136	7	4	783	54	302	3e-53	177	783	358	99.6169	69.5531
SF21_Tr12675_2_[69_-_734]	7291992	dme	U	V-SNARE	KOG1666	44.28	201	98	4	46	606	2	201	2e-43	147	666	230	84.2342	86.9565
SF21_Tr1870_5_[717_-_2024]	7301516	dme	K	Predicted transcription factor	KOG3806	44.28	402	178	6	97	1164	31	430	8e-118	353	1308	464	81.6514	86.2069
SF21_Tr14588_1_[227_-_919]	Hs21450685	hsa	R	Predicted glycosyltransferase	KOG3339	44.28	201	102	3	118	690	16	215	3e-45	151	693	216	82.684	92.5926
SF21_Tr11865_5_[1911_-_3647]	CE25007	cel	R	Cdc4 and related F-box and WD-40 proteins	KOG0274	44.26	549	257	8	208	1707	42	583	1e-141	424	1737	587	86.3558	92.3339
SF21_Tr1769_19_[2192_-_1551]_R_Sense)	7297358	dme	B	Heterochromatin-associated protein HP1 and related CHROMO domain proteins	KOG1911	44.26	183	77	2	151	624	24	206	3e-40	138	642	206	73.8318	88.835
SF21_Tr12241_4_[3246_-_2554]_R_Sense)	Hs21265040	hsa	J	Mitochondrial/chloroplast ribosomal protein L22	KOG1711	44.26	183	102	2	142	690	33	205	9e-51	165	693	206	79.2208	83.9806
SF21_Tr14150_6_[2857_-_2045]_R_Sense)	7299418	dme	O	Molecular chaperone (DnaJ superfamily)	KOG0719	44.25	287	139	3	1	798	1	285	8e-66	208	813	299	98.155	95.3177
SF21_Tr12550_7_[3644_-_5995]	SPBC211.04c	spo	L	DNA replication licensing factor, MCM6 component	KOG0480	44.24	798	415	7	34	2337	63	849	0	630	2352	892	97.9592	88.2287
SF21_Tr12421_2_[2234_-_1392]_R_Sense)	7289288	dme	S	Uncharacterized conserved protein	KOG3224	44.23	260	141	2	55	822	8	267	6e-75	231	843	270	91.1032	96.2963
SF21_Tr6124_12_[7684_-_5423]_R_Sense)	SPAC2F3.06c	spo	YU	Nuclear transport receptor Karyopherin-beta2/Transportin (importin beta superfamily)	KOG2023	44.23	762	408	9	1	2235	38	794	0	571	2262	910	98.8064	83.1868
SF21_Tr22409_1_[119_-_1429]	Hs7706523	hsa	Q	Dehydrogenases with different specificities (related to short-chain alcohol dehydrogenases)	KOG1208	44.2	405	221	4	19	1218	11	412	5e-112	337	1311	414	91.5332	97.1014
SF21_Tr817_2_[254_-_2143]	7293834	dme	J	tRNA uracil-5-methyltransferase and related tRNA-modifying enzymes	KOG2187	44.19	568	306	9	139	1809	48	594	2e-149	447	1890	624	88.4127	87.6603
SF21_Tr5382_4_[1527_-_2957]	YPR001w	sce	C	Citrate synthase	KOG2617	44.19	473	237	6	76	1413	2	474	3e-139	410	1431	486	93.501	97.3251
SF21_Tr353_7_[3647_-_1485]_R_Sense)	YLL001w	sce	UR	Vacuolar sorting protein VPS1, dynamin, and related proteins	KOG0446	44.18	756	354	12	1	2064	4	756	0	585	2163	757	95.423	99.4716
SF21_Tr11953_14_[4343_-_1443]_R_Sense)	SPAPJ698.03c	spo	A	Splicing factor 3b, subunit 3	KOG1898	44.18	971	518	16	1	2841	7	918	0	743	2901	1206	97.9317	75.6219
SF21_Tr14344_3_[3133_-_2171]_R_Sense)	SPBC3B8.07c	spo	I	Fatty acid desaturase	KOG2987	44.17	326	167	4	28	960	29	351	5e-95	287	963	362	96.8847	89.2265
SF21_Tr5968_7_[6212_-_8941]	7297388	dme	Q	Multidrug resistance-associated protein/mitoxantrone resistance protein, ABC superfamily	KOG0054	44.16	874	468	12	136	2697	490	1317	0	654	2730	1327	93.8462	62.3964
SF21_Tr12527_1_[1352_-_180]_R_Sense)	7295113	dme	L	Eukaryotic-type DNA primase, catalytic (small) subunit	KOG2851	44.15	410	196	11	1	1131	27	431	1e-103	314	1173	438	96.4194	92.4658
SF21_Tr15767_2_[359_-_1243]	7293451	dme	K	cAMP response element binding protein and related transcription factors	KOG3584	44.14	256	125	7	157	870	123	359	1e-25	105	885	359	80.678	66.0167
SF21_Tr21943_7_[3572_-_2910]_R_Sense)	7303657	dme	U	SNARE protein TLG1/Syntaxin 6	KOG3202	44.12	238	67	4	37	552	82	319	2e-53	176	663	339	77.8281	70.2065
SF21_Tr1985_6_[301_-_3507]	At5g06460	ath	O	Ubiquitin activating enzyme UBA1	KOG2012	44.1	1068	555	15	115	3192	13	1072	0	874	3207	1077	95.9775	98.4215
SF21_Tr16607_3_[169_-_2934]	Hs7662364	hsa	R	WD40 repeat protein	KOG0641	44.1	923	479	18	97	2754	7	916	0	709	2766	919	96.0954	99.0207
SF21_Tr2544_2_[255_-_1118]	Hs4758756	hsa	BD	Nucleosome assembly protein NAP-1	KOG1507	44.09	254	134	6	94	831	35	276	3e-61	200	864	391	85.4167	61.8926
SF21_Tr6134_2_[314_-_3298]	7294295	dme	T	FOG: Toll/interleukin receptor and related proteins containing LRR and TIR repeats	KOG4641	44.07	944	510	8	163	2940	76	1005	0	798	2985	1514	93.0653	61.4267
SF21_Tr16368_8_[1085_-_393]_R_Sense)	Hs18570241	hsa	T	Conserved phosducin-like protein	KOG3170	44.05	227	127	0	1	681	1	227	4e-58	185	693	239	98.2684	94.9791
SF21_Tr502_3_[1246_-_368]_R_Sense)	At2g02380	ath	O	Glutathione S-transferase	KOG0868	44.04	218	116	6	121	756	10	223	4e-53	174	879	223	72.3549	95.9641
SF21_Tr13745_4_[2615_-_3604]	7292731	dme	PT	Ca2+-binding protein Regucalcin/SMP30	KOG4499	44.01	309	167	7	82	990	1	303	1e-82	254	990	303	91.8182	100
SF21_Tr21533_2_[57_-_1844]	Hs22047542	hsa	S	Uncharacterized conserved protein	KOG4683	44.01	384	204	7	661	1779	1	379	6e-100	310	1788	382	62.5839	99.2147
SF21_Tr16381_1_[165_-_761]	7292129	dme	R	Peroxisomal membrane protein MPV17 and related proteins	KOG1944	44	175	97	2	1	522	1	174	2e-45	150	597	191	87.4372	91.0995
SF21_Tr6349_3_[899_-_333]_R_Sense)	Hs5730116	hsa	UZ	Dynactin subunit p27/WS-3, involved in transport of organelles along microtubules	KOG4042	43.98	191	102	2	7	564	1	189	3e-38	131	567	190	98.4127	99.4737
SF21_Tr7944_2_[570_-_1472]	CE24085	cel	I	Peroxisomal phytanoyl-CoA hydroxylase	KOG3290	43.97	282	154	4	52	885	6	286	6e-79	243	903	288	92.3588	97.5694
SF21_Tr15357_2_[1023_-_184]_R_Sense)	Hs13376042	hsa	I	Predicted L-carnitine dehydratase/alpha-methylacyl-CoA racemase	KOG3957	43.94	289	136	2	34	822	124	412	7e-81	251	840	434	93.9286	66.5899
SF21_Tr12006_6_[1919_-_504]_R_Sense)	Hs4758668	hsa	O	Serine palmitoyltransferase	KOG1357	43.94	437	221	8	115	1353	20	450	5e-105	325	1416	562	87.5	76.6904
SF21_Tr23723_7_[2274_-_49]_R_Sense)	7295491	dme	L	'5''-3'' exonuclease'	KOG2519	43.93	478	254	8	1	1392	1	474	2e-129	402	2226	726	62.5337	65.2893
SF21_Tr2180_1_[152_-_892]	Hs20070280	hsa	K	Transcription initiation factor TFIID, subunit TAF9 (also component of histone acetyltransferase SAGA)	KOG3334	43.93	239	116	3	70	732	10	246	2e-54	177	741	251	89.4737	94.4223
SF21_Tr15602_8_[87_-_3524]	Hs4504335	hsa	T	Multidomain protein, contains SPEC repeats, PH, SH3, and separate rac-specific and rho-specific guanine nucleotide exchange factor domains	KOG4240	43.93	1129	601	15	139	3429	29	1115	0	744	3438	1663	95.7243	65.3638
SF21_Tr6299_8_[4738_-_3140]_R_Sense)	7297018	dme	G	Predicted glycosyltransferase	KOG3765	43.91	542	261	9	43	1539	77	608	3e-150	445	1599	608	93.621	87.5
SF21_Tr2381_7_[3193_-_1649]_R_Sense)	7300701	dme	U	Exocyst complex, subunit SEC15	KOG2176	43.89	524	285	4	1	1545	1	523	5e-142	428	1545	766	100	68.2768
SF21_Tr12307_3_[220_-_5670]	Hs16160857	hsa	Z	Myosin class V heavy chain	KOG0160	43.88	1903	965	34	7	5406	1	1841	0	1283	5451	1855	99.0644	99.2453
SF21_Tr12359_1_[192_-_698]	7302287	dme	S	Uncharacterized conserved protein	KOG2567	43.84	146	78	2	7	432	2	146	7e-33	117	507	205	84.0237	70.7317
SF21_Tr16368_3_[1254_-_2678]	7298958	dme	K	Transcription initiation factor TFIID, subunit TAF7	KOG4011	43.81	420	194	10	253	1386	54	469	2e-73	241	1425	479	79.5789	86.8476
SF21_Tr11450_2_[1045_-_1788]	Hs7661528	hsa	R	Hydroxyindole-O-methyltransferase and related SAM-dependent methyltransferases	KOG3178	43.81	226	123	5	22	687	4	223	6e-52	169	744	224	89.5161	98.2143
SF21_Tr20692_2_[454_-_2427]	7296450	dme	D	Polo-like serine/threonine protein kinase	KOG0575	43.8	685	355	15	4	1968	7	643	7e-164	490	1974	769	99.5441	82.8349
SF21_Tr16460_3_[172_-_1683]	7296663	dme	R	Predicted transporter (major facilitator superfamily)	KOG0254	43.79	491	275	6	37	1506	27	497	1e-123	372	1512	497	97.2222	94.7686
SF21_Tr17027_4_[1250_-_33]_R_Sense)	At1g52930	ath	J	RNA-binding protein required for biogenesis of the ribosomal 60S subunit	KOG2971	43.75	320	138	8	130	963	3	319	2e-82	256	1218	320	68.4729	99.0625
SF21_Tr17073_4_[874_-_2676]	Hs14916463	hsa	R	Predicted protein kinase (contains TBC and RHOD domains)	KOG1093	43.74	647	284	11	1	1701	178	818	3e-164	491	1803	822	94.3428	77.9805
SF21_Tr883_7_[130_-_2487]	At1g05520	ath	U	Vesicle coat complex COPII, subunit SEC23	KOG1986	43.73	805	399	7	85	2337	10	809	0	699	2358	811	95.5471	98.6436
SF21_Tr13961_2_[387_-_1844]	SPBC577.07	spo	Z	Spindle pole body protein - Sad1p	KOG2026	43.73	510	255	12	7	1440	6	499	4e-137	406	1458	502	98.3539	98.4064
SF21_Tr365_2_[663_-_1823]	Hs17458352	hsa	O	GDP-fucose protein O-fucosyltransferase	KOG3849	43.72	382	206	9	22	1140	13	387	4e-109	327	1161	388	96.3824	96.6495
SF21_Tr17633_5_[656_-_111]_R_Sense)	CE11420	cel	J	Mitochondrial/chloroplast ribosomal protein L24	KOG1708	43.71	167	89	4	61	546	112	278	9e-36	127	546	278	89.011	60.0719
SF21_Tr22611_14_[4351_-_350]_R_Sense)	7298694	dme	U	Targeting complex (TRAPP) subunit	KOG1953	43.71	1414	714	27	7	4002	1	1340	0	1108	4002	1341	99.8501	99.9254
SF21_Tr13997_3_[496_-_2268]	Hs4505745	hsa	G	Fructose-6-phosphate 2-kinase/fructose-2,6-biphosphatase	KOG0234	43.71	453	251	6	379	1725	22	471	1e-125	379	1773	471	75.9729	95.5414
SF21_Tr6758_17_[839_-_63]_R_Sense)	CE27135	cel	L	'Polynucleotide kinase 3'' phosphatase'	KOG2134	43.7	254	137	4	31	774	158	407	1e-66	213	777	407	95.7529	61.4251
SF21_Tr1396_2_[1341_-_2831]	CE24126	cel	A	mRNA splicing factor PRP31	KOG2574	43.67	474	265	2	70	1485	32	501	7e-118	357	1491	504	94.9698	93.254
SF21_Tr22150_2_[155_-_1804]	7302173	dme	T	Predicted calmodulin-binding protein	KOG4162	43.66	584	280	10	16	1620	7	558	3e-99	321	1650	861	97.2727	64.1115
SF21_Tr16976_1_[571_-_906]	Hs7705467	hsa	S	Uncharacterized conserved protein	KOG3481	43.66	71	40	1	13	225	11	76	1e-12	59.7	336	76	63.3929	86.8421
SF21_Tr21399_1_[106_-_1185]	7295066	dme	T	Putative receptor CCR1	KOG4263	43.65	323	177	3	127	1080	110	431	9e-92	283	1080	436	88.3333	73.8532
SF21_Tr17742_1_[4_-_348]	Hs17449600	hsa	I	Fatty acid-binding protein FABP	KOG4015	43.64	110	62	1	1	330	21	126	2e-14	66.2	345	132	95.6522	80.303
SF21_Tr12604_8_[1107_-_190]_R_Sense)	Hs7705744	hsa	I	3-hydroxyacyl-CoA dehydrogenase	KOG2305	43.63	314	161	4	13	906	11	310	2e-73	229	918	310	97.3856	96.7742
SF21_Tr16769_8_[3919_-_4878]	7290019	dme	G	Galactosyltransferases	KOG2287	43.62	282	151	4	79	900	85	364	4e-78	244	960	384	85.625	72.9167
SF21_Tr2804_2_[175_-_858]	7295806	dme	R	Predicted Zn-finger protein	KOG3183	43.62	243	113	4	1	657	1	238	3e-66	206	684	253	96.0526	94.0711
SF21_Tr13446_5_[2546_-_1149]_R_Sense)	7293069	dme	P	Na+-bile acid cotransporter	KOG2718	43.61	415	222	5	94	1302	30	441	1e-105	323	1398	455	86.4807	90.5495
SF21_Tr5374_5_[1082_-_561]_R_Sense)	7302912	dme	J	40S ribosomal protein S15	KOG0898	43.61	133	68	4	144	521	4	128	4e-09	54.3	522	148	72.4138	84.4595
SF21_Tr3815_5_[3033_-_253]_R_Sense)	7295244	dme	O	Nuclear AAA ATPase (VCP subfamily)	KOG0733	43.59	936	425	19	157	2655	8	935	0	695	2781	944	89.8598	98.3051
SF21_Tr1871_1_[91_-_825]	7300327	dme	S	Uncharacterized conserved protein, contains SPRY domain	KOG4030	43.58	257	116	5	52	735	1	256	4e-67	209	735	256	93.0612	100
SF21_Tr16346_14_[3622_-_728]_R_Sense)	SPAC22F3.06c	spo	O	Mitochondrial ATP-dependent protease PIM1/LON	KOG2004	43.58	911	462	8	295	2871	145	1038	0	704	2895	1067	89.0155	83.7863
SF21_Tr14294_8_[4872_-_2635]_R_Sense)	7298377	dme	Z	Leucine-rich repeat (LRR) protein, contains calponin homology domain	KOG0532	43.57	739	373	19	55	2139	59	756	8e-163	501	2238	1135	93.1635	61.4978
SF21_Tr281_2_[2092_-_950]_R_Sense)	Hs7019465	hsa	F	Nucleoside diphosphate kinase	KOG0888	43.57	381	211	5	10	1140	2	375	2e-99	301	1143	376	98.9501	99.4681
SF21_Tr1522_3_[189_-_1319]	SPAC1805.16c	spo	F	Purine nucleoside phosphorylase	KOG3984	43.54	294	147	5	157	981	24	312	5e-70	223	1131	315	72.9443	91.746
SF21_Tr2631_6_[2909_-_1398]_R_Sense)	7303205	dme	G	UDP-Gal:glucosylceramide beta-1,4-galactosyltransferase	KOG3916	43.53	363	203	9	376	1458	67	396	5e-92	287	1512	403	71.627	81.8859
SF21_Tr1134_2_[124_-_2364]	Hs13449265	hsa	T	RAS signaling inhibitor ST5	KOG3569	43.53	464	250	10	67	1422	1	449	2e-116	363	2241	559	60.5087	80.322
SF21_Tr12305_1_[8_-_964]	7291274	dme	G	Permease of the major facilitator superfamily	KOG2533	43.52	347	168	7	1	957	128	432	5e-68	220	957	432	100	70.6019
SF21_Tr3908_4_[1178_-_477]_R_Sense)	Hs14042945	hsa	R	Predicted GTP-binding protein	KOG4272	43.5	177	91	4	115	618	34	200	2e-41	142	702	207	71.7949	80.6763
SF21_Tr14337_3_[120_-_1283]	7299635	dme	I	Fatty acid desaturase	KOG1600	43.49	338	190	5	142	1152	30	354	2e-99	301	1164	383	86.8557	84.8564
SF21_Tr12202_2_[308_-_1513]	Hs9506675	hsa	R	Predicted oxidoreductase	KOG2742	43.49	407	222	6	7	1203	1	388	2e-113	338	1206	390	99.2537	99.4872
SF21_Tr2133_4_[1752_-_2456]	Hs4506525_2	hsa	T	Rhomboid family proteins	KOG2289	43.48	230	125	4	13	687	1	226	1e-36	132	705	302	95.7447	74.8344
SF21_Tr1969_3_[715_-_1494]	Hs5031903	hsa	K	C3H1-type Zn-finger protein	KOG2494	43.48	207	109	7	79	675	9	185	1e-37	134	780	255	76.5385	69.4118
SF21_Tr23603_8_[2799_-_1333]_R_Sense)	7304175	dme	N	Dynactin, subunit p62	KOG3896	43.47	513	256	9	16	1452	5	507	2e-124	374	1467	514	97.955	97.8599
SF21_Tr1772_2_[295_-_1179]	Hs9943842	hsa	T	Conserved phosducin-like protein	KOG3171	43.46	283	146	4	79	885	1	277	9e-63	201	885	301	91.1864	92.0266
SF21_Tr9725_4_[3754_-_5439]	7295062	dme	R	Predicted aminopeptidase of the M17 family	KOG2597	43.45	527	290	5	115	1671	16	542	2e-135	406	1686	552	92.3488	95.471
SF21_Tr9070_2_[3089_-_2523]_R_Sense)	Hs20559069	hsa	S	Uncharacterized conserved protein	KOG4401	43.45	168	95	1	1	504	1	167	3e-42	142	567	195	88.8889	85.641
SF21_Tr13449_8_[10089_-_8884]_R_Sense)	CE02516	cel	R	Predicted integral membrane protein	KOG3912	43.43	396	195	5	100	1200	3	392	1e-90	280	1206	393	91.2935	99.2366
SF21_Tr3889_1_[239_-_2347]	Hs8922842	hsa	R	Uncharacterized conserved protein, contains TBC and Rhodanese domains	KOG3636	43.43	670	376	6	91	2091	18	680	0	533	2109	684	94.8791	96.9298
SF21_Tr12097_4_[960_-_100]_R_Sense)	7300147	dme	R	TPR repeat-containing protein	KOG4234	43.42	281	158	4	19	858	6	256	4e-63	201	861	256	97.561	98.0469
SF21_Tr1455_2_[2252_-_1071]_R_Sense)	At1g55460	ath	A	Protein containing a U1-type Zn-finger and implicated in RNA splicing or processing	KOG2837	43.41	410	204	6	16	1161	2	411	5e-92	284	1182	411	96.9543	99.7567
SF21_Tr22322_1_[40_-_822]	7297059	dme	S	Uncharacterized conserved protein	KOG4736	43.4	212	110	6	157	762	11	222	6e-51	167	783	228	77.3946	92.9825
SF21_Tr1305_2_[85_-_3207]	At2g38770	ath	L	DEAD box containing helicases	KOG1806	43.37	1049	546	18	46	3048	32	1070	0	819	3123	1444	96.1575	71.9529
SF21_Tr1614_4_[4199_-_1779]_R_Sense)	Hs20149698	hsa	K	Polycomb group protein SCM/L(3)MBT (tumor-supressor in Drosophila and humans)	KOG3766	43.37	528	289	9	124	1677	88	605	2e-141	435	2421	705	64.1884	73.4752
SF21_Tr1988_3_[175_-_3189]	Hs4501955	hsa	KLO	NAD+ ADP-ribosyltransferase Parp, required for poly-ADP ribosylation of nuclear proteins	KOG1037	43.36	1031	549	22	25	3012	5	1010	0	737	3015	1014	99.1045	99.211
SF21_Tr23019_1_[166_-_723]	Hs7661730	hsa	J	Putative mitochondrial ribosomal protein mRpS35	KOG4078	43.35	173	92	2	10	510	1	172	2e-41	139	558	187	89.7849	91.9786
SF21_Tr1031_3_[2892_-_2227]_R_Sense)	CE28997	cel	O	Ubiquitin-protein ligase	KOG0417	43.33	180	98	3	136	663	3	176	1e-37	130	666	185	79.2793	94.0541
SF21_Tr7852_8_[1667_-_3]_R_Sense)	CE26821	cel	F	Equilibrative nucleoside transporter protein	KOG2056	43.32	434	235	7	28	1296	1	402	1e-73	243	1665	469	76.2162	85.7143
SF21_Tr1264_2_[229_-_1116]	7296775	dme	E	Enolase-phosphatase E-1	KOG2630	43.31	254	144	5	28	789	1	242	1e-59	192	888	252	85.8108	96.0317
SF21_Tr16872_14_[3294_-_337]_R_Sense)	7297691	dme	Z	Kinesin-like protein	KOG0244	43.31	905	475	16	10	2610	11	857	2e-180	552	2958	1003	87.931	84.4467
SF21_Tr8467_1_[208_-_1308]	Hs6005862	hsa	J	Mitochondrial/chloroplast ribosomal protein L3	KOG3141	43.31	314	172	7	169	1092	50	347	5e-76	239	1101	348	83.9237	85.6322
SF21_Tr3189_7_[1024_-_6933]	7297260	dme	T	PH domain-containing protein	KOG1997	43.3	1806	922	42	19	5130	230	1981	0	1278	5910	1984	86.4975	88.3065
SF21_Tr22353_5_[2442_-_787]_R_Sense)	At1g77180	ath	AB	mRNA splicing factor/probable chromatin binding snw family nuclear protein	KOG2441	43.28	580	278	12	1	1587	7	568	4e-128	389	1656	613	95.8333	91.6803
SF21_Tr22419_7_[2086_-_758]_R_Sense)	At5g17900	ath	Z	Microfibrillar-associated protein MFAP1	KOG1425	43.26	282	146	8	514	1317	150	429	3e-45	164	1329	435	60.4966	64.3678
SF21_Tr1547_1_[185_-_2230]	7301577	dme	R	Predicted alkaloid synthase/Surface mucin Hemomucin	KOG1520	43.26	430	237	8	31	1299	4	424	5e-101	322	2046	579	62.0235	72.7116
SF21_Tr3219_2_[518_-_1435]	Hs20473687	hsa	A	tRNA and rRNA cytosine-C5-methylase (nucleolar protein NOL1/NOP2)	KOG1122	43.26	319	166	5	1	912	150	465	4e-75	239	918	469	99.3464	67.3774
SF21_Tr1734_6_[7712_-_7005]_R_Sense)	Hs22048203	hsa	R	Uncharacterized conserved protein, contains C4-type Zn-finger	KOG4684	43.25	252	118	7	10	690	4	252	2e-65	204	708	259	96.1864	96.139
SF21_Tr14353_5_[1740_-_451]_R_Sense)	CE27660	cel	E	Aminoacylase ACY1 and related metalloexopeptidases	KOG2275	43.23	421	207	2	124	1290	7	427	4e-110	332	1290	428	90.4651	98.3645
SF21_Tr3132_7_[1800_-_37]_R_Sense)	7303953	dme	FP	Concentrative Na+-nucleoside cotransporter CNT1/CNT2	KOG3747	43.22	583	310	8	67	1752	4	581	2e-128	390	1764	603	95.5782	95.8541
SF21_Tr13291_1_[142_-_1887]	7296432	dme	K	Transcription elongation factor TAT-SF1	KOG1548	43.21	523	220	12	178	1515	14	524	5e-123	375	1746	556	76.6323	91.9065
SF21_Tr2927_2_[69_-_1490]	Hs20533523	hsa	G	N-Acetylglucosamine kinase	KOG1794	43.2	338	179	3	106	1080	5	341	5e-72	233	1422	344	68.5654	97.9651
SF21_Tr10879_5_[2066_-_72]_R_Sense)	7297566	dme	L	Predicted mitochondrial DNA helicase twinkle	KOG2373	43.19	595	308	10	130	1824	45	607	7e-152	454	1995	613	84.9624	91.8434
SF21_Tr14468_24_[8517_-_3697]_R_Sense)	Hs20549134	hsa	PT	Ca2+/Mg2+-permeable cation channels (LTRPC family)	KOG3614	43.19	1292	653	15	181	3813	4	1268	0	936	4821	1865	75.3578	67.8284
SF21_Tr6109_3_[984_-_2027]	YPR088c	sce	U	Signal recognition particle, subunit Srp54	KOG0780	43.18	359	188	7	7	1035	165	514	2e-86	272	1044	541	98.5632	64.695
SF21_Tr451_4_[3229_-_2240]_R_Sense)	Hs20558395	hsa	O	Predicted E3 ubiquitin ligase	KOG3970	43.15	292	144	6	1	810	1	266	1e-75	236	990	310	81.8182	85.8065
SF21_Tr14373_7_[3723_-_4808]	CE27607_1	cel	I	Predicted phosphate acyltransferases	KOG4321	43.14	306	171	4	94	1002	34	338	2e-89	276	1086	426	83.7017	71.5962
SF21_Tr6451_7_[6533_-_7510]	7299989	dme	BK	Dosage compensation regulatory complex/histone acetyltransferase complex, subunit MSL-3/MRG15/EAF3, and related CHROMO domain-containing proteins	KOG3001	43.14	401	152	6	4	978	25	424	2e-96	293	978	424	99.6933	94.3396
SF21_Tr14024_1_[78_-_1598]	Hs22051869	hsa	O	Arginyl-tRNA-protein transferase	KOG1193	43.13	524	274	10	22	1521	10	517	2e-137	408	1521	518	98.6193	98.0695
SF21_Tr18405_1_[1_-_420]	Hs16156291	hsa	R	Aldo/keto reductase family proteins	KOG1577	43.12	109	62	1	55	381	8	109	3e-13	63.9	420	130	77.8571	78.4615
SF21_Tr3240_11_[3816_-_1]_R_Sense)	7290047	dme	R	Zinc carboxypeptidase	KOG2649	43.08	1307	693	22	46	3813	6	1288	0	1066	3816	1412	98.7421	90.864
SF21_Tr275_1_[172_-_1131]	7298084	dme	T	TNF receptor-associated factor	KOG0297	43.08	318	177	1	16	957	1	318	1e-100	300	960	328	98.125	96.9512
SF21_Tr1583_9_[7913_-_8638]	7300792	dme	R	GTP-binding ADP-ribosylation factor-like protein ARL3	KOG0074	43.08	195	87	3	199	711	9	202	6e-49	161	726	203	70.6612	95.5665
SF21_Tr1144_3_[6829_-_6116]_R_Sense)	7298193	dme	K	Fetal globin-inducing factor (contains ankyrin repeats)	KOG0512	43.06	209	118	3	16	639	5	201	3e-42	144	714	215	87.395	91.6279
SF21_Tr3816_3_[100_-_1692]	7298396	dme	T	Protein kinase C substrate, 80 KD protein, heavy chain	KOG2397	43.05	525	275	8	91	1593	27	548	2e-136	407	1593	548	94.3503	95.2555
SF21_Tr2675_10_[2399_-_3]_R_Sense)	7290948	dme	S	Uncharacterized conserved protein	KOG2259	43.04	704	380	11	292	2340	85	778	1e-172	526	2397	1022	85.4819	67.9061
SF21_Tr13180_4_[827_-_2353]	At2g13560	ath	C	NADP+-dependent malic enzyme	KOG1257	43.03	502	260	8	16	1443	115	615	2e-125	381	1527	623	93.5167	80.4173
SF21_Tr24038_1_[203_-_3568]	CE05750	cel	R	Membrane-associated hematopoietic protein	KOG1917	43.03	1141	617	12	25	3348	8	1139	0	904	3366	1141	98.7522	99.2112
SF21_Tr6367_4_[1083_-_442]_R_Sense)	Hs22048203	hsa	R	Uncharacterized conserved protein, contains C4-type Zn-finger	KOG4684	43.03	165	84	4	1	465	87	250	2e-39	137	642	259	72.4299	63.3205
SF21_Tr12083_1_[170_-_1351]	Hs14249678	hsa	A	mRNA splicing factor	KOG1996	43.02	437	206	11	1	1182	1	399	7e-66	216	1182	401	100	99.5012
SF21_Tr768_3_[766_-_2082]	CE26925	cel	S	Uncharacterized conserved protein	KOG3852	43.01	372	173	8	121	1119	62	418	8e-81	258	1317	457	75.8542	78.1182
SF21_Tr3661_2_[12_-_923]	7291650	dme	OC	Thiol-disulfide isomerase and thioredoxin	KOG0913	43.01	286	149	2	97	912	40	323	6e-78	241	912	323	89.4737	87.9257
SF21_Tr6459_24_[6670_-_2585]_R_Sense)	7290685	dme	S	Uncharacterized conserved protein	KOG4789	43	1393	719	41	133	4086	19	1317	0	783	4086	1399	96.7695	92.852
SF21_Tr3010_7_[311_-_3649]	7296279	dme	U	Tomosyn and related SNARE-interacting proteins	KOG1983	42.99	1163	542	25	82	3207	1	1108	0	809	3339	1161	93.6208	95.435
SF21_Tr21953_2_[3237_-_1864]_R_Sense)	CE28722	cel	R	Huntingtin interacting protein HYPE	KOG3824	42.98	356	202	3	289	1353	140	493	5e-98	305	1374	508	77.5109	69.685
SF21_Tr3623_6_[6169_-_7755]	7293948	dme	F	Adenine deaminase/adenosine deaminase	KOG1097	42.98	470	255	7	208	1578	57	520	1e-113	348	1587	520	86.3894	89.2308
SF21_Tr10290_8_[3440_-_1512]_R_Sense)	Hs10835075	hsa	KT	Vitamin D3 receptor interacting protein	KOG4512	42.97	661	353	15	10	1920	6	647	5e-156	465	1929	651	99.0669	98.6175
SF21_Tr16355_3_[1881_-_1255]_R_Sense)	Hs18588772	hsa	E	Glutamate/leucine/phenylalanine/valine dehydrogenases	KOG2250	42.96	135	73	1	235	627	1	135	5e-27	101	627	136	62.6794	99.2647
SF21_Tr927_5_[1463_-_540]_R_Sense)	7293067	dme	U	Secretory carrier membrane protein	KOG3088	42.95	298	166	4	22	903	4	293	3e-53	179	924	343	95.4545	84.5481
SF21_Tr18214_3_[968_-_3]_R_Sense)	7295448	dme	P	Alkaline phosphatase	KOG4126	42.94	326	178	8	13	966	19	329	1e-75	242	966	517	98.7578	60.1547
SF21_Tr12606_6_[93_-_6287]	7300100	dme	Z	Microtubule-associated protein	KOG1820	42.93	2043	1096	27	136	6054	1	1976	0	1507	6195	2018	95.5448	97.9187
SF21_Tr3777_1_[138_-_1325]	CE20165	cel	DZU	Septin family protein (P-loop GTPase)	KOG2655	42.9	352	184	6	52	1056	1	350	1e-86	271	1188	459	84.596	76.2527
SF21_Tr23657_3_[1473_-_379]_R_Sense)	SPBPB2B2.10c	spo	C	Galactose-1-phosphate uridylyltransferase	KOG2958	42.9	366	189	6	49	1086	4	366	5e-93	284	1095	369	94.7945	98.374
SF21_Tr15634_9_[3003_-_1123]_R_Sense)	7301346	dme	JIT	Amidases	KOG1212	42.89	408	228	7	160	1368	5	406	5e-102	282	1881	523	64.2743	76.8642
SF21_Tr11568_7_[1971_-_502]_R_Sense)	YMR170c	sce	C	Aldehyde dehydrogenase	KOG2450	42.89	499	270	8	1	1452	10	502	2e-122	369	1470	506	98.7755	97.4308
SF21_Tr13990_2_[129_-_1790]	At5g18070	ath	G	Phosphoglucomutase/phosphomannomutase	KOG2537	42.88	548	290	11	49	1623	14	554	5e-118	361	1662	556	94.7653	97.3022
SF21_Tr3812_2_[501_-_91]_R_Sense)	7296982	dme	S	Uncharacterized conserved protein	KOG3425	42.86	126	72	0	7	384	1	126	2e-32	112	411	126	91.9708	100
SF21_Tr13062_1_[14_-_1174]	7301264	dme	G	Predicted glycosyltransferase	KOG3765	42.86	308	172	3	235	1146	19	325	3e-95	289	1161	328	78.553	93.5976
SF21_Tr10361_2_[382_-_867]	Hs14783644	hsa	J	Mitochondrial polypeptide chain release factor	KOG2726	42.86	133	75	3	1	396	4	132	6e-27	100	486	166	81.4815	77.7108
SF21_Tr23791_2_[134_-_877]	Hs8923448	hsa	J	Mitochondrial ribosomal protein L16	KOG3422	42.86	238	132	3	40	741	7	241	8e-51	167	744	251	94.3548	93.6255
SF21_Tr3294_2_[108_-_2309]	7302539	dme	R	Predicted hydrolases or acyltransferases (alpha/beta hydrolase superfamily)	KOG2565	42.83	453	248	7	130	1455	7	457	2e-112	349	2202	463	60.218	97.4082
SF21_Tr3778_1_[185_-_1738]	YBR006w	sce	C	Aldehyde dehydrogenase	KOG2451	42.83	495	282	4	70	1551	2	493	9e-134	398	1554	497	95.3668	98.994
SF21_Tr23493_4_[114_-_2597]	At1g09770	ath	AD	mRNA splicing protein CDC5 (Myb superfamily)	KOG0050	42.82	843	443	12	70	2481	2	835	2e-179	539	2484	844	97.1014	98.8152
SF21_Tr21877_3_[464_-_3154]	At1g23900	ath	U	Vesicle coat complex AP-1, gamma subunit	KOG1062	42.82	885	466	17	118	2652	8	876	0	609	2691	876	94.2029	99.2009
SF21_Tr2936_3_[115_-_2382]	7291960_2	dme	A	ATP-dependent RNA helicase	KOG0337	42.82	801	381	18	25	2196	59	837	4e-180	539	2268	883	95.7672	88.222
SF21_Tr7571_3_[3_-_2618]	Hs14719398	hsa	T	JNK/SAPK-associated protein-1	KOG2077	42.8	958	460	21	1	2610	416	1338	0	601	2616	1342	99.7706	68.7779
SF21_Tr6929_1_[292_-_948]	At5g28780	ath	D	DNA helicase PIF1/RRM3	KOG0987	42.79	229	119	4	7	657	100	328	2e-47	160	657	337	99.0868	67.9525
SF21_Tr2277_6_[1402_-_17]_R_Sense)	7302538	dme	R	Predicted hydrolases or acyltransferases (alpha/beta hydrolase superfamily)	KOG2565	42.79	423	230	7	76	1308	31	446	8e-112	339	1386	468	88.961	88.8889
SF21_Tr16335_1_[415_-_1281]	Hs20270347	hsa	R	FOG: Ankyrin repeat	KOG0504	42.78	187	105	3	313	867	113	293	1e-42	149	867	300	64.0138	60.3333
SF21_Tr1086_11_[3193_-_1277]_R_Sense)	7300586	dme	S	Uncharacterized conserved protein	KOG3777	42.77	491	247	10	475	1845	57	530	2e-90	292	1917	536	71.518	88.4328
SF21_Tr6429_6_[5372_-_3837]_R_Sense)	7300248	dme	S	Topoisomerase TOP1-interacting protein BTBD1	KOG2075	42.76	463	257	8	169	1533	172	616	1e-109	342	1536	677	88.8672	65.7312
SF21_Tr14119_14_[3077_-_33]_R_Sense)	SPBC17A3.04c	spo	J	Methionyl-tRNA synthetase	KOG1247	42.76	753	416	13	292	2505	89	781	0	570	3045	782	72.7094	88.6189
SF21_Tr16403_3_[759_-_268]_R_Sense)	CE09693	cel	C	Cytochrome c oxidase, subunit Vb/COX4	KOG3352	42.74	124	70	2	121	489	7	129	1e-27	101	492	132	75	93.1818
SF21_Tr1095_3_[2266_-_812]_R_Sense)	CE16185	cel	I	Sterol O-acyltransferase/Diacylglycerol O-acyltransferase	KOG0380	42.74	482	270	8	7	1434	13	484	3e-122	367	1455	496	98.1443	95.1613
SF21_Tr2813_2_[556_-_2154]	At3g15620	ath	LT	Deoxyribodipyrimidine photolyase/cryptochrome	KOG0133	42.72	426	230	7	202	1437	2	414	2e-104	325	1599	537	77.2983	76.9088
SF21_Tr13058_5_[3315_-_1750]_R_Sense)	At2g42520	ath	A	ATP-dependent RNA helicase	KOG0335	42.71	391	204	7	211	1323	99	482	2e-85	278	1566	633	71.0728	60.6635
SF21_Tr8390_3_[2858_-_2169]_R_Sense)	7293087	dme	S	Uncharacterized conserved protein	KOG3136	42.71	199	105	5	91	660	1	198	5e-52	169	690	212	82.6087	93.3962
SF21_Tr3812_3_[373_-_2]_R_Sense)	CE27323	cel	S	Uncharacterized conserved protein	KOG3425	42.7	89	47	2	2	256	44	132	1e-14	67	372	132	68.5484	67.4242
SF21_Tr3515_16_[2586_-_1540]_R_Sense)	At3g25530	ath	R	Predicted dehydrogenase	KOG0409	42.69	253	145	1	37	795	35	286	6e-53	177	1047	289	72.4928	87.1972
SF21_Tr11708_21_[3934_-_1760]_R_Sense)	7291288	dme	WV	von Willebrand factor and related coagulation proteins	KOG1216	42.69	581	318	14	352	2049	4	564	7e-171	507	2175	665	78.069	84.3609
SF21_Tr12846_4_[3697_-_2915]_R_Sense)	7295312	dme	C	Ubiquinol cytochrome c reductase assembly protein CBP3	KOG2873	42.67	225	127	4	106	774	40	254	2e-60	193	783	259	85.4406	83.0116
SF21_Tr16490_1_[168_-_2318]	7303339	dme	S	Uncharacterized conserved protein	KOG4422	42.65	483	274	4	157	1596	51	519	2e-128	397	2151	652	66.9456	71.9325
SF21_Tr22331_9_[2537_-_651]_R_Sense)	Hs20070257	hsa	I	Long-chain acyl-CoA synthetases (AMP-forming)	KOG1256	42.63	631	349	9	1	1854	33	657	2e-154	463	1887	724	98.2512	86.326
SF21_Tr12674_12_[5830_-_7938]	Hs5453668	hsa	H	Ubiquitin activating E1 enzyme-like protein	KOG2337	42.62	711	378	14	1	2043	1	701	9e-164	489	2109	703	96.8706	99.7155
SF21_Tr11735_2_[2545_-_1874]_R_Sense)	Hs5031675	hsa	V	B-cell receptor-associated protein and related proteins	KOG1962	42.57	249	118	6	1	672	1	246	5e-41	141	672	246	100	100
SF21_Tr12659_1_[129_-_971]	7291443	dme	J	Mitochondrial/choloroplast ribosomal protein S15	KOG2815	42.56	242	139	0	28	753	16	257	1e-68	215	843	280	86.121	86.4286
SF21_Tr16883_1_[1266_-_745]_R_Sense)	7299073	dme	S	Predicted membrane protein	KOG4502	42.55	141	81	1	97	519	1	135	9e-34	117	522	136	81.0345	99.2647
SF21_Tr3835_1_[610_-_107]_R_Sense)	Hs14150183	hsa	S	Uncharacterized conserved protein	KOG4094	42.54	134	67	1	121	492	48	181	8e-35	122	504	193	73.8095	69.4301
SF21_Tr14226_3_[516_-_3605]	7291408	dme	R	LAR-interacting protein and related proteins	KOG0249	42.53	971	478	26	412	3084	89	994	2e-157	493	3090	1013	86.5049	89.4373
SF21_Tr1587_4_[380_-_1912]	Hs6005826	hsa	TUZ	Adaptor protein PACSIN	KOG2856	42.52	508	281	10	37	1527	1	485	3e-133	396	1533	486	97.2603	99.7942
SF21_Tr5788_4_[2471_-_1149]_R_Sense)	7294618	dme	T	Uncharacterized conserved protein, contains C1, PH and RUN domains	KOG1829	42.51	407	209	5	145	1290	69	475	2e-111	338	1323	492	86.6213	82.7236
SF21_Tr6293_4_[1148_-_3]_R_Sense)	Hs13376886_2	hsa	R	Predicted metal-dependent hydrolase, contains AlaS domain	KOG2105	42.51	367	210	2	49	1146	30	394	1e-95	293	1146	428	95.8115	85.2804
SF21_Tr6448_4_[2326_-_758]_R_Sense)	Hs14149938	hsa	R	N-methyltransferase	KOG1337	42.5	400	222	4	277	1452	2	397	3e-85	274	1569	512	74.9522	77.3438
SF21_Tr3300_14_[4105_-_1616]_R_Sense)	Hs14916439	hsa	R	Predicted signal transduction protein	KOG2220	42.5	520	294	9	97	1641	13	517	3e-97	319	2490	685	62.0482	73.7226
SF21_Tr1429_5_[255_-_4454]	Hs5174547	hsa	T	Serine/threonine protein kinase	KOG4279	42.49	1365	713	24	82	3960	71	1370	0	968	4200	1374	92.3571	94.6143
SF21_Tr22014_4_[2464_-_881]_R_Sense)	Hs6005850	hsa	D	Serine/threonine protein kinase Chk2 and related proteins	KOG0615	42.48	459	258	6	94	1452	90	535	8e-112	344	1584	543	85.7955	82.1363
SF21_Tr12013_9_[6391_-_7971]	CE16862	cel	Z	Cytoplasmic dynein intermediate chain	KOG1587	42.47	438	245	7	229	1521	212	643	5e-116	358	1581	643	81.7837	67.1851
SF21_Tr2154_16_[3689_-_3090]_R_Sense)	7300792	dme	R	GTP-binding ADP-ribosylation factor-like protein ARL3	KOG0074	42.47	186	86	1	52	546	18	203	1e-38	133	600	203	82.5	91.6256
SF21_Tr11789_10_[7958_-_6375]_R_Sense)	7293570	dme	T	Rho guanine nucleotide exchange factor VAV3	KOG2996	42.46	577	276	9	22	1584	19	590	8e-131	404	1584	897	98.6742	63.7681
SF21_Tr2426_6_[923_-_2629]	7303444	dme	G	Beta-N-acetylhexosaminidase	KOG2499	42.46	537	277	7	193	1707	57	589	9e-148	444	1707	734	88.7522	72.6158
SF21_Tr7731_1_[493_-_966]	At5g60910	ath	K	MADS box transcription factor	KOG0014	42.45	106	61	2	144	461	1	96	2e-19	80.9	474	154	67.0886	62.3377
SF21_Tr3675_4_[1712_-_1029]_R_Sense)	Hs7706322	hsa	R	Carnitine deficiency associated protein	KOG4380	42.45	245	119	2	16	684	1	244	9e-59	187	684	244	97.807	100
SF21_Tr8220_3_[1066_-_2808]	YLR060w	sce	J	Phenylalanyl-tRNA synthetase beta subunit	KOG2472	42.45	603	324	9	1	1740	1	590	1e-141	424	1743	595	99.8279	99.1597
SF21_Tr10319_3_[260_-_2272]	7290778	dme	I	Acyl-CoA oxidase	KOG0136	42.44	688	366	12	37	2010	3	677	2e-163	486	2013	677	98.0626	99.7046
SF21_Tr1055_1_[293_-_3214]	7290850	dme	ZUD	Intermediate filament-like protein, sorting nexins, and related proteins containing PX (PhoX) domain(s)	KOG2101	42.43	964	526	11	55	2859	60	992	0	734	2922	1144	95.9959	81.5559
SF21_Tr1396_5_[764_-_357]_R_Sense)	CE06238	cel	U	Nuclear transport factor 2	KOG2104	42.42	132	72	2	16	399	1	132	3e-36	122	408	133	94.1176	99.2481
SF21_Tr13286_4_[3816_-_6059]	CE19897	cel	T	cGMP-dependent protein kinase	KOG0614	42.42	693	372	10	223	2220	96	780	0	543	2244	780	89.0374	87.8205
SF21_Tr5724_3_[404_-_2983]	CE26305	cel	P	Cation transport ATPase	KOG0207	42.42	811	453	13	91	2481	53	829	0	576	2580	1238	92.6744	62.7625
SF21_Tr16731_3_[4271_-_5851]	7293397	dme	Z	Actin-related protein	KOG0797	42.42	528	263	13	67	1527	28	551	3e-110	342	1581	607	92.4099	86.3262
SF21_Tr501_3_[471_-_79]_R_Sense)	SPBC3D6.08c	spo	A	Small Nuclear ribonucleoprotein splicing factor	KOG1782	42.42	99	55	2	2	292	44	140	3e-17	73.9	393	140	74.0458	69.2857
SF21_Tr22279_1_[98_-_1096]	7296746	dme	J	Ribonuclease III domain proteins	KOG3769	42.41	316	175	5	19	945	1	316	2e-82	254	999	321	92.7928	98.4424
SF21_Tr8345_1_[994_-_2499]	7290926	dme	MO	GPI transamidase complex, GPI16/PIG-T component, involved in glycosylphosphatidylinositol anchor biosynthesis	KOG2407	42.4	500	264	11	67	1494	25	519	1e-128	389	1506	633	94.8207	78.1991
SF21_Tr2221_6_[1185_-_67]_R_Sense)	At5g27550	ath	Z	Kinesin (KAR3 subfamily)	KOG0239	42.38	302	169	7	217	1107	48	336	6e-59	198	1119	425	79.6247	68
SF21_Tr12907_4_[771_-_1466]	7294272_2	dme	O	BAG family molecular chaperone regulator 2	KOG3633	42.37	177	90	3	37	531	6	180	4e-43	145	696	181	71.1207	96.6851
SF21_Tr6361_1_[86_-_793]	Hs17530785	hsa	DK	Component of histone deacetylase complex (breast carcinoma metastasis suppressor 1 protein in human)	KOG4466	42.37	177	85	3	211	690	58	231	2e-30	114	708	246	67.7966	70.7317
SF21_Tr19593_2_[1639_-_572]_R_Sense)	Hs17443344	hsa	O	Ubiquitin-specific protease	KOG1872	42.36	229	130	2	298	978	31	250	1e-54	181	1068	257	63.764	85.6031
SF21_Tr12477_3_[263_-_2719]	YEL032w	sce	L	DNA replication licensing factor, MCM3 component	KOG0479	42.36	916	396	24	106	2457	67	971	0	593	2457	971	95.7265	93.2029
SF21_Tr13594_9_[11886_-_10420]_R_Sense)	7293296	dme	P	Nitrogen permease regulator NLRG/NPR2	KOG3789	42.35	425	242	8	202	1467	37	412	8e-99	305	1467	412	86.2986	91.2621
SF21_Tr12215_9_[3427_-_1850]_R_Sense)	YLR089c	sce	E	Alanine aminotransferase	KOG0258	42.35	477	257	10	115	1491	95	565	2e-107	334	1578	592	87.2624	79.5608
SF21_Tr2876_6_[1776_-_937]_R_Sense)	7292084_1	dme	T	Rhomboid family proteins	KOG2289	42.34	248	123	4	127	810	57	304	1e-31	121	840	356	81.4286	69.6629
SF21_Tr22447_5_[2653_-_971]_R_Sense)	Hs4505611	hsa	L	Poly(A)-specific exoribonuclease PARN	KOG1990	42.34	496	263	8	1	1419	1	490	5e-130	395	1683	639	84.3137	76.6823
SF21_Tr15000_1_[470_-_1264]	YNL200c	sce	S	Uncharacterized conserved protein	KOG2585	42.34	248	125	6	100	789	4	246	2e-55	180	795	246	86.7925	98.7805
SF21_Tr3752_1_[96_-_1118]	At1g60620	ath	K	RNA polymerase I and III, subunit RPA40/RPC40	KOG1521	42.3	331	162	7	109	1014	69	385	4e-71	227	1023	385	88.563	82.3377
SF21_Tr4250_5_[1406_-_345]_R_Sense)	7290709	dme	Q	Dehydrogenases with different specificities (related to short-chain alcohol dehydrogenases)	KOG1208	42.3	331	185	6	82	1056	36	358	2e-40	148	1062	406	91.8079	79.5567
SF21_Tr14508_1_[401_-_1489]	Hs14719402	hsa	J	Regulator of ribosome synthesis	KOG1765	42.29	350	187	6	85	1089	24	365	3e-65	212	1089	365	92.2865	93.6986
SF21_Tr369_13_[4125_-_2176]_R_Sense)	7303213	dme	G	Monocarboxylate transporter	KOG2504	42.28	667	339	11	52	1914	27	672	3e-165	490	1950	678	95.5385	95.2802
SF21_Tr334_1_[491_-_156]_R_Sense)	YOR103c	sce	DO	Defender against cell death protein/oligosaccharyltransferase, epsilon subunit	KOG1746	42.28	123	59	4	1	333	15	132	1e-20	82	336	133	99.1071	88.7218
SF21_Tr21783_10_[3336_-_1519]_R_Sense)	7292298_1	dme	IT	Sphingosine kinase, involved in sphingolipid metabolism	KOG1116	42.27	634	312	16	76	1815	32	657	3e-149	448	1818	695	95.7096	90.0719
SF21_Tr287_2_[947_-_144]_R_Sense)	7291139	dme	G	Hydroxypyruvate isomerase	KOG4518	42.26	265	148	5	1	780	3	264	2e-69	216	804	264	97.0149	99.2424
SF21_Tr23551_3_[156_-_1889]	7302879	dme	T	Ras1 guanine nucleotide exchange factor	KOG3417	42.26	627	288	14	76	1734	97	702	2e-151	453	1734	702	95.6747	86.3248
SF21_Tr12203_9_[2096_-_3865]	7290143	dme	D	S-M checkpoint control protein CID1 and related nucleotidyltransferases	KOG2277	42.25	561	293	12	31	1620	38	591	2e-135	409	1770	612	89.8305	90.5229
SF21_Tr501_2_[602_-_180]_R_Sense)	SPBC3D6.08c	spo	A	Small Nuclear ribonucleoprotein splicing factor	KOG1782	42.25	142	80	2	4	423	1	140	7e-31	109	423	140	99.2908	100
SF21_Tr1755_4_[731_-_2575]	Hs4502435	hsa	T	Tyrosine kinases	KOG0197	42.23	547	280	9	85	1617	119	662	2e-138	420	1845	675	83.0894	80.5926
SF21_Tr16400_4_[4231_-_5487]	Hs20545322	hsa	S	Predicted membrane protein	KOG3094	42.22	315	180	5	247	1185	32	314	4e-81	253	1257	317	74.7017	89.2744
SF21_Tr11921_5_[798_-_2063]	Hs5031727	hsa	K	Transcription initiation factor IIE, alpha subunit	KOG2593	42.21	443	234	7	4	1266	1	439	3e-105	320	1266	439	99.763	100
SF21_Tr6061_2_[402_-_3074]	7290389	dme	T	FOG: Immunoglobulin C-2 Type/fibronectin type III domains	KOG3510	42.16	778	404	19	376	2571	82	828	0	557	2673	968	82.1549	77.1694
SF21_Tr12786_7_[485_-_60]_R_Sense)	Hs7706057	hsa	J	Mitochondrial ribosomal protein MRP7 (L2)	KOG4600	42.15	121	66	2	67	417	28	145	2e-21	85.5	426	148	82.3944	79.7297
SF21_Tr12398_1_[265_-_1245]	7290414	dme	S	Uncharacterized conserved protein	KOG3053	42.11	304	157	4	55	909	13	314	6e-69	221	981	369	87.156	81.8428
SF21_Tr794_2_[149_-_4297]	7292323	dme	S	Uncharacterized coiled-coil protein	KOG4643	42.11	1451	758	20	16	4122	7	1381	0	951	4149	1381	98.9877	99.5655
SF21_Tr16562_1_[338_-_733]	ECU06g1090	ecu	O	Mitochondrial sulfhydryl oxidase involved in the biogenesis of cytosolic Fe/S proteins	KOG3355	42.11	114	62	1	46	375	46	159	3e-26	97.8	396	162	83.3333	70.3704
SF21_Tr22023_1_[143_-_2062]	SPAC1B3.04c	spo	J	Elongation factor-type GTP-binding protein	KOG0462	42.07	618	347	5	76	1896	34	640	6e-158	470	1920	646	94.8438	93.9628
SF21_Tr14503_3_[3289_-_4026]	CE01809	cel	J	Putative translation initiation inhibitor UK114/IBM1	KOG2317	42.05	176	97	3	187	699	9	180	2e-34	123	738	185	69.5122	92.973
SF21_Tr16519_3_[7_-_894]	At4g12590	ath	S	Uncharacterized conserved protein	KOG3188	42.04	245	138	4	139	861	4	241	2e-62	199	888	246	81.4189	96.748
SF21_Tr2792_3_[563_-_2899]	SPBC342.02	spo	J	Glutaminyl-tRNA synthetase	KOG1148	42.04	754	413	13	124	2313	6	736	3e-170	512	2337	811	93.7099	90.1356
SF21_Tr2251_4_[1115_-_2608]	SPBPJ4664.01	spo	H	Geranylgeranyl pyrophosphate synthase/Polyprenyl synthetase	KOG0776	42.03	345	176	4	532	1494	36	378	3e-75	243	1494	378	64.4578	90.7407
SF21_Tr2700_3_[2265_-_1738]_R_Sense)	YKR068c	sce	U	Transport protein particle (TRAPP) complex subunit	KOG3330	41.99	181	100	3	1	528	13	193	3e-47	154	528	193	100	93.7824
SF21_Tr12463_1_[128_-_841]	YPL132w	sce	O	Cytochrome oxidase assembly factor COX11	KOG2540	41.99	231	128	5	10	684	30	258	3e-55	180	714	300	94.5378	76.3333
SF21_Tr18851_1_[225_-_1592]	At1g16570	ath	O	Beta-1,4-mannosyltransferase	KOG2941	41.98	455	233	9	34	1305	9	454	2e-108	330	1368	465	92.9825	95.914
SF21_Tr1896_8_[3342_-_6485]	7299877	dme	T	Tumour suppressor protein p122-RhoGAP/DLC1	KOG2200	41.97	722	411	17	985	3126	343	950	1e-146	463	3144	950	68.1298	64
SF21_Tr279_1_[297_-_959]	7304104	dme	R	Multitransmembrane protein	KOG1623	41.97	193	111	1	61	636	21	213	7e-55	176	663	226	86.8778	85.3982
SF21_Tr6434_6_[1974_-_154]_R_Sense)	Hs4505465_2	hsa	TU	Lysosomal trafficking regulator LYST and related BEACH and WD40 repeat proteins	KOG1786	41.96	603	318	8	79	1791	36	631	7e-161	476	1821	631	94.0692	94.4532
SF21_Tr8327_5_[3127_-_2294]_R_Sense)	Hs18152787	hsa	T	Notch signaling protein Neuralized, Nuez domain	KOG4625	41.91	272	148	10	40	825	24	281	4e-53	176	834	285	94.2446	90.5263
SF21_Tr12809_3_[1532_-_717]_R_Sense)	CE03706	cel	A	mRNA capping enzyme, guanylyltransferase (alpha) subunit	KOG2386	41.9	179	93	4	28	531	53	229	5e-33	122	816	261	61.7647	67.8161
SF21_Tr1067_2_[33_-_5381]	CE17275	cel	W	Extracellular matrix glycoprotein Laminin subunit beta	KOG0994	41.87	1808	987	28	112	5343	32	1807	0	1483	5349	1808	97.8127	98.2301
SF21_Tr9276_1_[15_-_521]	At3g22340	ath	R	FOG: Transposon-encoded proteins with TYA, reverse transcriptase, integrase domains in various combinations	KOG0017	41.84	141	80	2	91	507	6	146	5e-30	110	507	220	82.2485	64.0909
SF21_Tr15697_4_[2303_-_3304]	Hs20127440	hsa	R	Permease of the major facilitator superfamily	KOG2615	41.84	337	191	5	1	996	127	445	1e-31	124	1002	455	99.4012	70.1099
SF21_Tr12693_3_[487_-_2487]	YJL101c	sce	H	Gamma-glutamylcysteine synthetase	KOG3754	41.83	655	319	16	103	1881	1	641	4e-147	444	2001	678	88.9055	94.5428
SF21_Tr12163_23_[2719_-_725]_R_Sense)	7291626	dme	S	WD40 repeat-containing protein L2DTL	KOG0321	41.82	660	334	17	1	1830	1	630	3e-151	457	1995	769	91.7293	81.9246
SF21_Tr1118_4_[123_-_2825]	7294194	dme	OT	Myosin phosphatase, regulatory subunit	KOG0505	41.81	653	340	13	265	2103	5	627	2e-124	402	2703	1023	68.0355	60.8993
SF21_Tr11844_2_[190_-_1227]	Hs22044520	hsa	O	Predicted ubiquitin-protein ligase of the N-recognin family	KOG1139	41.81	232	132	3	2	688	29	258	4e-48	164	1038	258	66.185	89.1473
SF21_Tr3235_1_[809_-_1417]	Hs7019509	hsa	U	Protein similar to predicted member of the intramitochondrial sorting protein family	KOG3337	41.8	189	104	4	1	549	1	187	1e-45	151	609	219	90.1478	85.3881
SF21_Tr15767_4_[6550_-_5606]_R_Sense)	7304320	dme	L	Nucleotide excision repair factor NEF2, RAD23 component	KOG0011	41.79	414	142	7	1	945	1	414	8e-80	249	945	414	100	100
SF21_Tr2606_7_[3003_-_1852]_R_Sense)	CE02342	cel	C	Mitochondrial carrier protein - Rim2p/Mrs12p	KOG0757	41.78	383	189	8	70	1116	5	381	5e-79	249	1152	384	90.8854	98.1771
SF21_Tr3590_7_[6864_-_5806]_R_Sense)	Hs17465400	hsa	R	Aldo/keto reductase family proteins	KOG1577	41.78	371	145	4	55	954	14	384	5e-90	276	1059	384	84.9858	96.6146
SF21_Tr16331_5_[2208_-_1357]_R_Sense)	At1g64200	ath	C	Vacuolar H+-ATPase V1 sector, subunit E	KOG1664	41.75	206	102	4	204	767	1	205	2e-20	89	852	237	66.1972	86.4979
SF21_Tr21213_3_[1613_-_762]_R_Sense)	Hs13376119	hsa	R	Acetyltransferase (GNAT) domain-containing protein	KOG2488	41.7	223	125	3	100	753	1	219	5e-52	171	852	237	76.7606	92.4051
SF21_Tr21754_3_[2742_-_1678]_R_Sense)	7301567	dme	K	RNA polymerase II transcription initiation factor TFIIA, large chain	KOG2652	41.69	379	170	6	1	984	1	363	4e-63	206	1065	363	92.3944	100
SF21_Tr12485_1_[1156_-_2346]	Hs6806913	hsa	T	Predicted GTPase-activating protein	KOG0703	41.69	355	204	5	28	1083	41	363	2e-100	304	1191	374	88.665	86.3636
SF21_Tr23636_4_[330_-_2456]	7291771	dme	I	Very long-chain acyl-CoA synthetase/fatty acid transporter	KOG1179	41.68	631	364	8	235	2115	36	661	6e-170	504	2127	661	88.4344	94.705
SF21_Tr331_4_[1721_-_78]_R_Sense)	7293131	dme	J	Mitochondrial 28S ribosomal protein S30	KOG4461	41.67	564	309	12	7	1638	4	557	1e-147	437	1644	557	99.2701	99.4614
SF21_Tr6548_4_[6616_-_7188]	7296190	dme	T	Peripheral-type benzodiazepine receptor and related proteins	KOG3797	41.67	168	97	2	58	558	15	176	1e-40	137	573	185	87.4346	87.5676
SF21_Tr22059_6_[4460_-_3009]_R_Sense)	Hs8922110	hsa	S	Uncharacterized conserved protein	KOG4508	41.67	480	255	11	58	1422	71	501	4e-99	308	1452	510	94.0083	84.5098
SF21_Tr7040_12_[6515_-_2175]_R_Sense)	Hs14738291	hsa	R	FOG: Ankyrin repeat	KOG0504	41.65	1042	556	15	1168	4137	60	1072	0	732	4341	1554	68.4174	65.1866
SF21_Tr16169_2_[33_-_752]	Hs13236538	hsa	I	Sphingolipid fatty acid hydroxylase	KOG0539	41.63	245	120	6	31	696	32	274	3e-58	187	720	280	92.5	86.7857
SF21_Tr22672_3_[662_-_81]_R_Sense)	YDR404c	sce	K	'DNA-directed RNA polymerase subunit E'''	KOG3298	41.62	173	99	2	64	576	1	171	1e-42	142	582	171	88.1443	100
SF21_Tr21552_3_[2795_-_3]_R_Sense)	Hs11545914	hsa	G	Branching enzyme	KOG0799	41.61	644	359	14	793	2673	231	856	3e-152	472	2793	865	67.3469	72.3699
SF21_Tr11543_5_[3105_-_2482]_R_Sense)	Hs8923156	hsa	R	Predicted hydrolase (HIT family)	KOG0562	41.61	161	88	3	106	570	1	157	1e-25	99	624	168	74.5192	93.4524
SF21_Tr879_6_[1692_-_73]_R_Sense)	7300704	dme	J	RNA-binding protein required for 60S ribosomal subunit biogenesis	KOG2963	41.6	488	284	5	1	1461	1	458	4e-120	363	1620	460	90.1852	99.5652
SF21_Tr5910_8_[2089_-_161]_R_Sense)	ECU03g0520	ecu	O	Molecular chaperones HSP70/HSC70, HSP70 superfamily	KOG0101	41.6	661	326	10	10	1812	13	672	4e-145	438	1929	683	93.4681	96.6325
SF21_Tr16433_2_[197_-_1396]	Hs18600610	hsa	R	DNA-binding protein	KOG4329	41.58	368	177	10	70	1059	17	380	1e-66	221	1200	512	82.5	71.0938
SF21_Tr3018_8_[1441_-_332]_R_Sense)	Hs20552082	hsa	MG	Heparan sulfate 6-O-sulfotransferase	KOG3955	41.58	279	115	4	139	831	1	271	1e-69	221	1110	277	62.4324	97.8339
SF21_Tr13959_5_[4569_-_6083]	Hs6857804	hsa	Z	Kinesin-like protein	KOG4280	41.58	481	227	8	163	1443	93	570	7e-98	311	1515	702	84.5545	68.0912
SF21_Tr1394_1_[118_-_687]	SPBC1685.03	spo	U	Signal peptidase I	KOG3342	41.58	190	93	4	52	567	1	189	5e-43	143	570	189	90.5263	100
SF21_Tr13337_7_[4517_-_3414]_R_Sense)	Hs20270367	hsa	S	Uncharacterized conserved protein	KOG2986	41.56	320	185	4	151	1104	13	308	6e-73	231	1104	316	86.413	93.6709
SF21_Tr8155_1_[321_-_815]	At5g58710	ath	O	Cyclophilin type peptidyl-prolyl cis-trans isomerase	KOG0865	41.55	142	76	4	91	495	19	151	6e-27	102	495	204	81.8182	65.1961
SF21_Tr6954_6_[2964_-_5996]	7292849	dme	W	Vitronectin receptor, alpha subunit	KOG3637	41.54	1064	566	29	4	3027	74	1101	0	709	3033	1105	99.7033	93.0317
SF21_Tr6511_6_[2175_-_343]_R_Sense)	CE02270	cel	R	GTPase	KOG2484	41.53	537	303	9	112	1689	7	519	2e-106	333	1833	556	86.0884	92.2662
SF21_Tr11720_12_[7859_-_6891]_R_Sense)	Hs22052035	hsa	U	Annexin	KOG0819	41.53	354	168	2	19	963	75	428	1e-79	250	969	431	97.5232	82.1346
SF21_Tr16475_1_[268_-_642]	CE25173	cel	T	BolA (bacterial stress-induced morphogen)-related protein	KOG3348	41.51	106	61	2	34	348	1	103	1e-19	79	375	106	84	97.1698
SF21_Tr18696_2_[447_-_1823]	Hs13540582	hsa	S	FOG: RCC1 domain	KOG1426	41.51	436	247	7	91	1374	33	463	1e-117	353	1377	464	93.2462	92.8879
SF21_Tr12815_2_[158_-_1132]	Hs18490991	hsa	T	Tyrosine kinase specific for activated (GTP-bound) p21cdc42Hs	KOG0192	41.51	318	175	9	10	930	4	314	1e-68	218	975	322	94.4615	96.5839
SF21_Tr21748_7_[2347_-_245]_R_Sense)	Hs4758556	hsa	A	Putative u4/u6 small nuclear ribonucleoprotein	KOG2769	41.51	742	389	16	7	2097	1	683	6e-155	466	2103	683	99.4294	100
SF21_Tr3849_1_[4_-_1293]	At5g19300	ath	S	Uncharacterized conserved protein	KOG3925	41.48	393	178	9	121	1143	45	426	1e-76	246	1290	440	79.3023	86.8182
SF21_Tr22184_5_[4139_-_288]_R_Sense)	7294300	dme	T	FOG: Toll/interleukin receptor and related proteins containing LRR and TIR repeats	KOG4641	41.43	1190	650	16	109	3537	49	1220	0	853	3852	1346	89.0187	87.0728
SF21_Tr11547_11_[4924_-_4358]_R_Sense)	YPR131c	sce	R	Acetyltransferase, (GNAT) family	KOG3234	41.43	210	101	7	1	564	44	249	2e-44	149	567	251	99.4709	82.0717
SF21_Tr21006_3_[899_-_3]_R_Sense)	YKR104w	sce	Q	Multidrug resistance-associated protein/mitoxantrone resistance protein, ABC superfamily	KOG0054	41.42	309	159	4	1	861	4	306	8e-70	220	897	306	95.9866	99.0196
SF21_Tr3321_19_[5649_-_1003]_R_Sense)	7293586	dme	LD	'5''-3'' exonuclease XRN1/KEM1/SEP1 involved in DNA strand exchange and mRNA turnover'	KOG2045	41.4	1343	777	27	7	4005	1	1256	0	910	4647	1612	86.0555	77.9156
SF21_Tr970_6_[708_-_115]_R_Sense)	7293898	dme	S	Uncharacterized conserved protein	KOG4059	41.4	186	105	2	7	552	19	204	1e-42	144	594	220	91.9192	84.5455
SF21_Tr7860_5_[314_-_3769]	Hs22062502	hsa	T	Rap1-GTPase-activating protein (Rap1GAP)	KOG3686	41.4	698	404	10	433	2511	116	758	2e-143	461	3456	1042	60.1562	61.7083
SF21_Tr298_1_[370_-_1689]	CE17597	cel	R	Cyclin L	KOG0835	41.38	348	181	8	4	978	21	368	4e-75	244	1320	480	73.8636	72.5
SF21_Tr14138_2_[1710_-_2858]	SPAC12G12.06c	spo	A	'RNA 3''-terminal phosphate cyclase'	KOG3980	41.38	377	214	5	34	1143	9	361	2e-95	290	1149	363	96.6057	97.2452
SF21_Tr289_1_[428_-_2146]	YHR037w	sce	E	Delta-1-pyrroline-5-carboxylate dehydrogenase	KOG2455	41.37	568	311	7	70	1707	5	571	1e-139	418	1719	575	95.288	98.6087
SF21_Tr16485_5_[176_-_2074]	CE00993	cel	U	Vesicle trafficking protein Sly1 (Sec1 family)	KOG1301	41.35	665	351	8	1	1878	33	682	1e-172	509	1899	707	98.8942	91.9378
SF21_Tr14773_3_[2340_-_3527]	Hs15082234	hsa	C	Lactate dehydrogenase	KOG1495	41.34	329	193	1	115	1101	49	376	4e-93	286	1188	381	83.0808	86.0892
SF21_Tr19277_2_[168_-_2057]	7290021	dme	H	Molybdopterin biosynthesis protein	KOG2371	41.33	617	346	16	64	1866	8	591	5e-127	389	1890	601	95.3968	97.1714
SF21_Tr14084_5_[1126_-_4377]	CE05507	cel	T	Ribosomal protein S6 kinase	KOG0603	41.31	765	390	13	250	2367	11	762	6e-175	533	3252	785	65.1292	95.7962
SF21_Tr23706_12_[2275_-_92]_R_Sense)	7297892	dme	A	U4/U6.U5 snRNP associated protein	KOG2217	41.31	777	394	19	4	2148	191	947	2e-148	458	2184	964	98.2143	78.527
SF21_Tr12392_3_[883_-_2808]	7298572	dme	IQ	Pristanoyl-CoA/acyl-CoA oxidase	KOG0135	41.31	656	371	8	1	1926	48	691	3e-165	490	1926	691	100	93.1983
SF21_Tr11592_7_[1643_-_504]_R_Sense)	At1g32780	ath	Q	Alcohol dehydrogenase, class III	KOG0022	41.3	385	215	4	19	1140	4	356	4e-74	236	1140	362	98.4211	97.5138
SF21_Tr11982_6_[4617_-_3763]_R_Sense)	CE17349	cel	J	Translation initiation factor 3, subunit e (eIF-3e)	KOG2758	41.3	276	159	4	31	849	2	268	3e-70	224	855	432	95.7895	61.8056
SF21_Tr1225_10_[1743_-_1]_R_Sense)	Hs14744380	hsa	T	Muskelin	KOG2437	41.3	569	326	6	34	1716	16	532	6e-149	447	1743	735	96.5577	70.3401
SF21_Tr3865_2_[141_-_3431]	YOL021c	sce	J	'Exosomal 3''-5'' exoribonuclease complex, subunit Rrp44/Dis3'	KOG2102	41.29	1005	532	19	10	2850	20	997	0	713	3291	1001	86.3263	97.7023
SF21_Tr15324_3_[227_-_1303]	At2g26200_1	ath	R	Predicted methyltransferase	KOG2361	41.24	274	160	5	73	891	36	297	6e-63	204	1077	302	76.0446	86.755
SF21_Tr2378_6_[2457_-_1918]_R_Sense)	7300792	dme	R	GTP-binding ADP-ribosylation factor-like protein ARL3	KOG0074	41.24	194	90	3	7	516	5	197	3e-42	141	540	203	94.4444	95.0739
SF21_Tr22451_2_[252_-_863]	YDL135c	sce	T	Rho GDP-dissociation inhibitor	KOG3205	41.24	177	98	4	88	600	26	201	9e-34	120	612	202	83.8235	87.1287
SF21_Tr4031_2_[2485_-_1190]_R_Sense)	7293616	dme	V	Dual specificity phosphatase	KOG1716	41.21	398	234	3	76	1269	37	387	1e-105	319	1296	387	92.1296	90.6977
SF21_Tr2528_2_[1042_-_98]_R_Sense)	CE20432	cel	I	Peroxisomal phytanoyl-CoA hydroxylase	KOG3290	41.2	301	156	10	106	945	15	312	1e-69	220	945	312	88.8889	95.5128
SF21_Tr17856_2_[112_-_1020]	Hs13129004	hsa	R	GIY-YIG type nuclease	KOG3005	41.2	267	144	6	46	807	13	271	2e-63	202	909	275	83.8284	94.1818
SF21_Tr11600_5_[830_-_2446]	Hs20539507	hsa	AR	IGF-II mRNA-binding protein IMP, contains RRM and KH domains	KOG2193	41.2	500	282	7	94	1557	77	557	1e-104	327	1617	579	90.538	83.0743
SF21_Tr3186_19_[3222_-_1]_R_Sense)	7302478	dme	T	Focal adhesion tyrosine kinase FAK, contains FERM domain	KOG4257	41.19	971	474	20	568	3189	12	969	0	624	3222	1200	81.378	79.8333
SF21_Tr13105_5_[1880_-_3007]	Hs7705688	hsa	R	Predicted aminopeptidase of the M17 family	KOG2597	41.19	335	191	8	25	1011	181	511	9e-61	205	1128	519	87.5	63.7765
SF21_Tr1998_7_[2281_-_1259]_R_Sense)	YOL126c	sce	C	NAD-dependent malate dehydrogenase	KOG1494	41.19	369	167	14	64	1020	50	416	1e-61	204	1023	423	93.5484	86.7612
SF21_Tr1971_2_[669_-_1532]	CE11674	cel	K	C3H1-type Zn-finger protein	KOG2494	41.18	272	151	6	67	855	30	274	2e-52	174	864	284	91.3194	86.2676
SF21_Tr1976_4_[1518_-_2852]	7290743	dme	E	Uncharacterized conserved protein	KOG0280	41.18	340	181	10	343	1305	9	344	1e-72	236	1335	435	72.1348	77.2414
SF21_Tr14946_7_[298_-_3591]	7303210	dme	O	Ubiquitin C-terminal hydrolase	KOG1870	41.18	731	418	13	577	2733	1	649	4e-159	495	3294	857	65.4827	75.7293
SF21_Tr16899_2_[917_-_1579]	7291655_2	dme	S	Uncharacterized conserved protein	KOG4325	41.15	192	94	2	133	651	15	206	1e-29	110	663	211	78.2805	90.9953
SF21_Tr11556_4_[930_-_1691]	7295080	dme	O	Glutathione S-transferase	KOG0406	41.15	243	138	3	4	717	3	240	3e-58	186	762	241	93.7008	98.7552
SF21_Tr18677_1_[275_-_1654]	At2g19540	ath	R	Ribosome Assembly protein	KOG0302	41.14	440	236	9	115	1365	30	463	4e-100	309	1380	469	90.6522	92.5373
SF21_Tr22022_2_[1475_-_2143]	Hs14760102	hsa	R	FOG: Zn-finger	KOG1721	41.13	141	77	1	3	407	67	207	2e-36	129	669	214	60.5381	65.8879
SF21_Tr6756_7_[4895_-_6106]	7302605	dme	R	Kelch repeat-containing proteins	KOG0379	41.12	411	222	9	22	1194	178	579	1e-103	320	1212	609	96.7822	66.0099
SF21_Tr12377_2_[441_-_1403]	At5g60590	ath	J	RNA binding/translational regulation protein of the SUA5 family	KOG3051	41.1	219	128	3	301	954	31	244	3e-40	143	963	257	67.9128	83.2685
SF21_Tr1292_1_[341_-_673]	Hs22049635	hsa	V	Putative myrosinase precursor	KOG2622	41.1	73	42	1	78	293	42	114	2e-15	67.8	333	115	64.8649	63.4783
SF21_Tr12133_1_[2610_-_2254]_R_Sense)	SPAC24B11.09	spo	S	Uncharacterized conserved protein	KOG1589	41.1	73	43	0	139	357	30	102	4e-11	57.4	357	118	61.3445	61.8644
SF21_Tr15713_2_[142_-_2100]	At4g33060	ath	O	Peptidyl-prolyl cis-trans isomerase	KOG0885	41.08	426	248	8	1	1269	1	392	6e-68	232	1959	510	64.7779	76.8627
SF21_Tr1597_3_[395_-_2734]	7302738	dme	T	Semaphorins	KOG3611	41.07	767	414	18	58	2244	34	770	0	548	2340	770	93.4615	95.7143
SF21_Tr21870_17_[3487_-_77]_R_Sense)	YPR010c	sce	K	RNA polymerase I, second largest subunit	KOG0216	41.06	1213	618	28	37	3384	3	1199	0	832	3411	1203	98.153	99.5012
SF21_Tr17908_3_[2215_-_185]_R_Sense)	7294064	dme	A	DEAD-box ATP-dependent RNA helicase	KOG0350	41.04	636	347	15	151	1974	1	617	3e-135	414	2031	687	89.808	89.8108
SF21_Tr678_10_[3792_-_2386]_R_Sense)	Hs4503421	hsa	V	Dual specificity phosphatase	KOG1717	41.04	346	174	9	115	1062	10	348	3e-72	234	1407	384	67.3774	88.2812
SF21_Tr937_4_[1797_-_61]_R_Sense)	7295335	dme	L	'3''-5'' exonuclease'	KOG2248	41.03	524	303	6	178	1731	152	670	1e-124	383	1737	681	89.4646	76.2115
SF21_Tr15498_1_[615_-_1838]	Hs6912438	hsa	R	Zn2+-binding protein Melusin/RAR1, contains CHORD domain	KOG1667	41.03	351	193	7	187	1197	5	347	2e-90	278	1224	347	82.598	98.8473
SF21_Tr2079_5_[1607_-_822]_R_Sense)	At1g09630	ath	U	GTPase Rab11/YPT3, small G protein superfamily	KOG0087	41.01	217	114	3	178	786	2	215	8e-46	154	786	217	77.4809	98.6175
SF21_Tr7032_1_[568_-_1215]	At3g08950	ath	C	Putative cytochrome C oxidase assembly protein	KOG2792	41.01	178	97	4	133	642	64	236	4e-40	139	648	273	78.7037	63.37
SF21_Tr2219_10_[3055_-_1457]_R_Sense)	7292837	dme	G	Permease of the major facilitator superfamily	KOG2532	41	500	266	6	79	1491	47	545	4e-124	376	1599	559	88.3677	89.2665
SF21_Tr23663_3_[166_-_1179]	YIL083c	sce	R	Uncharacterized conserved protein with similarity to phosphopantothenoylcysteine synthetase/decarboxylase	KOG2728	40.99	322	166	7	25	918	41	351	3e-66	214	1014	365	88.1657	85.2055
SF21_Tr2033_1_[529_-_2181]	At3g56990	ath	R	WD40 repeat protein	KOG2321	40.94	574	313	8	1	1644	8	570	6e-138	417	1653	711	99.4555	79.1842
SF21_Tr21761_1_[163_-_1194]	YJL068c	sce	R	Esterase D	KOG3101	40.94	298	160	8	181	1026	1	296	5e-57	188	1032	299	81.9767	98.9967
SF21_Tr16913_1_[17_-_853]	At4g26860	ath	R	Proline synthetase co-transcribed protein	KOG3157	40.93	237	119	6	124	771	9	238	2e-42	147	837	262	77.4194	87.7863
SF21_Tr17657_3_[772_-_2979]	CE24996	cel	T	Rap1-GTPase-activating protein (Rap1GAP)	KOG3686	40.93	557	317	8	43	1677	76	592	8e-128	399	2208	742	74.0489	69.6765
SF21_Tr16417_8_[4131_-_2731]_R_Sense)	CE26815	cel	J	tRNA nucleotidyltransferase/poly(A) polymerase	KOG2159	40.93	430	237	8	151	1389	6	431	2e-107	327	1401	436	88.4368	97.7064
SF21_Tr3855_2_[149_-_1162]	Hs21735612	hsa	J	Putative mitochondrial/chloroplast ribosomal protein L45	KOG4599	40.91	286	161	3	61	894	23	286	1e-73	231	1014	306	82.2485	86.2745
SF21_Tr17222_4_[2144_-_873]_R_Sense)	Hs4504847	hsa	P	Tandem pore domain K+ channel	KOG1418	40.91	286	166	2	253	1101	12	293	6e-52	179	1272	336	66.7453	83.9286
SF21_Tr22107_1_[416_-_1456]	CE05618	cel	R	Glycosyltransferase	KOG2977	40.89	313	177	5	7	921	7	317	2e-75	237	1041	328	87.8963	94.8171
SF21_Tr22382_1_[138_-_1193]	YPR118w	sce	J	Predicted translation initiation factor related to eIF-2B alpha/beta/delta subunits (CIG2/IDI2)	KOG1468	40.88	411	182	10	1	1050	1	406	3e-72	231	1056	411	99.4318	98.7835
SF21_Tr17338_1_[272_-_1825]	YHL032c	sce	G	Ribulose kinase and related carbohydrate kinases	KOG2517	40.87	553	241	12	145	1545	147	693	6e-115	357	1554	709	90.1544	77.1509
SF21_Tr1722_4_[1277_-_15]_R_Sense)	Hs9506659	hsa	B	Chromatin remodeling protein, contains PHD Zn-finger	KOG1973	40.86	421	219	6	1	1173	8	418	4e-82	259	1263	418	92.8741	98.3254
SF21_Tr3857_2_[89_-_2188]	At4g30600	ath	U	Signal recognition particle receptor, alpha subunit	KOG0781	40.85	656	344	11	1	1836	1	634	1e-138	422	2100	634	87.4286	100
SF21_Tr13719_14_[5162_-_3267]_R_Sense)	Hs18450280	hsa	O	Dipeptidyl aminopeptidases/acylaminoacyl-peptidases	KOG2281	40.85	590	341	13	151	1896	330	872	3e-112	358	1896	882	92.0886	61.5646
SF21_Tr18025_4_[1262_-_144]_R_Sense)	Hs4507703	hsa	S	WD repeat protein TSSC1, WD repeat superfamily	KOG1007	40.85	399	210	9	1	1119	1	387	1e-94	289	1119	387	100	100
SF21_Tr21834_6_[2997_-_94]_R_Sense)	YJR035w	sce	KL	Transcription-coupled repair protein CSB/RAD26 (contains SNF2 family DNA-dependent ATPase domain)	KOG0387	40.83	703	346	13	199	2097	184	845	4e-153	482	2904	1085	65.3926	61.0138
SF21_Tr12564_3_[153_-_1688]	SPBC1604.14c	spo	T	p21-activated serine/threonine protein kinase	KOG0578	40.82	512	257	8	109	1506	145	655	6e-110	342	1536	658	91.0156	77.6596
SF21_Tr6796_8_[4266_-_1534]_R_Sense)	Hs6754472	hsa	Z	Kinesin-like protein	KOG0247	40.81	892	489	22	25	2583	1	823	5e-179	541	2733	856	93.6334	96.1449
SF21_Tr12018_11_[5411_-_4764]_R_Sense)	CE19377	cel	S	Uncharacterized conserved protein	KOG4528	40.79	152	90	1	190	645	6	155	2e-28	106	648	155	70.3704	96.7742
SF21_Tr953_1_[109_-_1125]	YPL227c	sce	R	Glycosyltransferase	KOG2977	40.79	304	169	8	118	996	40	329	4e-63	205	1017	334	86.4307	86.8263
SF21_Tr1202_6_[2113_-_2]_R_Sense)	Hs14762342	hsa	Y	Nuclear matrix protein	KOG2491	40.78	689	377	17	100	2073	23	651	3e-141	429	2112	657	93.4659	95.7382
SF21_Tr14952_8_[3852_-_1]_R_Sense)	Hs4507507	hsa	L	DNA topoisomerase I-interacting protein	KOG1974	40.78	954	554	13	16	2844	5	939	0	645	3852	1208	73.4424	77.4007
SF21_Tr22149_1_[10_-_1389]	7291520	dme	K	Predicted C2H2-type Zn-finger protein	KOG2482	40.76	422	231	6	133	1341	15	431	8e-119	356	1380	452	87.6087	92.2566
SF21_Tr11135_1_[247_-_777]	YNL180c	sce	R	Ras-related small GTPase, Rho type	KOG0393	40.76	211	84	3	10	519	19	227	7e-45	152	531	331	96.0452	63.142
SF21_Tr8161_5_[1881_-_3713]	CE18833	cel	O	Polypeptide N-acetylgalactosaminyltransferase	KOG3736	40.75	557	309	11	223	1830	58	613	3e-133	404	1833	618	87.725	89.9676
SF21_Tr16346_7_[3952_-_5700]	At5g15810	ath	J	tRNA methyltransferase	KOG1253	40.74	540	278	9	133	1626	109	630	2e-112	352	1749	684	85.4202	76.3158
SF21_Tr2508_5_[5420_-_6640]	Hs5174445	hsa	V	Lanthionine synthetase C-like protein 1	KOG2787	40.73	410	235	12	16	1221	5	399	6e-94	289	1221	399	98.7715	98.9975
SF21_Tr2466_9_[7567_-_6809]_R_Sense)	At1g01200	ath	U	GTPase Rab11/YPT3, small G protein superfamily	KOG0087	40.72	221	122	4	22	657	1	215	2e-45	153	759	215	83.7945	100
SF21_Tr2744_2_[213_-_1421]	CE13229	cel	O	Molecular chaperone (DnaJ superfamily)	KOG0712	40.72	415	219	5	10	1173	11	422	3e-82	260	1209	439	96.2779	93.8497
SF21_Tr4105_1_[6_-_1070]	7302993	dme	O	Aspartyl beta-hydroxylase	KOG3696	40.72	361	208	3	1	1065	62	422	5e-89	275	1065	422	100	85.545
SF21_Tr16769_17_[1500_-_373]_R_Sense)	7300127	dme	P	Fe2+/Zn2+ regulated transporter	KOG1558	40.71	366	175	6	55	1026	49	412	4e-64	213	1128	495	86.1702	73.5354
SF21_Tr20230_1_[3_-_569]	SPAC22E12.10c_2	spo	C	Ferredoxin	KOG3309	40.71	140	83	1	91	510	22	158	8e-33	116	567	159	74.0741	86.1635
SF21_Tr23690_5_[1345_-_68]_R_Sense)	7291118	dme	O	Predicted RNA-binding protein Nob1p involved in 26S proteasome assembly	KOG2463	40.7	457	232	8	4	1257	5	456	2e-99	306	1278	473	98.1221	95.5603
SF21_Tr5991_9_[5905_-_5102]_R_Sense)	7289287	dme	R	FOG: 7 transmembrane receptor	KOG3656	40.69	317	125	7	40	801	130	444	5e-59	195	804	444	94.7761	70.9459
SF21_Tr4246_2_[139_-_1908]	CE02738	cel	K	Transcription initiation factor TFIIIB, Brf1 subunit	KOG1598	40.65	583	328	11	28	1722	3	564	2e-121	377	1770	759	95.7627	74.0448
SF21_Tr15169_2_[216_-_902]	7291881	dme	S	Uncharacterized conserved protein	KOG4026	40.64	219	130	1	4	660	1	218	1e-51	168	687	219	95.6332	99.5434
SF21_Tr12776_4_[1229_-_510]_R_Sense)	7302598	dme	O	Glutathione S-transferase	KOG0867	40.64	219	127	4	70	717	7	223	2e-44	150	720	225	90	96.4444
SF21_Tr12651_14_[6528_-_3403]_R_Sense)	7295111	dme	R	Rab6 GTPase activator GAPCenA and related TBC domain proteins	KOG1102	40.63	1046	545	23	1	2910	143	1139	0	668	3126	1194	93.0902	83.5008
SF21_Tr2237_4_[99_-_4658]	CE09548	cel	Q	Multidrug resistance-associated protein/mitoxantrone resistance protein, ABC superfamily	KOG0054	40.6	1564	872	15	37	4557	12	1573	0	1113	4560	1573	99.1447	99.3007
SF21_Tr7057_6_[656_-_3]_R_Sense)	7303938	dme	O	Glutathione S-transferase	KOG0867	40.58	138	81	2	35	445	4	139	4e-25	99.4	654	226	62.844	60.177
SF21_Tr8854_4_[867_-_1]_R_Sense)	Hs11545769	hsa	K	Transcription factor MEIS1 and related HOX domain proteins	KOG0773	40.58	207	118	3	229	834	96	298	2e-37	136	867	306	69.8962	66.3399
SF21_Tr3082_4_[932_-_3]_R_Sense)	Hs4758576	hsa	DL	Checkpoint 9-1-1 complex, HUS1 component	KOG3999	40.58	276	162	6	70	891	17	279	5e-64	204	930	280	88.3871	93.9286
SF21_Tr22606_2_[648_-_76]_R_Sense)	CE20214	cel	U	Signal peptidase complex, subunit SPC25	KOG4072	40.57	175	104	2	1	525	1	173	2e-36	126	573	180	91.623	96.1111
SF21_Tr7540_2_[147_-_1031]	Hs10092643	hsa	S	Uncharacterized conserved protein	KOG3114	40.57	244	137	5	148	855	60	293	3e-53	177	885	306	80	76.4706
SF21_Tr6967_14_[6625_-_4364]_R_Sense)	CE16100	cel	R	Myotubularin-related phosphatidylinositol 3-phosphate 3-phosphatase MTM6	KOG1089	40.55	688	395	11	124	2145	10	663	0	543	2262	676	89.3899	96.7456
SF21_Tr16881_4_[4077_-_1966]_R_Sense)	CE20751	cel	S	Conserved WD40 repeat-containing protein	KOG0308	40.54	698	358	13	19	1941	13	683	2e-162	485	2112	683	91.0511	98.243
SF21_Tr3691_1_[767_-_57]_R_Sense)	7292818	dme	S	Uncharacterized conserved protein NOF (Neighbor of FAU)	KOG4034	40.54	148	87	1	271	711	32	179	3e-38	132	711	179	62.0253	82.6816
SF21_Tr12024_4_[100_-_3663]	7298963	dme	KL	RNA polymerase II transcription termination factor TTF2/lodestar, DEAD-box superfamily	KOG4439	40.54	1046	570	19	577	3558	52	1061	0	573	3564	1061	83.67	95.1932
SF21_Tr18501_2_[575_-_1621]	7292201	dme	R	Predicted hydrolase/acyltransferase (alpha/beta hydrolase superfamily)	KOG1454	40.53	301	169	7	163	1035	7	302	1e-60	199	1047	342	83.3811	86.5497
SF21_Tr16790_2_[656_-_1591]	7294063	dme	G	Beta-glucosidase, lactase phlorizinhydrolase, and related proteins	KOG0626	40.53	301	170	5	1	876	115	413	1e-62	206	936	457	93.5897	65.4267
SF21_Tr16219_1_[560_-_3]_R_Sense)	At1g76540	ath	R	Protein kinase PCTAIRE and related kinases	KOG0594	40.51	195	106	6	1	555	74	264	5e-42	144	558	313	99.4624	61.0224
SF21_Tr10415_8_[1635_-_76]_R_Sense)	Hs20561787	hsa	R	Predicted cell surface protein homologous to bacterial outer membrane proteins	KOG2602	40.51	474	276	8	77	1480	1	469	2e-87	278	1560	469	90	100
SF21_Tr2948_2_[244_-_1311]	Hs9910366	hsa	R	Carbonic anhydrase	KOG0382	40.51	311	171	8	37	927	8	312	2e-79	247	1068	328	83.427	92.9878
SF21_Tr9448_17_[5083_-_1955]_R_Sense)	At1g75660	ath	LA	'5''-3'' exonuclease HKE1/RAT1'	KOG2044	40.5	1010	518	23	142	2922	1	985	0	651	3129	985	88.8782	100
SF21_Tr12106_4_[4559_-_2091]_R_Sense)	CE01070	cel	OT	Cytosolic Ca2+-dependent cysteine protease (calpain), large subunit (EF-Hand protein superfamily)	KOG0045	40.49	815	457	15	100	2460	8	801	0	592	2469	805	95.6258	98.6335
SF21_Tr8335_4_[33_-_1883]	Hs5174401	hsa	TZ	Rac1 GTPase effector FRL	KOG1923	40.49	452	260	8	64	1392	1	436	7e-102	318	1851	463	71.799	94.1685
SF21_Tr3233_13_[2321_-_534]_R_Sense)	7302660	dme	R	WD40 repeat protein	KOG1310	40.48	583	334	9	4	1713	82	617	7e-137	414	1788	628	95.6376	85.3503
SF21_Tr14036_3_[151_-_2457]	CE29575	cel	PT	Voltage-gated Ca2+ channels, alpha1 subunits	KOG2301	40.47	771	383	11	100	2184	59	826	2e-164	504	2307	1031	90.3771	74.4908
SF21_Tr2848_3_[1904_-_2848]	7292807	dme	I	1-acyl-sn-glycerol-3-phosphate acyltransferase	KOG2848	40.45	267	156	3	148	939	10	276	1e-60	198	945	343	83.8095	77.8426
SF21_Tr299_8_[1816_-_110]_R_Sense)	7303473	dme	JIT	Amidases	KOG1212	40.45	529	304	10	136	1689	3	524	1e-106	331	1707	529	91.0369	98.6767
SF21_Tr575_7_[164_-_2332]	7291750	dme	R	Glucose-repressible protein and related proteins	KOG2343	40.43	737	401	13	70	2166	77	783	8e-165	495	2169	784	96.6805	90.1786
SF21_Tr23523_3_[170_-_952]	7292710	dme	S	Uncharacterized conserved protein	KOG4515	40.43	230	122	8	139	783	101	327	1e-43	152	783	349	82.3755	65.043
SF21_Tr3200_5_[303_-_3236]	Hs22051166	hsa	C	Adenylate/guanylate cyclase	KOG3619	40.43	648	354	12	1066	2913	276	867	8e-120	389	2934	880	62.9857	67.2727
SF21_Tr9649_1_[558_-_1115]	Hs20560185	hsa	P	Na+:iodide/myo-inositol/multivitamin symporters	KOG2349	40.41	146	87	0	112	549	31	176	5e-28	104	558	178	78.4946	82.0225
SF21_Tr3052_11_[4901_-_2913]_R_Sense)	7296240	dme	T	Ypt/Rab-specific GTPase-activating protein GYP7 and related proteins	KOG2197	40.4	698	361	16	43	1971	17	690	3e-150	453	1989	715	96.9834	94.2657
SF21_Tr17871_1_[55_-_360]	7297070	dme	O	Molecular chaperone Prefoldin, subunit 1	KOG3501	40.4	99	59	0	1	297	55	153	4e-21	83.2	306	155	97.0588	63.871
SF21_Tr443_4_[2246_-_192]_R_Sense)	7300717	dme	C	'5''-AMP-activated protein kinase, gamma subunit'	KOG1764	40.4	505	275	8	436	1872	18	519	2e-120	374	2055	634	69.927	79.1798
SF21_Tr19511_2_[937_-_335]_R_Sense)	Hs5729779	hsa	OT	COP9 signalosome, subunit CSN8	KOG4414	40.4	198	102	2	58	603	12	209	2e-46	153	603	209	90.5473	94.7368
SF21_Tr12372_6_[3464_-_2427]_R_Sense)	CE16440	cel	M	Phospholipid scramblase	KOG0621	40.39	255	127	4	334	1023	50	304	7e-58	191	1038	312	66.474	81.7308
SF21_Tr2115_3_[2744_-_2058]_R_Sense)	CE03571	cel	F	Thymidylate kinase/adenylate kinase	KOG3327	40.38	213	117	2	4	612	6	218	2e-50	165	687	218	88.6463	97.7064
SF21_Tr677_4_[2880_-_1660]_R_Sense)	7292005	dme	BT	Uncharacterized conserved protein, contains JmjC domain	KOG2132	40.38	364	205	7	166	1221	57	394	5e-78	248	1221	394	86.4865	85.7868
SF21_Tr2847_4_[1929_-_3080]	CE27192	cel	R	Uncharacterized conserved protein	KOG2966	40.36	280	164	3	220	1050	44	322	1e-69	223	1152	333	72.1354	83.7838
SF21_Tr12746_3_[3550_-_2408]_R_Sense)	7296380	dme	H	Geranylgeranyl pyrophosphate synthase/Polyprenyl synthetase	KOG0776	40.36	384	208	5	55	1143	62	445	4e-90	280	1143	448	95.2756	85.7143
SF21_Tr2159_4_[1894_-_737]_R_Sense)	Hs14770985	hsa	T	Ste20-like serine/threonine protein kinase	KOG0582	40.36	389	216	9	40	1158	52	431	2e-82	259	1158	431	96.6321	88.1671
SF21_Tr5995_1_[19_-_570]	Hs19424126	hsa	E	Diamine acetyltransferase	KOG3216	40.36	166	94	4	70	552	4	168	1e-34	121	552	170	87.5	97.0588
SF21_Tr1045_3_[102_-_1283]	7296786	dme	S	Uncharacterized conserved protein	KOG4469	40.35	456	202	14	25	1182	1	445	1e-90	281	1182	445	97.9695	100
SF21_Tr12830_9_[3752_-_1539]_R_Sense)	Hs7657152	hsa	O	E3 ubiquitin protein ligase	KOG0941	40.35	689	397	9	49	2073	366	1047	1e-160	493	2214	1050	91.4634	64.9524
SF21_Tr1153_5_[1844_-_912]_R_Sense)	At1g54220	ath	C	Dihydrolipoamide acetyltransferase	KOG0557	40.34	295	169	4	1	864	132	424	4e-66	214	933	424	92.6045	69.1038
SF21_Tr9266_4_[2484_-_3779]	At1g74960	ath	IQ	3-oxoacyl-(acyl-carrier-protein) synthase (I and II)	KOG1394	40.34	414	220	9	121	1281	151	556	3e-74	244	1296	562	89.5833	72.242
SF21_Tr14637_2_[139_-_2772]	7299155	dme	U	Vacuolar assembly/sorting protein VPS16	KOG2280	40.31	826	479	11	145	2580	7	823	0	596	2634	833	92.4829	98.0792
SF21_Tr1323_2_[86_-_2872]	7298835	dme	JU	Protein involved in the nuclear export of pre-ribosomes	KOG2153	40.3	660	381	10	448	2388	140	792	3e-106	350	2787	822	69.6448	79.4404
SF21_Tr13779_10_[3306_-_565]_R_Sense)	Hs4557519	hsa	IT	Diacylglycerol kinase	KOG1169	40.3	928	531	17	4	2718	55	912	0	650	2742	942	99.0153	91.0828
SF21_Tr312_3_[4663_-_3683]_R_Sense)	CE04292	cel	I	Long chain fatty acid elongase	KOG3072	40.26	303	138	6	79	858	4	301	2e-63	208	981	435	79.5107	68.5057
SF21_Tr7827_6_[6936_-_5437]_R_Sense)	7294614	dme	TZ	CDC42 Rho GTPase-activating protein	KOG4406	40.25	472	278	10	97	1500	24	466	9e-103	317	1500	476	93.6	93.0672
SF21_Tr23763_1_[61_-_1539]	Hs15826852	hsa	U	Protein involved in maintenance of Golgi structure and ER-Golgi transport	KOG3878	40.25	487	269	6	85	1479	76	528	4e-109	335	1479	528	94.3205	85.7955
SF21_Tr2527_5_[289_-_3330]	CE15751	cel	W	Tumor necrosis factor-alpha-converting enzyme (TACE/ADAM17) and related metalloproteases	KOG3658	40.24	845	463	21	226	2634	27	797	0	555	3042	922	79.1913	83.6226
SF21_Tr17588_1_[94_-_696]	7291879	dme	S	Uncharacterized conserved protein	KOG4450	40.24	164	98	3	61	552	7	160	2e-35	124	603	167	81.592	92.2156
SF21_Tr3403_1_[283_-_1083]	Hs4885069	hsa	R	Ras-related small GTPase, Rho type	KOG0393	40.24	246	131	3	70	759	6	244	2e-53	175	801	244	86.1423	97.9508
SF21_Tr2505_2_[302_-_844]	Hs4507207	hsa	T	Ca2+-binding protein, EF-Hand protein superfamily	KOG0037	40.23	174	100	3	22	531	28	198	9e-39	132	543	198	93.9227	86.3636
SF21_Tr8851_4_[1885_-_509]_R_Sense)	YPL235w	sce	K	DNA helicase TIP49, TBP-interacting protein	KOG2680	40.22	460	273	4	1	1374	3	448	2e-100	310	1377	471	99.7821	94.6921
SF21_Tr21972_19_[3822_-_64]_R_Sense)	CE10722	cel	M	Chitin synthase/hyaluronan synthase (glycosyltransferases)	KOG2571	40.21	1154	635	15	238	3534	467	1565	0	826	3759	1635	87.7095	67.2171
SF21_Tr10973_2_[4_-_1110]	7303566	dme	R	G-protein beta subunit-like protein GNB1L, contains WD repeats	KOG0322	40.19	321	181	7	169	1098	9	323	3e-68	219	1107	323	84.0108	97.5232
SF21_Tr13123_16_[3686_-_2520]_R_Sense)	7300872	dme	QR	Iron/ascorbate family oxidoreductases	KOG0143	40.17	346	150	8	79	945	12	347	3e-70	227	1167	388	74.2931	86.5979
SF21_Tr720_3_[298_-_1023]	7301931	dme	P	Ferritin	KOG2332	40.17	229	135	4	40	720	5	226	1e-40	140	726	227	93.8017	97.7974
SF21_Tr12277_3_[1175_-_417]_R_Sense)	YPL117c	sce	Q	Isopentenyl pyrophosphate:dimethylallyl pyrophosphate isomerase	KOG0142	40.17	229	122	4	106	747	61	288	4e-55	180	759	288	84.585	79.1667
SF21_Tr7166_2_[386_-_3]_R_Sense)	At1g53930	ath	OR	Ubiquitin and ubiquitin-like proteins	KOG0001	40.16	127	53	7	73	384	1	120	2e-12	62	384	158	81.25	75.9494
SF21_Tr3109_13_[8377_-_5096]_R_Sense)	Hs20551457	hsa	S	Uncharacterized conserved protein	KOG3578	40.16	1113	631	14	49	3282	28	1135	0	785	3282	1173	98.5375	94.4587
SF21_Tr3141_4_[158_-_1651]	Hs15100151	hsa	R	Predicted alpha/beta hydrolase BAT5	KOG1553	40.14	553	260	11	10	1455	1	552	1e-131	394	1494	558	96.7871	98.9247
SF21_Tr2995_4_[1321_-_323]_R_Sense)	Hs8923819	hsa	S	Uncharacterized conserved protein	KOG3299	40.14	294	149	4	154	954	5	296	2e-52	177	999	320	80.1802	91.25
SF21_Tr3771_6_[1554_-_157]_R_Sense)	CE08426	cel	L	DNA helicase, TBP-interacting protein	KOG1942	40.13	461	262	7	4	1344	13	450	1e-92	290	1398	458	95.9227	95.6332
SF21_Tr11824_10_[6079_-_4031]_R_Sense)	HsM4505429	hsa	K	Aryl-hydrocarbon receptor nuclear translocator	KOG3561	40.13	603	330	10	196	1911	15	574	8e-127	397	2049	824	83.7482	67.9612
SF21_Tr3776_2_[678_-_82]_R_Sense)	7293337	dme	S	Uncharacterized conserved protein	KOG3241	40.12	167	94	3	19	501	1	165	7e-40	137	597	234	80.9045	70.5128
SF21_Tr1671_2_[142_-_585]	Hs6912640	hsa	K	RING1 interactor RYBP and related Zn-finger-containing proteins	KOG4477	40.12	172	48	4	16	366	5	176	6e-30	109	444	228	79.0541	75.4386
SF21_Tr2032_2_[926_-_399]_R_Sense)	Hs7705622	hsa	S	Predicted coiled-coil protein	KOG4496	40.12	162	94	4	37	513	11	167	8e-32	114	528	194	90.3409	80.9278
SF21_Tr1254_16_[4056_-_721]_R_Sense)	At1g72700	ath	R	P-type ATPase	KOG0206	40.11	1127	574	19	142	3219	24	1142	0	739	3336	1228	92.2662	91.1238
SF21_Tr2246_1_[147_-_782]	Hs4505067	hsa	DZ	Spindle assembly checkpoint protein	KOG3285	40.1	207	124	2	10	630	3	201	2e-56	179	636	205	97.6415	97.0732
SF21_Tr3380_4_[224_-_2422]	CE08542	cel	KLB	Nucleosome-binding factor SPN, POB3 subunit	KOG0526	40.09	636	365	9	1	1860	1	630	1e-133	412	2199	689	84.5839	91.4369
SF21_Tr17772_1_[28_-_2763]	Hs20535343	hsa	N	Myosin VII, myosin IXB and related myosins	KOG4229	40.08	716	419	7	151	2268	2	703	1e-174	526	2736	748	77.4123	93.8503
SF21_Tr12834_2_[707_-_1417]	SPCC11E10.07c	spo	J	Translation initiation factor 2B, alpha subunit (eIF-2Balpha/GCN3)	KOG1466	40.08	242	120	3	61	711	100	341	1e-50	169	711	341	91.5612	70.9677
SF21_Tr1767_10_[3062_-_1344]_R_Sense)	At4g00570	ath	C	NADP+-dependent malic enzyme	KOG1257	40.07	559	304	10	85	1668	51	603	2e-111	346	1719	606	92.1466	91.2541
SF21_Tr2880_3_[1516_-_2952]	7293257	dme	S	Uncharacterized conserved protein	KOG3817	40.06	362	217	3	289	1374	47	402	8e-95	295	1437	454	75.5741	78.4141
SF21_Tr8704_5_[5079_-_4027]_R_Sense)	7301731	dme	G	UDP-Gal:glucosylceramide beta-1,4-galactosyltransferase	KOG3916	40.06	327	194	4	4	978	1	319	7e-75	235	1053	323	92.5926	98.7616
SF21_Tr22527_3_[76_-_1143]	Hs10190746	hsa	Q	Dehydrogenases with different specificities (related to short-chain alcohol dehydrogenases)	KOG1208	40.06	327	173	4	34	945	8	329	2e-55	186	1068	336	85.3933	95.8333
SF21_Tr2906_1_[109_-_2436]	Hs7019327	hsa	DO	Anaphase-promoting complex (APC), subunit 2	KOG2165	40.05	759	413	14	175	2325	79	819	4e-171	514	2328	822	92.3969	90.146
SF21_Tr14828_6_[54_-_2510]	7303132	dme	BD	Structural maintenance of chromosome protein 2 (chromosome condensation complex Condensin, subunit E)	KOG0933	40.02	817	486	3	1	2439	355	1168	1e-166	515	2457	1179	99.2674	69.0416
SF21_Tr13252_3_[2761_-_1607]_R_Sense)	At1g36050	ath	U	COPII vesicle protein	KOG2667	40	415	213	7	13	1149	4	414	1e-92	285	1155	416	98.4416	98.7981
SF21_Tr12934_1_[323_-_940]	CE18727	cel	P	Na+/K+ symporter	KOG2083	40	135	75	3	226	612	1	132	4e-25	99	618	214	62.6214	61.6822
SF21_Tr19796_1_[353_-_1003]	7295174	dme	A	RNase MRP and P, subunit POP4/p29	KOG4046	40	150	88	1	202	645	55	204	8e-37	129	651	206	68.2028	72.8155
SF21_Tr13528_4_[3589_-_2636]_R_Sense)	7296857	dme	S	Uncharacterized conserved protein	KOG3024	40	310	174	6	16	909	18	324	6e-71	224	954	339	93.7107	90.5605
SF21_Tr18746_1_[118_-_1047]	7300495	dme	IT	Phosphatidylinositol transfer protein	KOG3668	40	270	152	6	46	825	4	270	4e-59	192	930	272	83.871	98.1618
SF21_Tr1244_1_[106_-_435]	Hs4826850	hsa	C	NADH:ubiquinone oxidoreductase, NDUFA7/B14.5A subunit	KOG4630	40	100	53	4	40	318	12	110	3e-13	62.4	330	118	84.5455	83.8983
SF21_Tr3966_3_[1404_-_1]_R_Sense)	YER051w	sce	B	F-box protein JEMMA and related proteins with JmjC, PHD, F-box and LRR domains	KOG1633	40	310	172	8	142	1029	119	426	1e-59	204	1404	492	63.2479	62.6016
SF21_Tr9742_2_[76_-_594]	SPAC17H9.09c	spo	R	Ras-related GTPase	KOG0395	40	185	86	2	3	482	35	219	1e-39	135	519	219	92.4855	84.4749
SF21_Tr23533_4_[142_-_3642]	Hs4758698	hsa	G	Glycosyl hydrolase, family 38 - alpha-mannosidase	KOG1958	39.96	1071	625	21	1	3159	1	1028	0	743	3501	1143	90.2314	89.9388
SF21_Tr3761_5_[1190_-_201]_R_Sense)	Hs11421005	hsa	S	Uncharacterized conserved protein	KOG3113	39.94	338	193	11	1	984	1	304	4e-60	196	990	306	99.3939	99.3464
SF21_Tr904_40_[6058_-_485]_R_Sense)	CE00246	cel	W	Collagens (type IV and type XIII), and related proteins	KOG3544	39.93	1818	951	39	376	5406	57	1743	0	765	5574	1744	90.2583	96.7317
SF21_Tr2808_6_[3224_-_1074]_R_Sense)	CE05443	cel	D	Mitogen inducible gene product (contains ERM and PH domains)	KOG3727	39.92	739	417	15	13	2148	4	719	3e-170	507	2151	720	99.3026	99.4444
SF21_Tr11764_10_[6416_-_4860]_R_Sense)	7302046	dme	E	Amino acid transporters	KOG1287	39.92	486	284	4	100	1533	17	498	1e-106	329	1557	505	92.1002	95.4455
SF21_Tr12236_2_[1195_-_2607]	Hs16506287	hsa	E	Ornithine decarboxylase	KOG0622	39.9	401	216	12	34	1161	5	400	2e-79	256	1413	460	79.8301	86.087
SF21_Tr7113_1_[15_-_1403]	CE28786	cel	TR	Serine/threonine protein kinase	KOG2268	39.89	524	248	7	1	1371	38	560	1e-111	342	1389	562	98.7041	93.0605
SF21_Tr5700_2_[1259_-_525]_R_Sense)	At5g25760	ath	O	Ubiquitin-protein ligase	KOG0417	39.87	153	88	3	67	513	1	153	2e-22	91.7	735	157	60.8163	97.4522
SF21_Tr21862_3_[238_-_1350]	7291671	dme	S	Uncharacterized conserved protein DREV/CGI-81	KOG3987	39.87	301	165	7	229	1083	4	299	3e-54	182	1113	305	76.8194	97.0492
SF21_Tr11556_5_[1000_-_155]_R_Sense)	7295079	dme	O	Glutathione S-transferase	KOG0406	39.84	246	140	5	130	843	3	241	1e-56	183	846	243	84.3972	98.3539
SF21_Tr745_1_[53_-_955]	7290050	dme	A	RNA-binding protein ELAV/HU (RRM superfamily)	KOG0145	39.83	354	152	6	22	900	130	477	2e-68	221	903	479	97.3422	72.6514
SF21_Tr17813_2_[629_-_1042]	7304298	dme	R	FOG: Transposon-encoded proteins with TYA, reverse transcriptase, integrase domains in various combinations	KOG0017	39.78	93	50	1	85	345	16	108	1e-14	67.4	414	131	63.0435	70.9924
SF21_Tr13293_3_[1534_-_275]_R_Sense)	At1g05050	ath	KL	RNA polymerase II transcription initiation/nucleotide excision repair factor TFIIH, subunit SSL1	KOG2807	39.76	410	227	8	34	1203	16	409	7e-102	310	1260	421	92.8571	93.5867
SF21_Tr16690_1_[14_-_2278]	7298467	dme	L	'5''-3'' exonuclease'	KOG2518	39.76	757	396	19	115	2205	1	732	1e-156	473	2265	732	92.3179	100
SF21_Tr1666_1_[293_-_2944]	Hs4885217	hsa	L	Structure-specific endonuclease ERCC1-XPF, catalytic component XPF/ERCC4	KOG0442	39.76	898	478	13	61	2565	14	902	0	626	2652	916	94.457	97.0524
SF21_Tr1427_1_[127_-_1656]	7297903	dme	R	Protein OS-9	KOG3394	39.75	478	261	8	52	1404	22	488	4e-112	343	1530	525	88.4314	88.9524
SF21_Tr14746_2_[1352_-_3256]	7302074	dme	R	Uncharacterized conserved protein, contains double-stranded RNA-binding motif and WW domain	KOG4334	39.72	501	294	10	331	1809	130	549	9e-103	327	1905	642	77.6378	65.4206
SF21_Tr14291_2_[1255_-_131]_R_Sense)	7299704	dme	DT	Ras-like GTPase ERA	KOG1423	39.71	350	205	3	10	1041	22	369	3e-74	236	1125	373	91.7333	93.2976
SF21_Tr12254_3_[103_-_1575]	7294558	dme	R	Protein containing repeated kelch motifs	KOG1230	39.7	461	264	7	40	1380	13	471	5e-102	316	1473	509	91.0387	90.1768
SF21_Tr12159_3_[2130_-_970]_R_Sense)	ECU06g0310	ecu	A	Queuine-tRNA ribosyltransferase	KOG3908	39.7	403	220	9	13	1152	11	389	1e-87	271	1161	389	98.1912	97.4293
SF21_Tr2881_1_[108_-_1883]	SPCC1494.06c	spo	A	RNA helicase	KOG0346	39.7	607	320	10	67	1749	3	594	1e-115	357	1776	595	94.7635	99.4958
SF21_Tr3756_1_[23_-_499]	CE25642	cel	T	MP1 adaptor interacting protein P14	KOG4107	39.68	126	73	4	103	471	1	120	7e-18	76.3	477	124	77.3585	96.7742
SF21_Tr22085_3_[3073_-_2489]_R_Sense)	Hs4503323	hsa	H	Dihydrofolate reductase	KOG1324	39.67	184	106	4	46	582	5	185	1e-38	132	585	187	91.7949	96.7914
SF21_Tr1190_1_[1084_-_2238]	Hs19718778	hsa	T	Semaphorins	KOG3611	39.66	358	194	11	34	1041	16	364	4e-70	230	1155	517	87.2727	67.5048
SF21_Tr8881_13_[5011_-_1781]_R_Sense)	Hs17978477	hsa	U	Vacuolar assembly/sorting protein PEP5/VPS11	KOG2114	39.65	855	489	17	1	2484	71	909	0	594	3231	941	76.8802	89.1605
SF21_Tr2449_5_[2849_-_1548]_R_Sense)	At5g03290	ath	E	Isocitrate dehydrogenase, alpha subunit	KOG0785	39.64	391	230	6	91	1245	1	372	1e-88	275	1302	372	88.7097	100
SF21_Tr2012_6_[3827_-_3489]_R_Sense)	7289865	dme	S	Uncharacterized conserved protein	KOG4850	39.64	111	65	3	13	339	19	116	1e-24	91.7	339	116	96.4602	84.4828
SF21_Tr14101_1_[157_-_813]	Hs5174615	hsa	R	Uncharacterized conserved protein encoded by sequence overlapping the COX4 gene	KOG3289	39.61	207	118	3	1	600	1	206	1e-41	142	657	210	91.3242	98.0952
SF21_Tr23531_5_[3076_-_2084]_R_Sense)	CE28302	cel	R	Sideroflexin	KOG3767	39.6	351	183	6	28	993	11	349	3e-70	223	993	349	97.281	97.1347
SF21_Tr12088_5_[1197_-_106]_R_Sense)	YOR184w	sce	HE	Phosphoserine aminotransferase	KOG2790	39.59	389	204	7	16	1089	10	395	4e-81	254	1092	395	98.3516	97.7215
SF21_Tr3858_1_[291_-_827]	At2g35370	ath	E	Glycine cleavage system H protein (lipoate-binding)	KOG3373	39.58	144	86	1	58	486	16	159	3e-31	112	537	165	79.8883	87.2727
SF21_Tr3003_1_[662_-_1792]	Hs17473038	hsa	E	Amino acid transporters	KOG1304	39.57	369	200	9	10	1047	92	448	3e-76	245	1131	504	91.7772	70.8333
SF21_Tr22198_1_[689_-_1708]	7299796	dme	S	Uncharacterized conserved protein	KOG4511	39.56	273	164	6	19	834	5	242	3e-50	171	1020	310	80	76.7742
SF21_Tr1426_1_[127_-_1710]	7297903	dme	R	Protein OS-9	KOG3394	39.54	483	278	9	52	1458	22	488	4e-112	344	1584	525	88.8258	88.9524
SF21_Tr23521_3_[2050_-_1550]_R_Sense)	7303506	dme	S	Uncharacterized conserved protein	KOG4595	39.53	129	78	1	79	465	1	123	5e-23	90.1	501	141	77.2455	87.234
SF21_Tr904_18_[5827_-_11499]	Hs4502953	hsa	W	Collagens (type IV and type XIII), and related proteins	KOG3544	39.51	1397	754	34	1747	5664	466	1688	0	655	5673	1690	69.064	72.3669
SF21_Tr2712_1_[106_-_1215]	CE19996	cel	R	Predicted methyltransferase	KOG2940	39.49	314	187	4	172	1104	2	307	3e-75	236	1110	313	84.0541	97.7636
SF21_Tr17962_13_[2053_-_2]_R_Sense)	ECU10g1640	ecu	A	RNA helicase nonsense mRNA reducing factor (pNORF1)	KOG1802	39.47	679	360	17	1	1884	139	780	7e-132	409	2052	782	91.8129	82.0972
SF21_Tr6770_6_[6893_-_5985]_R_Sense)	Hs7661996	hsa	I	Lysophosphatidic acid acyltransferase LPAAT and related acyltransferases	KOG1505	39.47	304	183	3	1	909	81	366	2e-74	234	909	370	100	77.2973
SF21_Tr3712_1_[76_-_1275]	Hs21361144	hsa	O	26S proteasome regulatory complex, ATPase RPT5	KOG0652	39.45	403	222	3	28	1170	37	432	5e-91	282	1200	439	95.25	90.205
SF21_Tr9270_4_[1223_-_153]_R_Sense)	At5g34960_2	ath	D	DNA helicase PIF1/RRM3	KOG0987	39.44	322	174	11	166	1068	144	437	5e-49	172	1071	442	84.3137	66.5158
SF21_Tr13334_7_[1373_-_93]_R_Sense)	7295550	dme	E	Cystathionine beta-synthase and related enzymes	KOG1252	39.44	426	240	11	13	1236	95	502	4e-62	211	1281	522	95.5504	78.1609
SF21_Tr11147_6_[30_-_2537]	7297532	dme	R	Junctional membrane complex protein Junctophilin and related MORN repeat proteins	KOG0231	39.43	880	453	21	13	2412	96	933	3e-147	459	2508	975	95.6938	85.9487
SF21_Tr22604_2_[111_-_2090]	Hs5031923	hsa	L	DNA repair exonuclease MRE11	KOG2310	39.39	556	313	10	64	1659	4	550	1e-114	361	1980	708	80.6061	77.2599
SF21_Tr11559_1_[213_-_914]	Hs8923198	hsa	O	Predicted pyroglutamyl peptidase	KOG4755	39.36	188	113	3	40	600	8	190	6e-39	135	702	209	79.9145	87.5598
SF21_Tr1154_5_[2169_-_826]_R_Sense)	7290464	dme	G	Galactosyltransferases	KOG2287	39.33	328	193	7	295	1260	23	321	3e-69	224	1344	325	71.875	92
SF21_Tr6484_20_[5909_-_3504]_R_Sense)	Hs18559777	hsa	R	P-type ATPase	KOG0206	39.33	623	334	11	385	2121	298	915	1e-125	402	2406	1019	72.1945	60.6477
SF21_Tr1962_3_[935_-_228]_R_Sense)	At4g11260_2	ath	T	Suppressor of G2 allele of skp1	KOG1309	39.32	206	118	4	112	708	1	197	3e-37	130	708	198	84.322	99.4949
SF21_Tr2140_6_[2154_-_1]_R_Sense)	7295752	dme	T	Protein phosphatase 1, regulatory subunit, and related proteins	KOG0531	39.32	763	385	20	91	2145	4	725	7e-125	391	2154	774	95.4039	93.2817
SF21_Tr6632_9_[6170_-_8236]	7299302	dme	D	Protein predicted to be involved in spindle matrix formation, contains DM13, DoH, and DOMON domains	KOG4731	39.32	646	379	13	49	1947	40	664	3e-154	464	2067	689	91.8723	90.7112
SF21_Tr13136_7_[5069_-_2826]_R_Sense)	Hs17402900	hsa	A	K-homology type RNA binding proteins	KOG1676	39.32	473	282	10	166	1569	61	452	6e-80	270	2244	644	62.5668	60.8696
SF21_Tr1036_7_[1959_-_217]_R_Sense)	Hs4506411	hsa	AYT	Ran GTPase-activating protein	KOG1909	39.28	583	330	9	43	1719	1	570	3e-82	270	1743	587	96.2134	97.1039
SF21_Tr21679_4_[2945_-_1176]_R_Sense)	Hs8922631	hsa	R	'Predicted 3''-5'' exonuclease'	KOG4373	39.27	494	263	12	352	1722	1	489	1e-103	323	1770	496	77.4576	98.5887
SF21_Tr23481_2_[1166_-_726]_R_Sense)	HsM20127162	hsa	R	Protein kinase C inhibitor-like protein	KOG4359	39.26	135	79	3	25	420	46	180	1e-33	117	441	182	89.7959	74.1758
SF21_Tr18215_7_[704_-_3]_R_Sense)	Hs15826840_2	hsa	TU	Nerve growth factor receptor TRKA and related tyrosine kinases	KOG1026	39.25	186	112	4	145	699	6	170	1e-31	118	702	275	79.0598	60
SF21_Tr18285_2_[1034_-_618]_R_Sense)	Hs22042521	hsa	E	Trypsin	KOG3627	39.25	107	65	1	73	393	61	166	3e-24	93.2	417	168	76.9784	63.0952
SF21_Tr612_2_[228_-_2048]	7301704	dme	R	FOG: WD40 repeat	KOG4155	39.23	627	334	10	67	1806	5	619	3e-138	417	1821	621	95.5519	99.0338
SF21_Tr1692_2_[518_-_69]_R_Sense)	CE28962	cel	S	Uncharacterized conserved protein	KOG4606	39.2	125	72	3	59	421	14	138	6e-23	89.4	450	140	80.6667	89.2857
SF21_Tr5913_21_[3349_-_1508]_R_Sense)	7293088	dme	S	Uncharacterized conserved protein	KOG2477	39.2	597	335	10	124	1830	133	661	6e-141	426	1842	665	92.671	79.5489
SF21_Tr21815_1_[165_-_1580]	CE23850	cel	B	Histone acetyltransferase (MYST family)	KOG2747	39.19	467	227	11	151	1380	16	478	7e-104	322	1416	550	86.8644	84.1818
SF21_Tr15617_10_[5962_-_3380]_R_Sense)	Hs12232397	hsa	O	Ubiquitin protein ligase RSP5/NEDD4	KOG0940	39.16	789	449	18	61	2334	14	746	2e-158	482	2583	748	88.0372	97.9947
SF21_Tr11021_7_[3930_-_2164]_R_Sense)	Hs4759138	hsa	E	Amino acid transporters	KOG1286	39.16	618	330	11	10	1725	11	602	3e-103	327	1767	636	97.1138	93.0818
SF21_Tr13392_6_[2525_-_138]_R_Sense)	CE10236	cel	TR	Uncharacterized conserved protein, contains TBC, SH3 and RUN domains	KOG2222	39.12	841	449	14	55	2388	5	808	0	593	2388	808	97.7387	99.505
SF21_Tr2297_1_[65_-_652]	At3g52960	ath	O	Alkyl hydroperoxide reductase/peroxiredoxin	KOG0541	39.11	179	102	4	64	579	55	232	1e-33	121	588	234	87.7551	76.0684
SF21_Tr888_1_[194_-_727]	CE18881	cel	U	Transport protein particle (TRAPP) complex subunit	KOG3316	39.11	179	81	1	76	528	5	183	2e-41	139	534	185	84.8315	96.7568
SF21_Tr1939_3_[1140_-_529]_R_Sense)	Hs13376007	hsa	R	Mitochondrial associated endoribonuclease MAR1 (isochorismatase superfamily)	KOG4044	39.11	202	107	4	25	582	8	206	1e-38	134	612	221	91.1765	90.0452
SF21_Tr12268_1_[375_-_1721]	CE19044	cel	R	Predicted kinase	KOG4180	39.1	422	241	8	109	1326	80	489	7e-81	259	1347	492	90.4232	83.3333
SF21_Tr1437_5_[1110_-_3107]	YDR129c	sce	Z	Ca2+-binding actin-bundling protein (fimbrin/plastin), EF-Hand protein superfamily	KOG0046	39.1	647	366	11	106	1962	13	641	3e-146	441	1998	642	92.9429	97.9751
SF21_Tr14068_3_[970_-_242]_R_Sense)	7299607	dme	O	Glutathione S-transferase	KOG0867	39.09	220	133	5	70	726	4	219	4e-42	144	729	224	90.1235	96.4286
SF21_Tr11680_2_[11_-_1069]	Hs10835067	hsa	A	RNA-binding protein La	KOG4213	39.07	366	199	9	1	1026	13	368	1e-70	227	1059	408	96.8839	87.2549
SF21_Tr12043_8_[1009_-_4350]	CE28048	cel	T	Predicted diacylglycerol kinase	KOG0782	39.05	758	419	20	439	2583	219	935	1e-159	499	3342	937	64.1831	76.5208
SF21_Tr12125_1_[449_-_1630]	Hs12711670	hsa	BT	Uncharacterized conserved protein, contains JmjC domain	KOG2131	39.04	397	221	8	37	1164	62	455	7e-90	280	1182	463	95.4315	85.0972
SF21_Tr3302_3_[2102_-_2872]	Hs22068961	hsa	A	Protein interacting with poly(A)-binding protein	KOG2375	39.04	251	139	10	37	747	2	233	5e-39	138	771	284	92.2179	81.6901
SF21_Tr14008_1_[6_-_959]	7292837	dme	G	Permease of the major facilitator superfamily	KOG2532	39.02	346	183	7	1	954	50	389	4e-62	207	954	559	100	60.8229
SF21_Tr1809_2_[37_-_1794]	7294264	dme	S	Uncharacterized conserved protein	KOG2433	39.02	610	343	13	1	1743	1	602	3e-133	403	1758	607	99.1468	99.1763
SF21_Tr13697_3_[294_-_3722]	7302024	dme	R	FOG: Leucine rich repeat	KOG0619	39.01	1015	564	13	445	3324	360	1306	0	636	3429	1315	83.9895	72.0152
SF21_Tr10511_2_[1197_-_4499]	7303082	dme	T	Ypt/Rab-specific GTPase-activating protein GYP7 and related proteins	KOG2197	39.01	805	420	17	118	2319	13	781	3e-133	431	3303	1022	66.6667	75.2446
SF21_Tr21822_2_[234_-_2300]	Hs18093112	hsa	S	Uncharacterized conserved protein	KOG2318	39	623	352	15	268	2052	251	840	9e-94	310	2067	851	86.357	69.3302
SF21_Tr9016_2_[160_-_2529]	7297820	dme	R	Uncharacterized conserved protein, contains DM14 and C2 domains	KOG3837	38.99	572	307	8	775	2364	265	815	3e-104	340	2370	816	67.0886	67.5245
SF21_Tr2889_6_[1391_-_264]_R_Sense)	At1g18450	ath	Z	Actin-related protein - Arp4p/Act3p	KOG0679	38.95	439	201	11	10	1125	5	439	4e-93	287	1128	440	98.9362	98.8636
SF21_Tr802_3_[1878_-_67]_R_Sense)	Hs13376243	hsa	S	Conserved membrane protein	KOG2545	38.95	629	344	15	31	1797	24	634	1e-106	336	1812	642	97.5166	95.1713
SF21_Tr21194_3_[245_-_2185]	7295409	dme	S	FOG: RCC1 domain	KOG1426	38.94	511	297	12	199	1686	29	527	1e-95	306	1941	547	76.6615	91.2249
SF21_Tr14252_4_[2083_-_2499]	Hs20470979	hsa	O	Proteasome activator subunit	KOG4470	38.94	113	69	0	79	417	54	166	4e-23	90.1	417	166	81.295	68.0723
SF21_Tr1558_3_[83_-_2065]	7292295	dme	S	Uncharacterized conserved protein	KOG4483	38.93	488	288	11	448	1881	82	534	3e-74	249	1983	535	72.3147	84.6729
SF21_Tr1408_1_[1_-_804]	7303837	dme	O	Ubiquitin-conjugating enzyme-related protein Ft1, involved in programmed cell death	KOG0429	38.93	244	132	3	115	795	1	244	2e-56	182	804	244	84.7015	100
SF21_Tr7592_3_[292_-_2013]	7303453	dme	YU	Nuclear pore complex, p54 component (sc Nup57)	KOG3091	38.9	473	275	5	337	1713	142	607	4e-82	270	1722	610	79.9652	76.3934
SF21_Tr3218_3_[338_-_2815]	At1g72700	ath	R	P-type ATPase	KOG0206	38.85	780	418	20	109	2271	20	788	2e-145	461	2478	1228	87.2881	62.6221
SF21_Tr14723_4_[951_-_181]_R_Sense)	CE03951	cel	R	Reductases with broad range of substrate specificities	KOG0725	38.83	273	150	7	4	771	5	276	8e-51	169	771	277	99.6109	98.1949
SF21_Tr22388_9_[3764_-_3]_R_Sense)	7297379	dme	Q	Multidrug resistance-associated protein/mitoxantrone resistance protein, ABC superfamily	KOG0054	38.79	1235	750	16	7	3693	12	1113	0	738	3762	1487	98.0064	74.1089
SF21_Tr23720_1_[971_-_54]_R_Sense)	Hs7661556	hsa	J	Predicted pseudouridine synthase	KOG2559	38.78	294	172	4	40	897	9	300	6e-63	203	918	331	93.4641	88.2175
SF21_Tr567_9_[2900_-_129]_R_Sense)	At3g55410	ath	G	2-oxoglutarate dehydrogenase, E1 subunit	KOG0450	38.77	913	510	19	172	2763	117	1009	0	580	2772	1009	93.5065	88.5035
SF21_Tr3036_10_[3356_-_4729]	CE17629	cel	C	Sulfide:quinone oxidoreductase/flavo-binding protein	KOG3851	38.77	454	224	5	148	1347	13	462	9e-105	321	1374	471	87.3362	95.5414
SF21_Tr2224_9_[2647_-_941]_R_Sense)	Hs5730055	hsa	D	Polo-like serine/threonine protein kinase	KOG0575	38.76	614	305	10	52	1680	75	680	6e-142	427	1707	685	95.4306	88.4672
SF21_Tr13401_16_[3838_-_29]_R_Sense)	7294443	dme	DZ	Microtubule-associated protein dynactin DCTN1/Glued	KOG0971	38.75	1298	707	19	1	3630	1	1263	0	680	3810	1265	95.2756	99.8419
SF21_Tr1437_13_[874_-_77]_R_Sense)	7300878	dme	I	Fatty acyl-CoA elongase/Polyunsaturated fatty acid specific elongation enzyme	KOG3071	38.75	271	153	6	10	783	21	281	1e-50	169	798	295	96.9925	88.4746
SF21_Tr14455_14_[6182_-_3486]_R_Sense)	7290824	dme	DK	Histone transcription regulator HIRA, WD repeat superfamily	KOG0973	38.74	875	507	13	76	2613	1	829	0	572	2697	1047	94.1046	79.1786
SF21_Tr12672_12_[2698_-_176]_R_Sense)	CE20525	cel	C	Vacuolar H+-ATPase V0 sector, subunit a	KOG2189	38.73	927	473	17	7	2502	291	1213	0	600	2523	1236	98.9298	74.6764
SF21_Tr737_1_[1119_-_2021]	7299986	dme	P	Fe2+/Zn2+ regulated transporter	KOG1558	38.73	346	156	6	28	897	28	373	2e-56	187	903	374	96.3455	92.5134
SF21_Tr3888_1_[287_-_1120]	CE01335	cel	H	Pyridoxamine-phosphate oxidase	KOG2586	38.72	266	159	5	49	834	10	253	3e-53	175	834	253	94.2446	96.4427
SF21_Tr18198_4_[2074_-_989]_R_Sense)	CE14726	cel	D	Cell division cycle 37 protein, CDC37	KOG2260	38.72	266	148	6	178	930	109	370	3e-43	155	1086	370	69.337	70.8108
SF21_Tr12868_1_[711_-_1124]	ECU10g1290	ecu	S	Uncharacterized conserved protein	KOG3381	38.71	124	68	3	55	402	34	156	1e-23	91.3	414	159	84.058	77.3585
SF21_Tr5891_2_[162_-_1301]	CE20848	cel	R	Uncharacterized conserved protein, contains kelch repeat	KOG4693	38.7	416	210	9	7	1119	4	415	3e-92	284	1140	426	97.6316	96.7136
SF21_Tr11968_12_[1674_-_91]_R_Sense)	Hs7706431	hsa	K	Activating signal cointegrator 1	KOG2845	38.7	571	283	12	55	1566	15	579	5e-117	358	1584	581	95.4545	97.2461
SF21_Tr22163_3_[179_-_1453]	YHL014c	sce	R	Predicted GTP-binding protein (ODN superfamily)	KOG1491	38.68	393	223	5	46	1170	9	401	4e-86	270	1275	405	88.2353	97.037
SF21_Tr3632_4_[181_-_1248]	CE22811	cel	TR	Serine/threonine specific protein phosphatase PP1, catalytic subunit	KOG0374	38.66	357	161	4	19	915	8	363	5e-83	258	1068	375	83.9888	94.9333
[truncated: 1,242 more rows]

## Sheet: Organism_Summary
Organism	Organism
Arabidopsis thaliana	348
Caenorhabditis elegans	439
Drosophila melanogaster	1265
Encephalitozoon cuniculi	13
Homo sapiens	854
Saccharomyces cerevisiae	217
Schizosaccharomyces pombe	105

## Sheet: KOG_Category_Summary
KOG_Cateogory	# of ORF Mapped	Description	Group
O	303	Posttranslational modification, protein turnover, chaperones	CELLULAR PROCESSES AND SIGNALING
T	271	Signal transduction mechanisms	CELLULAR PROCESSES AND SIGNALING
U	152	Intracellular trafficking, secretion, and vesicular transport	CELLULAR PROCESSES AND SIGNALING
Z	80	Cytoskeleton	CELLULAR PROCESSES AND SIGNALING
D	39	Cell cycle control, cell division, chromosome partitioning	CELLULAR PROCESSES AND SIGNALING
W	18	Extracellular structures	CELLULAR PROCESSES AND SIGNALING
V	17	Defense mechanisms	CELLULAR PROCESSES AND SIGNALING
M	11	Cell wall/membrane/envelope biogenesis	CELLULAR PROCESSES AND SIGNALING
N	7	Cell motility	CELLULAR PROCESSES AND SIGNALING
Y	4	Nuclear structure	CELLULAR PROCESSES AND SIGNALING
J	198	Translation, ribosomal structure and biogenesis	INFORMATION STORAGE AND PROCESSING
A	166	RNA processing and modification	INFORMATION STORAGE AND PROCESSING
K	142	Transcription	INFORMATION STORAGE AND PROCESSING
L	86	Replication, recombination and repair	INFORMATION STORAGE AND PROCESSING
B	23	Chromatin structure and dynamics	INFORMATION STORAGE AND PROCESSING
G	116	Carbohydrate transport and metabolism	METABOLISM
C	108	Energy production and conversion	METABOLISM
I	106	Lipid transport and metabolism	METABOLISM
E	89	Amino acid transport and metabolism	METABOLISM
P	62	Inorganic ion transport and metabolism	METABOLISM
F	56	Nucleotide transport and metabolism	METABOLISM
H	40	Coenzyme transport and metabolism	METABOLISM
Q	33	Secondary metabolites biosynthesis, transport and catabolism	METABOLISM
R	501	General function prediction only	POORLY CHARACTERIZED
S	307	Function unknown	POORLY CHARACTERIZED

## Sheet: Species_Wise_KOG_Dist
Row Labels	ath	cel	dme	ecu	hsa	sce	spo	Grand Total
KOG0017	25	3	2					30
KOG1721		1	6		19			26
KOG1075		17	7					24
KOG3627			10		3			13
KOG0619		1	7		3			11
KOG0092			1			8		9
KOG3591		1	5		3			9
KOG0061			8					8
KOG1577		1			7			8
KOG3510		1	6		1			8
KOG3736		2	5		1			8
KOG0626	6		1					7
KOG1208	3		1		3			7
KOG1516		4	2		1			7
KOG0054		1	3			2		6
KOG0393					2	4		6
KOG0395		1	2		2		1	6
KOG0417	4	1	1					6
KOG0867			5		1			6
KOG0920	2		3		1			6
KOG2532			6					6
KOG0074			5					5
KOG0139		2	3					5
KOG0725	1	3			1			5
KOG2517	1		1		1	2		5
KOG3595			1		4			5
KOG0001	2				2			4
KOG0133	1		3					4
KOG0157			3		1			4
KOG0192	1				3			4
KOG0200		3	1					4
KOG0206	2				2			4
KOG0372							4	4
KOG0504			1		3			4
KOG0531			1		3			4
KOG0583	1		3					4
KOG0660		4						4
KOG0698	1		1		1	1		4
KOG0714	1	1	2					4
KOG0865	3				1			4
KOG0880	1	1	1		1			4
KOG0987	3		1					4
KOG1215		1	1		2			4
KOG1238			4					4
KOG1287		1	3					4
KOG1375					4			4
KOG1392		2	1		1			4
KOG1600			4					4
KOG2597			2		2			4
KOG2877	1	3						4
KOG3668			3		1			4
KOG4203			1		2		1	4
KOG4499			4					4
KOG4641			4					4
KOG0032	1		1		1			3
KOG0045		1	1		1			3
KOG0078		2			1			3
KOG0087	3							3
KOG0118	1	2						3
KOG0161			2		1			3
KOG0166			1	1	1			3
KOG0197		1	1		1			3
KOG0303					3			3
KOG0406			3					3
KOG0425					2	1		3
KOG0508					3			3
KOG0575		1	1		1			3
KOG0578		1			1		1	3
KOG0581	1	1			1			3
KOG0582			2		1			3
KOG0609			2		1			3
KOG0669		2	1					3
KOG0711			1		1	1		3
KOG0806	2		1					3
KOG0841		3						3
KOG0888					3			3
KOG0891					3			3
KOG0940		1			2			3
KOG1089		1	2					3
KOG1097	1		2					3
KOG1102	1		2					3
KOG1179		1	2					3
KOG1196	3							3
KOG1212			2		1			3
KOG1304			2		1			3
KOG1342			2		1			3
KOG1454			2		1			3
KOG1495					3			3
KOG1543			2		1			3
KOG1840		1	1		1			3
KOG1870			3					3
KOG1947			3					3
KOG1965	1		2					3
KOG2083		1	2					3
KOG2287			2		1			3
KOG2349					3			3
KOG2366			1		2			3
KOG2450						2	1	3
KOG2499	2		1					3
KOG2504			3					3
KOG2584			3					3
KOG2655		1			1	1		3
KOG2839			2		1			3
KOG3022		1			1		1	3
KOG3290		2	1					3
KOG3346			2			1		3
KOG3417			1		2			3
KOG3544		1			2			3
KOG3561		1	1		1			3
KOG3594			2		1			3
KOG3611			2		1			3
KOG3980					2		1	3
KOG4015		1			2			3
KOG4222			1		2			3
KOG4272		1			2			3
KOG4297			3					3
KOG4419			3					3
KOG4431			3					3
KOG0014	1		1					2
KOG0033		1	1					2
KOG0037			1		1			2
KOG0055					1		1	2
KOG0057	1				1			2
KOG0059		1	1					2
KOG0064						2		2
KOG0067			1		1			2
KOG0069	1		1					2
KOG0070	1				1			2
KOG0082	1	1						2
KOG0084		2						2
KOG0101				1	1			2
KOG0120	1	1						2
KOG0136		1	1					2
KOG0145			1		1			2
KOG0176		1	1					2
KOG0178		1	1					2
KOG0188	1				1			2
KOG0191			1		1			2
KOG0231			2					2
KOG0234					1		1	2
KOG0239	1				1			2
KOG0244	1		1					2
KOG0249		1	1					2
KOG0254			2					2
KOG0255			2					2
KOG0258	1					1		2
KOG0266					2			2
KOG0297			2					2
KOG0304		1			1			2
KOG0305			2					2
KOG0331			1			1		2
KOG0333		1				1		2
KOG0335	1						1	2
KOG0374		2						2
KOG0379			2					2
KOG0384					2			2
KOG0409	2							2
KOG0420	1				1			2
KOG0440		1			1			2
KOG0446						2		2
KOG0450	1	1						2
KOG0459		2						2
KOG0467	2							2
KOG0480					1		1	2
KOG0505			1		1			2
KOG0509			2					2
KOG0516		1			1			2
KOG0517			1		1			2
KOG0537	1	1						2
KOG0543	1		1					2
KOG0548			1				1	2
KOG0549			1		1			2
KOG0594	1		1					2
KOG0598			1			1		2
KOG0602		1		1				2
KOG0603		1			1			2
KOG0605	1					1		2
KOG0607					2			2
KOG0612			1		1			2
KOG0614		2						2
KOG0647			1			1		2
KOG0652					1	1		2
KOG0658		1			1			2
KOG0666	1				1			2
KOG0667					2			2
KOG0675					2			2
KOG0689		1	1					2
KOG0691					2			2
KOG0703			1		1			2
KOG0712	1	1						2
KOG0724			2					2
KOG0727			2					2
KOG0730	1		1					2
KOG0731			1			1		2
KOG0739	1					1		2
KOG0773			1		1			2
KOG0776			1				1	2
KOG0785	1						1	2
KOG0813	1				1			2
KOG0819			1		1			2
KOG0834			1		1			2
KOG0852		1	1					2
KOG0911			1				1	2
KOG0922			1			1		2
KOG0936			2					2
KOG0941			1		1			2
KOG0947	1					1		2
KOG0951	1						1	2
KOG0986		1			1			2
KOG0990	1	1						2
KOG1026			1		1			2
KOG1037			1		1			2
KOG1052			2					2
KOG1061		2						2
KOG1068			1		1			2
KOG1078			1				1	2
KOG1105			1		1			2
KOG1113		1			1			2
KOG1122			1		1			2
KOG1124			1		1			2
KOG1132			1		1			2
KOG1139			1		1			2
KOG1169					2			2
KOG1180			2					2
KOG1192			1		1			2
KOG1221			2					2
KOG1246					1		1	2
KOG1252			1		1			2
KOG1257	2							2
KOG1278						2		2
KOG1286					2			2
KOG1290	1	1						2
KOG1311			1		1			2
KOG1357	1				1			2
KOG1363	1		1					2
KOG1411						2		2
KOG1418			1		1			2
KOG1424			1		1			2
KOG1426			1		1			2
KOG1466		1					1	2
KOG1471		1	1					2
KOG1476		1	1					2
KOG1489		1	1					2
KOG1494	1					1		2
KOG1500	1		1					2
KOG1505			1		1			2
KOG1526						2		2
KOG1530						2		2
KOG1552		1			1			2
KOG1558			2					2
KOG1562		1	1					2
KOG1565					2			2
KOG1567	1						1	2
KOG1592	1		1					2
KOG1605			1		1			2
KOG1607		1			1			2
KOG1609			2					2
KOG1621		1			1			2
KOG1628			1		1			2
KOG1637			1			1		2
KOG1642	1		1					2
KOG1644			1		1			2
KOG1651					2			2
KOG1680	1		1					2
KOG1716			1		1			2
KOG1734			1		1			2
KOG1753			1		1			2
KOG1764			2					2
KOG1782							2	2
KOG1786					2			2
KOG1807					2			2
KOG1808		1	1					2
KOG1829			2					2
KOG1836		1			1			2
KOG1838	1		1					2
KOG1857		1			1			2
KOG1864			2					2
KOG1872	1				1			2
KOG1911			2					2
KOG1919			1		1			2
KOG1973			1		1			2
KOG1982			1		1			2
KOG1983			1		1			2
KOG1997			1		1			2
KOG2007			2					2
KOG2020					1	1		2
KOG2037			1		1			2
KOG2052			1		1			2
KOG2075			2					2
KOG2085		2						2
KOG2095			2					2
KOG2102		1				1		2
KOG2132			2					2
KOG2176			1		1			2
KOG2189		2						2
KOG2195					2			2
KOG2197			2					2
KOG2198		1	1					2
KOG2210		1	1					2
KOG2220			1		1			2
KOG2239					1	1		2
KOG2246		1	1					2
KOG2250			1		1			2
KOG2275	1	1						2
KOG2279			1		1			2
KOG2289			1		1			2
KOG2292	2							2
KOG2301		2						2
KOG2335		1	1					2
KOG2361	1						1	2
KOG2386		1	1					2
KOG2392	1				1			2
KOG2408					2			2
KOG2440			1		1			2
KOG2472					1	1		2
KOG2489			2					2
KOG2494		1			1			2
KOG2509		1				1		2
KOG2519	1		1					2
KOG2521			2					2
KOG2523			1			1		2
KOG2550	1				1			2
KOG2565			2					2
KOG2579			1		1			2
KOG2624		1				1		2
KOG2641			1		1			2
KOG2643			1		1			2
KOG2650		2						2
KOG2668			2					2
KOG2674			2					2
KOG2686	1		1					2
KOG2693			2					2
KOG2707					2			2
KOG2726					2			2
KOG2729			1		1			2
KOG2738	1	1						2
KOG2747		1	1					2
KOG2777			2					2
KOG2787	1				1			2
KOG2792	1		1					2
KOG2793	1		1					2
KOG2848			2					2
KOG2925					2			2
KOG2931			2					2
KOG2952		1	1					2
KOG2977		1				1		2
KOG3002			2					2
KOG3012			1		1			2
KOG3030			2					2
KOG3058		2						2
KOG3071			2					2
KOG3077		1	1					2
KOG3078			2					2
KOG3088			1		1			2
KOG3122			2					2
KOG3124		2						2
KOG3138			1		1			2
KOG3140		2						2
KOG3162		1	1					2
KOG3167	1					1		2
KOG3182			1			1		2
KOG3187			2					2
KOG3275	1		1					2
KOG3309					1		1	2
KOG3381	1			1				2
KOG3394			2					2
KOG3401			1		1			2
KOG3425		1	1					2
KOG3428		1			1			2
KOG3430			1		1			2
KOG3484		1			1			2
KOG3513			1		1			2
KOG3525			2					2
KOG3528			2					2
KOG3529		1	1					2
KOG3530			2					2
KOG3573			1		1			2
KOG3575		1	1					2
KOG3577			1		1			2
KOG3610		2						2
KOG3619					2			2
KOG3640			2					2
KOG3655			2					2
KOG3662			2					2
KOG3686		1			1			2
KOG3689					2			2
KOG3701					2			2
KOG3714			2					2
KOG3765			2					2
KOG3766					2			2
KOG3788					2			2
KOG3797			1		1			2
KOG3826			2					2
KOG3851		2						2
KOG3916			2					2
KOG3953			2					2
KOG4126			2					2
KOG4206	2							2
KOG4228			1		1			2
KOG4229					2			2
KOG4236			1		1			2
KOG4240					2			2
KOG4260		1			1			2
KOG4286					2			2
KOG4356			2					2
KOG4412	1				1			2
KOG4441		2						2
KOG4471	1				1			2
KOG4630			1		1			2
KOG4659					2			2
KOG4665			1		1			2
KOG4684					2			2
KOG4735			2					2
KOG4753	1		1					2
KOG4767					1	1		2
KOG4769			1			1		2
KOG4794			2					2
KOG0004					1			1
KOG0007			1					1
KOG0008			1					1
KOG0010					1			1
KOG0011			1					1
KOG0012			1					1
KOG0013			1					1
KOG0015			1					1
KOG0016					1			1
KOG0019					1			1
KOG0020	1							1
KOG0021							1	1
KOG0022	1							1
KOG0025			1					1
KOG0027			1					1
KOG0028					1			1
KOG0029			1					1
KOG0035			1					1
KOG0038			1					1
KOG0039					1			1
KOG0040					1			1
KOG0042					1			1
KOG0046						1		1
KOG0047		1						1
KOG0050	1							1
KOG0053						1		1
KOG0056					1			1
KOG0062			1					1
KOG0063				1				1
KOG0066			1					1
KOG0068							1	1
KOG0073							1	1
KOG0075	1							1
KOG0076	1							1
KOG0081					1			1
KOG0089			1					1
KOG0093					1			1
KOG0096		1						1
KOG0097			1					1
KOG0098			1					1
KOG0102			1					1
KOG0104		1						1
KOG0105	1							1
KOG0108			1					1
KOG0110			1					1
KOG0111					1			1
KOG0114					1			1
KOG0117			1					1
KOG0121			1					1
KOG0123					1			1
KOG0124		1						1
KOG0126			1					1
KOG0135			1					1
KOG0137					1			1
KOG0142						1		1
KOG0143			1					1
KOG0147	1							1
KOG0148			1					1
KOG0152			1					1
KOG0153					1			1
KOG0154			1					1
KOG0160					1			1
KOG0163			1					1
KOG0170					1			1
KOG0171			1					1
KOG0173	1							1
KOG0175			1					1
KOG0179			1					1
KOG0181							1	1
KOG0182						1		1
KOG0183						1		1
KOG0184						1		1
KOG0185					1			1
KOG0193			1					1
KOG0194					1			1
KOG0195					1			1
KOG0199			1					1
KOG0201					1			1
KOG0202		1						1
KOG0203					1			1
KOG0204		1						1
KOG0207		1						1
KOG0208		1						1
KOG0209					1			1
KOG0210					1			1
KOG0211	1							1
KOG0213		1						1
KOG0214						1		1
KOG0216						1		1
KOG0217					1			1
KOG0219						1		1
KOG0223			1					1
KOG0225					1			1
KOG0232			1					1
KOG0233			1					1
KOG0235						1		1
KOG0236	1							1
KOG0237			1					1
KOG0238	1							1
KOG0240			1					1
KOG0241			1					1
KOG0243	1							1
KOG0246			1					1
KOG0247					1			1
KOG0253	1							1
KOG0257		1						1
KOG0260				1				1
KOG0261						1		1
KOG0262						1		1
KOG0263			1					1
KOG0264	1							1
KOG0268						1		1
KOG0272					1			1
KOG0274		1						1
KOG0276		1						1
KOG0277						1		1
KOG0280			1					1
KOG0281					1			1
KOG0282			1					1
KOG0285			1					1
KOG0288					1			1
KOG0289	1							1
KOG0290						1		1
KOG0291		1						1
KOG0292			1					1
KOG0296					1			1
KOG0299							1	1
KOG0300			1					1
KOG0302	1							1
KOG0306						1		1
KOG0308		1						1
KOG0309			1					1
KOG0311			1					1
KOG0319		1						1
KOG0321			1					1
KOG0322			1					1
KOG0324			1					1
KOG0325			1					1
KOG0330			1					1
KOG0334			1					1
KOG0336			1					1
KOG0337			1					1
KOG0338			1					1
KOG0339			1					1
KOG0341			1					1
KOG0343							1	1
KOG0345							1	1
KOG0346							1	1
KOG0348	1							1
KOG0349		1						1
KOG0350			1					1
KOG0351					1			1
KOG0352			1					1
KOG0354							1	1
KOG0355			1					1
KOG0356					1			1
KOG0357		1						1
KOG0362		1						1
KOG0365			1					1
KOG0367		1						1
KOG0368	1							1
KOG0369					1			1
KOG0370						1		1
KOG0375						1		1
KOG0376	1							1
KOG0378				1				1
KOG0380		1						1
KOG0381			1					1
KOG0382					1			1
KOG0383					1			1
KOG0385						1		1
KOG0386					1			1
KOG0387						1		1
KOG0388			1					1
KOG0390			1					1
KOG0392					1			1
KOG0399						1		1
KOG0400					1			1
KOG0402			1					1
KOG0403			1					1
KOG0407			1					1
KOG0414			1					1
KOG0416		1						1
KOG0418		1						1
KOG0423	1							1
KOG0426					1			1
KOG0428		1						1
KOG0429			1					1
KOG0430	1							1
KOG0432	1							1
KOG0433						1		1
KOG0434					1			1
KOG0435	1							1
KOG0436						1		1
KOG0437		1						1
KOG0438		1						1
KOG0439					1			1
KOG0442					1			1
KOG0444					1			1
KOG0445					1			1
KOG0447					1			1
KOG0448			1					1
KOG0449			1					1
KOG0452					1			1
KOG0457			1					1
KOG0458							1	1
KOG0462							1	1
KOG0463			1					1
KOG0465						1		1
KOG0466		1						1
KOG0470	1							1
KOG0471			1					1
KOG0472			1					1
KOG0475		1						1
KOG0477					1			1
KOG0478			1					1
KOG0479						1		1
KOG0481						1		1
KOG0482						1		1
KOG0490					1			1
KOG0495		1						1
KOG0496					1			1
KOG0502			1					1
KOG0507					1			1
KOG0510			1					1
KOG0512			1					1
KOG0513					1			1
KOG0514					1			1
KOG0522					1			1
KOG0524						1		1
KOG0525		1						1
KOG0526		1						1
KOG0527		1						1
KOG0529		1						1
KOG0530			1					1
KOG0532			1					1
KOG0534					1			1
KOG0535	1							1
KOG0538							1	1
KOG0539					1			1
KOG0540	1							1
KOG0541	1							1
KOG0544	1							1
KOG0545		1						1
KOG0546						1		1
KOG0551		1						1
KOG0553		1						1
KOG0554	1							1
KOG0555						1		1
KOG0556							1	1
KOG0557	1							1
KOG0562					1			1
KOG0563	1							1
KOG0565			1					1
KOG0566					1			1
KOG0567			1					1
KOG0568			1					1
KOG0571						1		1
KOG0572					1			1
KOG0573					1			1
KOG0574			1					1
KOG0580	1							1
KOG0586			1					1
KOG0592			1					1
KOG0595					1			1
KOG0599					1			1
KOG0601					1			1
KOG0615					1			1
KOG0617			1					1
KOG0621		1						1
KOG0622					1			1
KOG0625	1							1
KOG0627			1					1
KOG0628		1						1
KOG0629			1					1
KOG0630			1					1
KOG0639					1			1
KOG0641					1			1
KOG0642			1					1
KOG0648			1					1
KOG0649					1			1
KOG0654			1					1
KOG0655					1			1
KOG0657					1			1
KOG0664			1					1
KOG0670	1							1
KOG0672					1			1
KOG0673							1	1
KOG0676					1			1
KOG0678						1		1
KOG0679	1							1
KOG0683	1							1
KOG0686			1					1
KOG0687	1							1
KOG0688							1	1
KOG0690		1						1
KOG0693			1					1
KOG0694					1			1
KOG0695			1					1
KOG0697					1			1
KOG0704		1						1
KOG0705			1					1
KOG0708					1			1
KOG0713			1					1
KOG0715							1	1
KOG0716			1					1
KOG0719			1					1
KOG0721	1							1
KOG0722			1					1
KOG0726			1					1
KOG0729						1		1
KOG0732					1			1
KOG0733			1					1
KOG0734					1			1
KOG0735		1						1
KOG0736			1					1
KOG0737			1					1
KOG0738			1					1
KOG0741		1						1
KOG0742	1							1
KOG0743			1					1
KOG0744			1					1
KOG0745			1					1
KOG0748							1	1
KOG0751			1					1
KOG0752	1							1
KOG0757		1						1
KOG0759	1							1
KOG0761			1					1
KOG0765	1							1
KOG0771			1					1
KOG0772			1					1
KOG0774			1					1
KOG0775		1						1
KOG0777			1					1
KOG0778					1			1
KOG0780						1		1
KOG0781	1							1
KOG0782		1						1
KOG0784	1							1
KOG0787					1			1
KOG0788	1							1
KOG0789		1						1
KOG0790			1					1
KOG0794		1						1
KOG0796							1	1
KOG0797			1					1
KOG0799					1			1
KOG0800					1			1
KOG0802			1					1
KOG0804					1			1
KOG0808			1					1
KOG0810			1					1
KOG0814	1							1
KOG0817			1					1
KOG0818					1			1
KOG0820	1							1
KOG0821					1			1
KOG0822	1							1
KOG0829	1							1
KOG0830					1			1
KOG0831						1		1
KOG0832			1					1
KOG0833			1					1
KOG0835		1						1
KOG0837					1			1
KOG0840	1							1
KOG0842					1			1
KOG0846		1						1
KOG0849		1						1
KOG0850			1					1
KOG0851	1							1
KOG0853							1	1
KOG0854					1			1
KOG0859	1							1
KOG0861		1						1
KOG0864	1							1
KOG0868	1							1
KOG0870			1					1
KOG0871			1					1
KOG0875			1					1
KOG0878			1					1
KOG0881			1					1
KOG0882			1					1
KOG0883			1					1
KOG0884					1			1
KOG0885	1							1
KOG0886	1							1
KOG0894					1			1
KOG0896			1					1
KOG0897			1					1
KOG0898			1					1
KOG0902			1					1
KOG0903					1			1
KOG0905			1					1
KOG0906						1		1
KOG0908			1					1
KOG0909		1						1
KOG0912		1						1
KOG0913			1					1
KOG0914			1					1
KOG0915			1					1
KOG0917					1			1
KOG0918					1			1
KOG0919					1			1
KOG0921		1						1
KOG0923	1							1
KOG0924					1			1
KOG0925	1							1
KOG0926			1					1
KOG0927	1							1
KOG0929					1			1
KOG0930					1			1
KOG0933			1					1
KOG0934					1			1
KOG0938						1		1
KOG0944					1			1
KOG0946			1					1
KOG0953					1			1
KOG0967					1			1
KOG0969					1			1
KOG0970	1							1
KOG0971			1					1
KOG0973			1					1
KOG0975		1						1
KOG0978					1			1
KOG0980					1			1
KOG0981		1						1
KOG0985	1							1
KOG0989					1			1
KOG0994		1						1
KOG1004					1			1
KOG1007					1			1
KOG1008					1			1
KOG1012			1					1
KOG1014						1		1
KOG1018			1					1
KOG1019			1					1
KOG1020			1					1
KOG1021			1					1
KOG1022			1					1
KOG1023		1						1
KOG1024		1						1
KOG1027					1			1
KOG1028			1					1
KOG1029			1					1
KOG1030	1							1
KOG1033			1					1
KOG1035					1			1
KOG1038			1					1
KOG1040			1					1
KOG1041	1							1
KOG1043		1						1
KOG1046		1						1
KOG1047						1		1
KOG1050	1							1
KOG1051					1			1
KOG1057		1						1
KOG1059					1			1
KOG1060					1			1
KOG1062	1							1
KOG1063	1							1
KOG1064			1					1
KOG1065	1							1
KOG1066						1		1
KOG1067			1					1
KOG1069	1							1
KOG1076			1					1
KOG1079					1			1
KOG1082					1			1
KOG1086					1			1
KOG1088					1			1
KOG1092			1					1
KOG1093					1			1
KOG1096					1			1
KOG1098	1							1
KOG1099						1		1
KOG1101					1			1
KOG1104			1					1
KOG1106					1			1
KOG1107			1					1
KOG1108			1					1
KOG1109	1							1
KOG1110					1			1
KOG1111			1					1
KOG1112	1							1
KOG1116			1					1
KOG1117			1					1
KOG1120	1							1
KOG1121		1						1
KOG1123			1					1
KOG1125					1			1
KOG1126					1			1
KOG1128			1					1
KOG1129					1			1
KOG1130			1					1
KOG1133	1							1
KOG1134					1			1
KOG1136			1					1
KOG1137						1		1
KOG1138					1			1
KOG1140			1					1
KOG1142			1					1
KOG1145					1			1
KOG1147			1					1
KOG1148							1	1
KOG1149							1	1
KOG1150			1					1
KOG1151					1			1
KOG1155					1			1
KOG1156						1		1
KOG1158					1			1
KOG1162			1					1
KOG1165						1		1
KOG1175							1	1
KOG1176	1							1
KOG1178			1					1
KOG1182		1						1
KOG1187					1			1
KOG1188			1					1
KOG1190			1					1
KOG1193					1			1
KOG1195						1		1
KOG1198			1					1
KOG1201			1					1
KOG1205	1							1
KOG1216			1					1
KOG1217			1					1
KOG1218		1						1
KOG1225			1					1
KOG1226			1					1
KOG1230			1					1
KOG1232						1		1
KOG1234			1					1
KOG1235						1		1
KOG1239						1		1
KOG1241		1						1
KOG1243			1					1
KOG1247							1	1
KOG1249					1			1
KOG1250		1						1
KOG1253	1							1
KOG1254		1						1
KOG1255						1		1
KOG1256					1			1
KOG1259			1					1
KOG1261						1		1
KOG1262		1						1
KOG1266			1					1
KOG1268		1						1
KOG1270						1		1
KOG1271						1		1
KOG1272			1					1
KOG1273					1			1
KOG1274					1			1
KOG1279					1			1
KOG1280					1			1
KOG1281		1						1
KOG1288			1					1
KOG1296	1							1
KOG1297			1					1
KOG1301		1						1
KOG1302			1					1
KOG1303			1					1
KOG1309	1							1
KOG1310			1					1
KOG1313			1					1
KOG1314		1						1
KOG1315	1							1
KOG1320			1					1
KOG1321			1					1
KOG1324					1			1
KOG1329			1					1
KOG1330			1					1
KOG1332		1						1
KOG1334					1			1
KOG1336					1			1
KOG1337					1			1
KOG1339					1			1
KOG1343		1						1
KOG1344					1			1
KOG1346					1			1
KOG1349					1			1
KOG1350							1	1
KOG1353					1			1
KOG1354			1					1
KOG1355					1			1
KOG1358					1			1
KOG1360			1					1
KOG1362			1					1
KOG1365					1			1
KOG1366			1					1
KOG1367	1							1
KOG1368			1					1
KOG1369						1		1
KOG1370	1							1
KOG1373						1		1
KOG1376		1						1
KOG1377			1					1
KOG1379			1					1
KOG1380			1					1
KOG1381	1							1
KOG1382			1					1
KOG1383			1					1
KOG1388			1					1
KOG1390	1							1
KOG1393						1		1
KOG1394	1							1
KOG1396			1					1
KOG1399	1							1
KOG1409					1			1
KOG1413	1							1
KOG1417	1							1
KOG1423			1					1
KOG1425	1							1
KOG1431			1					1
KOG1433		1						1
KOG1440			1					1
KOG1445			1					1
KOG1448			1					1
KOG1451					1			1
KOG1453			1					1
KOG1458	1							1
KOG1460			1					1
KOG1463		1						1
KOG1464			1					1
KOG1465							1	1
KOG1468						1		1
KOG1472			1					1
KOG1475						1		1
KOG1479			1					1
KOG1480					1			1
KOG1482			1					1
KOG1483					1			1
KOG1484			1					1
KOG1486						1		1
KOG1487	1							1
KOG1490		1						1
KOG1491						1		1
KOG1496		1						1
KOG1497					1			1
KOG1498			1					1
KOG1499							1	1
KOG1501					1			1
KOG1503			1					1
KOG1506			1					1
KOG1507					1			1
KOG1509						1		1
KOG1510			1					1
KOG1511	1							1
KOG1513			1					1
KOG1518						1		1
KOG1520			1					1
KOG1521	1							1
KOG1523						1		1
KOG1532					1			1
KOG1534	1							1
KOG1535			1					1
KOG1540						1		1
KOG1541	1							1
KOG1542	1							1
KOG1548			1					1
KOG1549		1						1
KOG1550			1					1
KOG1553					1			1
KOG1554	1							1
KOG1555		1						1
KOG1561			1					1
KOG1564					1			1
KOG1566		1						1
KOG1569			1					1
KOG1582			1					1
KOG1584			1					1
KOG1586			1					1
KOG1587		1						1
KOG1588		1						1
KOG1589							1	1
KOG1590	1							1
KOG1591		1						1
KOG1593	1							1
KOG1596				1				1
KOG1597	1							1
KOG1598		1						1
KOG1599			1					1
KOG1602						1		1
KOG1604			1					1
KOG1608			1					1
KOG1612		1						1
KOG1613							1	1
KOG1615		1						1
KOG1619			1					1
KOG1622		1						1
KOG1623			1					1
KOG1625			1					1
KOG1629	1							1
KOG1630			1					1
KOG1631					1			1
KOG1632			1					1
KOG1633						1		1
KOG1636		1						1
KOG1639						1		1
KOG1643	1							1
KOG1646			1					1
KOG1648			1					1
KOG1649					1			1
KOG1653					1			1
KOG1655	1							1
KOG1656					1			1
KOG1658			1					1
KOG1660		1						1
KOG1661					1			1
KOG1664	1							1
KOG1665	1							1
KOG1666			1					1
KOG1667					1			1
KOG1668					1			1
KOG1669		1						1
KOG1671					1			1
KOG1675			1					1
KOG1676					1			1
KOG1681			1					1
KOG1683					1			1
KOG1684	1							1
KOG1686			1					1
KOG1687			1					1
KOG1688			1					1
KOG1689			1					1
KOG1695		1						1
KOG1697		1						1
KOG1698		1						1
KOG1699			1					1
KOG1702		1						1
KOG1703					1			1
KOG1707						1		1
KOG1708		1						1
KOG1710			1					1
KOG1711					1			1
KOG1712						1		1
KOG1713					1			1
KOG1714					1			1
KOG1715	1							1
KOG1717					1			1
KOG1724	1							1
KOG1725			1					1
KOG1726					1			1
KOG1728					1			1
KOG1729			1					1
KOG1730			1					1
KOG1733		1						1
KOG1737					1			1
KOG1743					1			1
KOG1745	1							1
KOG1746						1		1
KOG1756	1							1
KOG1763			1					1
KOG1765					1			1
KOG1766					1			1
KOG1777		1						1
KOG1784					1			1
KOG1787					1			1
KOG1788		1						1
KOG1789		1						1
KOG1794					1			1
KOG1795		1						1
KOG1798					1			1
KOG1799		1						1
KOG1800						1		1
KOG1802				1				1
KOG1804					1			1
KOG1805			1					1
KOG1806	1							1
KOG1812			1					1
KOG1813							1	1
KOG1815			1					1
KOG1816					1			1
KOG1817			1					1
KOG1820			1					1
KOG1822			1					1
KOG1824		1						1
KOG1825			1					1
KOG1828					1			1
KOG1831					1			1
KOG1834					1			1
KOG1846			1					1
KOG1848			1					1
KOG1856			1					1
KOG1860			1					1
KOG1863							1	1
KOG1867	1							1
KOG1871							1	1
KOG1873			1					1
KOG1874		1						1
KOG1876						1		1
KOG1879			1					1
KOG1880			1					1
KOG1881					1			1
KOG1883			1					1
KOG1885	1							1
KOG1886			1					1
KOG1888					1			1
KOG1889	1							1
KOG1890			1					1
KOG1896					1			1
KOG1898							1	1
KOG1900			1					1
KOG1905			1					1
KOG1906						1		1
KOG1907							1	1
KOG1909					1			1
KOG1914		1						1
KOG1917		1						1
KOG1923					1			1
KOG1931					1			1
KOG1933					1			1
KOG1935			1					1
KOG1936							1	1
KOG1939							1	1
KOG1942		1						1
KOG1943	1							1
KOG1944			1					1
KOG1952	1							1
KOG1953			1					1
KOG1954		1						1
KOG1955			1					1
KOG1956					1			1
KOG1957			1					1
KOG1958					1			1
KOG1962					1			1
KOG1974					1			1
KOG1975	1							1
KOG1978						1		1
KOG1979						1		1
KOG1980			1					1
KOG1981					1			1
KOG1985						1		1
KOG1986	1							1
KOG1987			1					1
KOG1990					1			1
KOG1992	1							1
KOG1996					1			1
KOG1998					1			1
KOG1999					1			1
KOG2001					1			1
KOG2002	1							1
KOG2003			1					1
KOG2004							1	1
KOG2005					1			1
KOG2012	1							1
KOG2013					1			1
KOG2014	1							1
KOG2015			1					1
KOG2016		1						1
KOG2019						1		1
KOG2023							1	1
KOG2026							1	1
KOG2027			1					1
KOG2028						1		1
KOG2031			1					1
KOG2034					1			1
KOG2035	1							1
KOG2036						1		1
KOG2039	1							1
KOG2040							1	1
KOG2041			1					1
KOG2042					1			1
KOG2044	1							1
KOG2045			1					1
KOG2046			1					1
KOG2047	1							1
KOG2053			1					1
KOG2056		1						1
KOG2058						1		1
KOG2059			1					1
KOG2060			1					1
KOG2061					1			1
KOG2062			1					1
KOG2064			1					1
KOG2065					1			1
KOG2066	1							1
KOG2067					1			1
KOG2069			1					1
KOG2070			1					1
KOG2072			1					1
KOG2074			1					1
KOG2076			1					1
KOG2077					1			1
KOG2078						1		1
KOG2080			1					1
KOG2082					1			1
KOG2086					1			1
KOG2089	1							1
KOG2090		1						1
KOG2093			1					1
KOG2096		1						1
KOG2097					1			1
KOG2098			1					1
KOG2099		1						1
KOG2101			1					1
KOG2104		1						1
KOG2105					1			1
KOG2107	1							1
KOG2110					1			1
KOG2111					1			1
KOG2112	1							1
KOG2114					1			1
KOG2118		1						1
KOG2119		1						1
KOG2121					1			1
KOG2126			1					1
KOG2127			1					1
KOG2128					1			1
KOG2130			1					1
KOG2131					1			1
KOG2134		1						1
KOG2135					1			1
KOG2138			1					1
KOG2139					1			1
KOG2142					1			1
KOG2144			1					1
KOG2153			1					1
KOG2155		1						1
KOG2157		1						1
KOG2159		1						1
KOG2161	1							1
KOG2164					1			1
KOG2165					1			1
KOG2166						1		1
KOG2167		1						1
KOG2169					1			1
KOG2170			1					1
KOG2174					1			1
KOG2177		1						1
KOG2178			1					1
KOG2180					1			1
KOG2181		1						1
KOG2182		1						1
KOG2187			1					1
KOG2193					1			1
KOG2200			1					1
KOG2201		1						1
KOG2202			1					1
KOG2204			1					1
KOG2208			1					1
KOG2212					1			1
KOG2213			1					1
KOG2216					1			1
KOG2217			1					1
KOG2222		1						1
KOG2226			1					1
KOG2229							1	1
KOG2232	1							1
KOG2234		1						1
KOG2240	1							1
KOG2241					1			1
KOG2242					1			1
KOG2244	1							1
KOG2245		1						1
KOG2248			1					1
KOG2256					1			1
KOG2257	1							1
KOG2259			1					1
KOG2260		1						1
KOG2265			1					1
KOG2267						1		1
KOG2268		1						1
KOG2269			1					1
KOG2270			1					1
KOG2271					1			1
KOG2276		1						1
KOG2277			1					1
KOG2278	1							1
KOG2280			1					1
KOG2281					1			1
KOG2282		1						1
KOG2283					1			1
KOG2286			1					1
KOG2291	1							1
KOG2293					1			1
KOG2296			1					1
KOG2297	1							1
KOG2298			1					1
KOG2299			1					1
KOG2300					1			1
KOG2303						1		1
KOG2304					1			1
KOG2305					1			1
KOG2309					1			1
KOG2310					1			1
KOG2314						1		1
KOG2315					1			1
KOG2317		1						1
KOG2318					1			1
KOG2319			1					1
KOG2321	1							1
KOG2323	1							1
KOG2324			1					1
KOG2330					1			1
KOG2332			1					1
KOG2333	1							1
KOG2336	1							1
KOG2337					1			1
KOG2338					1			1
KOG2340					1			1
KOG2343			1					1
KOG2344			1					1
KOG2346					1			1
KOG2351		1						1
KOG2353			1					1
KOG2354			1					1
KOG2357					1			1
KOG2358	1							1
KOG2363			1					1
KOG2365					1			1
KOG2368					1			1
KOG2371			1					1
KOG2372					1			1
KOG2373			1					1
KOG2375					1			1
KOG2377					1			1
KOG2381						1		1
KOG2382					1			1
KOG2383					1			1
KOG2387							1	1
KOG2391		1						1
KOG2394		1						1
KOG2397			1					1
KOG2402					1			1
KOG2403						1		1
KOG2407			1					1
KOG2409		1						1
KOG2410		1						1
KOG2411						1		1
KOG2413						1		1
KOG2415			1					1
KOG2417					1			1
KOG2420			1					1
KOG2421		1						1
KOG2423					1			1
KOG2424							1	1
KOG2428			1					1
KOG2429		1						1
KOG2430					1			1
KOG2431		1						1
KOG2433			1					1
KOG2435			1					1
KOG2437					1			1
KOG2438							1	1
KOG2439							1	1
KOG2441	1							1
KOG2444			1					1
KOG2446	1							1
KOG2449		1						1
KOG2451						1		1
KOG2452		1						1
KOG2453			1					1
KOG2455						1		1
KOG2456	1							1
KOG2458					1			1
KOG2459					1			1
KOG2460	1							1
KOG2463			1					1
KOG2467	1							1
KOG2469			1					1
KOG2470	1							1
KOG2477			1					1
KOG2479			1					1
KOG2480			1					1
KOG2481						1		1
KOG2482			1					1
KOG2483			1					1
KOG2484		1						1
KOG2485							1	1
KOG2487						1		1
KOG2488					1			1
KOG2490			1					1
KOG2491					1			1
KOG2492			1					1
KOG2497			1					1
KOG2498			1					1
KOG2502			1					1
KOG2506					1			1
KOG2508			1					1
KOG2511	1							1
KOG2512					1			1
KOG2514			1					1
KOG2515							1	1
KOG2518			1					1
KOG2524							1	1
KOG2525					1			1
KOG2526					1			1
KOG2528					1			1
KOG2529			1					1
KOG2530			1					1
KOG2531			1					1
KOG2533			1					1
KOG2537	1							1
KOG2538					1			1
KOG2540						1		1
KOG2541			1					1
KOG2542						1		1
KOG2545					1			1
KOG2546			1					1
KOG2547			1					1
KOG2549					1			1
KOG2551	1							1
KOG2552					1			1
KOG2553						1		1
KOG2554			1					1
KOG2555						1		1
KOG2557			1					1
KOG2558	1							1
KOG2559					1			1
KOG2560					1			1
KOG2561					1			1
KOG2563					1			1
KOG2564					1			1
KOG2566		1						1
KOG2567			1					1
KOG2568					1			1
KOG2569		1						1
KOG2571		1						1
KOG2572	1							1
KOG2573	1							1
KOG2574		1						1
KOG2576						1		1
KOG2580			1					1
KOG2581		1						1
KOG2582			1					1
KOG2585						1		1
KOG2586		1						1
KOG2587					1			1
KOG2592			1					1
KOG2593					1			1
KOG2595					1			1
KOG2599	1							1
KOG2602					1			1
KOG2606		1						1
KOG2607		1						1
KOG2611			1					1
KOG2613		1						1
KOG2615					1			1
KOG2617						1		1
KOG2618					1			1
KOG2619					1			1
KOG2620	1							1
KOG2622					1			1
KOG2623					1			1
KOG2626					1			1
KOG2627			1					1
KOG2628			1					1
KOG2630			1					1
KOG2631					1			1
KOG2633					1			1
KOG2635						1		1
KOG2636							1	1
KOG2637			1					1
KOG2638							1	1
KOG2639					1			1
KOG2640			1					1
KOG2644						1		1
KOG2646		1						1
KOG2648			1					1
KOG2649			1					1
KOG2652			1					1
KOG2653						1		1
KOG2656					1			1
KOG2657			1					1
KOG2659			1					1
KOG2660					1			1
KOG2665			1					1
KOG2666	1							1
KOG2667	1							1
KOG2669			1					1
KOG2671						1		1
KOG2672						1		1
KOG2675						1		1
KOG2680						1		1
KOG2682					1			1
KOG2688					1			1
KOG2689					1			1
KOG2691			1					1
KOG2694			1					1
KOG2696			1					1
KOG2698			1					1
KOG2699					1			1
KOG2701			1					1
KOG2703	1							1
KOG2708						1		1
KOG2713	1							1
KOG2714			1					1
KOG2715			1					1
KOG2716			1					1
KOG2718			1					1
KOG2719	1							1
KOG2721			1					1
KOG2723					1			1
KOG2725						1		1
KOG2728						1		1
KOG2731		1						1
KOG2733	1							1
KOG2734			1					1
KOG2735			1					1
KOG2737			1					1
KOG2739			1					1
KOG2741							1	1
KOG2742					1			1
KOG2746			1					1
KOG2749							1	1
KOG2751					1			1
KOG2754			1					1
KOG2755			1					1
KOG2757						1		1
KOG2758		1						1
KOG2759					1			1
KOG2760			1					1
KOG2762			1					1
KOG2764			1					1
KOG2767	1							1
KOG2769					1			1
KOG2771			1					1
KOG2772						1		1
KOG2773			1					1
KOG2775					1			1
KOG2778			1					1
KOG2779			1					1
KOG2780	1							1
KOG2782	1							1
KOG2783						1		1
KOG2784						1		1
KOG2790						1		1
KOG2791		1						1
KOG2794					1			1
KOG2799			1					1
KOG2801					1			1
KOG2802			1					1
KOG2804					1			1
KOG2805						1		1
KOG2807	1							1
KOG2808	1							1
KOG2814					1			1
KOG2815			1					1
KOG2816			1					1
KOG2817			1					1
KOG2819			1					1
KOG2825						1		1
KOG2826						1		1
KOG2827			1					1
KOG2828			1					1
KOG2830			1					1
KOG2832			1					1
KOG2833	1							1
KOG2834						1		1
KOG2835			1					1
KOG2836			1					1
KOG2837	1							1
KOG2841			1					1
KOG2842					1			1
KOG2843	1							1
KOG2845					1			1
KOG2846					1			1
KOG2851			1					1
KOG2853			1					1
KOG2855	1							1
KOG2856					1			1
KOG2857	1							1
KOG2863			1					1
KOG2865			1					1
KOG2867					1			1
KOG2868					1			1
KOG2869	1							1
KOG2870		1						1
KOG2871			1					1
KOG2872							1	1
KOG2873			1					1
KOG2874					1			1
KOG2875						1		1
KOG2880					1			1
KOG2881						1		1
KOG2883			1					1
KOG2890			1					1
KOG2891					1			1
KOG2894			1					1
KOG2897					1			1
KOG2898		1						1
KOG2901	1							1
KOG2905		1						1
KOG2908					1			1
KOG2909			1					1
KOG2910			1					1
KOG2912		1						1
KOG2915		1						1
KOG2916	1							1
KOG2917		1						1
KOG2918					1			1
KOG2919			1					1
KOG2921					1			1
KOG2924		1						1
KOG2926			1					1
KOG2927		1						1
KOG2928					1			1
KOG2929							1	1
KOG2934			1					1
KOG2936	1							1
KOG2939			1					1
KOG2940		1						1
KOG2941	1							1
KOG2942			1					1
KOG2943			1					1
KOG2944			1					1
KOG2948						1		1
KOG2950		1						1
KOG2951					1			1
KOG2954			1					1
KOG2958							1	1
KOG2959			1					1
KOG2962					1			1
KOG2963			1					1
KOG2966		1						1
KOG2967					1			1
KOG2968					1			1
KOG2971	1							1
KOG2975	1							1
KOG2980			1					1
KOG2981			1					1
KOG2982			1					1
KOG2984					1			1
KOG2986					1			1
KOG2987							1	1
KOG2989			1					1
KOG2990			1					1
KOG2991					1			1
KOG2996			1					1
KOG2997			1					1
KOG2998			1					1
KOG2999			1					1
KOG3000			1					1
KOG3001			1					1
KOG3003			1					1
KOG3005					1			1
KOG3009							1	1
KOG3011			1					1
KOG3013			1					1
KOG3020						1		1
KOG3024			1					1
KOG3026			1					1
KOG3028		1						1
KOG3029			1					1
KOG3031					1			1
KOG3032					1			1
KOG3034					1			1
KOG3036		1						1
KOG3038					1			1
KOG3039			1					1
KOG3045						1		1
KOG3046					1			1
KOG3047			1					1
KOG3048			1					1
KOG3049		1						1
KOG3050	1							1
KOG3051	1							1
KOG3052			1					1
KOG3053			1					1
KOG3060			1					1
KOG3061			1					1
KOG3062						1		1
KOG3063			1					1
KOG3065					1			1
KOG3066			1					1
KOG3067			1					1
KOG3068	1							1
KOG3069			1					1
KOG3070			1					1
KOG3072		1						1
KOG3073			1					1
KOG3074					1			1
KOG3075			1					1
KOG3076	1							1
KOG3080			1					1
KOG3081			1					1
KOG3083			1					1
KOG3086						1		1
KOG3087						1		1
KOG3090					1			1
KOG3091			1					1
KOG3092		1						1
KOG3094					1			1
KOG3095			1					1
KOG3096		1						1
KOG3097			1					1
KOG3099					1			1
KOG3100			1					1
KOG3101						1		1
KOG3102					1			1
KOG3104		1						1
KOG3106						1		1
KOG3110						1		1
KOG3111						1		1
KOG3113					1			1
KOG3114					1			1
KOG3115					1			1
KOG3117			1					1
KOG3118					1			1
KOG3119					1			1
KOG3121			1					1
KOG3123					1			1
KOG3126			1					1
KOG3128		1						1
KOG3132			1					1
KOG3136			1					1
KOG3141					1			1
KOG3142					1			1
KOG3145			1					1
KOG3147							1	1
KOG3148					1			1
KOG3149						1		1
KOG3150	1							1
KOG3154						1		1
KOG3155		1						1
KOG3157	1							1
KOG3158							1	1
KOG3159			1					1
KOG3160			1					1
KOG3163						1		1
KOG3164		1						1
KOG3168			1					1
KOG3169			1					1
KOG3170					1			1
KOG3171					1			1
KOG3172	1							1
KOG3174			1					1
KOG3177					1			1
KOG3178					1			1
KOG3181					1			1
KOG3183			1					1
KOG3184			1					1
KOG3185					1			1
KOG3188	1							1
KOG3189			1					1
KOG3190					1			1
KOG3191						1		1
KOG3192	1							1
KOG3195			1					1
KOG3196		1						1
KOG3197							1	1
KOG3198			1					1
KOG3200	1							1
KOG3202			1					1
KOG3203					1			1
KOG3205						1		1
KOG3206	1							1
KOG3207					1			1
KOG3208					1			1
KOG3211					1			1
KOG3212			1					1
KOG3213			1					1
KOG3215	1							1
KOG3216					1			1
KOG3217					1			1
KOG3218						1		1
KOG3220					1			1
KOG3222	1							1
KOG3223		1						1
KOG3224			1					1
KOG3225					1			1
KOG3228							1	1
KOG3230	1							1
KOG3232			1					1
KOG3233					1			1
KOG3234						1		1
KOG3236			1					1
KOG3237			1					1
KOG3239		1						1
KOG3240							1	1
KOG3241			1					1
KOG3242	1							1
KOG3244			1					1
KOG3250			1					1
KOG3255						1		1
KOG3256			1					1
KOG3257			1					1
KOG3259							1	1
KOG3264		1						1
KOG3265			1					1
KOG3266					1			1
KOG3267	1							1
KOG3269			1					1
KOG3272	1							1
KOG3273			1					1
KOG3274						1		1
KOG3279			1					1
KOG3280			1					1
KOG3282				1				1
KOG3283	1							1
KOG3284						1		1
KOG3285					1			1
KOG3286			1					1
KOG3287			1					1
KOG3288			1					1
KOG3289					1			1
KOG3291					1			1
KOG3293							1	1
KOG3296			1					1
KOG3297						1		1
KOG3298						1		1
KOG3299					1			1
KOG3300			1					1
KOG3302			1					1
KOG3303		1						1
KOG3306			1					1
KOG3312			1					1
KOG3314			1					1
KOG3315	1							1
KOG3316		1						1
KOG3318						1		1
KOG3320			1					1
KOG3321			1					1
KOG3322			1					1
KOG3323					1			1
KOG3325							1	1
KOG3326							1	1
KOG3327		1						1
KOG3330						1		1
KOG3331		1						1
KOG3333			1					1
KOG3334					1			1
KOG3336			1					1
KOG3337					1			1
KOG3338				1				1
KOG3339					1			1
KOG3340			1					1
KOG3341					1			1
KOG3342							1	1
KOG3343					1			1
KOG3345					1			1
KOG3347		1						1
KOG3348		1						1
KOG3349		1						1
KOG3350						1		1
KOG3351					1			1
KOG3352		1						1
KOG3355				1				1
KOG3356			1					1
KOG3357					1			1
KOG3358			1					1
KOG3361		1						1
KOG3362		1						1
KOG3364					1			1
KOG3368	1							1
KOG3369			1					1
KOG3370						1		1
KOG3372		1						1
KOG3373	1							1
KOG3377			1					1
KOG3378					1			1
KOG3380					1			1
KOG3384					1			1
KOG3388							1	1
KOG3391			1					1
KOG3393		1						1
KOG3396			1					1
KOG3398							1	1
KOG3399					1			1
KOG3400						1		1
KOG3404						1		1
KOG3405			1					1
KOG3407			1					1
KOG3408			1					1
KOG3409			1					1
KOG3410			1					1
KOG3412							1	1
KOG3415	1							1
KOG3416	1							1
KOG3419		1						1
KOG3422					1			1
KOG3423						1		1
KOG3424							1	1
KOG3429			1					1
KOG3433	1							1
KOG3434							1	1
KOG3436	1							1
KOG3437			1					1
KOG3439							1	1
[truncated: 516 more rows]
