# Supplementary material for: De novo transcriptome assembly and analysis of Sf21 cells using illumina paired end sequencing
Source: Biol Direct. 2015 Aug 20;10:44. doi: 10.1186/s13062-015-0072-7 (PMC4545970; doi:10.1186/s13062-015-0072-7)
Supplement: Additional file 13: — Protein domain analysis of the identified unigenes. (XLS 7898 kb) [file 13062_2015_72_MOESM13_ESM.xls]

## Sheet: Complete_InterPro_Summary
InterPro_Domain_ID	InterPro Entry Name	InterPro Entry Type	InterPro Entry Short Name	# Domains Identified
IPR007087	Zinc finger, C2H2	Domain	Znf_C2H2	1209
IPR013087	Zinc finger C2H2-type/integrase DNA-binding domain	Domain	Znf_C2H2/integrase_DNA-bd	413
IPR027417	P-loop containing nucleoside triphosphate hydrolase	Domain	P-loop_NTPase	164
IPR013783	Immunoglobulin-like fold	Domain	Ig-like_fold	116
IPR001611	Leucine-rich repeat	Repeat	Leu-rich_rpt	109
IPR017986	WD40-repeat-containing domain	Domain	WD40_repeat_dom	95
IPR013032	EGF-like, conserved site	Conserved_site	EGF-like_CS	94
IPR001452	Src homology-3 domain	Domain	SH3_domain	91
IPR002110	Ankyrin repeat	Repeat	Ankyrin_rpt	90
IPR001128	Cytochrome P450	Family	Cyt_P450	87
IPR016024	Armadillo-type fold	Domain	ARM-type_fold	87
IPR001680	WD40 repeat	Repeat	WD40_repeat	77
IPR000276	G protein-coupled receptor, rhodopsin-like	Family	GPCR_Rhodpsn	75
IPR020683	Ankyrin repeat-containing domain	Domain	Ankyrin_rpt-contain_dom	74
IPR015943	WD40/YVTN repeat-like-containing domain	Domain	WD40/YVTN_repeat-like_dom	72
IPR016040	NAD(P)-binding domain	Domain	NAD(P)-bd_dom	67
IPR002048	EF-hand domain	Domain	EF_hand_dom	65
IPR011009	Protein kinase-like domain	Domain	Kinase-like_dom	65
IPR011989	Armadillo-like helical	Domain	ARM-like	63
IPR001878	Zinc finger, CCHC-type	Domain	Znf_CCHC	62
IPR000742	Epidermal growth factor-like domain	Domain	EG-like_dom	60
IPR009057	Homeodomain-like	Domain	Homeodomain-like	60
IPR002172	Low-density lipoprotein (LDL) receptor class A repeat	Repeat	LDrepeatLR_classA_rpt	57
IPR002347	Glucose/ribitol dehydrogenase	Family	Glc/ribitol_DH	57
IPR002401	Cytochrome P450, E-class, group I	Family	Cyt_P450_E_grp-I	57
IPR007110	Immunoglobulin-like domain	Domain	Ig-like_dom	57
IPR016196	Major facilitator superfamily domain, general substrate transporter	Domain	MFS_dom_general_subst_transpt	57
IPR018247	EF-Hand 1, calcium-binding site	Binding_site	EF_Hand_1_Ca_BS	57
IPR012336	Thioredoxin-like fold	Domain	Thioredoxin-like_fold	56
IPR001806	Small GTPase superfamily	Family	Small_GTPase	53
IPR013083	Zinc finger, RING/FYVE/PHD-type	Domain	Znf_RING/FYVE/PHD	53
IPR001357	BRCT domain	Domain	BRCT_dom	50
IPR011992	EF-hand domain pair	Domain	EF-hand-dom_pair	50
IPR003961	Fibronectin, type III	Domain	Fibronectin_type3	49
IPR000719	Protein kinase domain	Domain	Prot_kinase_dom	47
IPR012337	Ribonuclease H-like domain	Domain	RNaseH-like_dom	47
IPR012677	Nucleotide-binding, alpha-beta plait	Domain	Nucleotide-bd_a/b_plait	46
IPR000242	Protein-tyrosine phosphatase, receptor/non-receptor type	Domain	Tyr_Pase_rcpt/non-rcpt	44
IPR002126	Cadherin	Domain	Cadherin	44
IPR000477	Reverse transcriptase	Domain	RVT	42
IPR001623	DnaJ domain	Domain	DnaJ_domain	42
IPR001715	Calponin homology domain	Domain	CH-domain	40
IPR001314	Peptidase S1A, chymotrypsin-type	Family	Peptidase_S1A	39
IPR001487	Bromodomain	Domain	Bromodomain	39
IPR001478	PDZ domain	Domain	PDZ	38
IPR001752	Kinesin, motor domain	Domain	Kinesin_motor_dom	38
IPR012340	Nucleic acid-binding, OB-fold	Domain	NA-bd_OB-fold	38
IPR018108	Mitochondrial substrate/solute carrier	Repeat	Mitochondrial_sb/sol_carrier	37
IPR001251	CRAL-TRIO domain	Domain	CRAL-TRIO_dom	36
IPR011333	BTB/POZ fold	Domain	BTB/POZ_fold	36
IPR011990	Tetratricopeptide-like helical	Domain	TPR-like_helical	36
IPR011993	Pleckstrin homology-like domain	Domain	PH_like_dom	36
IPR001841	Zinc finger, RING-type	Domain	Znf_RING	35
IPR009003	Trypsin-like cysteine/serine peptidase domain	Domain	Trypsin-like_Pept_dom	35
IPR000504	RNA recognition motif domain	Domain	RRM_dom	34
IPR018114	Peptidase S1, trypsin family, active site	Active_site	Peptidase_S1_AS	33
IPR002067	Mitochondrial carrier protein	Family	Mit_carrier	32
IPR000152	EGF-type aspartate/asparagine hydroxylation site	PTM	EGF-type_Asp/Asn_hydroxyl_site	31
IPR000571	Zinc finger, CCCH-type	Domain	Znf_CCCH	31
IPR017853	Glycoside hydrolase, superfamily	Domain	Glycoside_hydrolase_SF	31
IPR023395	Mitochondrial carrier domain	Domain	Mt_carrier_dom	31
IPR005135	Endonuclease/exonuclease/phosphatase	Domain	Endo/exonuclease/phosphatase	30
IPR019775	WD40 repeat, conserved site	Conserved_site	WD40_repeat_CS	30
IPR001202	WW domain	Domain	WW_dom	29
IPR000408	Regulator of chromosome condensation, RCC1	Repeat	Reg_chr_condens	28
IPR002198	Short-chain dehydrogenase/reductase SDR	Family	DH_sc/Rdtase_SDR	28
IPR009071	High mobility group box domain	Domain	HMG_box_dom	28
IPR020472	G-protein beta WD-40 repeat	Repeat	G-protein_beta_WD-40_rep	27
IPR001254	Peptidase S1	Domain	Peptidase_S1	25
IPR002049	EGF-like, laminin	Domain	EGF_laminin	25
IPR013781	Glycoside hydrolase, catalytic domain	Domain	Glyco_hydro_catalytic_dom	24
IPR018097	EGF-like calcium-binding, conserved site	Conserved_site	EGF_Ca-bd_CS	24
IPR000033	LDLR class B repeat	Repeat	LDLR_classB_rpt	21
IPR000999	Ribonuclease III domain	Domain	RNase_III_dom	21
IPR001245	Serine-threonine/tyrosine-protein kinase catalytic domain	Domain	Ser-Thr/Tyr_kinase_cat_dom	21
IPR001584	Integrase, catalytic core	Domain	Integrase_cat-core	21
IPR008271	Serine/threonine-protein kinase, active site	Active_site	Ser/Thr_kinase_AS	21
IPR019750	Band 4.1 family	Family	Band_41_fam	21
IPR001199	Cytochrome b5-like heme/steroid binding domain	Domain	Cyt_B5-like_heme/steroid-bd	20
IPR001360	Glycoside hydrolase, family 1	Family	Glyco_hydro_1	20
IPR011042	Six-bladed beta-propeller, TolB-like	Domain	6-blade_b-propeller_TolB-like	20
IPR020846	Major facilitator superfamily domain	Domain	MFS_dom	20
IPR023210	NADP-dependent oxidoreductase domain	Domain	NADP_OxRdtase_dom	20
IPR001650	Helicase, C-terminal	Domain	Helicase_C	19
IPR001849	Pleckstrin homology domain	Domain	Pleckstrin_homology	19
IPR006179	5'-Nucleotidase/apyrase	Family	5_nucleotidase/apyrase	19
IPR011356	Leucine aminopeptidase/peptidase B	Family	Leucine_aapep/pepB	19
IPR016181	Acyl-CoA N-acyltransferase	Domain	Acyl_CoA_acyltransferase	19
IPR023214	HAD-like domain	Domain	HAD-like_dom	19
IPR000210	BTB/POZ-like	Domain	BTB/POZ-like	18
IPR000217	Tubulin	Family	Tubulin	18
IPR000539	Frizzled protein	Family	Frizzled	18
IPR006612	Zinc finger, C2CH-type	Domain	Znf_C2CH	18
IPR000048	IQ motif, EF-hand binding site	Binding_site	IQ_motif_EF-hand-BS	17
IPR001030	Aconitase/3-isopropylmalate dehydratase large subunit, alpha/beta/alpha	Domain	Acoase/IPM_deHydtase_lsu_aba	17
IPR001208	Mini-chromosome maintenance, DNA-dependent ATPase	Family	MCM_DNA-dep_ATPase	17
IPR002130	Cyclophilin-like peptidyl-prolyl cis-trans isomerase domain	Domain	Cyclophilin-like_PPIase_dom	17
IPR002159	CD36 antigen	Family	CD36	17
IPR000195	Rab-GTPase-TBC domain	Domain	Rab-GTPase-TBC_dom	16
IPR000299	FERM domain	Domain	FERM_domain	16
IPR000301	Tetraspanin	Family	Tetraspanin	16
IPR000798	Ezrin/radixin/moesin like	Family	Ez/rad/moesin_like	16
IPR001609	Myosin head, motor domain	Domain	Myosin_head_motor_dom	16
IPR011991	Winged helix-turn-helix DNA-binding domain	Domain	WHTH_DNA-bd_dom	16
IPR014720	Double-stranded RNA-binding domain	Domain	dsRNA-bd_dom	16
IPR014756	Immunoglobulin E-set	Domain	Ig_E-set	16
IPR015797	NUDIX hydrolase domain-like	Domain	NUDIX_hydrolase_dom-like	16
IPR000834	Peptidase M14, carboxypeptidase A	Domain	Peptidase_M14	15
IPR001164	Arf GTPase activating protein	Family	ArfGAP	15
IPR008936	Rho GTPase activation protein	Domain	Rho_GTPase_activation_prot	15
IPR008985	Concanavalin A-like lectin/glucanases superfamily	Domain	ConA-like_lec_gl_sf	15
IPR014001	Helicase, superfamily 1/2, ATP-binding domain	Domain	Helicase_ATP-bd	15
IPR016093	MIR motif	Domain	MIR_motif	15
IPR019734	Tetratricopeptide repeat	Repeat	TPR_repeat	15
IPR023616	Cytochrome c oxidase, subunit I domain	Domain	Cyt_c_Oxase_su1_dom	15
IPR000198	Rho GTPase-activating protein domain	Domain	RhoGAP_dom	14
IPR000772	Ricin B lectin domain	Domain	Ricin_B_lectin	14
IPR001054	Adenylyl cyclase class-3/4/guanylyl cyclase	Domain	A/G_cyclase	14
IPR002093	BRCA2 repeat	Repeat	BRCA2_repeat	14
IPR002223	Proteinase inhibitor I2, Kunitz metazoa	Domain	Prot_inh_Kunz-m	14
IPR002306	Tryptophan-tRNA ligase	Family	Trp-tRNA-ligase	14
IPR003663	Sugar/inositol transporter	Family	Sugar/inositol_transpt	14
IPR008946	Nuclear hormone receptor, ligand-binding	Domain	Nucl_hormone_rcpt_ligand-bd	14
IPR009072	Histone-fold	Domain	Histone-fold	14
IPR011249	Metalloenzyme, LuxS/M16 peptidase-like	Domain	Metalloenz_LuxS/M16	14
IPR015424	Pyridoxal phosphate-dependent transferase	Domain	PyrdxlP-dep_Trfase	14
IPR017441	Protein kinase, ATP binding site	Binding_site	Protein_kinase_ATP_BS	14
IPR017873	Cysteine-rich Golgi apparatus protein 1 repeat, eukaryote	Repeat	Cys-rich_GLG1_repeat_euk	14
IPR018200	Peptidase C19, ubiquitin carboxyl-terminal hydrolase 2, conserved site	Conserved_site	Pept_C19ubi-hydrolase_C_CS	14
IPR020862	Pacifastin, arthropoda	Repeat	Pacifastin_art	14
IPR001709	Flavoprotein pyridine nucleotide cytochrome reductase	Domain	Flavoprot_Pyr_Nucl_cyt_Rdtase	13
IPR002713	FF domain	Domain	FF_domain	13
IPR008037	Proteinase inhibitor I19, pacifastin	Repeat	Prot_inh_PMP	13
IPR008973	#N/A	#N/A	#N/A	13
IPR011011	Zinc finger, FYVE/PHD-type	Domain	Znf_FYVE_PHD	13
IPR017452	GPCR, rhodopsin-like, 7TM	Domain	GPCR_Rhodpsn_7TM	13
IPR017907	Zinc finger, RING-type, conserved site	Conserved_site	Znf_RING_CS	13
IPR017972	Cytochrome P450, conserved site	Conserved_site	Cyt_P450_CS	13
IPR023415	Low-density lipoprotein (LDL) receptor class A, conserved site	Conserved_site	LDLR_class-A_CS	13
IPR000425	Major intrinsic protein	Family	MIP	12
IPR000668	Peptidase C1A, papain C-terminal	Domain	Peptidase_C1A_C	12
IPR000850	Adenylate kinase/UMP-CMP kinase	Family	Adenylat/UMP-CMP_kin	12
IPR000859	CUB domain	Domain	CUB_dom	12
IPR001071	Cellular retinaldehyde binding/alpha-tocopherol transport	Family	CRAL-bd_toc_tran	12
IPR001628	Zinc finger, nuclear hormone receptor-type	Domain	Znf_hrmn_rcpt	12
IPR001683	Phox homologous domain	Domain	Phox	12
IPR001723	Steroid hormone receptor	Family	Str_hrmn_rcpt	12
IPR001757	Cation-transporting P-type ATPase	Family	Cation_transp_P_typ_ATPase	12
IPR002100	Transcription factor, MADS-box	Domain	TF_MADSbox	12
IPR002151	Kinesin light chain	Family	Kinesin_light	12
IPR002557	Chitin binding domain	Domain	Chitin-bd_dom	12
IPR003100	Argonaute/Dicer protein, PAZ domain	Domain	PAZ_dom	12
IPR006578	MADF domain	Domain	MADF-dom	12
IPR008949	Terpenoid synthase	Domain	Terpenoid_synth	12
IPR010987	Glutathione S-transferase, C-terminal-like	Domain	Glutathione-S-Trfase_C-like	12
IPR016135	Ubiquitin-conjugating enzyme/RWD-like	Domain	UBQ-conjugating_enzyme/RWD	12
IPR018492	Ribosomal protein L7Ae/L8/Nhp2 family	Family	Ribosomal_L7Ae/L8/Nhp2	12
IPR020568	Ribosomal protein S5 domain 2-type fold	Domain	Ribosomal_S5_D2-typ_fold	12
IPR000175	Sodium:neurotransmitter symporter	Family	Na/ntran_symport	11
IPR000367	G-protein alpha subunit, group S	Family	Gprotein_alpha_S	11
IPR000618	Insect cuticle protein	Family	Insect_cuticle	11
IPR001921	Ribosomal protein L7A/L8	Family	Ribosomal_L7A/L8	11
IPR002241	Glycoside hydrolase, family 27	Family	Glyco_hydro_27	11
IPR002453	Beta tubulin	Family	Beta_tubulin	11
IPR008984	SMAD/FHA domain	Domain	SMAD_FHA_domain	11
IPR011032	GroES (chaperonin 10)-like	Domain	GroES-like	11
IPR011527	ABC transporter type 1, transmembrane domain	Domain	ABC1_TM_dom	11
IPR013320	Concanavalin A-like lectin/glucanase, subgroup	Domain	ConA-like_subgrp	11
IPR014352	FERM/acyl-CoA-binding protein, 3-helical bundle	Domain	FERM/acyl-CoA-bd_prot_3-hlx	11
IPR015917	Peptidase C14A, caspase precursor p45, core	Domain	Pept_C14A_p45_core	11
IPR019748	FERM central domain	Domain	FERM_central	11
IPR019774	Aromatic amino acid hydroxylase, C-terminal	Domain	Aromatic-AA_hydroxylase_C	11
IPR023316	Pheromone/general odorant binding protein, PBP/GOBP, domain	Domain	PBP_GOBP_dom	11
IPR000818	TEA/ATTS	Family	TEA/ATTS	10
IPR001125	Recoverin like	Family	Recoverin_like	10
IPR001382	Glycoside hydrolase, family 47	Family	Glyco_hydro_47	10
IPR001424	Superoxide dismutase, copper/zinc binding domain	Domain	SOD_Cu_Zn_dom	10
IPR001781	Zinc finger, LIM-type	Domain	Znf_LIM	10
IPR001810	F-box domain	Domain	F-box_dom	10
IPR001932	Protein phosphatase 2C (PP2C)-like domain	Domain	PP2C-like_dom	10
IPR002119	Histone H2A	Domain	Histone_H2A	10
IPR003008	Tubulin/FtsZ, GTPase domain	Domain	Tubulin_FtsZ_GTPase	10
IPR003010	Carbon-nitrogen hydrolase	Domain	C-N_Hydrolase	10
IPR003286	RNA-directed DNA polymerase, eukaryota	Family	RNA_directed_DNA_poly_euk	10
IPR004827	Basic-leucine zipper domain	Domain	bZIP	10
IPR006021	#N/A	#N/A	#N/A	10
IPR006084	XPG/Rad2 endonuclease	Family	XPG/Rad2	10
IPR011047	Quinonprotein alcohol dehydrogenase-like superfamily	Domain	Quinonprotein_ADH-like_supfam	10
IPR013763	Cyclin-like	Domain	Cyclin-like	10
IPR014729	Rossmann-like alpha/beta/alpha sandwich fold	Domain	Rossmann-like_a/b/a_fold	10
IPR015421	Pyridoxal phosphate-dependent transferase, major region, subdomain 1	Domain	PyrdxlP-dep_Trfase_major_sub1	10
IPR015919	Cadherin-like	Domain	Cadherin-like	10
IPR015931	Aconitase/3-isopropylmalate dehydratase large subunit, alpha/beta/alpha, subdomain 1/3	Domain	Acnase/IPM_dHydase_lsu_aba_1/3	10
IPR019747	FERM conserved site	Conserved_site	FERM_CS	10
IPR000101	Gamma-glutamyltranspeptidase	Family	GGT_peptidase	9
IPR000219	Dbl homology (DH) domain	Domain	DH-domain	9
IPR000253	Forkhead-associated (FHA) domain	Domain	FHA_dom	9
IPR000387	Protein-tyrosine/Dual specificity phosphatase	Domain	Tyr/Dual-sp_Pase	9
IPR000493	Inositol 1,4,5-trisphosphate-binding protein receptor	Family	InsP3_rcpt-bd	9
IPR000800	Notch domain	Domain	Notch_dom	9
IPR000806	Rab GDI protein	Family	RabGDI	9
IPR001019	Guanine nucleotide binding protein (G-protein), alpha subunit	Family	Gprotein_alpha_su	9
IPR001279	Beta-lactamase-like	Domain	Beta-lactamas-like	9
IPR001507	Zona pellucida domain	Domain	ZP_dom	9
IPR001606	ARID/BRIGHT DNA-binding domain	Domain	ARID/BRIGHT_DNA-bd	9
IPR002470	Peptidase S9A, prolyl oligopeptidase	Family	Peptidase_S9A	9
IPR002645	STAS domain	Domain	STAS_dom	9
IPR002893	Zinc finger, MYND-type	Domain	Znf_MYND	9
IPR004088	K Homology domain, type 1	Domain	KH_dom_type_1	9
IPR005511	Senescence marker protein-30 (SMP-30)	Family	SMP-30	9
IPR009091	Regulator of chromosome condensation 1/beta-lactamase-inhibitor protein II	Domain	RCC1/BLIP-II	9
IPR013019	MAD homology, MH1	Domain	MAD_homology_MH1	9
IPR013785	Aldolase-type TIM barrel	Domain	Aldolase_TIM	9
IPR016130	Protein-tyrosine phosphatase, active site	Active_site	Tyr_Pase_AS	9
IPR019955	#N/A	#N/A	#N/A	9
IPR020471	Aldo/keto reductase subgroup	Family	Aldo/keto_reductase_subgr	9
IPR021109	Aspartic peptidase domain	Domain	Peptidase_aspartic_dom	9
IPR000436	Sushi/SCR/CCP	Domain	Sushi_SCR_CCP	8
IPR000601	PKD domain	Domain	PKD_dom	8
IPR000837	Fos transforming protein	Family	Leuzip_Fos	8
IPR001275	DM DNA-binding domain	Domain	DM_DNA-bd	8
IPR001356	Homeobox domain	Domain	Homeobox_dom	8
IPR001394	Ubiquitin carboxyl-terminal hydrolases family 2	Domain	Peptidase_C19/C67	8
IPR001766	Transcription factor, fork head	Domain	TF_fork_head	8
IPR001876	Zinc finger, RanBP2-type	Domain	Znf_RanBP2	8
IPR002312	Aspartyl/Asparaginyl-tRNA synthetase, class IIb	Family	Asp/Asn-tRNA-synth_IIb	8
IPR002394	Nicotinic acetylcholine receptor	Family	Nicotinic_acetylcholine_rcpt	8
IPR002415	H/ACA ribonucleoprotein complex, subunit Nhp2, eukaryote	Family	H/ACA_rnp_Nhp2_euk	8
IPR004953	EB1, C-terminal	Domain	EB1_C	8
IPR005829	Sugar transporter, conserved site	Conserved_site	Sugar_transporter_CS	8
IPR008334	5'-Nucleotidase, C-terminal	Domain	5'-Nucleotdase_C	8
IPR008991	Translation protein SH3-like domain	Domain	Translation_prot_SH3-like	8
IPR009030	Insulin-like growth factor binding protein, N-terminal	Domain	Growth_fac_rcpt_N_dom	8
IPR009060	UBA-like	Domain	UBA-like	8
IPR009146	Groucho/transducin-like enhancer	Family	Groucho_enhance	8
IPR011237	Peptidase M16 domain	Domain	Pept_M16_dom	8
IPR013026	Tetratricopeptide repeat-containing domain	Domain	TPR-contain_dom	8
IPR015792	Kinesin light chain repeat	Repeat	Kinesin_light_repeat	8
IPR017940	#N/A	#N/A	#N/A	8
IPR018170	Aldo/keto reductase, conserved site	Conserved_site	Aldo/ket_reductase_CS	8
IPR018203	GDP dissociation inhibitor	Family	GDP_dissociation_inhibitor	8
IPR020067	Frizzled domain	Domain	Frizzled_dom	8
IPR020454	Diacylglycerol/phorbol-ester binding	Domain	DAG/PE-bd	8
IPR000086	NUDIX hydrolase domain	Domain	NUDIX_hydrolase_dom	7
IPR000108	#N/A	#N/A	#N/A	7
IPR000157	Toll/interleukin-1 receptor homology (TIR) domain	Domain	TIR_dom	7
IPR000734	Lipase	Family	Lipase	7
IPR000832	GPCR, family 2, secretin-like	Family	GPCR_2_secretin-like	7
IPR000884	Thrombospondin, type 1 repeat	Repeat	Thrombospondin_1_rpt	7
IPR001412	Aminoacyl-tRNA synthetase, class I, conserved site	Conserved_site	aa-tRNA-synth_I_CS	7
IPR001697	Pyruvate kinase	Family	Pyr_Knase	7
IPR001739	Methyl-CpG DNA binding	Domain	Methyl_CpG_DNA-bd	7
IPR001916	Glycoside hydrolase, family 22	Family	Glyco_hydro_22	7
IPR001995	Peptidase A2A, retrovirus, catalytic	Domain	Peptidase_A2_cat	7
IPR002403	Cytochrome P450, E-class, group IV	Family	Cyt_P450_E_grp-IV	7
IPR002733	AMMECR1 domain	Domain	AMMECR1_domain	7
IPR006077	Vinculin/alpha-catenin	Family	Vinculin/catenin	7
IPR009000	Translation protein, beta-barrel domain	Domain	Transl_B-barrel	7
IPR009075	Acyl-CoA dehydrogenase/oxidase C-terminal	Domain	AcylCo_DH/oxidase_C	7
IPR014721	Ribosomal protein S5 domain 2-type fold, subgroup	Domain	Ribosomal_S5_D2-typ_fold_subgr	7
IPR014722	Ribosomal protein L2 domain 2	Domain	Rib_L2_dom2	7
IPR015422	Pyridoxal phosphate-dependent transferase, major region, subdomain 2	Domain	PyrdxlP-dep_Trfase_major_sub2	7
IPR015940	Ubiquitin-associated/translation elongation factor EF1B, N-terminal, eukaryote	Domain	UBA/transl_elong_EF1B_N_euk	7
IPR019791	Haem peroxidase, animal, subgroup	Family	Haem_peroxidase_animal_subgr	7
IPR019821	Kinesin, motor region, conserved site	Conserved_site	Kinesin_motor_CS	7
IPR019956	Ubiquitin	Family	Ubiquitin	7
IPR020575	Heat shock protein Hsp90, N-terminal	Domain	Hsp90_N	7
IPR000159	Ras-association	Domain	Ras-assoc	6
IPR000261	EPS15 homology (EH)	Domain	EPS15_homology	6
IPR000413	Integrin alpha chain	Family	Integrin_alpha	6
IPR000451	NF-kappa-B/Rel/Dorsal	Family	NF_Rel_Dor	6
IPR000582	Acyl-CoA-binding protein, ACBP	Domain	Acyl-CoA-binding_protein	6
IPR000608	Ubiquitin-conjugating enzyme, E2	Domain	UBQ-conjugat_E2	6
IPR000974	Glycoside hydrolase, family 22, lysozyme	Family	Glyco_hydro_22_lys	6
IPR000980	SH2 domain	Domain	SH2	6
IPR001132	SMAD domain, Dwarfin-type	Domain	SMAD_dom_Dwarfin-type	6
IPR001763	Rhodanese-like domain	Domain	Rhodanese-like_dom	6
IPR002167	Graves disease carrier protein	Family	Graves_DC	6
IPR002219	Protein kinase C-like, phorbol ester/diacylglycerol binding	Domain	Prot_Kinase_C-like_PE/DAG-bd	6
IPR002298	DNA polymerase A	Family	DNA_polymerase_A	6
IPR002433	Ornithine decarboxylase	Family	Orn_de-COase	6
IPR002999	Tudor domain	Domain	Tudor	6
IPR003091	Potassium channel	Family	K_chnl	6
IPR003439	ABC transporter-like	Domain	ABC_transporter-like	6
IPR003594	Histidine kinase-like ATPase, ATP-binding domain	Domain	HATPase_ATP-bd	6
IPR004210	BESS motif	Domain	BESS_motif	6
IPR005746	Thioredoxin	Family	Thioredoxin	6
IPR006073	GTP binding domain	Domain	GTP_binding_domain	6
IPR006186	Serine/threonine-specific protein phosphatase/bis(5-nucleosyl)-tetraphosphatase	Domain	Ser/Thr-sp_prot-phosphatase	6
IPR006201	Neurotransmitter-gated ion-channel	Family	Neur_channel	6
IPR006202	Neurotransmitter-gated ion-channel ligand-binding	Domain	Neur_chan_lig-bd	6
IPR008942	ENTH/VHS	Domain	ENTH_VHS	6
IPR008968	Clathrin adaptor, mu subunit, C-terminal	Domain	Clathrin_mu_C	6
IPR009114	Angiomotin	Family	Angiomotin	6
IPR011598	Myc-type, basic helix-loop-helix (bHLH) domain	Domain	bHLH_dom	6
IPR013283	ABC transporter, ABCE	Family	ABC_E	6
IPR013761	Sterile alpha motif/pointed domain	Domain	SAM/pointed	6
IPR015915	Kelch-type beta propeller	Domain	Kelch-typ_b-propeller	6
IPR015955	Lactate dehydrogenase/glycoside hydrolase, family 4, C-terminal	Domain	Lactate_DH/Glyco_Ohase_4_C	6
IPR017981	GPCR, family 2-like	Domain	GPCR_2-like	6
IPR018028	Catalase, mono-functional, haem-containing	Family	Catalase	6
IPR018029	#N/A	#N/A	#N/A	6
IPR018136	Aconitase family, 4Fe-4S cluster binding site	Binding_site	Aconitase_4Fe-4S_BS	6
IPR019826	Carboxylesterase type B, active site	Active_site	Carboxylesterase_B_AS	6
IPR020479	Homeodomain, metazoa	Domain	Homeobox_metazoa	6
IPR020904	Short-chain dehydrogenase/reductase, conserved site	Conserved_site	Sc_DH/Rdtase_CS	6
IPR023393	START-like domain	Domain	START-like_dom	6
IPR025660	Cysteine peptidase, histidine active site	Active_site	Pept_his_AS	6
IPR025789	Histone H3-K79 methyltransferase	Family	Histone_H3-K79_MeTrfase	6
IPR000183	Ornithine/DAP/Arg decarboxylase	Family	Orn/DAP/Arg_de-COase	5
IPR000331	Rap GTPase activating protein domain	Domain	Rap_GAP_dom	5
IPR000398	Thymidylate synthase	Family	Thymidylate_synthase	5
IPR000403	Phosphatidylinositol 3-/4-kinase, catalytic domain	Domain	PI3/4_kinase_cat_dom	5
IPR000433	Zinc finger, ZZ-type	Domain	Znf_ZZ	5
IPR000857	MyTH4 domain	Domain	MyTH4_dom	5
IPR000872	Tafazzin	Family	Tafazzin	5
IPR001096	Peptidase C13, legumain	Family	Peptidase_C13	5
IPR001214	SET domain	Domain	SET_dom	5
IPR001391	Opsin lateral eye type	Family	Opsin_lateye	5
IPR001666	Phosphatidylinositol transfer protein	Family	PI_transfer	5
IPR001791	Laminin G domain	Domain	Laminin_G	5
IPR001834	NADH:cytochrome b5 reductase (CBR)	Family	NADH-Cyt_B5_reductase	5
IPR001936	Ras GTPase-activating protein	Domain	RasGAP	5
IPR001940	Peptidase S1C	Family	Peptidase_S1C	5
IPR001952	Alkaline phosphatase	Family	Alkaline_phosphatase	5
IPR001969	Aspartic peptidase, active site	Active_site	Aspartic_peptidase_AS	5
IPR002320	Threonine-tRNA ligase, class IIa	Family	Thr-tRNA-ligase_IIa	5
IPR002350	Kazal domain	Domain	Kazal_dom	5
IPR002402	Cytochrome P450, E-class, group II	Family	Cyt_P450_E_grp-II	5
IPR003124	WH2 domain	Domain	WH2_dom	5
IPR006195	Aminoacyl-tRNA synthetase, class II	Domain	aa-tRNA-synth_II	5
IPR008046	DNA replication licensing factor Mcm3	Family	Mcm3	5
IPR008049	DNA replication licensing factor Mcm6	Family	MCM6	5
IPR008162	Inorganic pyrophosphatase	Family	Pyrophosphatase	5
IPR008927	6-phosphogluconate dehydrogenase, C-terminal-like	Domain	6-PGluconate_DH_C-like	5
IPR008952	Tetraspanin, EC2 domain	Domain	Tetraspanin_EC2	5
IPR008979	Galactose-binding domain-like	Domain	Galactose-bd-like	5
IPR011025	G protein alpha subunit, helical insertion	Domain	GproteinA_insert	5
IPR011074	CRAL/TRIO, N-terminal domain	Domain	CRAL/TRIO_N_dom	5
IPR012675	Beta-grasp domain	Domain	Beta-grasp_dom	5
IPR013088	Zinc finger, NHR/GATA-type	Domain	Znf_NHR/GATA	5
IPR013126	Heat shock protein 70 family	Family	Hsp_70_fam	5
IPR013519	Integrin alpha beta-propellor	Repeat	Int_alpha_beta-p	5
IPR016038	Thiolase-like, subgroup	Domain	Thiolase-like_subgr	5
IPR016071	Staphylococcal nuclease (SNase-like), OB-fold	Domain	Staphylococal_nuclease_OB-fold	5
IPR016186	C-type lectin-like	Domain	C-type_lectin-like	5
IPR016187	C-type lectin fold	Domain	C-type_lectin_fold	5
IPR017850	Alkaline-phosphatase-like, core domain	Domain	Alkaline_phosphatase_core	5
IPR017855	SMAD domain-like	Domain	SMAD_dom-like	5
IPR017871	ABC transporter, conserved site	Conserved_site	ABC_transporter_CS	5
IPR017933	#N/A	#N/A	#N/A	5
IPR017970	Homeobox, conserved site	Conserved_site	Homeobox_CS	5
IPR018120	Glycoside hydrolase, family 1, active site	Active_site	Glyco_hydro_1_AS	5
IPR018359	Bromodomain, conserved site	Conserved_site	Bromodomain_CS	5
IPR018483	Carbohydrate kinase, FGGY, conserved site	Conserved_site	Carb_kinase_FGGY_CS	5
IPR020719	RNA 3'-terminal phosphate cyclase-like, conserved site	Conserved_site	RNA3'_term_phos_cycl-like_CS	5
IPR020831	Glyceraldehyde/Erythrose phosphate dehydrogenase family	Family	GlycerAld/Erythrose_P_DH	5
IPR021131	Ribosomal protein L18e/L15P	Domain	Ribosomal_L18e/L15P	5
IPR023252	Aurora borealis protein	Family	Aurora_borealis_protien	5
IPR023298	P-type ATPase, transmembrane domain	Domain	ATPase_P-typ_TM_dom	5
IPR023564	Ribosomal protein L13 domain	Domain	Ribosomal_L13_dom	5
IPR023798	Ribosomal protein S7 domain	Domain	Ribosomal_S7_dom	5
IPR000061	SWAP/Surp	Domain	Surp	4
IPR000116	High mobility group, HMG-I/HMG-Y	Family	HMGI/HMGY	4
IPR000169	Cysteine peptidase, cysteine active site	Active_site	Pept_cys_AS	4
IPR000196	Ribosomal protein L19/L19e domain	Domain	Ribosomal_L19/L19e_dom	4
IPR000435	Tektin	Family	Tektin	4
IPR000569	HECT	Domain	HECT	4
IPR000585	Hemopexin-like domain	Domain	Hemopexin-like_dom	4
IPR000629	RNA helicase, ATP-dependent, DEAD-box, conserved site	Conserved_site	RNA-helicase_DEAD-box_CS	4
IPR000705	Galactokinase	Family	Galactokinase	4
IPR000796	Aspartate/other aminotransferase	Family	Asp_trans	4
IPR000900	Nebulin repeat	Repeat	Nebulin_repeat	4
IPR000938	CAP Gly-rich domain	Domain	CAP-Gly_domain	4
IPR000997	Cholinesterase	Family	Cholinesterase	4
IPR001025	Bromo adjacent homology (BAH) domain	Domain	BAH_dom	4
IPR001094	Flavodoxin	Family	Flavdoxin	4
IPR001222	Zinc finger, TFIIS-type	Domain	Znf_TFIIS	4
IPR001309	Peptidase C14, ICE, catalytic subunit p20	Domain	Pept_C14_ICE_p20	4
IPR001548	Peptidase M2, peptidyl-dipeptidase A	Family	Peptidase_M2	4
IPR001565	Synaptotagmin	Domain	Synaptotagmin	4
IPR001579	Glycoside hydrolase, chitinase active site	Active_site	Glyco_hydro_18_chit_AS	4
IPR001619	Sec1-like protein	Family	Sec1-like	4
IPR001632	G-protein, beta subunit	Domain	Gprotein_B	4
IPR001684	Ribosomal protein L27	Family	Ribosomal_L27	4
IPR001714	Peptidase M24, methionine aminopeptidase	Family	Pept_M24_MAP	4
IPR001734	Sodium/solute symporter	Family	Na/solute_symporter	4
IPR001736	Phospholipase D/Transphosphatidylase	Domain	PLipase_D/transphosphatidylase	4
IPR001873	Na+ channel, amiloride-sensitive	Family	Na+channel_ASC	4
IPR001926	Tryptophan synthase beta subunit-like PLP-dependent enzymes superfamily	Domain	Trp_syn_b_sub_like_PLP_eny_SF	4
IPR002108	Actin-binding, cofilin/tropomyosin type	Domain	Actin-bd_cofilin/tropomyosin	4
IPR002452	Alpha tubulin	Family	Alpha_tubulin	4
IPR002464	DNA/RNA helicase, ATP-dependent, DEAH-box type, conserved site	Conserved_site	DNA/RNA_helicase_DEAH_CS	4
IPR002489	Glutamate synthase, alpha subunit, C-terminal	Domain	Glu_synth_asu_C	4
IPR002967	Delta tubulin	Family	Delta_tubulin	4
IPR003094	Fructose-2,6-bisphosphatase	Family	6Pfruct_kin	4
IPR003126	Zinc finger, N-recognin	Domain	Znf_N-recognin	4
IPR003165	Stem cell self-renewal protein Piwi	Domain	Piwi	4
IPR003280	Two pore domain potassium channel	Family	2pore_dom_K_chnl	4
IPR003347	JmjC domain	Domain	JmjC_dom	4
IPR003913	Tuberin	Family	Tuberin	4
IPR004037	Ribosomal protein L7Ae conserved site	Conserved_site	Ribosomal_L7Ae_CS	4
IPR004039	Rubredoxin-type fold	Domain	Rubredoxin-type_fold	4
IPR004045	Glutathione S-transferase, N-terminal	Domain	Glutathione_S-Trfase_N	4
IPR004154	Anticodon-binding	Domain	Anticodon-bd	4
IPR004204	Cytochrome c oxidase subunit 6C	Family	COX6C	4
IPR005408	Two pore domain potassium channel, TWIK family	Family	2pore_dom_K_chnl_TWIK	4
IPR006091	Acyl-CoA oxidase/dehydrogenase, central domain	Domain	Acyl-CoA_Oxase/DH_cen-dom	4
IPR006196	RNA-binding domain, S1, IF1 type	Domain	RNA-binding_domain_S1_IF1	4
IPR006206	Mevalonate/galactokinase	Family	Mevalonate/galactokinase	4
IPR008253	Marvel domain	Domain	Marvel	4
IPR008280	Tubulin/FtsZ, C-terminal	Domain	Tub_FtsZ_C	4
IPR008928	Six-hairpin glycosidase-like	Domain	6-hairpin_glycosidase-like	4
IPR009014	Transketolase, C-terminal/Pyruvate-ferredoxin oxidoreductase, domain II	Domain	Transketo_C/Pyr-ferredox_oxred	4
IPR009036	Molybdenum cofactor biosynthesis, MoeB	Domain	Molybdenum_cofac_synth_MoeB	4
IPR010989	t-SNARE	Domain	t-SNARE	4
IPR011015	LEM/LEM-like domain	Domain	LEM/LEM-like_dom	4
IPR011053	Single hybrid motif	Domain	Single_hybrid_motif	4
IPR011146	HIT-like domain	Domain	HIT-like	4
IPR014719	Ribosomal protein L7/L12, C-terminal/adaptor protein ClpS-like	Domain	Ribosomal_L7/12_C/ClpS-like	4
IPR015425	Formin, FH2 domain	Domain	FH2_Formin	4
IPR015813	Pyruvate/Phosphoenolpyruvate kinase-like domain	Domain	Pyrv/PenolPyrv_Kinase-like_dom	4
IPR015928	Aconitase/3-isopropylmalate dehydratase, swivel	Domain	Aconitase/3IPM_dehydase_swvl	4
IPR015941	#N/A	#N/A	#N/A	4
IPR016161	Aldehyde/histidinol dehydrogenase	Domain	Ald_DH/histidinol_DH	4
IPR016177	DNA-binding domain	Domain	DNA-bd_dom	4
IPR017455	Zinc finger, FYVE-related	Domain	Znf_FYVE-rel	4
IPR017849	Alkaline phosphatase-like, alpha/beta/alpha	Domain	Alkaline_Pase-like_a/b/a	4
IPR017884	SANT domain	Domain	SANT_dom	4
IPR017896	4Fe-4S ferredoxin-type, iron-sulpur binding domain	Domain	4Fe4S_Fe-S-bd	4
IPR017932	Glutamine amidotransferase type 2 domain	Domain	GATase_2_dom	4
IPR018316	Tubulin/FtsZ, 2-layer sandwich domain	Domain	Tubulin/FtsZ_2-layer-sand-dom	4
IPR019786	Zinc finger, PHD-type, conserved site	Conserved_site	Zinc_finger_PHD-type_CS	4
IPR019974	XPG conserved site	Conserved_site	XPG_CS	4
IPR020103	Pseudouridine synthase, catalytic domain	Domain	PsdUridine_synth_cat_dom	4
IPR020476	NUDIX hydrolase	Domain	Nudix_hydrolase	4
IPR020849	Small GTPase superfamily, Ras type	Family	Small_GTPase_Ras	4
IPR022684	Peptidase C2, calpain family	Family	Calpain_cysteine_protease	4
IPR023242	FAM36A	Family	FAM36A	4
IPR023271	Aquaporin-like	Domain	Aquaporin-like	4
IPR023332	Proteasome A-type subunit	Family	Proteasome_suA-type	4
IPR023577	CYTH-like domain	Domain	CYTH-like_domain	4
IPR023797	RNA 3'-terminal phosphate cyclase domain	Domain	RNA3'_phos_cyclase_dom	4
IPR025661	Cysteine peptidase, asparagine active site	Active_site	Pept_asp_AS	4
IPR027415	Tyrosyl-DNA phosphodiesterase C-terminal domain	Domain	TDP_C	4
IPR027482	Sec1-like, domain 2	Domain	Sec-1-like_dom2	4
IPR000104	Antifreeze protein, type I	Family	Antifreeze_1	3
IPR000182	GNAT domain	Domain	GNAT_dom	3
IPR000223	Peptidase S26A, signal peptidase I	Family	Pept_S26A_signal_pept_1	3
IPR000237	GRIP	Domain	GRIP	3
IPR000245	V-ATPase proteolipid subunit	Family	ATPase_proteolipid_csu	3
IPR000333	Ser/Thr protein kinase, TGFB receptor	Family	TGFB_receptor	3
IPR000690	Zinc finger, C2H2-type matrin	Domain	Znf_C2H2_matrin	3
IPR000889	Glutathione peroxidase	Family	Glutathione_peroxidase	3
IPR000904	Sec7 domain	Domain	Sec7_dom	3
IPR001024	PLAT/LH2 domain	Domain	PLAT/LH2_dom	3
IPR001055	Adrenodoxin	Family	Adrenodoxin	3
IPR001148	Alpha carbonic anhydrase	Domain	Carbonic_anhydrase_a	3
IPR001263	Phosphoinositide 3-kinase, accessory (PIK) domain	Domain	PInositide-3_kin_accessory_dom	3
IPR001270	ClpA/B family	Family	ClpA/B	3
IPR001300	Peptidase C2, calpain, catalytic domain	Domain	Peptidase_C2_calpain_cat	3
IPR001304	C-type lectin	Domain	C-type_lectin	3
IPR001392	Clathrin adaptor, mu subunit	Family	Clathrin_mu	3
IPR001436	Alpha crystallin/Heat shock protein	Family	Alpha-crystallin/HSP	3
IPR001494	Importin-beta, N-terminal domain	Domain	Importin-beta_N	3
IPR001557	L-lactate/malate dehydrogenase	Family	L-lactate/malate_DH	3
IPR001589	Actinin-type, actin-binding, conserved site	Conserved_site	Actinin_actin-bd_CS	3
IPR001660	Sterile alpha motif domain	Domain	SAM	3
IPR001760	Opsin	Family	Opsin	3
IPR001778	Pollen allergen Poa pIX/Phl pVI	Family	POA_allergen	3
IPR001779	Two pore domain potassium channel, TWIK-1	Family	2pore_dom_K_chnl_TWIK1	3
IPR002007	Haem peroxidase, animal	Family	Haem_peroxidase_animal	3
IPR002121	HRDC domain	Domain	HRDC_dom	3
IPR002131	Glycoprotein hormone receptor family	Family	Gphrmn_rcpt_fam	3
IPR002710	Dilute	Domain	Dilute	3
IPR002857	Zinc finger, CXXC-type	Domain	Znf_CXXC	3
IPR002919	Trypsin Inhibitor-like, cysteine rich domain	Domain	TIL_dom	3
IPR003034	SAP domain	Domain	SAP_dom	3
IPR003057	Invertebrate colouration protein	Family	Invtbrt_color	3
IPR003092	Two pore domain potassium channel, TASK family	Family	2pore_dom_K_chnl_TASK	3
IPR003128	Villin headpiece	Domain	Villin_headpiece	3
IPR003150	DNA-binding RFX-type winged-helix domain	Domain	DNA-bd_RFX	3
IPR003511	DNA-binding HORMA	Domain	HORMA_DNA-bd	3
IPR003614	Knottin, scorpion toxin-like	Domain	Scorpion_toxin-like	3
IPR003822	Paired amphipathic helix	Repeat	PAH	3
IPR003859	Beta-1,4-galactosyltransferase	Family	Galactosyl_T	3
IPR003882	Pistil-specific extensin-like protein	Family	Pistil_extensin	3
IPR003973	Potassium channel, voltage dependent, Kv2	Family	K_chnl_volt-dep_Kv2	3
IPR005302	Molybdenum cofactor sulfurase, C-terminal	Domain	MoCF_Sase_C	3
IPR005817	Wnt	Family	Wnt	3
IPR006029	Neurotransmitter-gated ion-channel transmembrane domain	Domain	Neurotrans-gated_channel_TM	3
IPR006146	5'-Nucleotidase, conserved site	Conserved_site	5'-Nucleotdase_CS	3
IPR006600	HTH CenpB-type DNA-binding domain	Domain	HTH_CenpB_DNA-bd_dom	3
IPR006602	Uncharacterised domain DM10	Domain	Uncharacterised_DM10	3
IPR006689	Small GTPase superfamily, ARF/SAR type	Family	Small_GTPase_ARF/SAR	3
IPR007010	Poly(A) polymerase, RNA-binding domain	Domain	PolA_pol_RNA-bd_dom	3
IPR007527	Zinc finger, SWIM-type	Domain	Znf_SWIM	3
IPR007872	Zinc finger, DPH-type	Domain	Znf_DHP	3
IPR008954	Moesin tail domain	Domain	Moesin_tail	3
IPR009008	Valyl/Leucyl/Isoleucyl-tRNA synthetase, editing domain	Domain	Val/Leu/Ile-tRNA-synth_edit	3
IPR009020	Proteinase inhibitor, propeptide	Domain	Prot_inh_propept	3
IPR009078	Ferritin-like superfamily	Domain	Ferritin-like_SF	3
IPR009081	Acyl carrier protein-like	Domain	Acyl_carrier_prot-like	3
IPR009100	Acyl-CoA dehydrogenase/oxidase, N-terminal and middle domain	Domain	AcylCoA_DH/oxidase_NM_dom	3
IPR009138	Neural cell adhesion	Family	Neural_cell_adh	3
IPR009149	Thyroid transcription factor 1-associated protein 26	Family	CCDC59	3
IPR009263	SERTA	Family	SERTA	3
IPR011012	Longin-like domain	Domain	Longin-like_dom	3
IPR011068	Nucleotidyltransferase, class I, C-terminal-like	Domain	NuclTrfase_I_C	3
IPR012348	Ribonucleotide reductase-related	Domain	RNR-rel	3
IPR012678	Ribosomal protein L23/L15e core domain	Domain	Ribosomal_L23/L15e_core_dom	3
IPR013315	Spectrin alpha chain, SH3 domain	Domain	Spectrin_alpha_SH3	3
IPR013328	Dehydrogenase, multihelical	Domain	DH_multihelical	3
IPR013762	Integrase-like, catalytic core	Domain	Integrase-like_cat-core	3
IPR013786	Acyl-CoA dehydrogenase/oxidase, N-terminal	Domain	AcylCoA_DH/ox_N	3
IPR014014	RNA helicase, DEAD-box type, Q motif	Domain	RNA_helicase_DEAD_Q_motif	3
IPR014019	Phosphatase tensin type	Domain	Phosphatase_tensin-typ	3
IPR015500	Peptidase S8, subtilisin-related	Family	Peptidase_S8_subtilisin-rel	3
IPR016021	MIF4-like, type 1/2/3	Domain	MIF4-like_typ_1/2/3	3
IPR016039	Thiolase-like	Domain	Thiolase-like	3
IPR016064	ATP-NAD kinase-like domain	Domain	ATP-NAD_kinase_PpnK-typ	3
IPR016133	Insect antifreeze protein	Domain	Insect_antifreeze_prot	3
IPR016162	Aldehyde dehydrogenase, N-terminal	Domain	Ald_DH_N	3
IPR017900	4Fe-4S ferredoxin, iron-sulphur binding, conserved site	Conserved_site	4Fe4S_Fe_S_CS	3
IPR017906	Myotubularin phosphatase domain	Domain	Myotubularin_phosphatase_dom	3
IPR017923	Transcription factor IIS, N-terminal	Domain	TFIIS_N	3
IPR017937	Thioredoxin, conserved site	Conserved_site	Thioredoxin_CS	3
IPR017941	Rieske [2Fe-2S] iron-sulphur domain	Domain	Rieske_2Fe-2S	3
IPR017984	Chromo domain subgroup	Domain	Chromo_dom_subgr	3
IPR018266	Ribosomal protein L35Ae, conserved site	Conserved_site	Ribosomal_L35Ae_CS	3
IPR018297	Adenylyl cyclase class-3/4/guanylyl cyclase, conserved site	Conserved_site	A/G_cyclase_CS	3
IPR018379	BEN domain	Domain	BEN_domain	3
IPR018525	Mini-chromosome maintenance, conserved site	Conserved_site	MCM_CS	3
IPR019787	Zinc finger, PHD-finger	Domain	Znf_PHD-finger	3
IPR019819	Carboxylesterase type B, conserved site	Conserved_site	Carboxylesterase_B_CS	3
IPR020084	NUDIX hydrolase, conserved site	Conserved_site	NUDIX_hydrolase_CS	3
IPR020478	AT hook-like	Family	AT_hook-like	3
IPR020845	AMP-binding, conserved site	Conserved_site	AMP-binding_CS	3
IPR020894	Cadherin conserved site	Conserved_site	Cadherin_CS	3
IPR021190	Peptidase M10A	Family	Pept_M10A	3
IPR022812	Dynamin superfamily	Family	Dynamin_SF	3
IPR023190	Phosphoserine phosphatase, domain 2	Domain	Pser_Pase_dom_2	3
IPR023299	P-type ATPase, cytoplasmic domain N	Domain	ATPase_P-typ_cyto_domN	3
IPR023313	Ubiquitin-conjugating enzyme, active site	Active_site	UBQ-conjugating_AS	3
IPR023340	UMA domain	Domain	UMA	3
IPR023606	CoA-transferase family III domain	Domain	CoA-Trfase_III_dom	3
IPR024051	AICAR transformylase domain	Domain	AICAR_Tfase_dom	3
IPR024079	Metallopeptidase, catalytic domain	Domain	MetalloPept_cat_dom	3
IPR026244	Putative nuclease HARBI1	Family	Nuclease_HARBI1_put	3
IPR027361	Nicotinic acetylcholine-gated receptor, transmembrane domain	Domain	Acetylcholine_rcpt_TM	3
IPR027397	Catenin binding domain	Domain	Catenin_binding_dom	3
IPR027409	GroEL-like apical domain	Domain	GroEL-like_apical_dom	3
IPR027486	Ribosomal protein S10 domain	Domain	Ribosomal_S10_dom	3
IPR000014	PAS domain	Domain	PAS	2
IPR000047	Helix-turn-helix motif	Conserved_site	HTH_motif	2
IPR000091	Huntingtin	Family	Huntingtin	2
IPR000092	Polyprenyl synthetase	Family	Polyprenyl_synt	2
IPR000172	Glucose-methanol-choline oxidoreductase, N-terminal	Domain	GMC_OxRdtase_N	2
IPR000209	Peptidase S8/S53 domain	Domain	Peptidase_S8/S53_dom	2
IPR000222	Protein phosphatase 2C, manganese/magnesium aspartate binding site	Binding_site	PP2C_Mn2_Asp60_BS	2
IPR000257	Uroporphyrinogen decarboxylase (URO-D)	Domain	Uroporphyrinogen_deCOase	2
IPR000305	GIY-YIG nuclease superfamily	Domain	GIY-YIG_SF	2
IPR000313	PWWP domain	Domain	PWWP_dom	2
IPR000358	Ribonucleotide reductase small subunit	Family	RNR_small	2
IPR000385	MoaA/nifB/pqqE, iron-sulphur binding, conserved site	Conserved_site	MoaA_NifB_PqqE_Fe-S-bd_CS	2
IPR000415	Nitroreductase-like	Domain	Nitroreductase-like	2
IPR000421	Coagulation factor 5/8 C-terminal type domain	Domain	Coagulation_fac_5/8-C_type_dom	2
IPR000426	Proteasome alpha-subunit, N-terminal domain	Domain	Proteasome_asu_N	2
IPR000463	Cytosolic fatty-acid binding	Domain	Fatty_acid-bd	2
IPR000467	G-patch domain	Domain	G_patch_dom	2
IPR000560	Histidine phosphatase superfamily, clade-2	Family	His_Pase_superF_clade-2	2
IPR000716	Thyroglobulin type-1	Domain	Thyroglobulin_1	2
IPR000781	Enhancer of rudimentary	Family	Enh_rudimentary	2
IPR000793	ATPase, F1/V1/A1 complex, alpha/beta subunit, C-terminal	Domain	ATPase_F1/V1/A1-cplx_a/bsu_C	2
IPR000819	Peptidase M17, leucyl aminopeptidase, C-terminal	Domain	Peptidase_M17_C	2
IPR000959	POLO box duplicated domain	Domain	POLO_box_duplicated_dom	2
IPR000994	Peptidase M24, structural domain	Domain	Pept_M24_structural-domain	2
IPR001012	UBX	Domain	UBX	2
IPR001041	2Fe-2S ferredoxin-type domain	Domain	2Fe-2S_ferredoxin-type	2
IPR001063	Ribosomal protein L22/L17	Family	Ribosomal_L22	2
IPR001067	Nuclear translocator	Family	Nuc_translocat	2
IPR001079	Galectin, carbohydrate recognition domain	Domain	Galectin_CRD	2
IPR001180	Citron-like	Domain	Citron	2
IPR001233	tRNA-splicing ligase, RtcB	Family	RtcB	2
IPR001273	Aromatic amino acid hydroxylase	Family	ArAA_hydroxylase	2
IPR001303	Class II aldolase/adducin N-terminal	Domain	Aldolase_II/adducin_N	2
IPR001441	Decaprenyl diphosphate synthase-like	Family	UPP_synth-like	2
IPR001473	Clathrin, heavy chain, propeller, N-terminal	Domain	Clathrin_H-chain_propeller_N	2
IPR001496	SOCS protein, C-terminal	Domain	SOCS_C	2
IPR001568	Ribonuclease T2-like	Family	RNase_T2-like	2
IPR001594	Zinc finger, DHHC-type, palmitoyltransferase	Domain	Znf_DHHC_palmitoyltrfase	2
IPR001607	Zinc finger, UBP-type	Domain	Znf_UBP	2
IPR001627	Sema domain	Domain	Semap_dom	2
IPR001727	Uncharacterised protein family UPF0016	Family	UPF0016	2
IPR001844	Chaperonin Cpn60	Family	Chaprnin_Cpn60	2
IPR001857	Ribosomal protein L19	Family	Ribosomal_L19	2
IPR001879	GPCR, family 2, extracellular hormone receptor domain	Domain	GPCR_2_extracellular_dom	2
IPR002013	Synaptojanin, N-terminal	Domain	Syja_N	2
IPR002138	Peptidase C14, caspase non-catalytic subunit p10	Domain	Pept_C14_p10	2
IPR002156	Ribonuclease H domain	Domain	RNaseH_domain	2
IPR002208	SecY/SEC61-alpha family	Family	SecY/SEC61-alpha	2
IPR002259	Equilibrative nucleoside transporter	Family	Eqnu_transpt	2
IPR002317	Serine-tRNA ligase, type1	Family	Ser-tRNA-ligase_type_1	2
IPR002331	Pancreatic lipase	Family	Lipase_panc	2
IPR002379	V-ATPase proteolipid subunit C-like domain	Domain	ATPase_proteolipid_c_like_dom	2
IPR002404	Insulin receptor substrate-1, PTB	Domain	Insln_rcpt_S1	2
IPR002616	tRNA-guanine(15) transglycosylase-like	Family	tRNA_ribo_trans-like	2
IPR002913	START domain	Domain	START_lipid-bd_dom	2
IPR003016	2-oxo acid dehydrogenase, lipoyl-binding site	Binding_site	2-oxoA_DH_lipoyl-BS	2
IPR003105	SRA-YDG	Domain	SRA_YDG	2
IPR003109	GoLoco motif	Conserved_site	GoLoco_motif	2
IPR003177	Cytochrome c oxidase, subunit VIIa	Family	Cyt_c_oxidase_su7a	2
IPR003213	Cytochrome c oxidase, subunit VIb	Family	Cyt_c_oxidase_su6B	2
IPR003656	Zinc finger, BED-type predicted	Domain	Znf_BED_prd	2
IPR003738	Protein of unknown function DUF159	Family	DUF159	2
IPR003887	LEM domain	Domain	LEM_dom	2
IPR003891	Initiation factor eIF-4 gamma, MA3	Domain	Initiation_fac_eIF4g_MI	2
IPR003892	Ubiquitin system component Cue	Domain	CUE	2
IPR003903	Ubiquitin interacting motif	Conserved_site	Ubiquitin-int_motif	2
IPR003960	ATPase, AAA-type, conserved site	Conserved_site	ATPase_AAA_CS	2
IPR003968	Potassium channel, voltage dependent, Kv	Family	K_chnl_volt-dep_Kv	2
IPR004217	Tim10/DDP family zinc finger	Domain	Tim10/DDP_fam_Znf	2
IPR004328	BRO1 domain	Domain	BRO1_dom	2
IPR005034	Dicer dimerisation domain	Domain	Dicer_dimerisation_dom	2
IPR005123	Oxoglutarate/iron-dependent dioxygenase	Domain	Oxoglu/Fe-dep_dioxygenase	2
IPR005607	BSD	Domain	BSD	2
IPR005825	Ribosomal protein L24/L26, conserved site	Conserved_site	Ribosomal_L24/26_CS	2
IPR006569	CID domain	Domain	CID_dom	2
IPR006818	Histone chaperone, ASF1-like	Family	Histone_chaperone_ASF1-like	2
IPR007109	Brix domain	Domain	Brix	2
IPR007371	Thiamin pyrophosphokinase, catalytic domain	Domain	TPK_catalytic	2
IPR007373	Thiamin pyrophosphokinase, vitamin B1-binding domain	Domain	Thiamin_PyroPKinase_B1-bd	2
IPR007526	SWIRM domain	Domain	SWIRM	2
IPR007667	Hypoxia induced protein, domain	Domain	Hypoxia_induced_domain	2
IPR007835	MOFRL domain	Domain	MOFRL	2
IPR007860	DNA mismatch repair protein MutS, connector domain	Domain	DNA_mmatch_repair_MutS_con_dom	2
IPR008025	PKC-activated phosphatase-1 inhibitor	Family	PP1_inhibitor	2
IPR008250	P-type ATPase, A domain	Domain	ATPase_P-typ_transduc_dom_A	2
IPR008266	Tyrosine-protein kinase, active site	Active_site	Tyr_kinase_AS	2
IPR008914	Phosphatidylethanolamine-binding protein PEBP	Family	PtdEtn-bd_prot_PEBP	2
IPR008917	Transcription factor, Skn-1-like, DNA-binding domain	Domain	TF_DNA-bd	2
IPR008930	Terpenoid cyclases/protein prenyltransferase alpha-alpha toroid	Domain	Terpenoid_cyclase/PrenylTrfase	2
IPR008967	p53-like transcription factor, DNA-binding	Domain	p53-like_TF_DNA-bd	2
IPR008974	TRAF-like	Domain	TRAF-like	2
IPR009006	Alanine racemase/group IV decarboxylase, C-terminal	Domain	Ala_racemase/Decarboxylase_C	2
IPR009038	GOLD	Domain	GOLD	2
IPR009051	Alpha-helical ferredoxin	Domain	Helical_ferredxn	2
IPR009068	S15/NS1, RNA-binding	Domain	S15_NS1_RNA-bd	2
IPR009097	RNA ligase/cyclic nucleotide phosphodiesterase	Domain	RNA_ligase/cNuc_Pdiesterase	2
IPR009109	Ran-GTPase activating protein 1, C-terminal	Domain	Ran_GTPase_activating_1_C	2
IPR010935	SMCs flexible hinge	Domain	SMC_hinge	2
IPR010995	DNA repair Rad51/transcription factor NusA, alpha-helical	Domain	DNA_repair_Rad51/TF_NusA_a-hlx	2
IPR010997	HRDC-like	Domain	HRDC-like	2
IPR011001	Saposin-like	Domain	Saposin-like	2
IPR011004	Trimeric LpxA-like	Domain	Trimer_LpxA-like	2
IPR011010	DNA breaking-rejoining enzyme, catalytic core	Domain	DNA_brk_join_enz	2
IPR011013	Galactose mutarotase-like domain	Domain	Gal_mutarotase_SF_dom	2
IPR011037	Pyruvate kinase-like, insert domain	Domain	Pyrv_Knase-like_insert_dom	2
IPR011038	Calycin-like	Domain	Calycin-like	2
IPR011059	Metal-dependent hydrolase, composite domain	Domain	Metal-dep_hydrolase_composite	2
IPR011234	Fumarylacetoacetase, C-terminal-related	Domain	Fumarylacetoacetase_C-rel	2
IPR011489	EMI domain	Domain	EMI_domain	2
IPR011528	Nuclease-related domain, NERD	Domain	NERD	2
IPR011539	Rel homology domain	Domain	RHD	2
IPR011607	Methylglyoxal synthase-like domain	Domain	MGS-like_dom	2
IPR011614	Catalase core domain	Domain	Catalase_core	2
IPR012308	DNA ligase, ATP-dependent, N-terminal	Domain	DNA_ligase_ATP-dep_N	2
IPR012310	DNA ligase, ATP-dependent, central	Domain	DNA_ligase_ATP-dep_cent	2
IPR012317	Poly(ADP-ribose) polymerase, catalytic domain	Domain	Poly(ADP-ribose)pol_cat_dom	2
IPR012674	Calycin	Domain	Calycin	2
IPR012989	SEP domain	Domain	SEP_domain	2
IPR013017	NHL repeat, subgroup	Repeat	NHL_repeat_subgr	2
IPR013780	Glycosyl hydrolase, family 13, all-beta	Domain	Glyco_hydro_13_b	2
IPR013792	RNA 3'-terminal phosphate cyclase/enolpyruvate transferase, alpha/beta	Domain	RNA3'P_cycl/enolpyr_Trfase_a/b	2
IPR013809	Epsin-like, N-terminal	Domain	Epsin-like_N	2
IPR013847	POU domain	Domain	POU	2
IPR014010	Egg jelly receptor, REJ-like	Domain	REJ-like	2
IPR014048	Methylated-DNA-[protein]-cysteine S-methyltransferase, DNA binding	Domain	MethylDNA_cys_MeTrfase_DNA-bd	2
IPR014710	RmlC-like jelly roll fold	Domain	RmlC-like_jellyroll	2
IPR014726	Ribosomal protein L2, domain 3	Domain	Ribosomal_L2_dom3	2
IPR014762	DNA mismatch repair, conserved site	Conserved_site	DNA_mismatch_repair_CS	2
IPR014830	Glycolipid transfer protein domain	Domain	Glycolipid_transfer_prot_dom	2
IPR015816	Vitellinogen, beta-sheet N-terminal	Domain	Vitellinogen_b-sht_N	2
IPR015819	Lipid transport protein, beta-sheet shell	Domain	Lipid_transp_b-sht_shell	2
IPR015916	Galactose oxidase, beta-propeller	Domain	Gal_Oxidase_b-propeller	2
IPR015972	Ribosomal protein L19/L19e, domain 1	Domain	Ribosomal_L19/L19e_dom1	2
IPR015974	Ribosomal protein L19/L19e, domain 3	Domain	Ribosomal_L19/L19e_dom3	2
IPR016025	Clathrin, heavy chain, linker/propeller domain	Domain	Clathrin_H-chain_link/propller	2
IPR016050	Proteasome beta-type subunit, conserved site	Conserved_site	Proteasome_bsu_CS	2
IPR016059	DNA ligase, ATP-dependent, conserved site	Conserved_site	DNA_ligase_ATP-dep_CS	2
IPR016102	Succinyl-CoA synthetase-like	Domain	Succinyl-CoA_synth-like	2
IPR016129	Peptidase C14, ICE, catalytic subunit p20, active site	Active_site	Pept_C14_ICE_p20_AS	2
IPR016155	Molybdopterin synthase/thiamin biosynthesis sulphur carrier, beta-grasp	Domain	Mopterin_synth/thiamin_S_b	2
IPR016163	Aldehyde dehydrogenase, C-terminal	Domain	Ald_DH_C	2
IPR016164	FAD-linked oxidase-like, C-terminal	Domain	FAD-linked_Oxase-like_C	2
IPR016166	FAD-binding, type 2	Domain	FAD-bd_2	2
IPR016193	Cytidine deaminase-like	Domain	Cytidine_deaminase-like	2
IPR016197	Chromo domain-like	Domain	Chromodomain-like	2
IPR017437	ATP-NAD kinase, PpnK-type, all-beta	Domain	ATP-NAD_kinase_PpnK-typ_all-b	2
IPR017877	Myb-like domain	Domain	Myb-like_dom	2
IPR017927	Ferredoxin reductase-type FAD-binding domain	Domain	Fd_Rdtase_FAD-bd	2
IPR017930	Myb domain	Domain	Myb_dom	2
IPR017938	Riboflavin synthase-like beta-barrel	Domain	Riboflavin_synthase-like_b-brl	2
IPR017945	DHBP synthase RibB-like alpha/beta domain	Domain	DHBP_synth_RibB-like_a/b_dom	2
IPR017961	DNA polymerase, Y-family, little finger domain	Domain	DNA_pol_Y-fam_little_finger	2
IPR017975	Tubulin, conserved site	Conserved_site	Tubulin_CS	2
IPR018122	Transcription factor, fork head, conserved site	Conserved_site	TF_fork_head_CS	2
IPR018146	Glyoxalase I, conserved site	Conserved_site	Glyoxalase_1_CS	2
IPR018152	Superoxide dismutase, copper/zinc, binding site	Binding_site	SOD_Cu/Zn_BS	2
IPR018222	Nuclear transport factor 2, eukaryote	Domain	Nuclear_transport_factor_2_euk	2
IPR018240	Clathrin adaptor, mu subunit, conserved site	Conserved_site	Clathrin_mu_CS	2
IPR018253	DnaJ domain, conserved site	Conserved_site	DnaJ_domain_CS	2
IPR018490	Cyclic nucleotide-binding-like	Domain	cNMP-bd-like	2
IPR018936	Phosphatidylinositol 3/4-kinase, conserved site	Conserved_site	PI3/4_kinase_CS	2
IPR019831	Manganese/iron superoxide dismutase, N-terminal	Domain	Mn/Fe_SOD_N	2
IPR020003	ATPase, alpha/beta subunit, nucleotide-binding domain, active site	Active_site	ATPase_a/bsu_AS	2
IPR020045	5'-3' exonuclease, C-terminal domain	Domain	5-3_exonuclease_C	2
IPR020606	Ribosomal protein S7, conserved site	Conserved_site	Ribosomal_S7_CS	2
IPR020835	Catalase-like domain	Domain	Catalase-like_dom	2
IPR021132	Ribosomal protein L18e, conserved site	Conserved_site	Ribosomal_L18e_CS	2
IPR021133	HEAT, type 2	Repeat	HEAT_type_2	2
IPR022357	Major intrinsic protein, conserved site	Conserved_site	MIP_CS	2
IPR022671	Ribosomal protein L2, conserved site	Conserved_site	Ribosomal_L2_CS	2
IPR022682	Peptidase C2, calpain, large subunit, domain III	Domain	Calpain_domain_III	2
IPR023184	Ubiquinol-cytochrome C reductase hinge domain	Domain	Ubol_cytC_Rdtase_hinge_dom	2
IPR023201	SecY subunit domain	Domain	SecY_su_dom	2
IPR023311	Methuselah ectodomain, domain 2	Domain	Methusela_ecto_dom_2	2
IPR023333	Proteasome B-type subunit	Family	Proteasome_suB-type	2
IPR023335	Orthogonal Bundle domain in ATP12	Domain	ATPase_assmbl_ATP12_dom	2
IPR023366	ATP synthase subunit alpha-like domain	Domain	ATPase_asu-like	2
IPR023394	Sec7 domain, alpha orthogonal bundle	Domain	Sec7_alpha_orthog	2
IPR023451	Thymidylate synthase/dCMP hydroxymethylase domain	Domain	Thymidate_synth/dCMP_Mease	2
IPR023471	Cytochrome c oxidase assembly protein CtaG/Cox11, domain	Domain	CtaG/Cox11_dom	2
IPR023631	Amidase signature domain	Domain	Amidase_dom	2
IPR023795	Serpin, conserved site	Conserved_site	Serpin_CS	2
IPR024794	Ribosomal protein L15e core domain	Domain	Rbsml_L15e_core_dom	2
IPR025766	ADD domain	Domain	ADD	2
IPR026015	F1F0 ATP synthase OSCP/delta subunit, N-terminal domain	Domain	ATPase_OSCP/delta_N	2
IPR026591	Sirtuin family, catalytic core small domain	Domain	Sirtuin_cat_small_dom	2
IPR027267	Arfaptin homology (AH) domain/BAR domain	Domain	AH/BAR-dom	2
IPR027401	Myosin-like IQ motif-containing domain	Domain	Myosin-like_IQ_dom	2
IPR027430	Visual pigments (opsins) retinal binding site	Binding_site	Retinal_BS	2
IPR027485	AMMECR1, N-terminal	Domain	AMMECR1_N	2
IPR000034	Laminin B type IV	Domain	Laminin_B_type_IV	1
IPR000089	Biotin/lipoyl attachment	Domain	Biotin_lipoyl	1
IPR000095	CRIB domain	Domain	CRIB_dom	1
IPR000225	Armadillo	Repeat	Armadillo	1
IPR000304	Pyrroline-5-carboxylate reductase	Family	Pyrroline-COOH_reductase	1
IPR000315	Zinc finger, B-box	Domain	Znf_B-box	1
IPR000326	Phosphatidic acid phosphatase type 2/haloperoxidase	Domain	P_Acid_Pase_2/haloperoxidase	1
IPR000402	Sodium/potassium-transporting ATPase subunit beta	Family	Na/K_ATPase_sub_beta	1
IPR000432	DNA mismatch repair protein MutS, C-terminal	Domain	DNA_mismatch_repair_MutS_C	1
IPR000473	Ribosomal protein L36	Family	Ribosomal_L36	1
IPR000537	UbiA prenyltransferase family	Family	UbiA_prenyltransferase	1
IPR000542	Acyltransferase ChoActase/COT/CPT	Family	Carn_acyl_trans	1
IPR000595	Cyclic nucleotide-binding domain	Domain	cNMP-bd_dom	1
IPR000697	WH1/EVH1	Domain	WH1/EVH1	1
IPR000727	Target SNARE coiled-coil domain	Domain	T_SNARE_dom	1
IPR000731	Sterol-sensing domain	Domain	SSD	1
IPR000875	Cecropin	Family	Cecropin	1
IPR000906	ZU5	Domain	ZU5	1
IPR000953	Chromo domain/shadow	Domain	Chromo_domain/shadow	1
IPR001134	Netrin domain	Domain	Netrin_domain	1
IPR001179	Peptidyl-prolyl cis-trans isomerase, FKBP-type, domain	Domain	PPIase_FKBP_dom	1
IPR001206	Diacylglycerol kinase, catalytic domain	Domain	Diacylglycerol_kinase_cat_dom	1
IPR001216	Cysteine synthase/cystathionine beta-synthase P-phosphate-binding site	Binding_site	Cys_synth_BS	1
IPR001289	CCAAT-binding transcription factor, subunit B	Family	TF_CBFB	1
IPR001331	Guanine-nucleotide dissociation stimulator, CDC24, conserved site	Conserved_site	GDS_CDC24_CS	1
IPR001345	Phosphoglycerate/bisphosphoglycerate mutase, active site	Active_site	PG/BPGM_mutase_AS	1
IPR001374	Single-stranded nucleic acid binding R3H	Domain	R3H_ss-bd	1
IPR001497	Methylated-DNA-[protein]-cysteine S-methyltransferase, active site	Active_site	MethylDNA_cys_MeTrfase_AS	1
IPR001523	Paired domain	Domain	Paired_dom	1
IPR001590	Peptidase M12B, ADAM/reprolysin	Domain	Peptidase_M12B	1
IPR001820	Proteinase inhibitor I35, tissue inhibitor of metalloproteinase	Family	Prot_inh_TIMP	1
IPR001870	B30.2/SPRY domain	Domain	B30.2/SPRY	1
IPR001950	Translation initiation factor SUI1	Domain	TIF_SUI1	1
IPR002052	DNA methylase, N-6 adenine-specific, conserved site	Conserved_site	DNA_methylase_N6_adenine_CS	1
IPR002068	Alpha crystallin/Hsp20 domain	Domain	a-crystallin/Hsp20_dom	1
IPR002168	Lipase, GDXG, active site	Active_site	Lipase_GDXG_AS	1
IPR002420	Phosphatidylinositol 3-kinase, C2 domain	Domain	PI3K_C2_dom	1
IPR002423	Chaperonin Cpn60/TCP-1	Family	Cpn60/TCP-1	1
IPR002471	Peptidase S9, serine active site	Active_site	Pept_S9_AS	1
IPR002477	Peptidoglycan binding-like	Domain	Peptidoglycan-bd-like	1
IPR002509	Polysaccharide deacetylase	Domain	Polysac_deacetylase	1
IPR002589	Macro domain	Domain	Macro_dom	1
IPR002678	Ngg1p interacting factor 3, NIF3	Family	Interacting_NIF3	1
IPR003006	Immunoglobulin/major histocompatibility complex, conserved site	Conserved_site	Ig/MHC_CS	1
IPR003123	Vacuolar sorting protein 9	Domain	VPS9	1
IPR003127	Sorbin-like	Domain	Sorb	1
IPR003146	Proteinase inhibitor, carboxypeptidase propeptide	Domain	Prot_inh_M14A	1
IPR003152	PIK-related kinase, FATC	Domain	FATC	1
IPR003349	Transcription factor jumonji, JmjN	Domain	TF_JmjN	1
IPR003610	Carbohydrate-binding module family 5/12	Domain	CBM_fam5/12	1
IPR003616	Post-SET domain	Domain	Post-SET_dom	1
IPR003894	TAFH/NHR1	Domain	TAFH_NHR1	1
IPR004100	ATPase, F1 complex alpha/beta subunit, N-terminal domain	Domain	ATPase_F1_a/bsu_N	1
IPR004106	#N/A	#N/A	#N/A	1
IPR004114	THUMP	Domain	THUMP	1
IPR004177	DDHD	Domain	DDHD	1
IPR004274	NLI interacting factor	Domain	NIF	1
IPR004344	Tubulin-tyrosine ligase/Tubulin polyglutamylase	Family	TTL/TTLL_fam	1
IPR004838	Aminotransferases, class-I, pyridoxal-phosphate-binding site	Binding_site	NHTrfase_class1_PyrdxlP-BS	1
IPR005101	DNA photolyase, FAD-binding/Cryptochrome, C-terminal	Domain	Photolyase_FAD-bd/Cryptochr_C	1
IPR005559	CG-1 DNA-binding domain	Domain	CG-1_dom	1
IPR006012	Syntaxin/epimorphin, conserved site	Conserved_site	Syntaxin/epimorphin_CS	1
IPR006020	PTB/PI domain	Domain	PTB/PI_dom	1
IPR006058	2Fe-2S ferredoxin, iron-sulphur binding site	Binding_site	2Fe2S_fd_BS	1
IPR006070	YrdC-like domain	Domain	YrdC-like_dom	1
IPR006089	Acyl-CoA dehydrogenase, conserved site	Conserved_site	Acyl-CoA_DH_CS	1
IPR006137	NADH:ubiquinone oxidoreductase-like, 20kDa subunit	Domain	NADH_UbQ_OxRdtase-like_20kDa	1
IPR006138	NADH-ubiquinone oxidoreductase, 20 Kd subunit	Family	NADH_UQ_OxRdtase_20Kd_su	1
IPR006140	D-isomer specific 2-hydroxyacid dehydrogenase, NAD-binding	Domain	D-isomer_2_OHA_DH_NAD-bd	1
IPR006180	3-hydroxyacyl-CoA dehydrogenase, conserved site	Conserved_site	3-OHacyl-CoA_DH_CS	1
IPR006203	GHMP kinase, ATP-binding, conserved site	Conserved_site	GHMP_knse_ATP-bd_CS	1
IPR006594	LisH dimerisation motif	Domain	LisH_dimerisation	1
IPR006595	CTLH, C-terminal LisH motif	Domain	CTLH_C	1
IPR006634	TRAM/LAG1/CLN8 homology domain	Domain	TLC-dom	1
IPR007528	RINT-1/TIP-1	Family	RINT1_TIP1	1
IPR007696	DNA mismatch repair protein MutS, core	Domain	DNA_mismatch_repair_MutS_core	1
IPR007728	Pre-SET domain	Domain	Pre-SET_dom	1
IPR007862	Adenylate kinase, active site lid domain	Domain	Adenylate_kinase_lid-dom	1
IPR007875	Sprouty	Family	Sprouty	1
IPR007889	DNA binding HTH domain, Psq-type	Domain	HTH_Psq	1
IPR007921	CHAP domain	Domain	CHAP_dom	1
IPR008139	Saposin B	Domain	SaposinB	1
IPR008211	Laminin, N-terminal	Domain	Laminin_N	1
IPR008254	Flavodoxin/nitric oxide synthase	Domain	Flavodoxin/NO_synth	1
IPR008257	Renal dipeptidase family	Family	Renal_dipep_fam	1
IPR008963	Purple acid phosphatase-like, N-terminal	Domain	Purple_acid_Pase-like_N	1
IPR008972	Cupredoxin	Domain	Cupredoxin	1
IPR008978	HSP20-like chaperone	Domain	HSP20-like_chaperone	1
IPR008993	Tissue inhibitor of metalloproteinases-like, OB-fold	Domain	TIMP-like_OB-fold	1
IPR008996	Cytokine, IL-1-like	Family	Cytokine_IL1-like	1
IPR009022	Elongation factor G, III-V domain	Domain	EFG_III-V	1
IPR009053	Prefoldin	Domain	Prefoldin	1
IPR009080	Aminoacyl-tRNA synthetase, class 1a, anticodon-binding	Domain	tRNAsynth_1a_anticodon-bd	1
IPR009465	Spondin, N-terminal	Domain	Spondin_N	1
IPR010255	Haem peroxidase	Family	Haem_peroxidase	1
IPR010606	Mib-herc2	Domain	Mib_Herc2	1
IPR010920	Like-Sm (LSM) domain	Domain	LSM_dom	1
IPR010998	Integrase, Lambda-type, N-terminal	Domain	Integrase_Lambda-type_N	1
IPR011016	Zinc finger, RING-CH-type	Domain	Znf_RING-CH	1
IPR011033	PRC-barrel-like	Domain	PRC_barrel-like	1
IPR011043	Galactose oxidase/kelch, beta-propeller	Domain	Gal_Oxase/kelch_b-propeller	1
IPR011056	#N/A	#N/A	#N/A	1
IPR011076	Malate synthase-like	Domain	Malate_synth-like	1
IPR011078	Uncharacterised protein family UPF0001	Family	UPF0001	1
IPR011330	Glycoside hydrolase/deacetylase, beta/alpha-barrel	Domain	Glyco_hydro/deAcase_b/a-brl	1
IPR011759	Cytochrome C oxidase subunit II, transmembrane domain	Domain	Cyt_c_oxidase_su2_TM_dom	1
IPR011760	Pseudouridine synthase, TruD, insertion domain	Domain	PsdUridine_synth_TruD_insert	1
IPR012676	TGS-like	Domain	TGS-like	1
IPR013010	Zinc finger, SIAH-type	Domain	Znf_SIAH	1
IPR013024	Butirosin biosynthesis, BtrG-like	Domain	Butirosin_synth_BtrG-like	1
IPR013212	Mad3/BUB1 homology region 1	Domain	Mad3_BUB1_I	1
IPR013323	SIAH-type domain	Domain	SIAH-type	1
IPR013606	IRSp53/MIM homology domain (IMD)	Domain	IRSp53/MIM_homology_IMD	1
IPR013815	ATP-grasp fold, subdomain 1	Domain	ATP_grasp_subdomain_1	1
IPR013816	ATP-grasp fold, subdomain 2	Domain	ATP_grasp_subdomain_2	1
IPR014013	Helicase, superfamily 1/2, ATP-binding domain, DinG/Rad3-type	Domain	Helic_SF1/SF2_ATP-bd_DinG/Rad3	1
IPR014020	Tensin phosphatase, C2 domain	Domain	Tensin_phosphatase_C2-dom	1
IPR014023	Mononegavirales RNA-directed RNA polymerase catalytic domain	Domain	Mononeg_RNA_pol_cat	1
IPR014029	NADH:ubiquinone oxidoreductase, 49kDa subunit, conserved site	Conserved_site	NADH_UbQ_OxRdtase_49kDa_CS	1
IPR014748	Crontonase, C-terminal	Domain	Crontonase_C	1
IPR014751	DNA repair protein XRCC4, C-terminal	Domain	XRCC4_C	1
IPR014752	Arrestin, C-terminal	Domain	Arrestin_C	1
IPR014797	CKK domain	Domain	CKK_domain	1
IPR015252	DNA recombination/repair protein BRCA2, helical domain	Domain	DNA_recomb/repair_BRCA2_hlx	1
IPR015362	Exon junction complex, Pym	Family	EJC_Pym	1
IPR015794	Pyruvate kinase, alpha/beta	Domain	Pyrv_Knase_a/b	1
IPR015795	Pyruvate kinase, C-terminal	Domain	Pyrv_Knase_C	1
IPR015806	Pyruvate kinase, beta-barrel insert domain	Domain	Pyrv_Knase_insert_dom	1
IPR015847	Exoribonuclease, phosphorolytic domain 2	Domain	ExoRNase_PH_dom2	1
IPR015866	Serine-tRNA synthetase, type1, N-terminal	Domain	Ser-tRNA-synth_1_N	1
IPR015914	Purple acid phosphatase, N-terminal	Domain	Purple_acid_Pase_N	1
IPR015927	Peptidase S24/S26A/S26B/S26C	Domain	Peptidase_S24_S26A/B/C	1
IPR015932	Aconitase/3-isopropylmalate dehydratase large subunit, alpha/beta/alpha, subdomain 2	Domain	Aconitase/IPMdHydase_lsu_aba_2	1
IPR015939	Fumarate reductase/succinate dehydrogenase flavoprotein-like, C-terminal	Domain	Fum_Rdtase/Succ_DH_flav-like_C	1
IPR016035	Acyl transferase/acyl hydrolase/lysophospholipase	Domain	Acyl_Trfase/lysoPLipase	1
IPR016118	#N/A	#N/A	#N/A	1
IPR016160	Aldehyde dehydrogenase, conserved site	Conserved_site	Ald_DH_CS	1
IPR016169	CO dehydrogenase flavoprotein-like, FAD-binding, subdomain 2	Domain	CO_DH_flavot_FAD-bd_sub2	1
IPR016192	APOBEC/CMP deaminase, zinc-binding	Conserved_site	APOBEC/CMP_deaminase_Zn-bd	1
IPR016201	Plexin-like fold	Repeat	Plexin-like_fold	1
IPR017438	Inorganic polyphosphate/ATP-NAD kinase, domain 1	Domain	ATP-NAD_kinase_dom_1	1
IPR017866	Succinyl-CoA synthetase, beta subunit, conserved site	Conserved_site	Succ-CoA_synthase_bsu_CS	1
IPR017868	Filamin/ABP280 repeat-like	Repeat	Filamin/ABP280_repeat-like	1
IPR017881	Nitrite reductase [NAD(P)H] large subunit, NirD bacterial-type	Domain	Nitrite_Rdtase_lsu_NirD_bac	1
IPR017898	Vacuolar protein sorting-associated, VPS28, N-terminal	Domain	VPS28_N	1
IPR017899	Vacuolar protein sorting-associated, VPS28, C-terminal	Domain	VPS28_C	1
IPR017963	DNA-repair protein, UmuC-like, N-terminal	Domain	DNA_repair_prot_UmuC-like_N	1
IPR018000	Neurotransmitter-gated ion-channel, conserved site	Conserved_site	Neurotransmitter_ion_chnl_CS	1
IPR018039	Intermediate filament protein, conserved site	Conserved_site	Intermediate_filament_CS	1
IPR018098	Ribosomal S24e conserved site	Conserved_site	Ribosomal_S24e_CS	1
IPR018130	Ribosomal protein S2, conserved site	Conserved_site	Ribosomal_S2_CS	1
IPR018163	Threonyl/alanyl tRNA synthetase, class II-like, putative editing domain	Domain	Thr/Ala-tRNA-synth_IIc_edit	1
IPR018177	L-lactate dehydrogenase, active site	Active_site	L-lactate_DH_AS	1
IPR018188	Ribonuclease T2, active site	Active_site	RNase_T2_AS	1
IPR018209	Pyruvate kinase, active site	Active_site	Pyrv_Knase_AS	1
IPR018277	Ribosomal protein S19e, conserved site	Conserved_site	Ribosomal_S19e_CS	1
IPR018298	Adrenodoxin, iron-sulphur binding site	Binding_site	Adrenodoxin_Fe-S_BS	1
IPR018299	Alkaline phosphatase, active site	Active_site	Alkaline_phosphatase_AS	1
IPR018301	Aromatic amino acid hydroxylase, iron/copper binding site	Binding_site	ArAA_hydroxylase_Fe/CU_BS	1
IPR018303	P-type ATPase, phosphorylation site	PTM	ATPase_P-typ_P_site	1
IPR018321	Glucosamine-6-phosphate isomerase, conserved site	Conserved_site	Glucosamine6P_isomerase_CS	1
IPR018357	Hexapeptide transferase, conserved site	Conserved_site	Hexapep_transf_CS	1
IPR018376	Enoyl-CoA hydratase/isomerase, conserved site	Conserved_site	Enoyl-CoA_hyd/isom_CS	1
IPR018378	C-type lectin, conserved site	Conserved_site	C-type_lectin_CS	1
IPR018488	Cyclic nucleotide-binding, conserved site	Conserved_site	cNMP-bd_CS	1
IPR018503	Tetraspanin, conserved site	Conserved_site	Tetraspanin_CS	1
IPR018506	Cytochrome b5, heme-binding site	Binding_site	Cyt_B5_heme-BS	1
IPR019018	Rab-binding domain FIP-RBD	Domain	Rab-bd_FIP-RBD	1
IPR019741	Galactokinase, conserved site	Conserved_site	Galactokinase_CS	1
IPR019760	DNA-directed DNA polymerase, family A, conserved site	Conserved_site	DNA-dir_DNA_pol_A_CS	1
IPR019798	Serine hydroxymethyltransferase, pyridoxal phosphate binding site	Binding_site	Ser_HO-MeTrfase_PLP_BS	1
IPR019799	Glycoside hydrolase, family 22, conserved site	Conserved_site	Glyco_hydro_22_CS	1
IPR019818	Isocitrate/isopropylmalate dehydrogenase, conserved site	Conserved_site	IsoCit/isopropylmalate_DH_CS	1
IPR019954	Ubiquitin conserved site	Conserved_site	Ubiquitin_CS	1
IPR020094	Pseudouridine synthase I, TruA, N-terminal	Domain	PsdUridine_synth_TruA_N	1
IPR020095	Pseudouridine synthase I, TruA, C-terminal	Domain	PsdUridine_synth_TruA_C	1
IPR020422	Dual specificity phosphatase, subgroup, catalytic domain	Domain	Dual-sp_phosphatase_subgr_cat	1
IPR020587	DNA recombination/repair protein RecA, monomer-monomer interface	Domain	RecA_monomer-monomer_interface	1
IPR020588	DNA recombination/repair protein RecA-like, ATP-binding domain	Domain	RecA_ATP-bd	1
IPR020610	Thiolase, active site	Active_site	Thiolase_AS	1
IPR020613	Thiolase, conserved site	Conserved_site	Thiolase_CS	1
IPR020615	Thiolase, acyl-enzyme intermediate active site	Active_site	Thiolase_acyl_enz_int_AS	1
IPR020830	Glyceraldehyde 3-phosphate dehydrogenase, active site	Active_site	GlycerAld_3-P_DH_AS	1
IPR020838	DBINO domain	Domain	DBINO	1
IPR020892	Cyclophilin-type peptidyl-prolyl cis-trans isomerase, conserved site	Conserved_site	Cyclophilin-type_PPIase_CS	1
IPR020901	Proteinase inhibitor I2, Kunitz, conserved site	Conserved_site	Prtase_inh_Kunz-CS	1
IPR020940	Thymidylate synthase, active site	Active_site	Thymidylate_synthase_AS	1
IPR021158	Peptidase M10A, cysteine switch, zinc binding site	Binding_site	Pept_M10A_Zn_BS	1
IPR021789	Potassium channel, plant-type	Domain	K_channel_plant	1
IPR022398	Peptidase S8, subtilisin, His-active site	Active_site	Peptidase_S8_His-AS	1
IPR022408	Acyl-CoA-binding protein, ACBP, conserved site	Conserved_site	Acyl-CoA-binding_prot_CS	1
IPR022653	Orn/DAP/Arg decarboxylase 2, pyridoxal-phosphate binding site	Binding_site	De-COase2_pyr-phos_BS	1
IPR022657	Orn/DAP/Arg decarboxylase 2, conserved site	Conserved_site	De-COase2_CS	1
IPR022764	Peptidase S54, rhomboid domain	Domain	Peptidase_S54_rhomboid_dom	1
IPR023109	Integrase/recombinase, N-terminal	Domain	Integrase_recombinase_N	1
IPR023123	Tubulin, C-terminal	Domain	Tubulin_C	1
IPR023152	Ras GTPase-activating protein, conserved site	Conserved_site	RasGAP_CS	1
IPR023173	NADPH-cytochrome p450 reductase, FAD-binding, alpha-helical domain-3	Domain	NADPH_Cyt_P450_Rdtase_dom3	1
IPR023231	GSKIP domain	Domain	GSKIP_dom	1
IPR023302	Peptidase S9A, N-terminal domain	Domain	Pept_S9A_N	1
IPR023346	Lysozyme-like domain	Domain	Lysozyme-like_dom	1
IPR023356	Leucyl-tRNA synthetase, domain 3	Domain	Leu-tRNA-synth_dom3	1
IPR023779	Chromo domain, conserved site	Conserved_site	Chromodomain_CS	1
IPR023801	Histone deacetylase domain	Domain	His_deacetylse_dom	1
IPR023827	Peptidase S8, subtilisin, Asp-active site	Active_site	Peptidase_S8_Asp-AS	1
IPR023828	Peptidase S8, subtilisin, Ser-active site	Active_site	Peptidase_S8_Ser-AS	1
IPR024050	AICAR transformylase, insert domain	Domain	AICAR_Tfase_insert_dom	1
IPR024061	NDT80 DNA-binding domain	Domain	NDT80_DNA-bd_dom	1
IPR024084	Isopropylmalate dehydrogenase-like domain	Domain	IsoPropMal-DH-like_dom	1
IPR024156	Small GTPase superfamily, ARF type	Family	Small_GTPase_ARF	1
IPR024161	Zinc finger, nanos-type	Domain	Znf_nanos-typ	1
IPR024607	Sulfatase, conserved site	Conserved_site	Sulfatase_CS	1
IPR025659	Tubby C-terminal-like domain	Domain	Tubby_C-like	1
IPR025790	Histone-lysine N-methyltransferase, Suvar4-20	Family	Hist-Lys_N-MTase_Suvar4-20	1
IPR026224	Protein DPCD	Family	DPCD	1
IPR026489	CXC domain	Domain	CXC_dom	1
IPR026590	Sirtuin family, catalytic core domain	Domain	Ssirtuin_cat_dom	1
IPR027266	GTP-binding protein TrmE/Glycine cleavage system T protein, domain 1	Domain	TrmE/GcvT_dom1	1
IPR027356	NPH3 domain	Domain	NPH3_dom	1
IPR027408	PNPase/RNase PH domain	Domain	PNPase/RNase_PH_dom	1
IPR027413	GroEL-like equatorial domain	Domain	GROEL-like_equatorial	1
IPR027443	Isopenicillin N synthase-like	Domain	IPNS-like	1
IPR027450	Alpha-ketoglutarate-dependent dioxygenase AlkB-like	Domain	AlkB-like	1
IPR027465	Proteinase inhibitor I35, tissue inhibitor of metalloproteinase, C-terminal domain	Domain	TIMP_C_dom	1
IPR028082	Periplasmic binding protein-like I	Domain	Peripla_BP_I	1

## Sheet: Complete_Annotation
ORF_ID	Program	Start	End	E-Value	Orientation	InterPro_Domain_ID	Accession_ID	Description
SF21_Tr6479_3_1309_-_731_R_Sense	PRINTS	154	170	0	+	IPR028082	PR00742	signature_desc=Glycosyl hydrolase family 35 signature
SF21_Tr16220_1_15_-_620	Coils	177	198	0	+	IPR027486	#NA	#NA
SF21_Tr16477_3_1902_-_292_R_Sense	Coils	6	27	0	+	IPR027486	#NA	#NA
SF21_Tr1967_13_3578_-_3_R_Sense	Gene3D	571	671	1.6e-34	+	IPR027486	G3DSA:2.30.42.10	#NA
SF21_Tr7486_6_1589_-_3_R_Sense	SUPERFAMILY	4	35	0	+	IPR027485	SSF56281	#NA
SF21_Tr8884_5_4119_-_1945_R_Sense	SUPERFAMILY	366	412	0	+	IPR027485	SSF57667	#NA
SF21_Tr15000_3_1796_-_2212	PRINTS	44	62	0	+	IPR027482	PR00339	signature_desc=Proliferating cell nuclear antigen (cyclin) signature
SF21_Tr15000_3_1796_-_2212	PRINTS	66	90	0	+	IPR027482	PR00339	signature_desc=Proliferating cell nuclear antigen (cyclin) signature
SF21_Tr7206_4_4274_-_3162_R_Sense	Gene3D	111	182	1.1e-19	+	IPR027482	G3DSA:1.20.5.170	#NA
SF21_Tr7771_2_596_-_42_R_Sense	Gene3D	104	120	5.4e-07	+	IPR027482	G3DSA:3.30.160.60	#NA
SF21_Tr3040_2_29_-_5068	Gene3D	1374	1484	2.3e-16	+	IPR027465	G3DSA:3.90.1600.10	#NA
SF21_Tr13557_5_3364_-_2609_R_Sense	ProSiteProfiles	88	150	0	+	IPR027450	PS50192	signature_desc=t-SNARE coiled-coil homology domain profile.
SF21_Tr12103_24_7837_-_2213_R_Sense	ProSiteProfiles	99	206	0	+	IPR027443	PS51145	signature_desc=ZU5 domain profile.
SF21_Tr12280_6_8610_-_4741_R_Sense	ProSiteProfiles	454	505	0	+	IPR027430	PS50012	signature_desc=Regulator of chromosome condensation (RCC1) repeat profile.
SF21_Tr5997_9_4942_-_4589_R_Sense	ProSiteProfiles	17	72	0	+	IPR027430	PS50114	signature_desc=GATA-type zinc finger domain profile.
SF21_Tr1016_4_1651_-_47_R_Sense	Gene3D	475	501	3.9e-13	+	IPR027417	G3DSA:3.30.160.60	#NA
SF21_Tr11494_11_12017_-_10002_R_Sense	ProSiteProfiles	53	197	0	+	IPR027417	PS50826	signature_desc=RUN domain profile.
SF21_Tr11541_2_445_-_5496	Coils	874	941	0	+	IPR027417	#NA	#NA
SF21_Tr11699_3_1730_-_3490	ProSiteProfiles	321	518	0	+	IPR027417	PS50188	signature_desc=B30.2/SPRY domain profile.
SF21_Tr1181_5_1674_-_289_R_Sense	Gene3D	2	25	8e-13	+	IPR027417	G3DSA:2.20.70.10	#NA
SF21_Tr1203_1_72_-_761	Gene3D	42	225	4.4e-67	+	IPR027417	G3DSA:3.40.50.300	#NA
SF21_Tr12082_4_1710_-_1189_R_Sense	ProSiteProfiles	1	174	0	+	IPR027417	PS50294	signature_desc=Trp-Asp (WD) repeats circular profile.
SF21_Tr12184_1_237_-_2174	Coils	320	377	0	+	IPR027417	#NA	#NA
SF21_Tr12234_47_12772_-_1604_R_Sense	ProSiteProfiles	1422	1465	0	+	IPR027417	PS50027	signature_desc=Laminin-type EGF-like (LE) domain profile.
SF21_Tr12234_47_12772_-_1604_R_Sense	ProSiteProfiles	3501	3674	0	+	IPR027417	PS50025	signature_desc=Laminin G domain profile.
SF21_Tr12371_5_469_-_2670	ProSiteProfiles	79	141	0	+	IPR027417	PS50076	signature_desc=dnaJ domain profile.
SF21_Tr12396_6_3650_-_954_R_Sense	Coils	261	303	0	+	IPR027417	#NA	#NA
SF21_Tr12451_4_5656_-_5081_R_Sense	ProSiteProfiles	55	182	0	+	IPR027417	PS50054	signature_desc=Dual specificity protein phosphatase family profile.
SF21_Tr12452_5_907_-_4422	Coils	938	959	0	+	IPR027417	#NA	#NA
SF21_Tr12461_4_431_-_4621	ProSiteProfiles	778	1094	0	+	IPR027417	PS50929	signature_desc=ABC transporter integral membrane type-1 fused domain profile.
SF21_Tr12485_1_1156_-_2346	ProSiteProfiles	98	229	0	+	IPR027417	PS50003	signature_desc=PH domain profile.
SF21_Tr12523_8_3622_-_68_R_Sense	Coils	553	581	0	+	IPR027417	#NA	#NA
SF21_Tr12523_8_3622_-_68_R_Sense	Coils	902	923	0	+	IPR027417	#NA	#NA
SF21_Tr12567_9_4356_-_6512	Coils	280	319	0	+	IPR027417	#NA	#NA
SF21_Tr12567_9_4356_-_6512	Coils	321	356	0	+	IPR027417	#NA	#NA
SF21_Tr12601_2_107_-_1465	ProSiteProfiles	1	150	0	+	IPR027417	PS50067	signature_desc=Kinesin motor domain profile.
SF21_Tr12730_3_1092_-_3860	Coils	512	533	0	+	IPR027417	#NA	#NA
SF21_Tr12730_3_1092_-_3860	Coils	895	923	0	+	IPR027417	#NA	#NA
SF21_Tr12750_7_5006_-_1041_R_Sense	ProSiteProfiles	966	1063	0	+	IPR027417	PS50853	signature_desc=Fibronectin type-III domain profile.
SF21_Tr12782_5_2343_-_46_R_Sense	ProSiteProfiles	373	538	0	+	IPR027417	PS51194	signature_desc=Superfamilies 1 and 2 helicase C-terminal domain profile.
SF21_Tr12888_2_70_-_1125	Coils	70	91	0	+	IPR027417	#NA	#NA
SF21_Tr12945_5_346_-_1569	ProSiteProfiles	237	330	0	+	IPR027417	PS50853	signature_desc=Fibronectin type-III domain profile.
SF21_Tr12955_9_1461_-_4652	ProSiteProfiles	182	217	0	+	IPR027417	PS50026	signature_desc=EGF-like domain profile.
SF21_Tr12955_9_1461_-_4652	ProSiteProfiles	222	256	0	+	IPR027417	PS50026	signature_desc=EGF-like domain profile.
SF21_Tr12955_9_1461_-_4652	ProSiteProfiles	569	604	0	+	IPR027417	PS50026	signature_desc=EGF-like domain profile.
SF21_Tr12969_4_1749_-_2384	ProSiteProfiles	3	163	0	+	IPR027417	PS50294	signature_desc=Trp-Asp (WD) repeats circular profile.
SF21_Tr13075_8_1258_-_5_R_Sense	SUPERFAMILY	275	302	0	+	IPR027417	SSF90209	#NA
SF21_Tr13233_13_7027_-_2678_R_Sense	Gene3D	1250	1449	4.3e-61	+	IPR027417	G3DSA:3.30.70.1230	#NA
SF21_Tr13236_1_275_-_1462	Gene3D	195	312	2.6e-28	+	IPR027417	G3DSA:3.30.710.10	#NA
SF21_Tr13253_11_4579_-_2279_R_Sense	Gene3D	422	533	9.3e-23	+	IPR027417	G3DSA:3.30.200.20	#NA
SF21_Tr13286_4_3816_-_6059	Gene3D	425	530	3e-28	+	IPR027417	G3DSA:3.30.200.20	#NA
SF21_Tr13323_4_259_-_3297	Gene3D	132	287	2.3e-60	+	IPR027417	G3DSA:1.10.510.10	#NA
SF21_Tr13323_4_259_-_3297	Gene3D	471	533	2.3e-60	+	IPR027417	G3DSA:1.10.510.10	#NA
SF21_Tr13378_2_107_-_787	ProSiteProfiles	62	166	0	+	IPR027417	PS50003	signature_desc=PH domain profile.
SF21_Tr13413_10_6686_-_3309_R_Sense	Gene3D	852	927	1.4e-20	+	IPR027417	G3DSA:3.30.200.20	#NA
SF21_Tr13470_6_2196_-_916_R_Sense	Gene3D	184	314	4.1e-38	+	IPR027417	G3DSA:3.30.505.10	#NA
SF21_Tr13481_31_7143_-_1_R_Sense	Coils	1126	1154	0	+	IPR027417	#NA	#NA
SF21_Tr13512_12_5180_-_2787_R_Sense	Gene3D	35	109	5.1e-20	+	IPR027417	G3DSA:2.120.10.80	#NA
SF21_Tr13521_11_9010_-_7562_R_Sense	Gene3D	92	184	4.2e-26	+	IPR027417	G3DSA:3.30.200.20	#NA
SF21_Tr13586_20_4715_-_1335_R_Sense	Gene3D	11	51	1.5e-05	+	IPR027417	G3DSA:2.60.120.260	#NA
SF21_Tr13586_20_4715_-_1335_R_Sense	Gene3D	70	200	2.2e-25	+	IPR027417	G3DSA:3.10.100.10	#NA
SF21_Tr13586_20_4715_-_1335_R_Sense	Gene3D	555	632	2.5e-17	+	IPR027417	G3DSA:2.10.70.10	#NA
SF21_Tr13595_10_1308_-_460_R_Sense	Gene3D	123	201	0.00021	+	IPR027417	G3DSA:1.20.1250.20	#NA
SF21_Tr13599_7_1245_-_2585	ProSiteProfiles	59	101	0	+	IPR027417	PS51120	signature_desc=LDL-receptor class B (LDLRB) repeat profile.
SF21_Tr13636_6_684_-_3020	Gene3D	161	759	2.5e-146	+	IPR027417	G3DSA:1.25.10.10	#NA
SF21_Tr13682_1_10_-_822	SUPERFAMILY	164	270	0	+	IPR027417	SSF47954	#NA
SF21_Tr13697_3_294_-_3722	ProSiteProfiles	119	140	0	+	IPR027417	PS51450	signature_desc=Leucine-rich repeat profile.
SF21_Tr13697_3_294_-_3722	ProSiteProfiles	427	448	0	+	IPR027417	PS51450	signature_desc=Leucine-rich repeat profile.
SF21_Tr13697_3_294_-_3722	ProSiteProfiles	738	759	0	+	IPR027417	PS51450	signature_desc=Leucine-rich repeat profile.
SF21_Tr13704_2_1516_-_680_R_Sense	Gene3D	2	264	6e-63	+	IPR027417	G3DSA:3.40.50.720	#NA
SF21_Tr13719_14_5162_-_3267_R_Sense	Gene3D	338	591	3.2e-78	+	IPR027417	G3DSA:3.40.50.1820	#NA
SF21_Tr13891_6_2111_-_3721	PRINTS	78	97	0	+	IPR027417	PR00463	signature_desc=E-class P450 group I signature
SF21_Tr13903_3_1846_-_1541_R_Sense	Gene3D	2	101	2.4e-22	+	IPR027417	G3DSA:3.90.550.10	#NA
SF21_Tr1399_1_937_-_176_R_Sense	PRINTS	121	140	0	+	IPR027417	PR00299	signature_desc=Alpha crystallin signature
SF21_Tr14089_2_2126_-_2920	Gene3D	2	226	1.2e-39	+	IPR027417	G3DSA:1.10.730.10	#NA
SF21_Tr14119_14_3077_-_33_R_Sense	PRINTS	524	535	0	+	IPR027417	PR01041	signature_desc=Methionyl-tRNA synthetase signature
SF21_Tr14191_9_7049_-_4398_R_Sense	PRINTS	516	534	0	+	IPR027417	PR00700	signature_desc=Protein tyrosine phosphatase signature
SF21_Tr14210_5_4426_-_2075_R_Sense	PRINTS	729	747	0	+	IPR027417	PR00109	signature_desc=Tyrosine kinase catalytic domain signature
SF21_Tr1424_5_613_-_2121	SUPERFAMILY	17	464	0	+	IPR027417	SSF103473	#NA
SF21_Tr1429_5_255_-_4454	SUPERFAMILY	1262	1320	0	+	IPR027417	SSF47769	#NA
SF21_Tr14443_5_4295_-_1371_R_Sense	Coils	352	373	0	+	IPR027417	#NA	#NA
SF21_Tr14604_12_3101_-_126_R_Sense	PRINTS	620	647	0	+	IPR027417	PR00177	signature_desc=NMDA receptor signature
SF21_Tr14828_6_54_-_2510	Coils	634	672	0	+	IPR027417	#NA	#NA
SF21_Tr14829_1_27_-_638	PRINTS	168	190	0	+	IPR027417	PR00477	signature_desc=Phosphoglycerate kinase family signature
SF21_Tr15009_5_600_-_1607	Coils	182	292	0	+	IPR027417	#NA	#NA
SF21_Tr15318_4_2349_-_3419	PRINTS	323	340	0	+	IPR027417	PR00205	signature_desc=Cadherin signature
SF21_Tr1534_3_257_-_1813	Gene3D	54	109	9.3e-21	+	IPR027417	G3DSA:4.10.280.10	#NA
SF21_Tr15461_1_1141_-_176_R_Sense	PRINTS	16	33	0	+	IPR027417	PR00081	signature_desc=Glucose/ribitol dehydrogenase family signature
SF21_Tr1572_14_2562_-_376_R_Sense	Gene3D	508	687	3.8e-45	+	IPR027417	G3DSA:1.10.510.10	#NA
SF21_Tr1575_10_3117_-_1_R_Sense	Coils	884	908	0	+	IPR027417	#NA	#NA
SF21_Tr16395_1_391_-_1026	PRINTS	184	199	0	+	IPR027417	PR00660	signature_desc=ER lumen protein retaining receptor signature
SF21_Tr16405_2_99_-_623	PRINTS	148	163	0	+	IPR027417	PR00299	signature_desc=Alpha crystallin signature
SF21_Tr16865_10_3827_-_2013_R_Sense	Coils	177	205	0	+	IPR027417	#NA	#NA
SF21_Tr1698_4_306_-_1871	PRINTS	482	497	0	+	IPR027417	PR00452	signature_desc=SH3 domain signature
SF21_Tr1736_5_3459_-_529_R_Sense	Gene3D	673	849	6.5e-24	+	IPR027417	G3DSA:2.120.10.30	#NA
SF21_Tr1772_2_295_-_1179	PRINTS	79	98	0	+	IPR027417	PR00677	signature_desc=Phosducin signature
SF21_Tr1865_9_4341_-_3190_R_Sense	SUPERFAMILY	62	87	0	+	IPR027417	SSF52540	#NA
SF21_Tr18769_5_562_-_1821	PRINTS	77	101	0	+	IPR027417	PR00237	signature_desc=Rhodopsin-like GPCR superfamily signature
SF21_Tr18769_5_562_-_1821	PRINTS	161	183	0	+	IPR027417	PR00237	signature_desc=Rhodopsin-like GPCR superfamily signature
SF21_Tr1900_10_739_-_6771	Coils	1066	1087	0	+	IPR027417	#NA	#NA
SF21_Tr19260_3_2267_-_120_R_Sense	PRINTS	260	273	0	+	IPR027417	PR01038	signature_desc=Arginyl-tRNA synthetase signature
SF21_Tr198_7_4419_-_2689_R_Sense	Gene3D	248	357	5.4e-18	+	IPR027417	G3DSA:3.30.200.20	#NA
SF21_Tr1981_8_7314_-_7769	SUPERFAMILY	7	82	0	+	IPR027417	SSF63748	#NA
SF21_Tr1983_6_2068_-_284_R_Sense	Gene3D	233	412	1.3e-89	+	IPR027417	G3DSA:3.50.7.10	#NA
SF21_Tr2008_7_2097_-_1096_R_Sense	Coils	9	34	0	+	IPR027417	#NA	#NA
SF21_Tr20195_1_13_-_513	PRINTS	39	49	0	+	IPR027417	PR00612	signature_desc=Alpha haemoglobin signature
SF21_Tr2037_31_11423_-_7602_R_Sense	Gene3D	718	995	2.3e-25	+	IPR027417	G3DSA:1.25.40.10	#NA
SF21_Tr2053_6_4206_-_6665	Coils	744	768	0	+	IPR027417	#NA	#NA
SF21_Tr2082_8_2443_-_140_R_Sense	SUPERFAMILY	305	431	0	+	IPR027417	SSF53092	#NA
SF21_Tr20988_7_4383_-_1711_R_Sense	PRINTS	129	147	0	+	IPR027417	PR00747	signature_desc=Glycosyl hydrolase family 47 signature
SF21_Tr20988_7_4383_-_1711_R_Sense	PRINTS	180	199	0	+	IPR027417	PR00747	signature_desc=Glycosyl hydrolase family 47 signature
SF21_Tr20988_7_4383_-_1711_R_Sense	PRINTS	385	409	0	+	IPR027417	PR00747	signature_desc=Glycosyl hydrolase family 47 signature
SF21_Tr2107_6_4981_-_4046_R_Sense	PRINTS	232	251	0	+	IPR027417	PR00180	signature_desc=Cellular retinaldehyde-binding protein signature
SF21_Tr21545_3_1590_-_1_R_Sense	Coils	181	202	0	+	IPR027417	#NA	#NA
SF21_Tr21650_6_863_-_3_R_Sense	PRINTS	6	28	0	+	IPR027417	PR00180	signature_desc=Cellular retinaldehyde-binding protein signature
SF21_Tr2185_3_3727_-_425_R_Sense	ProSiteProfiles	185	206	0	+	IPR027417	PS51450	signature_desc=Leucine-rich repeat profile.
SF21_Tr2185_3_3727_-_425_R_Sense	ProSiteProfiles	399	420	0	+	IPR027417	PS51450	signature_desc=Leucine-rich repeat profile.
SF21_Tr2307_10_927_-_5864	Gene3D	6	71	4.5e-12	+	IPR027417	G3DSA:2.60.40.10	#NA
SF21_Tr2307_10_927_-_5864	Gene3D	240	333	2e-17	+	IPR027417	G3DSA:2.60.40.10	#NA
SF21_Tr2391_8_1150_-_245_R_Sense	SUPERFAMILY	223	292	0	+	IPR027417	SSF50044	#NA
SF21_Tr2566_26_5819_-_1788_R_Sense	SUPERFAMILY	412	514	0	+	IPR027417	SSF46966	#NA
SF21_Tr2656_3_2541_-_3947	SUPERFAMILY	417	453	0	+	IPR027417	SSF51905	#NA
SF21_Tr2666_1_427_-_849	SUPERFAMILY	20	133	0	+	IPR027417	SSF56801	#NA
SF21_Tr2706_20_514_-_12522	Gene3D	271	396	7.7e-34	+	IPR027417	G3DSA:1.20.58.60	#NA
SF21_Tr2873_4_2102_-_5056	PRINTS	831	841	0	+	IPR027417	PR01039	signature_desc=Tryptophanyl-tRNA synthetase signature
SF21_Tr302_1_106_-_2340	PRINTS	44	57	0	+	IPR027417	PR00315	signature_desc=GTP-binding elongation factor signature
SF21_Tr302_1_106_-_2340	PRINTS	113	123	0	+	IPR027417	PR00315	signature_desc=GTP-binding elongation factor signature
SF21_Tr3022_10_3046_-_2645_R_Sense	Gene3D	1	50	1.2e-14	+	IPR027417	G3DSA:3.30.230.10	#NA
SF21_Tr3052_11_4901_-_2913_R_Sense	Gene3D	323	462	4.1e-29	+	IPR027417	G3DSA:1.10.8.270	#NA
SF21_Tr3067_17_5920_-_644_R_Sense	Gene3D	102	132	7.1e-14	+	IPR027417	G3DSA:3.30.160.60	#NA
SF21_Tr3073_34_6618_-_679_R_Sense	Gene3D	942	993	7.4e-18	+	IPR027417	G3DSA:4.10.410.10	#NA
SF21_Tr3073_34_6618_-_679_R_Sense	Gene3D	1143	1198	5.7e-21	+	IPR027417	G3DSA:4.10.410.10	#NA
SF21_Tr3152_5_3397_-_1817_R_Sense	Gene3D	185	222	1.4e-10	+	IPR027417	G3DSA:1.25.40.20	#NA
SF21_Tr3152_5_3397_-_1817_R_Sense	Gene3D	223	278	2.8e-15	+	IPR027417	G3DSA:1.25.40.20	#NA
SF21_Tr3200_5_303_-_3236	Gene3D	769	971	1.4e-63	+	IPR027417	G3DSA:3.30.70.1230	#NA
SF21_Tr3241_2_210_-_2717	Gene3D	398	480	1.6e-27	+	IPR027417	G3DSA:1.10.3270.10	#NA
SF21_Tr3458_3_1013_-_360_R_Sense	SUPERFAMILY	15	204	0	+	IPR027417	SSF56235	#NA
SF21_Tr3730_1_155_-_718	SUPERFAMILY	2	157	0	+	IPR027417	SSF54495	#NA
SF21_Tr488_2_854_-_129_R_Sense	Gene3D	35	210	8.1e-24	+	IPR027417	G3DSA:2.40.128.20	#NA
SF21_Tr5800_2_59_-_1987	PRINTS	321	335	0	+	IPR027417	PR01760	signature_desc=Dishevelled protein signature
SF21_Tr5832_11_4058_-_6157	PRINTS	32	50	0	+	IPR027417	PR00057	signature_desc=Transcription factor NF-KB signature
SF21_Tr5835_3_3562_-_1652_R_Sense	Coils	27	48	0	+	IPR027417	#NA	#NA
SF21_Tr5972_2_214_-_1803	PRINTS	382	393	0	+	IPR027417	PR00385	signature_desc=P450 superfamily signature
SF21_Tr6134_2_314_-_3298	ProSiteProfiles	347	360	0	+	IPR027417	PS51450	signature_desc=Leucine-rich repeat profile.
SF21_Tr6230_8_1400_-_675_R_Sense	PRINTS	145	160	0	+	IPR027417	PR00153	signature_desc=Cyclophilin peptidyl-prolyl cis-trans isomerase signature
SF21_Tr6258_6_3646_-_2792_R_Sense	ProSiteProfiles	253	283	0	+	IPR027417	PS50103	signature_desc=Zinc finger C3H1-type profile.
SF21_Tr6430_1_216_-_2198	ProSiteProfiles	232	264	0	+	IPR027417	PS50088	signature_desc=Ankyrin repeat profile.
SF21_Tr6455_10_3209_-_594_R_Sense	Coils	103	124	0	+	IPR027417	#NA	#NA
SF21_Tr6471_11_5559_-_4153_R_Sense	PRINTS	223	241	0	+	IPR027417	PR00700	signature_desc=Protein tyrosine phosphatase signature
SF21_Tr6555_6_2957_-_1713_R_Sense	PRINTS	8	27	0	+	IPR027417	PR01743	signature_desc=Single-strand DNA-binding protein signature
SF21_Tr6594_10_2804_-_69_R_Sense	PRINTS	255	266	0	+	IPR027417	PR00947	signature_desc=Insect cuticle protein signature
SF21_Tr6602_4_2148_-_5552	Coils	866	887	0	+	IPR027417	#NA	#NA
SF21_Tr674_3_2235_-_1474_R_Sense	PRINTS	30	48	0	+	IPR027417	PR00625	signature_desc=DnaJ domain signature
SF21_Tr6841_2_507_-_992	ProSiteProfiles	38	75	0	+	IPR027417	PS50097	signature_desc=BTB domain profile.
SF21_Tr6873_3_1427_-_312_R_Sense	PRINTS	51	70	0	+	IPR027417	PR02051	signature_desc=Protein family FAM175 signature
SF21_Tr7144_4_994_-_680_R_Sense	SUPERFAMILY	1	61	0	+	IPR027417	SSF52540	#NA
SF21_Tr7167_2_47_-_691	Coils	33	68	0	+	IPR027417	#NA	#NA
SF21_Tr7174_8_3944_-_1356_R_Sense	Gene3D	451	530	7.2e-16	+	IPR027417	G3DSA:2.30.42.10	#NA
SF21_Tr7296_2_352_-_1143	ProSiteProfiles	90	216	0	+	IPR027417	PS50405	signature_desc=Soluble glutathione S-transferase C-terminal domain profile.
SF21_Tr7557_4_2338_-_3231	SUPERFAMILY	21	73	0	+	IPR027417	SSF57667	#NA
SF21_Tr7624_3_338_-_754	Gene3D	1	77	4.3e-21	+	IPR027417	G3DSA:1.10.510.10	#NA
SF21_Tr7691_11_2929_-_1364_R_Sense	Gene3D	351	378	1.8e-13	+	IPR027417	G3DSA:3.30.160.60	#NA
SF21_Tr7699_9_5542_-_3587_R_Sense	Gene3D	158	203	1.6e-06	+	IPR027417	G3DSA:1.10.238.10	#NA
SF21_Tr7832_1_417_-_1_R_Sense	SUPERFAMILY	68	137	0	+	IPR027417	SSF56300	#NA
SF21_Tr7976_1_23_-_1123	PRINTS	165	186	0	+	IPR027417	PR00481	signature_desc=Cytosol aminopeptidase signature
SF21_Tr8004_6_121_-_3231	Gene3D	923	990	2.2e-17	+	IPR027417	G3DSA:2.170.140.10	#NA
SF21_Tr8096_3_1338_-_1976	SUPERFAMILY	1	59	0	+	IPR027417	SSF47576	#NA
SF21_Tr8128_8_826_-_2_R_Sense	SUPERFAMILY	56	184	0	+	IPR027417	SSF49562	#NA
SF21_Tr827_10_3004_-_44_R_Sense	Gene3D	666	720	9.8e-06	+	IPR027417	G3DSA:3.40.630.30	#NA
SF21_Tr838_2_72_-_1094	PRINTS	67	89	0	+	IPR027417	PR00180	signature_desc=Cellular retinaldehyde-binding protein signature
SF21_Tr8461_10_4864_-_7452	SUPERFAMILY	294	399	0	+	IPR027417	SSF48371	#NA
SF21_Tr8505_2_96_-_1541	SUPERFAMILY	13	78	0	+	IPR027417	SSF57716	#NA
SF21_Tr8626_3_1869_-_2297	SUPERFAMILY	31	121	0	+	IPR027417	SSF52540	#NA
SF21_Tr8628_1_158_-_1816	SUPERFAMILY	428	480	0	+	IPR027417	SSF57667	#NA
SF21_Tr9111_4_5917_-_3164_R_Sense	SUPERFAMILY	712	911	0	+	IPR027417	SSF56672	#NA
SF21_Tr926_9_2060_-_138_R_Sense	PRINTS	98	112	0	+	IPR027417	PR00320	signature_desc=G protein beta WD-40 repeat signature
SF21_Tr942_6_2764_-_1631_R_Sense	SUPERFAMILY	1	122	0	+	IPR027417	SSF48065	#NA
SF21_Tr948_9_1843_-_2436	SUPERFAMILY	41	147	0	+	IPR027417	SSF49879	#NA
SF21_Tr9641_2_7_-_4356	Coils	353	395	0	+	IPR027417	#NA	#NA
SF21_Tr3614_13_7481_-_9082	SUPERFAMILY	189	382	0	+	IPR027415	SSF56112	#NA
SF21_Tr3888_1_287_-_1120	SUPERFAMILY	69	278	0	+	IPR027415	SSF50475	#NA
SF21_Tr7903_2_1134_-_2066	SUPERFAMILY	40	261	0	+	IPR027415	SSF53474	#NA
SF21_Tr8199_4_3501_-_1447_R_Sense	SUPERFAMILY	33	189	0	+	IPR027415	SSF52518	#NA
SF21_Tr1637_9_4492_-_1256_R_Sense	Coils	354	382	0	+	IPR027413	#NA	#NA
SF21_Tr15561_5_1674_-_1_R_Sense	Coils	21	42	0	+	IPR027409	#NA	#NA
SF21_Tr1795_9_1661_-_666_R_Sense	Coils	62	83	0	+	IPR027409	#NA	#NA
SF21_Tr2074_10_3682_-_10692	Coils	1115	1136	0	+	IPR027409	#NA	#NA
SF21_Tr7494_9_3600_-_5783	ProSiteProfiles	345	373	0	+	IPR027408	PS50157	signature_desc=Zinc finger C2H2 type domain profile.
SF21_Tr6944_2_5_-_1489	PRINTS	338	360	0	+	IPR027401	PR00304	signature_desc=Tailless complex polypeptide 1 (chaperone) signature
SF21_Tr7174_8_3944_-_1356_R_Sense	Gene3D	36	116	1.3e-24	+	IPR027401	G3DSA:3.10.20.90	#NA
SF21_Tr1611_5_3060_-_5222	SUPERFAMILY	64	254	0	+	IPR027397	SSF103473	#NA
SF21_Tr2185_3_3727_-_425_R_Sense	SUPERFAMILY	589	843	0	+	IPR027397	SSF52058	#NA
SF21_Tr8575_4_1917_-_1078_R_Sense	SUPERFAMILY	24	150	0	+	IPR027397	SSF53067	#NA
SF21_Tr11717_3_4821_-_6086	ProSiteProfiles	195	218	0	+	IPR027361	PS50157	signature_desc=Zinc finger C2H2 type domain profile.
SF21_Tr11717_3_4821_-_6086	ProSiteProfiles	255	283	0	+	IPR027361	PS50157	signature_desc=Zinc finger C2H2 type domain profile.
SF21_Tr11825_2_431_-_2053	ProSiteProfiles	73	106	0	+	IPR027361	PS50005	signature_desc=TPR repeat profile.
SF21_Tr933_5_2436_-_1465_R_Sense	PRINTS	186	207	0	+	IPR027356	PR00180	signature_desc=Cellular retinaldehyde-binding protein signature
SF21_Tr12611_2_1727_-_2047	SUPERFAMILY	1	58	0	+	IPR027267	SSF51726	#NA
SF21_Tr1330_2_127_-_2175	SUPERFAMILY	539	681	0	+	IPR027267	SSF49348	#NA
SF21_Tr7603_2_2107_-_1598_R_Sense	ProSiteProfiles	1	123	0	+	IPR027266	PS50191	signature_desc=CRAL-TRIO lipid binding domain profile.
SF21_Tr13495_4_976_-_1761	ProSiteProfiles	1	194	0	+	IPR026591	PS50850	signature_desc=Major facilitator superfamily (MFS) profile.
SF21_Tr13737_5_1478_-_975_R_Sense	ProSiteProfiles	1	105	0	+	IPR026591	PS50144	signature_desc=MATH/TRAF domain profile.
SF21_Tr13677_6_1499_-_297_R_Sense	ProSiteProfiles	46	212	0	+	IPR026590	PS50007	signature_desc=Phosphatidylinositol-specific phospholipase X-box domain profile.
SF21_Tr7321_6_2037_-_1528_R_Sense	ProSiteProfiles	126	167	0	+	IPR026489	PS50089	signature_desc=Zinc finger RING-type profile.
SF21_Tr1631_6_916_-_524_R_Sense	Gene3D	1	72	1.8e-15	+	IPR026244	G3DSA:3.30.1380.20	#NA
SF21_Tr1989_3_951_-_3875	Gene3D	9	89	7.4e-10	+	IPR026244	G3DSA:3.30.1740.10	#NA
SF21_Tr1989_3_951_-_3875	Gene3D	632	843	9e-75	+	IPR026244	G3DSA:3.90.228.10	#NA
SF21_Tr7813_3_1920_-_1003_R_Sense	ProSiteProfiles	162	189	0	+	IPR026224	PS50157	signature_desc=Zinc finger C2H2 type domain profile.
SF21_Tr464_1_235_-_1152	Gene3D	11	300	6.5e-79	+	IPR026015	G3DSA:1.50.40.10	#NA
SF21_Tr569_10_6805_-_4547_R_Sense	Gene3D	529	545	9.5e-87	+	IPR026015	G3DSA:3.40.525.10	#NA
SF21_Tr6151_5_3633_-_2539_R_Sense	PRINTS	282	301	0	+	IPR025790	PR00989	signature_desc=Adenosine kinase signature
SF21_Tr13140_11_5238_-_346_R_Sense	SUPERFAMILY	1347	1606	0	+	IPR025789	SSF56112	#NA
SF21_Tr2188_9_4660_-_3449_R_Sense	SUPERFAMILY	117	152	0	+	IPR025789	SSF55455	#NA
SF21_Tr2491_4_447_-_1988	SUPERFAMILY	270	330	0	+	IPR025789	SSF57667	#NA
SF21_Tr3308_5_199_-_4302	SUPERFAMILY	643	760	0	+	IPR025789	SSF63748	#NA
SF21_Tr8939_6_5273_-_4125_R_Sense	SUPERFAMILY	98	345	0	+	IPR025789	SSF52047	#NA
SF21_Tr960_3_2846_-_1452_R_Sense	SUPERFAMILY	79	416	0	+	IPR025789	SSF56112	#NA
SF21_Tr12814_9_10925_-_12502	SUPERFAMILY	159	453	0	+	IPR025766	SSF56112	#NA
SF21_Tr1575_10_3117_-_1_R_Sense	SUPERFAMILY	426	545	0	+	IPR025766	SSF50249	#NA
SF21_Tr1251_2_18_-_743	SUPERFAMILY	21	118	0	+	IPR025661	SSF55550	#NA
SF21_Tr14176_6_1291_-_2_R_Sense	Gene3D	98	137	1.5e-11	+	IPR025661	G3DSA:1.25.10.10	#NA
SF21_Tr17074_3_1932_-_2285	Coils	44	65	0	+	IPR025661	#NA	#NA
SF21_Tr2107_6_4981_-_4046_R_Sense	SUPERFAMILY	120	295	0	+	IPR025661	SSF52087	#NA
SF21_Tr1205_5_2802_-_3782	SUPERFAMILY	1	78	0	+	IPR025660	SSF56112	#NA
SF21_Tr13777_4_3389_-_2724_R_Sense	Gene3D	12	150	7.6e-24	+	IPR025660	G3DSA:1.10.238.20	#NA
SF21_Tr13807_10_3616_-_6087	Gene3D	391	451	1.6e-12	+	IPR025660	G3DSA:2.40.50.140	#NA
SF21_Tr14106_12_5783_-_3957_R_Sense	Gene3D	143	259	1.8e-37	+	IPR025660	G3DSA:2.30.29.30	#NA
SF21_Tr17141_3_1334_-_3478	Coils	555	583	0	+	IPR025660	#NA	#NA
SF21_Tr2107_6_4981_-_4046_R_Sense	SUPERFAMILY	27	103	0	+	IPR025660	SSF46938	#NA
SF21_Tr1515_3_196_-_1623	PRINTS	208	223	0	+	IPR025659	PR00420	signature_desc=Aromatic-ring hydroxylase (flavoprotein monooxygenase) signature
SF21_Tr13652_3_705_-_2876	ProSiteProfiles	495	516	0	+	IPR024794	PS51450	signature_desc=Leucine-rich repeat profile.
SF21_Tr2361_11_10363_-_5309_R_Sense	ProSiteProfiles	1662	1684	0	+	IPR024794	PS50137	signature_desc=Double stranded RNA-binding domain (dsRBD) profile.
SF21_Tr8075_2_612_-_1_R_Sense	Gene3D	34	53	2.6e-44	+	IPR024607	G3DSA:3.90.132.10	#NA
SF21_Tr3019_1_1658_-_2389	PRINTS	127	136	0	+	IPR024161	PR01909	signature_desc=Atypical dual specificity phosphatase subfamily A signature
SF21_Tr1626_6_5711_-_3648_R_Sense	Coils	27	48	0	+	IPR024156	#NA	#NA
SF21_Tr2017_9_2241_-_409_R_Sense	Gene3D	17	597	3.8e-141	+	IPR024084	G3DSA:1.25.10.10	#NA
SF21_Tr13445_2_935_-_483_R_Sense	ProSiteProfiles	114	149	0	+	IPR024079	PS50222	signature_desc=EF-hand calcium-binding domain profile.
SF21_Tr8077_3_1426_-_2601	Coils	9	33	0	+	IPR024079	#NA	#NA
SF21_Tr8553_3_8_-_1714	SUPERFAMILY	172	358	0	+	IPR024079	SSF55120	#NA
SF21_Tr7771_2_596_-_42_R_Sense	Gene3D	121	150	2.8e-10	+	IPR024061	G3DSA:3.30.160.60	#NA
SF21_Tr13443_2_701_-_3055	Coils	438	459	0	+	IPR024051	#NA	#NA
SF21_Tr13443_2_701_-_3055	Coils	696	727	0	+	IPR024051	#NA	#NA
SF21_Tr13752_11_2346_-_1_R_Sense	Coils	289	316	0	+	IPR024051	#NA	#NA
SF21_Tr13428_5_4972_-_2849_R_Sense	Coils	191	212	0	+	IPR024050	#NA	#NA
SF21_Tr16346_14_3622_-_728_R_Sense	PRINTS	912	930	0	+	IPR023828	PR00830	signature_desc=Endopeptidase La (Lon) serine protease (S16) signature
SF21_Tr16460_3_172_-_1683	PRINTS	400	421	0	+	IPR023827	PR00171	signature_desc=Sugar transporter signature
SF21_Tr14554_6_1396_-_2_R_Sense	Coils	26	61	0	+	IPR023801	#NA	#NA
SF21_Tr12252_5_3258_-_370_R_Sense	Coils	722	750	0	+	IPR023798	#NA	#NA
SF21_Tr12252_5_3258_-_370_R_Sense	Coils	936	964	0	+	IPR023798	#NA	#NA
SF21_Tr14413_5_1730_-_2083	Coils	7	42	0	+	IPR023798	#NA	#NA
SF21_Tr7590_6_2903_-_1329_R_Sense	Coils	10	45	0	+	IPR023798	#NA	#NA
SF21_Tr8110_3_586_-_2289	Coils	31	52	0	+	IPR023798	#NA	#NA
SF21_Tr11738_3_261_-_1493	ProSiteProfiles	205	411	0	+	IPR023797	PS50862	signature_desc=Aminoacyl-transfer RNA synthetases class-II family profile.
SF21_Tr11806_6_1740_-_1000_R_Sense	ProSiteProfiles	87	176	0	+	IPR023797	PS50835	signature_desc=Ig-like domain profile.
SF21_Tr2106_20_3564_-_631_R_Sense	ProSiteProfiles	82	146	0	+	IPR023797	PS50015	signature_desc=Saposin B type domain profile.
SF21_Tr2212_2_196_-_2355	ProSiteProfiles	47	76	0	+	IPR023797	PS50096	signature_desc=IQ motif profile.
SF21_Tr1222_8_1576_-_677_R_Sense	PRINTS	167	186	0	+	IPR023795	PR00299	signature_desc=Alpha crystallin signature
SF21_Tr13623_12_6213_-_2119_R_Sense	ProSiteProfiles	1172	1257	0	+	IPR023795	PS50172	signature_desc=BRCT domain profile.
SF21_Tr12631_5_3101_-_801_R_Sense	Coils	569	590	0	+	IPR023779	#NA	#NA
SF21_Tr18700_2_321_-_2057	Coils	86	107	0	+	IPR023631	#NA	#NA
SF21_Tr18700_2_321_-_2057	Coils	338	374	0	+	IPR023631	#NA	#NA
SF21_Tr12657_5_544_-_3951	Coils	436	464	0	+	IPR023616	#NA	#NA
SF21_Tr12868_3_973_-_2388	Coils	393	414	0	+	IPR023616	#NA	#NA
SF21_Tr13051_3_166_-_2634	Coils	741	772	0	+	IPR023616	#NA	#NA
SF21_Tr1572_14_2562_-_376_R_Sense	Coils	177	205	0	+	IPR023616	#NA	#NA
SF21_Tr1572_14_2562_-_376_R_Sense	Coils	267	291	0	+	IPR023616	#NA	#NA
SF21_Tr1572_14_2562_-_376_R_Sense	Coils	356	391	0	+	IPR023616	#NA	#NA
SF21_Tr16220_2_647_-_1015	Coils	48	86	0	+	IPR023616	#NA	#NA
SF21_Tr16370_5_159_-_5792	Coils	533	554	0	+	IPR023616	#NA	#NA
SF21_Tr16553_3_293_-_1834	Coils	317	338	0	+	IPR023616	#NA	#NA
SF21_Tr16843_1_346_-_2_R_Sense	Coils	27	48	0	+	IPR023616	#NA	#NA
SF21_Tr17075_6_810_-_385_R_Sense	Coils	26	47	0	+	IPR023616	#NA	#NA
SF21_Tr17386_6_1439_-_639_R_Sense	Coils	6	27	0	+	IPR023616	#NA	#NA
SF21_Tr7436_5_5574_-_4684_R_Sense	Coils	149	173	0	+	IPR023616	#NA	#NA
SF21_Tr7782_2_780_-_1601	Coils	157	208	0	+	IPR023616	#NA	#NA
SF21_Tr7790_2_1103_-_1447	Coils	6	41	0	+	IPR023616	#NA	#NA
SF21_Tr1332_6_705_-_1_R_Sense	PRINTS	114	127	0	+	IPR023606	PR00454	signature_desc=ETS domain signature
SF21_Tr1332_6_705_-_1_R_Sense	PRINTS	157	175	0	+	IPR023606	PR00454	signature_desc=ETS domain signature
SF21_Tr1332_6_705_-_1_R_Sense	PRINTS	176	179	0	+	IPR023606	PR00454	signature_desc=ETS domain signature
SF21_Tr2201_5_3223_-_3660	SUPERFAMILY	6	116	0	+	IPR023577	SSF56574	#NA
SF21_Tr2601_4_1350_-_100_R_Sense	SUPERFAMILY	7	99	0	+	IPR023577	SSF57716	#NA
SF21_Tr3387_4_7708_-_6749_R_Sense	SUPERFAMILY	21	90	0	+	IPR023577	SSF57716	#NA
SF21_Tr3387_4_7708_-_6749_R_Sense	SUPERFAMILY	228	265	0	+	IPR023577	SSF57667	#NA
SF21_Tr2106_20_3564_-_631_R_Sense	ProSiteProfiles	169	209	0	+	IPR023564	PS51110	signature_desc=Saposin A-type domain profile.
SF21_Tr22485_1_39_-_794	ProSiteProfiles	3	89	0	+	IPR023564	PS51029	signature_desc=MADF domain profile.
SF21_Tr23348_9_2628_-_874_R_Sense	ProSiteProfiles	69	82	0	+	IPR023564	PS50108	signature_desc=CRIB domain profile.
SF21_Tr2639_3_3336_-_3779	ProSiteProfiles	15	80	0	+	IPR023564	PS50143	signature_desc=BIR repeat profile.
SF21_Tr7812_9_9011_-_8664_R_Sense	ProSiteProfiles	3	66	0	+	IPR023564	PS50929	signature_desc=ABC transporter integral membrane type-1 fused domain profile.
SF21_Tr14331_3_1830_-_208_R_Sense	PRINTS	93	108	0	+	IPR023471	PR01038	signature_desc=Arginyl-tRNA synthetase signature
SF21_Tr14331_3_1830_-_208_R_Sense	PRINTS	108	124	0	+	IPR023471	PR01038	signature_desc=Arginyl-tRNA synthetase signature
SF21_Tr14725_5_2921_-_1479_R_Sense	PRINTS	78	97	0	+	IPR023451	PR00368	signature_desc=FAD-dependent pyridine nucleotide reductase signature
SF21_Tr14725_5_2921_-_1479_R_Sense	PRINTS	332	354	0	+	IPR023451	PR00368	signature_desc=FAD-dependent pyridine nucleotide reductase signature
SF21_Tr12687_6_141_-_8147	Coils	1970	1993	0	+	IPR023415	#NA	#NA
SF21_Tr12734_11_2283_-_1843_R_Sense	ProSiteProfiles	4	45	0	+	IPR023415	PS50082	signature_desc=Trp-Asp (WD) repeats profile.
SF21_Tr12789_1_4_-_1764	ProSiteProfiles	344	365	0	+	IPR023415	PS51450	signature_desc=Leucine-rich repeat profile.
SF21_Tr12882_1_230_-_1084	ProSiteProfiles	12	85	0	+	IPR023415	PS50920	signature_desc=Solute carrier (Solcar) repeat profile.
SF21_Tr12887_5_337_-_2676	Coils	167	205	0	+	IPR023415	#NA	#NA
SF21_Tr12902_2_19_-_828	ProSiteProfiles	50	237	0	+	IPR023415	PS51475	signature_desc=Proteasome A-type subunit profile.
SF21_Tr12935_2_84_-_2366	ProSiteProfiles	94	126	0	+	IPR023415	PS50088	signature_desc=Ankyrin repeat profile.
SF21_Tr12998_9_3021_-_775_R_Sense	ProSiteProfiles	671	698	0	+	IPR023415	PS50157	signature_desc=Zinc finger C2H2 type domain profile.
SF21_Tr13048_4_4397_-_2916_R_Sense	ProSiteProfiles	404	442	0	+	IPR023415	PS50089	signature_desc=Zinc finger RING-type profile.
SF21_Tr13078_13_810_-_298_R_Sense	ProSiteProfiles	1	39	0	+	IPR023415	PS50280	signature_desc=SET domain profile.
SF21_Tr13095_17_7311_-_421_R_Sense	ProSiteProfiles	1307	1500	0	+	IPR023415	PS50994	signature_desc=Integrase catalytic domain profile.
SF21_Tr13134_3_632_-_87_R_Sense	Coils	39	60	0	+	IPR023415	#NA	#NA
SF21_Tr13143_5_4138_-_3041_R_Sense	ProSiteProfiles	227	240	0	+	IPR023415	PS51450	signature_desc=Leucine-rich repeat profile.
SF21_Tr1129_15_5136_-_2578_R_Sense	Gene3D	613	814	2.3e-38	+	IPR023395	G3DSA:1.10.510.10	#NA
SF21_Tr1256_5_821_-_327_R_Sense	Gene3D	14	53	9.4e-07	+	IPR023395	G3DSA:3.30.160.60	#NA
SF21_Tr13211_3_234_-_998	SUPERFAMILY	29	64	0	+	IPR023395	SSF57716	#NA
SF21_Tr13295_2_249_-_1265	Gene3D	59	139	1.3e-27	+	IPR023395	G3DSA:3.30.70.330	#NA
SF21_Tr13331_5_1743_-_1075_R_Sense	SUPERFAMILY	95	136	0	+	IPR023395	SSF51556	#NA
SF21_Tr13598_19_4003_-_13536	ProSiteProfiles	286	328	0	+	IPR023395	PS51120	signature_desc=LDL-receptor class B (LDLRB) repeat profile.
SF21_Tr13598_19_4003_-_13536	ProSiteProfiles	1244	1284	0	+	IPR023395	PS51120	signature_desc=LDL-receptor class B (LDLRB) repeat profile.
SF21_Tr13747_56_7805_-_75_R_Sense	Gene3D	528	673	3.5e-42	+	IPR023395	G3DSA:2.60.120.260	#NA
SF21_Tr1400_4_2799_-_6617	Gene3D	56	144	5.1e-15	+	IPR023395	G3DSA:1.25.40.20	#NA
SF21_Tr1400_4_2799_-_6617	Gene3D	758	863	2.8e-16	+	IPR023395	G3DSA:3.30.710.10	#NA
SF21_Tr16357_6_1876_-_812_R_Sense	PRINTS	107	131	0	+	IPR023395	PR01161	signature_desc=Tubulin signature
SF21_Tr16357_6_1876_-_812_R_Sense	PRINTS	133	151	0	+	IPR023395	PR01161	signature_desc=Tubulin signature
SF21_Tr1723_9_1912_-_3660	PRINTS	250	272	0	+	IPR023395	PR00237	signature_desc=Rhodopsin-like GPCR superfamily signature
SF21_Tr1723_9_1912_-_3660	PRINTS	370	394	0	+	IPR023395	PR00237	signature_desc=Rhodopsin-like GPCR superfamily signature
SF21_Tr1727_2_133_-_1086	PRINTS	152	178	0	+	IPR023395	PR00114	signature_desc=Serine/threonine phosphatase family signature
SF21_Tr2034_2_350_-_2899	PRINTS	163	177	0	+	IPR023395	PR00320	signature_desc=G protein beta WD-40 repeat signature
SF21_Tr2525_11_4584_-_3205_R_Sense	ProSiteProfiles	127	389	0	+	IPR023395	PS50261	signature_desc=G-protein coupled receptors family 2 profile 2.
SF21_Tr2562_11_5344_-_7683	ProSiteProfiles	525	619	0	+	IPR023395	PS50001	signature_desc=Src homology 2 (SH2) domain profile.
SF21_Tr2957_1_29_-_2956	SUPERFAMILY	6	84	0	+	IPR023395	SSF57716	#NA
SF21_Tr3159_3_283_-_2079	SUPERFAMILY	5	559	0	+	IPR023395	SSF56815	#NA
SF21_Tr3613_11_340_-_7935	SUPERFAMILY	2021	2082	0	+	IPR023395	SSF46966	#NA
SF21_Tr3614_9_17_-_6640	SUPERFAMILY	779	1040	0	+	IPR023395	SSF63825	#NA
SF21_Tr3614_9_17_-_6640	SUPERFAMILY	1428	1467	0	+	IPR023395	SSF57424	#NA
SF21_Tr3816_3_100_-_1692	SUPERFAMILY	416	517	0	+	IPR023395	SSF50911	#NA
SF21_Tr5841_2_668_-_3187	ProSiteProfiles	337	648	0	+	IPR023395	PS50878	signature_desc=Reverse transcriptase (RT) catalytic domain profile.
SF21_Tr5846_2_473_-_1096	ProSiteProfiles	14	103	0	+	IPR023395	PS50031	signature_desc=EH domain profile.
SF21_Tr5846_2_473_-_1096	ProSiteProfiles	169	204	0	+	IPR023395	PS50222	signature_desc=EF-hand calcium-binding domain profile.
SF21_Tr6377_38_10024_-_9698_R_Sense	ProSiteProfiles	3	94	0	+	IPR023395	PS50835	signature_desc=Ig-like domain profile.
SF21_Tr7440_3_1701_-_856_R_Sense	SUPERFAMILY	22	65	0	+	IPR023395	SSF50249	#NA
SF21_Tr7974_1_120_-_605	SUPERFAMILY	20	56	0	+	IPR023395	SSF51735	#NA
SF21_Tr8123_3_582_-_124_R_Sense	SUPERFAMILY	51	150	0	+	IPR023395	SSF64356	#NA
SF21_Tr13293_3_1534_-_275_R_Sense	ProSiteProfiles	71	222	0	+	IPR023394	PS50234	signature_desc=VWFA domain profile.
SF21_Tr7174_2_1216_-_1797	ProSiteProfiles	30	119	0	+	IPR023394	PS50056	signature_desc=Tyrosine specific protein phosphatases family profile.
SF21_Tr13323_4_259_-_3297	ProSiteProfiles	35	286	0	+	IPR023393	PS50011	signature_desc=Protein kinase domain profile.
SF21_Tr13334_7_1373_-_93_R_Sense	Gene3D	90	261	1.2e-61	+	IPR023393	G3DSA:3.40.50.1100	#NA
SF21_Tr15179_6_1380_-_394_R_Sense	PRINTS	109	124	0	+	IPR023393	PR00722	signature_desc=Chymotrypsin serine protease family (S1) signature
SF21_Tr15179_6_1380_-_394_R_Sense	PRINTS	175	189	0	+	IPR023393	PR00722	signature_desc=Chymotrypsin serine protease family (S1) signature
SF21_Tr6419_13_6176_-_1314_R_Sense	ProSiteProfiles	1418	1446	0	+	IPR023393	PS50157	signature_desc=Zinc finger C2H2 type domain profile.
SF21_Tr7557_3_167_-_2599	ProSiteProfiles	751	778	0	+	IPR023393	PS50157	signature_desc=Zinc finger C2H2 type domain profile.
SF21_Tr1544_9_5293_-_2039_R_Sense	PRINTS	1014	1029	0	+	IPR023366	PR00700	signature_desc=Protein tyrosine phosphatase signature
SF21_Tr2107_6_4981_-_4046_R_Sense	PRINTS	122	146	0	+	IPR023366	PR00180	signature_desc=Cellular retinaldehyde-binding protein signature
SF21_Tr477_7_2076_-_211_R_Sense	Gene3D	9	125	4.6e-32	+	IPR023356	G3DSA:2.40.50.140	#NA
SF21_Tr12634_10_4987_-_101_R_Sense	Coils	3	29	0	+	IPR023346	#NA	#NA
SF21_Tr1863_4_32_-_2365	Gene3D	7	204	1.8e-54	+	IPR023340	G3DSA:1.20.1410.10	#NA
SF21_Tr2841_5_220_-_1701	Gene3D	363	470	1.3e-34	+	IPR023340	G3DSA:3.40.30.10	#NA
SF21_Tr7174_8_3944_-_1356_R_Sense	ProSiteProfiles	575	844	0	+	IPR023340	PS50055	signature_desc=PTP type protein phosphatase family profile.
SF21_Tr12277_3_1175_-_417_R_Sense	ProSiteProfiles	78	220	0	+	IPR023335	PS51462	signature_desc=Nudix hydrolase domain profile.
SF21_Tr2582_35_6954_-_523_R_Sense	ProSiteProfiles	570	744	0	+	IPR023335	PS50526	signature_desc=RdRp of negative ssRNA viruses with non-segmented genomes catalytic domain profile.
SF21_Tr12695_2_987_-_574_R_Sense	Coils	4	25	0	+	IPR023333	#NA	#NA
SF21_Tr15722_2_3040_-_4236	Coils	139	182	0	+	IPR023333	#NA	#NA
SF21_Tr15466_14_3056_-_369_R_Sense	Coils	73	94	0	+	IPR023332	#NA	#NA
SF21_Tr1590_5_19_-_6426	Coils	1264	1285	0	+	IPR023332	#NA	#NA
SF21_Tr22748_1_628_-_2_R_Sense	ProSiteProfiles	1	56	0	+	IPR023332	PS50857	signature_desc=Cytochrome oxidase subunit II copper A binding domain profile.
SF21_Tr2565_64_24886_-_1355_R_Sense	Coils	3981	4019	0	+	IPR023332	#NA	#NA
SF21_Tr16508_7_579_-_4940	Coils	991	1014	0	+	IPR023316	#NA	#NA
SF21_Tr16508_7_579_-_4940	Coils	1076	1104	0	+	IPR023316	#NA	#NA
SF21_Tr1715_10_4807_-_1439_R_Sense	Gene3D	880	960	2.2e-08	+	IPR023316	G3DSA:1.10.580.10	#NA
SF21_Tr21568_10_5535_-_3052_R_Sense	Coils	410	435	0	+	IPR023316	#NA	#NA
SF21_Tr21759_3_185_-_1792	Coils	154	175	0	+	IPR023316	#NA	#NA
SF21_Tr2325_9_3316_-_608_R_Sense	Gene3D	202	256	1.3e-57	+	IPR023316	G3DSA:1.10.460.10	#NA
SF21_Tr2325_9_3316_-_608_R_Sense	Gene3D	515	620	1.3e-57	+	IPR023316	G3DSA:1.10.460.10	#NA
SF21_Tr6979_5_198_-_2399	Coils	275	296	0	+	IPR023316	#NA	#NA
SF21_Tr6979_5_198_-_2399	Coils	518	551	0	+	IPR023316	#NA	#NA
SF21_Tr7264_31_8579_-_2730_R_Sense	Gene3D	1543	1629	1.9e-42	+	IPR023316	G3DSA:3.40.50.720	#NA
SF21_Tr8022_11_2091_-_13_R_Sense	Gene3D	609	638	1.2e-05	+	IPR023316	G3DSA:3.30.160.60	#NA
SF21_Tr12000_1_219_-_1517	ProSiteProfiles	212	233	0	+	IPR023313	PS51450	signature_desc=Leucine-rich repeat profile.
SF21_Tr1864_3_792_-_1_R_Sense	Coils	103	124	0	+	IPR023313	#NA	#NA
SF21_Tr2208_2_738_-_1_R_Sense	ProSiteProfiles	3	232	0	+	IPR023313	PS51419	signature_desc=small GTPase Rab1 family profile.
SF21_Tr1929_7_1619_-_3079	SUPERFAMILY	74	194	0	+	IPR023311	SSF47370	#NA
SF21_Tr2154_2_1517_-_1951	SUPERFAMILY	1	143	0	+	IPR023311	SSF52096	#NA
SF21_Tr1872_5_2062_-_1409_R_Sense	PRINTS	101	122	0	+	IPR023302	PR00622	signature_desc=Histone H3 signature
SF21_Tr13586_20_4715_-_1335_R_Sense	ProSiteProfiles	201	258	0	+	IPR023299	PS50923	signature_desc=Sushi/CCP/SCR domain profile.
SF21_Tr7248_3_43_-_2172	PRINTS	109	122	0	+	IPR023299	PR00935	signature_desc=Band 4.1 protein family signature
SF21_Tr7248_3_43_-_2172	PRINTS	191	207	0	+	IPR023299	PR00935	signature_desc=Band 4.1 protein family signature
SF21_Tr10305_4_867_-_1658	Coils	133	161	0	+	IPR023298	#NA	#NA
SF21_Tr13286_4_3816_-_6059	ProSiteProfiles	429	690	0	+	IPR023298	PS50011	signature_desc=Protein kinase domain profile.
SF21_Tr13286_4_3816_-_6059	ProSiteProfiles	691	740	0	+	IPR023298	PS51285	signature_desc=AGC-kinase C-terminal domain profile.
SF21_Tr13586_20_4715_-_1335_R_Sense	ProSiteProfiles	634	693	0	+	IPR023298	PS50923	signature_desc=Sushi/CCP/SCR domain profile.
SF21_Tr19260_3_2267_-_120_R_Sense	Coils	48	69	0	+	IPR023298	#NA	#NA
SF21_Tr13598_19_4003_-_13536	SUPERFAMILY	35	66	0	+	IPR023271	SSF57424	#NA
SF21_Tr13598_19_4003_-_13536	SUPERFAMILY	2853	3122	0	+	IPR023271	SSF63825	#NA
SF21_Tr3429_11_2665_-_809_R_Sense	SUPERFAMILY	271	521	0	+	IPR023271	SSF56112	#NA
SF21_Tr3739_1_98_-_718	SUPERFAMILY	32	118	0	+	IPR023271	SSF101576	#NA
SF21_Tr2565_64_24886_-_1355_R_Sense	Gene3D	4539	4632	4.4e-10	+	IPR023252	G3DSA:1.20.58.60	#NA
SF21_Tr2565_64_24886_-_1355_R_Sense	Gene3D	5141	5245	1.6e-10	+	IPR023252	G3DSA:1.20.58.60	#NA
SF21_Tr2565_64_24886_-_1355_R_Sense	Gene3D	6014	6116	4.1e-12	+	IPR023252	G3DSA:1.20.58.60	#NA
SF21_Tr2565_64_24886_-_1355_R_Sense	Gene3D	6445	6553	5.6e-16	+	IPR023252	G3DSA:1.20.58.60	#NA
SF21_Tr2565_64_24886_-_1355_R_Sense	Gene3D	6554	6661	2.1e-18	+	IPR023252	G3DSA:1.20.58.60	#NA
SF21_Tr796_1_3_-_800	Gene3D	74	264	8.6e-77	+	IPR023242	G3DSA:3.40.30.10	#NA
SF21_Tr844_3_1285_-_2274	Gene3D	70	127	0.0002	+	IPR023242	G3DSA:1.10.245.10	#NA
SF21_Tr844_3_1285_-_2274	Gene3D	144	236	3.5e-07	+	IPR023242	G3DSA:3.30.780.10	#NA
SF21_Tr868_4_1778_-_3_R_Sense	Gene3D	17	57	4.1e-13	+	IPR023242	G3DSA:2.10.25.10	#NA
SF21_Tr13597_39_4396_-_3767_R_Sense	ProSiteProfiles	1	32	0	+	IPR023231	PS50068	signature_desc=LDL-receptor class A (LDLRA) domain profile.
SF21_Tr1103_5_966_-_1_R_Sense	Gene3D	53	224	1.8e-57	+	IPR023214	G3DSA:1.20.140.30	#NA
SF21_Tr1259_1_112_-_603	Gene3D	13	47	1.2e-14	+	IPR023214	G3DSA:2.20.70.10	#NA
SF21_Tr13479_5_3959_-_2220_R_Sense	ProSiteProfiles	248	269	0	+	IPR023214	PS51450	signature_desc=Leucine-rich repeat profile.
SF21_Tr13479_5_3959_-_2220_R_Sense	ProSiteProfiles	435	456	0	+	IPR023214	PS51450	signature_desc=Leucine-rich repeat profile.
SF21_Tr13586_20_4715_-_1335_R_Sense	ProSiteProfiles	72	188	0	+	IPR023214	PS50041	signature_desc=C-type lectin domain profile.
SF21_Tr13586_20_4715_-_1335_R_Sense	ProSiteProfiles	495	554	0	+	IPR023214	PS50923	signature_desc=Sushi/CCP/SCR domain profile.
SF21_Tr1404_3_1201_-_2190	Gene3D	176	329	2e-73	+	IPR023214	G3DSA:2.40.100.10	#NA
SF21_Tr14146_9_4416_-_4027_R_Sense	Gene3D	15	47	2.9e-06	+	IPR023214	G3DSA:3.30.160.60	#NA
SF21_Tr14146_9_4416_-_4027_R_Sense	Gene3D	48	74	9.1e-07	+	IPR023214	G3DSA:3.30.160.60	#NA
SF21_Tr14146_9_4416_-_4027_R_Sense	Gene3D	75	95	2.6e-09	+	IPR023214	G3DSA:3.30.160.60	#NA
SF21_Tr1424_5_613_-_2121	Gene3D	254	461	2.8e-13	+	IPR023214	G3DSA:1.20.1250.20	#NA
SF21_Tr2276_4_4466_-_5203	ProSiteProfiles	72	218	0	+	IPR023214	PS50826	signature_desc=RUN domain profile.
SF21_Tr2344_4_513_-_1_R_Sense	ProSiteProfiles	22	110	0	+	IPR023214	PS50059	signature_desc=FKBP-type peptidyl-prolyl cis-trans isomerase domain profile.
SF21_Tr2664_3_1077_-_631_R_Sense	ProSiteProfiles	28	95	0	+	IPR023214	PS51029	signature_desc=MADF domain profile.
SF21_Tr2836_6_327_-_2087	Gene3D	359	409	0.00019	+	IPR023214	G3DSA:3.30.70.100	#NA
SF21_Tr2877_3_2594_-_2899	Gene3D	11	51	5.9e-10	+	IPR023214	G3DSA:3.40.50.720	#NA
SF21_Tr2888_14_3144_-_1630_R_Sense	Gene3D	169	219	0.00016	+	IPR023214	G3DSA:3.30.70.100	#NA
SF21_Tr7248_3_43_-_2172	PRINTS	22	41	0	+	IPR023214	PR00661	signature_desc=ERM family signature
SF21_Tr987_2_472_-_2109	Gene3D	180	297	8e-32	+	IPR023214	G3DSA:3.30.465.10	#NA
SF21_Tr1191_4_276_-_2522	Gene3D	156	190	1.1e-07	+	IPR023210	G3DSA:4.10.1060.10	#NA
SF21_Tr1191_4_276_-_2522	Gene3D	209	300	1.4e-06	+	IPR023210	G3DSA:3.30.70.330	#NA
SF21_Tr12098_3_180_-_2345	Coils	273	294	0	+	IPR023210	#NA	#NA
SF21_Tr12515_7_794_-_189_R_Sense	Coils	129	150	0	+	IPR023210	#NA	#NA
SF21_Tr13390_5_1270_-_7809	Coils	1414	1435	0	+	IPR023210	#NA	#NA
SF21_Tr13744_7_1794_-_49_R_Sense	Coils	475	496	0	+	IPR023210	#NA	#NA
SF21_Tr14191_9_7049_-_4398_R_Sense	Gene3D	297	582	1.7e-121	+	IPR023210	G3DSA:3.90.190.10	#NA
SF21_Tr14191_9_7049_-_4398_R_Sense	Gene3D	585	876	5e-116	+	IPR023210	G3DSA:3.90.190.10	#NA
SF21_Tr1605_2_624_-_1508	SUPERFAMILY	229	276	0	+	IPR023210	SSF57903	#NA
SF21_Tr16507_6_579_-_4919	Coils	984	1007	0	+	IPR023210	#NA	#NA
SF21_Tr16507_6_579_-_4919	Coils	1069	1097	0	+	IPR023210	#NA	#NA
SF21_Tr1659_4_246_-_7523	SUPERFAMILY	326	630	0	+	IPR023210	SSF48371	#NA
SF21_Tr1659_4_246_-_7523	SUPERFAMILY	1909	2001	0	+	IPR023210	SSF47212	#NA
SF21_Tr1709_1_52_-_1278	SUPERFAMILY	139	232	0	+	IPR023210	SSF54928	#NA
SF21_Tr2128_24_7245_-_2320_R_Sense	SUPERFAMILY	1032	1237	0	+	IPR023210	SSF50978	#NA
SF21_Tr2128_24_7245_-_2320_R_Sense	SUPERFAMILY	1575	1640	0	+	IPR023210	SSF57903	#NA
SF21_Tr21845_1_54_-_2498	Coils	657	678	0	+	IPR023210	#NA	#NA
SF21_Tr21874_2_145_-_2451	Coils	713	734	0	+	IPR023210	#NA	#NA
SF21_Tr2447_4_4076_-_7453	SUPERFAMILY	5	102	0	+	IPR023210	SSF48726	#NA
SF21_Tr2603_11_2613_-_1_R_Sense	SUPERFAMILY	693	871	0	+	IPR023210	SSF49265	#NA
SF21_Tr2125_2_50_-_3412	ProSiteProfiles	869	1051	0	+	IPR023201	PS50994	signature_desc=Integrase catalytic domain profile.
SF21_Tr2378_6_2457_-_1918_R_Sense	ProSiteProfiles	10	176	0	+	IPR023201	PS51417	signature_desc=small GTPase Arf family profile.
SF21_Tr1424_5_613_-_2121	Gene3D	20	191	7.3e-20	+	IPR023190	G3DSA:1.20.1250.20	#NA
SF21_Tr1460_9_1794_-_1_R_Sense	Gene3D	72	280	1.3e-52	+	IPR023190	G3DSA:1.25.40.20	#NA
SF21_Tr1535_4_3458_-_2673_R_Sense	Gene3D	31	222	1.9e-48	+	IPR023190	G3DSA:3.40.50.300	#NA
SF21_Tr1587_4_380_-_1912	Gene3D	452	509	9.7e-23	+	IPR023184	G3DSA:2.30.30.40	#NA
SF21_Tr1668_4_1633_-_695_R_Sense	Gene3D	227	300	9.3e-24	+	IPR023184	G3DSA:3.30.70.330	#NA
SF21_Tr7264_31_8579_-_2730_R_Sense	PRINTS	1606	1616	0	+	IPR023173	PR00419	signature_desc=Adrenodoxin reductase family signature
SF21_Tr7489_1_414_-_1511	ProSiteProfiles	64	126	0	+	IPR023152	PS50084	signature_desc=Type-1 KH domain profile.
SF21_Tr13809_2_1362_-_262_R_Sense	Gene3D	42	332	7e-37	+	IPR023123	G3DSA:3.40.50.1820	#NA
SF21_Tr15541_9_4557_-_1522_R_Sense	PRINTS	899	920	0	+	IPR023109	PR00249	signature_desc=Secretin-like GPCR superfamily signature
SF21_Tr5972_2_214_-_1803	PRINTS	465	474	0	+	IPR022812	PR00385	signature_desc=P450 superfamily signature
SF21_Tr5972_2_214_-_1803	PRINTS	474	485	0	+	IPR022812	PR00385	signature_desc=P450 superfamily signature
SF21_Tr6430_1_216_-_2198	PRINTS	347	361	0	+	IPR022812	PR01415	signature_desc=Ankyrin repeat signature
SF21_Tr12026_5_465_-_3017	Coils	328	356	0	+	IPR022764	#NA	#NA
SF21_Tr16034_7_2221_-_3741	PRINTS	56	69	0	+	IPR022684	PR00109	signature_desc=Tyrosine kinase catalytic domain signature
SF21_Tr16034_7_2221_-_3741	PRINTS	95	113	0	+	IPR022684	PR00109	signature_desc=Tyrosine kinase catalytic domain signature
SF21_Tr16034_7_2221_-_3741	PRINTS	162	184	0	+	IPR022684	PR00109	signature_desc=Tyrosine kinase catalytic domain signature
SF21_Tr16034_7_2221_-_3741	PRINTS	206	228	0	+	IPR022684	PR00109	signature_desc=Tyrosine kinase catalytic domain signature
SF21_Tr16342_3_2650_-_3144	PRINTS	22	41	0	+	IPR022682	PR00219	signature_desc=Synaptobrevin signature
SF21_Tr16357_3_2420_-_3271	PRINTS	110	121	0	+	IPR022682	PR00080	signature_desc=Short-chain dehydrogenase/reductase (SDR) superfamily signature
SF21_Tr12880_10_1912_-_2_R_Sense	SUPERFAMILY	83	117	0	+	IPR022671	SSF57424	#NA
SF21_Tr3473_3_326_-_2650	SUPERFAMILY	67	186	0	+	IPR022671	SSF52833	#NA
SF21_Tr15318_9_3368_-_9139	PRINTS	764	781	0	+	IPR022657	PR00205	signature_desc=Cadherin signature
SF21_Tr15318_27_2728_-_1916_R_Sense	PRINTS	10	29	0	+	IPR022653	PR00205	signature_desc=Cadherin signature
SF21_Tr13088_7_2088_-_3710	Coils	162	195	0	+	IPR022408	#NA	#NA
SF21_Tr16618_2_20_-_832	PRINTS	11	32	0	+	IPR022398	PR00380	signature_desc=Kinesin heavy chain signature
SF21_Tr13598_19_4003_-_13536	SUPERFAMILY	1978	2238	0	+	IPR022357	SSF63825	#NA
SF21_Tr3743_2_448_-_71_R_Sense	SUPERFAMILY	33	107	0	+	IPR022357	SSF50182	#NA
SF21_Tr22419_7_2086_-_758_R_Sense	Coils	144	165	0	+	IPR021789	#NA	#NA
SF21_Tr7233_1_614_-_1384	Coils	1	22	0	+	IPR021190	#NA	#NA
SF21_Tr7571_3_3_-_2618	Coils	103	124	0	+	IPR021190	#NA	#NA
SF21_Tr8171_22_1072_-_203_R_Sense	Coils	172	195	0	+	IPR021190	#NA	#NA
SF21_Tr15219_2_1180_-_362_R_Sense	Coils	47	96	0	+	IPR021158	#NA	#NA
SF21_Tr16576_4_108_-_2549	PRINTS	453	463	0	+	IPR021133	PR00398	signature_desc=Steroid hormone receptor signature
SF21_Tr8079_9_5299_-_4688_R_Sense	Gene3D	3	61	3e-17	+	IPR021133	G3DSA:4.10.900.10	#NA
SF21_Tr13747_39_12858_-_8737_R_Sense	SUPERFAMILY	685	743	0	+	IPR021132	SSF57567	#NA
SF21_Tr3871_5_3210_-_1_R_Sense	SUPERFAMILY	550	669	0	+	IPR021132	SSF52540	#NA
SF21_Tr13280_2_22_-_1899	SUPERFAMILY	397	436	0	+	IPR021131	SSF57667	#NA
SF21_Tr13747_39_12858_-_8737_R_Sense	SUPERFAMILY	143	182	0	+	IPR021131	SSF57196	#NA
SF21_Tr21271_1_192_-_1061	PRINTS	88	103	0	+	IPR021131	PR00821	signature_desc=Triacylglycerol lipase family signature
SF21_Tr3345_8_2440_-_1814_R_Sense	SUPERFAMILY	116	203	0	+	IPR021131	SSF48340	#NA
SF21_Tr3871_5_3210_-_1_R_Sense	SUPERFAMILY	414	523	0	+	IPR021131	SSF52540	#NA
SF21_Tr12197_3_5806_-_6624	Coils	142	171	0	+	IPR021109	#NA	#NA
SF21_Tr13507_8_2234_-_801_R_Sense	Coils	6	27	0	+	IPR021109	#NA	#NA
SF21_Tr13507_8_2234_-_801_R_Sense	Coils	69	90	0	+	IPR021109	#NA	#NA
SF21_Tr13601_4_2012_-_2989	SUPERFAMILY	210	273	0	+	IPR021109	SSF57756	#NA
SF21_Tr1379_11_4317_-_1891_R_Sense	Gene3D	543	615	1.1e-29	+	IPR021109	G3DSA:3.30.200.20	#NA
SF21_Tr1904_7_2189_-_747_R_Sense	SUPERFAMILY	47	114	0	+	IPR021109	SSF50044	#NA
SF21_Tr3159_3_283_-_2079	Gene3D	156	238	1.2e-32	+	IPR021109	G3DSA:3.40.50.1910	#NA
SF21_Tr3159_3_283_-_2079	Gene3D	239	349	8.8e-29	+	IPR021109	G3DSA:3.90.830.10	#NA
SF21_Tr8204_5_2330_-_867_R_Sense	Gene3D	72	461	6.7e-77	+	IPR021109	G3DSA:3.40.50.1240	#NA
SF21_Tr14725_5_2921_-_1479_R_Sense	PRINTS	306	320	0	+	IPR020940	PR00411	signature_desc=Pyridine nucleotide disulphide reductase class-I signature
SF21_Tr11782_4_701_-_1456	Coils	49	77	0	+	IPR020904	#NA	#NA
SF21_Tr13976_2_720_-_1_R_Sense	Gene3D	27	186	1.6e-23	+	IPR020904	G3DSA:3.40.50.150	#NA
SF21_Tr14280_4_1034_-_633_R_Sense	Gene3D	41	118	1.2e-14	+	IPR020904	G3DSA:3.10.450.10	#NA
SF21_Tr18746_1_118_-_1047	PRINTS	224	243	0	+	IPR020904	PR00391	signature_desc=Phosphatidylinositol transfer protein signature
SF21_Tr21893_4_533_-_1459	PRINTS	253	268	0	+	IPR020904	PR00625	signature_desc=DnaJ domain signature
SF21_Tr348_1_238_-_1554	PRINTS	372	386	0	+	IPR020904	PR00320	signature_desc=G protein beta WD-40 repeat signature
SF21_Tr1680_8_829_-_3024	SUPERFAMILY	120	189	0	+	IPR020901	SSF57889	#NA
SF21_Tr11511_6_326_-_5812	Coils	121	142	0	+	IPR020894	#NA	#NA
SF21_Tr13753_6_2529_-_2215_R_Sense	Coils	4	25	0	+	IPR020894	#NA	#NA
SF21_Tr7687_9_3568_-_1259_R_Sense	Gene3D	17	68	1.5e-09	+	IPR020894	G3DSA:3.30.40.10	#NA
SF21_Tr1067_2_33_-_5381	Gene3D	465	516	2.5e-14	+	IPR020892	G3DSA:2.10.25.10	#NA
SF21_Tr12881_16_6129_-_5320_R_Sense	SUPERFAMILY	28	61	0	+	IPR020862	SSF57424	#NA
SF21_Tr12881_16_6129_-_5320_R_Sense	SUPERFAMILY	169	215	0	+	IPR020862	SSF57196	#NA
SF21_Tr13224_9_1956_-_3035	SUPERFAMILY	64	171	0	+	IPR020862	SSF54001	#NA
SF21_Tr13224_9_1956_-_3035	SUPERFAMILY	273	311	0	+	IPR020862	SSF54001	#NA
SF21_Tr13242_12_2233_-_59_R_Sense	SUPERFAMILY	5	42	0	+	IPR020862	SSF56059	#NA
SF21_Tr13273_5_2925_-_2521_R_Sense	SUPERFAMILY	14	96	0	+	IPR020862	SSF143503	#NA
SF21_Tr13412_3_1150_-_104_R_Sense	SUPERFAMILY	141	306	0	+	IPR020862	SSF53474	#NA
SF21_Tr1904_4_3803_-_3351_R_Sense	SUPERFAMILY	6	35	0	+	IPR020862	SSF46934	#NA
SF21_Tr2086_1_1213_-_392_R_Sense	SUPERFAMILY	156	246	0	+	IPR020862	SSF47095	#NA
SF21_Tr3326_9_3470_-_2178_R_Sense	SUPERFAMILY	36	48	0	+	IPR020862	SSF53474	#NA
SF21_Tr3326_9_3470_-_2178_R_Sense	SUPERFAMILY	134	400	0	+	IPR020862	SSF53474	#NA
SF21_Tr3430_4_1446_-_361_R_Sense	SUPERFAMILY	34	164	0	+	IPR020862	SSF141255	#NA
SF21_Tr3614_9_17_-_6640	SUPERFAMILY	1141	1176	0	+	IPR020862	SSF57424	#NA
SF21_Tr3662_55_16276_-_641_R_Sense	SUPERFAMILY	4083	4111	0	+	IPR020862	SSF48452	#NA
SF21_Tr13253_11_4579_-_2279_R_Sense	Gene3D	147	349	4.5e-74	+	IPR020849	G3DSA:1.10.510.10	#NA
SF21_Tr13599_7_1245_-_2585	ProSiteProfiles	187	230	0	+	IPR020849	PS51120	signature_desc=LDL-receptor class B (LDLRB) repeat profile.
SF21_Tr13599_7_1245_-_2585	Gene3D	284	434	3.5e-42	+	IPR020849	G3DSA:2.120.10.30	#NA
SF21_Tr15396_5_2653_-_2261_R_Sense	PRINTS	37	50	0	+	IPR020849	PR01773	signature_desc=P38 MAP kinase signature
SF21_Tr1130_2_348_-_1409	Gene3D	19	226	2.9e-16	+	IPR020846	G3DSA:1.20.1250.20	#NA
SF21_Tr1162_1_16_-_984	SUPERFAMILY	115	319	0	+	IPR020846	SSF52540	#NA
SF21_Tr11934_11_6028_-_4286_R_Sense	Coils	124	145	0	+	IPR020846	#NA	#NA
SF21_Tr12082_3_2299_-_1772_R_Sense	ProSiteProfiles	20	52	0	+	IPR020846	PS50082	signature_desc=Trp-Asp (WD) repeats profile.
SF21_Tr13140_11_5238_-_346_R_Sense	Gene3D	1346	1394	1e-05	+	IPR020846	G3DSA:3.30.200.20	#NA
SF21_Tr13202_9_3850_-_2027_R_Sense	SUPERFAMILY	141	192	0	+	IPR020846	SSF47781	#NA
SF21_Tr13727_4_1231_-_5103	SUPERFAMILY	450	486	0	+	IPR020846	SSF57756	#NA
SF21_Tr13770_8_209_-_4351	Gene3D	327	387	1.3e-17	+	IPR020846	G3DSA:3.30.40.10	#NA
SF21_Tr14744_9_4017_-_5378	PRINTS	44	60	0	+	IPR020846	PR00633	signature_desc=Chromosome condensation regulator RCC1 signature
SF21_Tr15047_3_114_-_1643	Coils	168	189	0	+	IPR020846	#NA	#NA
SF21_Tr1577_4_1332_-_2111	Gene3D	9	258	3.1e-70	+	IPR020846	G3DSA:1.10.3080.10	#NA
SF21_Tr1870_5_717_-_2024	PRINTS	356	374	0	+	IPR020846	PR00454	signature_desc=ETS domain signature
SF21_Tr22073_2_28_-_1608	Coils	19	40	0	+	IPR020846	#NA	#NA
SF21_Tr3129_1_1209_-_1_R_Sense	Gene3D	81	319	2.6e-09	+	IPR020846	G3DSA:3.40.50.2000	#NA
SF21_Tr3460_11_3322_-_521_R_Sense	SUPERFAMILY	463	562	0	+	IPR020846	SSF49785	#NA
SF21_Tr3632_4_181_-_1248	SUPERFAMILY	12	304	0	+	IPR020846	SSF56300	#NA
SF21_Tr6262_20_3662_-_3_R_Sense	SUPERFAMILY	458	751	0	+	IPR020846	SSF56672	#NA
SF21_Tr6451_2_119_-_2515	Coils	650	685	0	+	IPR020846	#NA	#NA
SF21_Tr7359_1_699_-_1064	SUPERFAMILY	5	60	0	+	IPR020846	SSF52374	#NA
SF21_Tr8641_2_663_-_1283	SUPERFAMILY	42	200	0	+	IPR020846	SSF56219	#NA
SF21_Tr1181_5_1674_-_289_R_Sense	SUPERFAMILY	33	67	0	+	IPR020845	SSF51045	#NA
SF21_Tr2001_9_4647_-_5648	PRINTS	304	323	0	+	IPR020845	PR00144	signature_desc=Delta-aminolevulinic acid dehydratase signature
SF21_Tr386_5_148_-_1509	Gene3D	11	410	3.1e-179	+	IPR020845	G3DSA:3.40.718.10	#NA
SF21_Tr20988_7_4383_-_1711_R_Sense	PRINTS	47	67	0	+	IPR020838	PR00747	signature_desc=Glycosyl hydrolase family 47 signature
SF21_Tr16413_2_33_-_1055	Coils	40	61	0	+	IPR020835	#NA	#NA
SF21_Tr1832_54_17330_-_7335_R_Sense	Coils	3171	3192	0	+	IPR020835	#NA	#NA
SF21_Tr2491_4_447_-_1988	ProSiteProfiles	301	328	0	+	IPR020831	PS50157	signature_desc=Zinc finger C2H2 type domain profile.
SF21_Tr2491_4_447_-_1988	ProSiteProfiles	329	356	0	+	IPR020831	PS50157	signature_desc=Zinc finger C2H2 type domain profile.
SF21_Tr2491_4_447_-_1988	ProSiteProfiles	357	384	0	+	IPR020831	PS50157	signature_desc=Zinc finger C2H2 type domain profile.
SF21_Tr2491_4_447_-_1988	ProSiteProfiles	385	407	0	+	IPR020831	PS50157	signature_desc=Zinc finger C2H2 type domain profile.
SF21_Tr2576_15_3467_-_252_R_Sense	ProSiteProfiles	734	911	0	+	IPR020831	PS50994	signature_desc=Integrase catalytic domain profile.
SF21_Tr2576_15_3467_-_252_R_Sense	ProSiteProfiles	39	113	0	+	IPR020830	PS50175	signature_desc=Aspartyl protease, retroviral-type family profile.
SF21_Tr11806_5_2545_-_1217_R_Sense	ProSiteProfiles	87	157	0	+	IPR020719	PS50835	signature_desc=Ig-like domain profile.
SF21_Tr1379_1_1800_-_2153	SUPERFAMILY	2	81	0	+	IPR020719	SSF56112	#NA
SF21_Tr1421_2_261_-_1334	PRINTS	312	327	0	+	IPR020719	PR00452	signature_desc=SH3 domain signature
SF21_Tr2225_6_318_-_2411	ProSiteProfiles	297	315	0	+	IPR020719	PS51082	signature_desc=WH2 domain profile.
SF21_Tr5761_7_3113_-_6751	SUPERFAMILY	964	1154	0	+	IPR020719	SSF56399	#NA
SF21_Tr1117_13_4384_-_2012_R_Sense	SUPERFAMILY	97	302	0	+	IPR020683	SSF81324	#NA
SF21_Tr1117_13_4384_-_2012_R_Sense	SUPERFAMILY	415	569	0	+	IPR020683	SSF81324	#NA
SF21_Tr11713_5_3652_-_1583_R_Sense	ProSiteProfiles	279	444	0	+	IPR020683	PS51194	signature_desc=Superfamilies 1 and 2 helicase C-terminal domain profile.
SF21_Tr11981_1_454_-_1746	ProSiteProfiles	355	384	0	+	IPR020683	PS50157	signature_desc=Zinc finger C2H2 type domain profile.
SF21_Tr12008_5_5375_-_3414_R_Sense	ProSiteProfiles	210	231	0	+	IPR020683	PS51450	signature_desc=Leucine-rich repeat profile.
SF21_Tr12008_5_5375_-_3414_R_Sense	ProSiteProfiles	268	367	0	+	IPR020683	PS50835	signature_desc=Ig-like domain profile.
SF21_Tr1205_4_281_-_3463	PRINTS	591	601	0	+	IPR020683	PR00401	signature_desc=SH2 domain signature
SF21_Tr1205_4_281_-_3463	PRINTS	773	791	0	+	IPR020683	PR00109	signature_desc=Tyrosine kinase catalytic domain signature
SF21_Tr1205_4_281_-_3463	PRINTS	840	862	0	+	IPR020683	PR00109	signature_desc=Tyrosine kinase catalytic domain signature
SF21_Tr1213_5_1006_-_680_R_Sense	Gene3D	1	50	3.6e-14	+	IPR020683	G3DSA:2.40.100.10	#NA
SF21_Tr12692_1_726_-_2309	SUPERFAMILY	76	331	0	+	IPR020683	SSF53067	#NA
SF21_Tr12859_16_3206_-_1383_R_Sense	SUPERFAMILY	13	246	0	+	IPR020683	SSF51905	#NA
SF21_Tr12859_16_3206_-_1383_R_Sense	SUPERFAMILY	345	413	0	+	IPR020683	SSF51905	#NA
SF21_Tr13284_4_5226_-_5645	Gene3D	4	72	2e-17	+	IPR020683	G3DSA:3.40.50.720	#NA
SF21_Tr13317_19_3055_-_2_R_Sense	Gene3D	754	868	2.6e-24	+	IPR020683	G3DSA:2.30.29.30	#NA
SF21_Tr13436_4_93_-_2765	ProSiteProfiles	78	369	0	+	IPR020683	PS50011	signature_desc=Protein kinase domain profile.
SF21_Tr13479_5_3959_-_2220_R_Sense	Gene3D	88	206	8.9e-32	+	IPR020683	G3DSA:3.80.10.10	#NA
SF21_Tr13617_4_2405_-_354_R_Sense	Gene3D	69	122	1.9e-08	+	IPR020683	G3DSA:3.30.70.330	#NA
SF21_Tr13617_4_2405_-_354_R_Sense	Gene3D	339	568	5.9e-10	+	IPR020683	G3DSA:2.120.10.30	#NA
SF21_Tr13647_1_443_-_1153	Gene3D	8	236	6.6e-73	+	IPR020683	G3DSA:3.40.50.720	#NA
SF21_Tr13737_4_2425_-_1142_R_Sense	ProSiteProfiles	43	81	0	+	IPR020683	PS50089	signature_desc=Zinc finger RING-type profile.
SF21_Tr13737_4_2425_-_1142_R_Sense	ProSiteProfiles	278	421	0	+	IPR020683	PS50144	signature_desc=MATH/TRAF domain profile.
SF21_Tr13845_1_144_-_1013	Gene3D	242	273	6.1e-06	+	IPR020683	G3DSA:3.30.160.60	#NA
SF21_Tr13923_5_2678_-_3094	Gene3D	3	56	1.4e-10	+	IPR020683	G3DSA:3.80.10.10	#NA
SF21_Tr14068_3_970_-_242_R_Sense	Gene3D	107	220	1.1e-30	+	IPR020683	G3DSA:1.20.1050.10	#NA
SF21_Tr1437_5_1110_-_3107	SUPERFAMILY	144	634	0	+	IPR020683	SSF47576	#NA
SF21_Tr1441_7_3272_-_2385_R_Sense	Gene3D	11	25	0.00039	+	IPR020683	G3DSA:2.20.70.10	#NA
SF21_Tr1529_14_3705_-_2137_R_Sense	Gene3D	342	401	2.3e-22	+	IPR020683	G3DSA:1.20.5.110	#NA
SF21_Tr1758_4_629_-_9703	PRINTS	1012	1028	0	+	IPR020683	PR00258	signature_desc=Speract receptor signature
SF21_Tr1758_4_629_-_9703	PRINTS	1031	1042	0	+	IPR020683	PR00258	signature_desc=Speract receptor signature
SF21_Tr1791_29_9203_-_3372_R_Sense	PRINTS	100	121	0	+	IPR020683	PR00380	signature_desc=Kinesin heavy chain signature
SF21_Tr1849_3_302_-_1795	PRINTS	105	124	0	+	IPR020683	PR00171	signature_desc=Sugar transporter signature
SF21_Tr18915_1_87_-_1421	PRINTS	229	241	0	+	IPR020683	PR01042	signature_desc=Aspartyl-tRNA synthetase signature
SF21_Tr1903_3_1049_-_471_R_Sense	PRINTS	28	51	0	+	IPR020683	PR00328	signature_desc=GTP-binding SAR1 protein signature
SF21_Tr1903_3_1049_-_471_R_Sense	PRINTS	84	109	0	+	IPR020683	PR00328	signature_desc=GTP-binding SAR1 protein signature
SF21_Tr1903_3_1049_-_471_R_Sense	PRINTS	129	150	0	+	IPR020683	PR00328	signature_desc=GTP-binding SAR1 protein signature
SF21_Tr20493_3_467_-_3_R_Sense	PRINTS	114	139	0	+	IPR020683	PR00193	signature_desc=Myosin heavy chain signature
SF21_Tr20526_1_449_-_1864	PRINTS	8	27	0	+	IPR020683	PR00368	signature_desc=FAD-dependent pyridine nucleotide reductase signature
SF21_Tr20526_1_449_-_1864	PRINTS	310	332	0	+	IPR020683	PR00368	signature_desc=FAD-dependent pyridine nucleotide reductase signature
SF21_Tr2132_4_380_-_3286	ProSiteProfiles	321	349	0	+	IPR020683	PS50157	signature_desc=Zinc finger C2H2 type domain profile.
SF21_Tr2132_4_380_-_3286	ProSiteProfiles	378	405	0	+	IPR020683	PS50157	signature_desc=Zinc finger C2H2 type domain profile.
SF21_Tr2137_1_175_-_1389	ProSiteProfiles	44	332	0	+	IPR020683	PS50011	signature_desc=Protein kinase domain profile.
SF21_Tr2137_1_175_-_1389	PRINTS	332	342	0	+	IPR020683	PR01770	signature_desc=ERK1/2 MAP kinase signature
SF21_Tr2154_16_3689_-_3090_R_Sense	PRINTS	22	45	0	+	IPR020683	PR00328	signature_desc=GTP-binding SAR1 protein signature
SF21_Tr21776_9_2316_-_160_R_Sense	PRINTS	127	139	0	+	IPR020683	PR01663	signature_desc=Mini-chromosome maintenance (MCM) protein 7 signature
SF21_Tr21776_9_2316_-_160_R_Sense	PRINTS	183	194	0	+	IPR020683	PR01663	signature_desc=Mini-chromosome maintenance (MCM) protein 7 signature
SF21_Tr21776_9_2316_-_160_R_Sense	PRINTS	200	212	0	+	IPR020683	PR01663	signature_desc=Mini-chromosome maintenance (MCM) protein 7 signature
SF21_Tr21776_9_2316_-_160_R_Sense	PRINTS	292	302	0	+	IPR020683	PR01663	signature_desc=Mini-chromosome maintenance (MCM) protein 7 signature
SF21_Tr21776_9_2316_-_160_R_Sense	PRINTS	372	387	0	+	IPR020683	PR01657	signature_desc=Mini-chromosome maintenance (MCM) protein family signature
SF21_Tr2197_1_409_-_1206	PRINTS	187	206	0	+	IPR020683	PR00686	signature_desc=Transcription initiation factor TFIID signature
SF21_Tr2206_6_2368_-_899_R_Sense	PRINTS	31	48	0	+	IPR020683	PR01271	signature_desc=Histone deacetylase signature
SF21_Tr2206_6_2368_-_899_R_Sense	PRINTS	64	82	0	+	IPR020683	PR01271	signature_desc=Histone deacetylase signature
SF21_Tr2206_6_2368_-_899_R_Sense	PRINTS	116	136	0	+	IPR020683	PR01271	signature_desc=Histone deacetylase signature
SF21_Tr2206_6_2368_-_899_R_Sense	PRINTS	216	229	0	+	IPR020683	PR01271	signature_desc=Histone deacetylase signature
SF21_Tr22142_2_128_-_1477	Coils	74	109	0	+	IPR020683	#NA	#NA
SF21_Tr2221_6_1185_-_67_R_Sense	PRINTS	219	236	0	+	IPR020683	PR00380	signature_desc=Kinesin heavy chain signature
SF21_Tr22337_6_4222_-_2105_R_Sense	Coils	492	522	0	+	IPR020683	#NA	#NA
SF21_Tr22337_6_4222_-_2105_R_Sense	Coils	546	572	0	+	IPR020683	#NA	#NA
SF21_Tr22390_4_2993_-_108_R_Sense	Coils	23	44	0	+	IPR020683	#NA	#NA
SF21_Tr22390_4_2993_-_108_R_Sense	Coils	548	573	0	+	IPR020683	#NA	#NA
SF21_Tr22397_3_654_-_172_R_Sense	Coils	90	115	0	+	IPR020683	#NA	#NA
SF21_Tr2318_13_3205_-_1727_R_Sense	PRINTS	187	200	0	+	IPR020683	PR00545	signature_desc=Retinoid X receptor signature
SF21_Tr2318_13_3205_-_1727_R_Sense	PRINTS	327	352	0	+	IPR020683	PR00545	signature_desc=Retinoid X receptor signature
SF21_Tr2318_13_3205_-_1727_R_Sense	PRINTS	353	371	0	+	IPR020683	PR00545	signature_desc=Retinoid X receptor signature
SF21_Tr2320_1_78_-_1616	PRINTS	376	388	0	+	IPR020683	PR02008	signature_desc=RNA (C5-cytosine) methyltransferase signature
SF21_Tr2320_1_78_-_1616	PRINTS	428	444	0	+	IPR020683	PR02008	signature_desc=RNA (C5-cytosine) methyltransferase signature
SF21_Tr23308_2_844_-_83_R_Sense	Coils	61	82	0	+	IPR020683	#NA	#NA
SF21_Tr23506_4_4605_-_5300	Coils	39	85	0	+	IPR020683	#NA	#NA
SF21_Tr2535_10_4452_-_3130_R_Sense	PRINTS	278	296	0	+	IPR020683	PR00454	signature_desc=ETS domain signature
SF21_Tr2535_10_4452_-_3130_R_Sense	PRINTS	297	315	0	+	IPR020683	PR00454	signature_desc=ETS domain signature
SF21_Tr6824_2_3679_-_4041	PRINTS	37	56	0	+	IPR020683	PR00625	signature_desc=DnaJ domain signature
SF21_Tr6887_2_374_-_1360	PRINTS	47	61	0	+	IPR020683	PR00926	signature_desc=Mitochondrial carrier protein signature
SF21_Tr6887_2_374_-_1360	PRINTS	96	116	0	+	IPR020683	PR00926	signature_desc=Mitochondrial carrier protein signature
SF21_Tr7533_3_1784_-_2437	PRINTS	3	21	0	+	IPR020683	PR00926	signature_desc=Mitochondrial carrier protein signature
SF21_Tr12282_1_77_-_1138	ProSiteProfiles	5	65	0	+	IPR020615	PS50090	signature_desc=Myb-like domain profile.
SF21_Tr12478_3_2442_-_3200	ProSiteProfiles	1	160	0	+	IPR020613	PS51076	signature_desc=MAD homology domain 2 (MH2) profile.
SF21_Tr12114_1_186_-_701	ProSiteProfiles	1	70	0	+	IPR020610	PS50033	signature_desc=UBX domain profile.
SF21_Tr12252_5_3258_-_370_R_Sense	Coils	493	531	0	+	IPR020606	#NA	#NA
SF21_Tr7590_6_2903_-_1329_R_Sense	Coils	85	280	0	+	IPR020606	#NA	#NA
SF21_Tr942_3_2371_-_2883	Gene3D	32	156	6.5e-08	+	IPR020588	G3DSA:1.20.900.10	#NA
SF21_Tr918_11_2890_-_1412_R_Sense	Gene3D	26	244	2.1e-31	+	IPR020587	G3DSA:3.40.50.10420	#NA
SF21_Tr161_1_537_-_1_R_Sense	PRINTS	12	23	0	+	IPR020575	PR00080	signature_desc=Short-chain dehydrogenase/reductase (SDR) superfamily signature
SF21_Tr161_1_537_-_1_R_Sense	PRINTS	62	70	0	+	IPR020575	PR00080	signature_desc=Short-chain dehydrogenase/reductase (SDR) superfamily signature
SF21_Tr161_1_537_-_1_R_Sense	PRINTS	81	99	0	+	IPR020575	PR01167	signature_desc=Insect alcohol dehydrogenase family signature
SF21_Tr161_1_537_-_1_R_Sense	PRINTS	82	101	0	+	IPR020575	PR00080	signature_desc=Short-chain dehydrogenase/reductase (SDR) superfamily signature
SF21_Tr161_1_537_-_1_R_Sense	PRINTS	106	119	0	+	IPR020575	PR01167	signature_desc=Insect alcohol dehydrogenase family signature
SF21_Tr469_1_123_-_764	PRINTS	22	35	0	+	IPR020575	PR00094	signature_desc=Adenylate kinase signature
SF21_Tr469_1_123_-_764	PRINTS	50	64	0	+	IPR020575	PR00094	signature_desc=Adenylate kinase signature
SF21_Tr13284_6_5998_-_5675_R_Sense	Gene3D	5	89	1.1e-18	+	IPR020568	G3DSA:3.40.50.720	#NA
SF21_Tr13503_3_99_-_1559	Gene3D	291	484	6.9e-05	+	IPR020568	G3DSA:1.20.1270.60	#NA
SF21_Tr13587_6_5021_-_4587_R_Sense	ProSiteProfiles	14	102	0	+	IPR020568	PS50920	signature_desc=Solute carrier (Solcar) repeat profile.
SF21_Tr1675_12_2344_-_152_R_Sense	Gene3D	284	298	2.6e-100	+	IPR020568	G3DSA:3.30.565.10	#NA
SF21_Tr1720_4_193_-_2076	PRINTS	337	351	0	+	IPR020568	PR00057	signature_desc=Transcription factor NF-KB signature
SF21_Tr2016_4_701_-_183_R_Sense	PRINTS	74	85	0	+	IPR020568	PR00786	signature_desc=Neprilysin metalloprotease (M13) family signature
SF21_Tr2233_3_524_-_1249	PRINTS	157	186	0	+	IPR020568	PR00052	signature_desc=Fibrillarin signature
SF21_Tr2841_1_18_-_710	PRINTS	101	112	0	+	IPR020568	PR00421	signature_desc=Thioredoxin family signature
SF21_Tr374_2_198_-_2117	PRINTS	210	230	0	+	IPR020568	PR00018	signature_desc=Kringle domain signature
SF21_Tr469_1_123_-_764	PRINTS	151	166	0	+	IPR020568	PR00094	signature_desc=Adenylate kinase signature
SF21_Tr6636_5_4165_-_6006	ProSiteProfiles	308	582	0	+	IPR020568	PS50011	signature_desc=Protein kinase domain profile.
SF21_Tr7494_9_3600_-_5783	ProSiteProfiles	548	571	0	+	IPR020568	PS50157	signature_desc=Zinc finger C2H2 type domain profile.
SF21_Tr1300_35_6485_-_39_R_Sense	Gene3D	480	661	6.1e-45	+	IPR020479	G3DSA:3.40.50.300	#NA
SF21_Tr1300_35_6485_-_39_R_Sense	Gene3D	1019	1131	1.3e-36	+	IPR020479	G3DSA:1.10.3380.10	#NA
SF21_Tr1300_35_6485_-_39_R_Sense	Gene3D	1323	1498	1.2e-29	+	IPR020479	G3DSA:3.40.50.300	#NA
SF21_Tr13598_19_4003_-_13536	ProSiteProfiles	1930	1966	0	+	IPR020479	PS50026	signature_desc=EGF-like domain profile.
SF21_Tr13598_19_4003_-_13536	ProSiteProfiles	2018	2062	0	+	IPR020479	PS51120	signature_desc=LDL-receptor class B (LDLRB) repeat profile.
SF21_Tr13598_19_4003_-_13536	ProSiteProfiles	2379	2418	0	+	IPR020479	PS50068	signature_desc=LDL-receptor class A (LDLRA) domain profile.
SF21_Tr16548_5_388_-_2769	PRINTS	13	34	0	+	IPR020478	PR01217	signature_desc=Proline rich extensin signature
SF21_Tr16548_5_388_-_2769	PRINTS	35	51	0	+	IPR020478	PR01217	signature_desc=Proline rich extensin signature
SF21_Tr16548_5_388_-_2769	PRINTS	52	69	0	+	IPR020478	PR01217	signature_desc=Proline rich extensin signature
SF21_Tr13521_10_10557_-_8947_R_Sense	ProSiteProfiles	21	204	0	+	IPR020476	PS51550	signature_desc=Eph receptor ligand-binding domain profile.
SF21_Tr13521_10_10557_-_8947_R_Sense	ProSiteProfiles	430	528	0	+	IPR020476	PS50853	signature_desc=Fibronectin type-III domain profile.
SF21_Tr3009_13_1286_-_81_R_Sense	Gene3D	13	130	1.1e-30	+	IPR020476	G3DSA:3.40.20.10	#NA
SF21_Tr3009_13_1286_-_81_R_Sense	Gene3D	259	356	4.3e-25	+	IPR020476	G3DSA:3.40.20.10	#NA
SF21_Tr12173_8_5746_-_3983_R_Sense	ProSiteProfiles	403	430	0	+	IPR020472	PS50157	signature_desc=Zinc finger C2H2 type domain profile.
SF21_Tr12173_8_5746_-_3983_R_Sense	ProSiteProfiles	464	492	0	+	IPR020472	PS50157	signature_desc=Zinc finger C2H2 type domain profile.
SF21_Tr12173_8_5746_-_3983_R_Sense	ProSiteProfiles	493	521	0	+	IPR020472	PS50157	signature_desc=Zinc finger C2H2 type domain profile.
SF21_Tr12584_11_2512_-_89_R_Sense	Coils	78	117	0	+	IPR020472	#NA	#NA
SF21_Tr12584_11_2512_-_89_R_Sense	Coils	212	233	0	+	IPR020472	#NA	#NA
SF21_Tr12584_11_2512_-_89_R_Sense	Coils	508	529	0	+	IPR020472	#NA	#NA
SF21_Tr12766_4_1342_-_161_R_Sense	SUPERFAMILY	51	229	0	+	IPR020472	SSF55205	#NA
SF21_Tr12812_10_5395_-_3908_R_Sense	SUPERFAMILY	334	427	0	+	IPR020472	SSF49299	#NA
SF21_Tr12969_2_1019_-_2239	ProSiteProfiles	149	189	0	+	IPR020472	PS50082	signature_desc=Trp-Asp (WD) repeats profile.
SF21_Tr12969_2_1019_-_2239	ProSiteProfiles	232	273	0	+	IPR020472	PS50082	signature_desc=Trp-Asp (WD) repeats profile.
SF21_Tr12969_2_1019_-_2239	ProSiteProfiles	318	350	0	+	IPR020472	PS50082	signature_desc=Trp-Asp (WD) repeats profile.
SF21_Tr13147_5_5382_-_4726_R_Sense	SUPERFAMILY	21	164	0	+	IPR020472	SSF54495	#NA
SF21_Tr13779_10_3306_-_565_R_Sense	PRINTS	9	23	0	+	IPR020472	PR00008	signature_desc=Diacylglycerol/phorbol-ester binding signature
SF21_Tr14388_2_322_-_1029	PRINTS	87	106	0	+	IPR020472	PR00193	signature_desc=Myosin heavy chain signature
SF21_Tr14388_2_322_-_1029	PRINTS	188	215	0	+	IPR020472	PR00193	signature_desc=Myosin heavy chain signature
SF21_Tr2844_12_3455_-_2232_R_Sense	SUPERFAMILY	7	140	0	+	IPR020472	SSF50729	#NA
SF21_Tr2844_12_3455_-_2232_R_Sense	SUPERFAMILY	204	326	0	+	IPR020472	SSF46785	#NA
SF21_Tr2844_12_3455_-_2232_R_Sense	SUPERFAMILY	295	401	0	+	IPR020472	SSF46785	#NA
SF21_Tr2845_6_2464_-_257_R_Sense	Gene3D	513	551	5.9e-05	+	IPR020472	G3DSA:3.30.160.60	#NA
SF21_Tr2845_6_2464_-_257_R_Sense	Gene3D	552	577	5.7e-05	+	IPR020472	G3DSA:3.30.160.60	#NA
SF21_Tr2845_6_2464_-_257_R_Sense	Gene3D	586	615	6.8e-10	+	IPR020472	G3DSA:3.30.160.60	#NA
SF21_Tr3009_13_1286_-_81_R_Sense	PRINTS	65	83	0	+	IPR020472	PR00597	signature_desc=Gelsolin family signature
SF21_Tr3071_45_10296_-_679_R_Sense	PRINTS	2030	2044	0	+	IPR020472	PR00759	signature_desc=Basic protease (Kunitz-type) inhibitor family signature
SF21_Tr3071_45_10296_-_679_R_Sense	PRINTS	2058	2068	0	+	IPR020472	PR00759	signature_desc=Basic protease (Kunitz-type) inhibitor family signature
SF21_Tr6445_5_1186_-_611_R_Sense	PRINTS	50	71	0	+	IPR020472	PR00297	signature_desc=10kDa chaperonin signature
SF21_Tr6445_5_1186_-_611_R_Sense	PRINTS	85	97	0	+	IPR020472	PR00297	signature_desc=10kDa chaperonin signature
SF21_Tr6445_5_1186_-_611_R_Sense	PRINTS	108	121	0	+	IPR020472	PR00297	signature_desc=10kDa chaperonin signature
SF21_Tr12098_3_180_-_2345	Coils	95	123	0	+	IPR020471	#NA	#NA
SF21_Tr1214_3_16_-_2334	Gene3D	26	48	0.00086	+	IPR020471	G3DSA:1.10.287.770	#NA
SF21_Tr12212_7_3025_-_2297_R_Sense	Coils	15	43	0	+	IPR020471	#NA	#NA
SF21_Tr12212_7_3025_-_2297_R_Sense	Coils	52	91	0	+	IPR020471	#NA	#NA
SF21_Tr1497_2_328_-_3057	Gene3D	137	193	1.5e-11	+	IPR020471	G3DSA:3.30.40.10	#NA
SF21_Tr1497_2_328_-_3057	Gene3D	249	307	1.3e-08	+	IPR020471	G3DSA:3.30.40.10	#NA
SF21_Tr16413_7_4836_-_5393	Coils	46	67	0	+	IPR020471	#NA	#NA
SF21_Tr16449_3_705_-_2768	Coils	656	677	0	+	IPR020471	#NA	#NA
SF21_Tr966_9_3995_-_1908_R_Sense	Gene3D	268	430	2e-10	+	IPR020471	G3DSA:1.25.40.10	#NA
SF21_Tr377_1_197_-_2392	Gene3D	41	104	2.1e-103	+	IPR020454	G3DSA:3.40.50.620	#NA
SF21_Tr377_1_197_-_2392	Gene3D	203	436	2.1e-103	+	IPR020454	G3DSA:3.40.50.620	#NA
SF21_Tr403_12_3208_-_11_R_Sense	Gene3D	134	311	2.9e-31	+	IPR020454	G3DSA:3.40.50.300	#NA
SF21_Tr403_12_3208_-_11_R_Sense	Gene3D	429	590	1.3e-28	+	IPR020454	G3DSA:3.40.50.300	#NA
SF21_Tr403_12_3208_-_11_R_Sense	Gene3D	803	857	5.8e-29	+	IPR020454	G3DSA:1.10.10.60	#NA
SF21_Tr450_4_2381_-_957_R_Sense	Gene3D	88	288	1.5e-43	+	IPR020454	G3DSA:2.120.10.30	#NA
SF21_Tr450_4_2381_-_957_R_Sense	Gene3D	343	384	1.5e-43	+	IPR020454	G3DSA:2.120.10.30	#NA
SF21_Tr745_1_53_-_955	Gene3D	23	101	9.2e-19	+	IPR020454	G3DSA:3.30.70.330	#NA
SF21_Tr14829_2_768_-_1088	PRINTS	32	54	0	+	IPR020422	PR00477	signature_desc=Phosphoglycerate kinase family signature
SF21_Tr14773_3_2340_-_3527	PRINTS	28	52	0	+	IPR020103	PR00086	signature_desc=L-lactate dehydrogenase signature
SF21_Tr14773_3_2340_-_3527	PRINTS	140	160	0	+	IPR020103	PR00086	signature_desc=L-lactate dehydrogenase signature
SF21_Tr14773_3_2340_-_3527	PRINTS	194	207	0	+	IPR020103	PR00086	signature_desc=L-lactate dehydrogenase signature
SF21_Tr21820_2_6_-_1340	PRINTS	304	318	0	+	IPR020103	PR00320	signature_desc=G protein beta WD-40 repeat signature
SF21_Tr21580_1_301_-_927	PRINTS	149	171	0	+	IPR020095	PR00449	signature_desc=Transforming protein P21 ras signature
SF21_Tr21820_2_6_-_1340	PRINTS	208	222	0	+	IPR020094	PR00320	signature_desc=G protein beta WD-40 repeat signature
SF21_Tr13521_10_10557_-_8947_R_Sense	ProSiteProfiles	328	424	0	+	IPR020084	PS50853	signature_desc=Fibronectin type-III domain profile.
SF21_Tr2542_1_305_-_1462	Coils	17	45	0	+	IPR020084	#NA	#NA
SF21_Tr3009_13_1286_-_81_R_Sense	Gene3D	131	222	1.4e-25	+	IPR020084	G3DSA:3.40.20.10	#NA
SF21_Tr1765_5_1153_-_2_R_Sense	SUPERFAMILY	282	353	0	+	IPR020067	SSF54928	#NA
SF21_Tr18730_1_103_-_1152	Coils	165	196	0	+	IPR020067	#NA	#NA
SF21_Tr18773_2_120_-_1121	Coils	130	165	0	+	IPR020067	#NA	#NA
SF21_Tr1931_8_4410_-_3262_R_Sense	SUPERFAMILY	200	344	0	+	IPR020067	SSF52058	#NA
SF21_Tr2011_7_571_-_2379	SUPERFAMILY	426	513	0	+	IPR020067	SSF50465	#NA
SF21_Tr20498_2_306_-_2195	Coils	56	77	0	+	IPR020067	#NA	#NA
SF21_Tr7405_3_453_-_1841	SUPERFAMILY	42	409	0	+	IPR020067	SSF56801	#NA
SF21_Tr7779_1_95_-_676	SUPERFAMILY	88	156	0	+	IPR020067	SSF81698	#NA
SF21_Tr14038_13_4441_-_260_R_Sense	Gene3D	444	610	6.2e-07	+	IPR020045	G3DSA:1.25.10.10	#NA
SF21_Tr14410_2_1226_-_1894	PRINTS	55	77	0	+	IPR020045	PR00449	signature_desc=Transforming protein P21 ras signature
SF21_Tr20195_1_13_-_513	PRINTS	22	34	0	+	IPR020003	PR00612	signature_desc=Alpha haemoglobin signature
SF21_Tr2107_6_4981_-_4046_R_Sense	PRINTS	199	220	0	+	IPR020003	PR00180	signature_desc=Cellular retinaldehyde-binding protein signature
SF21_Tr14038_13_4441_-_260_R_Sense	Gene3D	145	258	6.2e-07	+	IPR019974	G3DSA:1.25.10.10	#NA
SF21_Tr14038_13_4441_-_260_R_Sense	Gene3D	356	394	6.2e-07	+	IPR019974	G3DSA:1.25.10.10	#NA
SF21_Tr14410_2_1226_-_1894	PRINTS	123	136	0	+	IPR019974	PR00449	signature_desc=Transforming protein P21 ras signature
SF21_Tr14935_5_245_-_2425	PRINTS	113	126	0	+	IPR019974	PR00935	signature_desc=Band 4.1 protein family signature
SF21_Tr1157_5_1499_-_408_R_Sense	SUPERFAMILY	2	35	0	+	IPR019956	SSF57716	#NA
SF21_Tr1157_5_1499_-_408_R_Sense	SUPERFAMILY	96	126	0	+	IPR019956	SSF57716	#NA
SF21_Tr1157_5_1499_-_408_R_Sense	SUPERFAMILY	187	232	0	+	IPR019956	SSF57716	#NA
SF21_Tr21184_2_1161_-_1_R_Sense	PRINTS	233	250	0	+	IPR019956	PR00385	signature_desc=P450 superfamily signature
SF21_Tr21184_2_1161_-_1_R_Sense	PRINTS	362	371	0	+	IPR019956	PR00385	signature_desc=P450 superfamily signature
SF21_Tr21184_2_1161_-_1_R_Sense	PRINTS	371	382	0	+	IPR019956	PR00385	signature_desc=P450 superfamily signature
SF21_Tr7921_5_1296_-_1_R_Sense	SUPERFAMILY	41	128	0	+	IPR019956	SSF51905	#NA
SF21_Tr1157_5_1499_-_408_R_Sense	SUPERFAMILY	126	159	0	+	IPR019955	SSF57716	#NA
SF21_Tr12246_16_457_-_7929	ProSiteProfiles	553	589	0	+	IPR019955	PS50026	signature_desc=EGF-like domain profile.
SF21_Tr12699_8_1952_-_3_R_Sense	ProSiteProfiles	20	107	0	+	IPR019955	PS50950	signature_desc=Zinc finger THAP-type profile
SF21_Tr1355_13_7158_-_8447	SUPERFAMILY	191	286	0	+	IPR019955	SSF54928	#NA
SF21_Tr1436_4_1433_-_3301	SUPERFAMILY	143	240	0	+	IPR019955	SSF54928	#NA
SF21_Tr21184_2_1161_-_1_R_Sense	PRINTS	287	298	0	+	IPR019955	PR00385	signature_desc=P450 superfamily signature
SF21_Tr2290_3_241_-_3270	SUPERFAMILY	598	709	0	+	IPR019955	SSF52540	#NA
SF21_Tr7641_1_87_-_1712	ProSiteProfiles	259	283	0	+	IPR019955	PS50157	signature_desc=Zinc finger C2H2 type domain profile.
SF21_Tr8050_4_75_-_4097	SUPERFAMILY	485	645	0	+	IPR019955	SSF53098	#NA
SF21_Tr1311_2_1453_-_212_R_Sense	SUPERFAMILY	44	353	0	+	IPR019954	SSF56112	#NA
SF21_Tr2046_1_429_-_1481	SUPERFAMILY	39	335	0	+	IPR019831	SSF56235	#NA
SF21_Tr5866_1_1010_-_2374	SUPERFAMILY	340	431	0	+	IPR019831	SSF50465	#NA
SF21_Tr1264_2_229_-_1116	Gene3D	16	251	3.5e-20	+	IPR019826	G3DSA:3.40.50.1000	#NA
SF21_Tr13597_11_1669_-_3702	Gene3D	10	139	1.4e-34	+	IPR019826	G3DSA:2.120.10.30	#NA
SF21_Tr13891_6_2111_-_3721	PRINTS	396	407	0	+	IPR019826	PR00385	signature_desc=P450 superfamily signature
SF21_Tr14234_3_1687_-_1076_R_Sense	PRINTS	13	37	0	+	IPR019826	PR00463	signature_desc=E-class P450 group I signature
SF21_Tr1618_7_5114_-_5428	SUPERFAMILY	2	67	0	+	IPR019826	SSF52799	#NA
SF21_Tr16406_2_877_-_1239	Coils	19	47	0	+	IPR019826	#NA	#NA
SF21_Tr1067_2_33_-_5381	SUPERFAMILY	832	880	0	+	IPR019821	SSF57196	#NA
SF21_Tr13682_1_10_-_822	SUPERFAMILY	69	160	0	+	IPR019821	SSF47954	#NA
SF21_Tr14064_1_322_-_1779	PRINTS	174	188	0	+	IPR019821	PR00419	signature_desc=Adrenodoxin reductase family signature
SF21_Tr1534_3_257_-_1813	Gene3D	322	421	4.1e-34	+	IPR019821	G3DSA:3.30.450.20	#NA
SF21_Tr18805_4_1053_-_1_R_Sense	PRINTS	264	276	0	+	IPR019821	PR00153	signature_desc=Cyclophilin peptidyl-prolyl cis-trans isomerase signature
SF21_Tr3190_3_1293_-_532_R_Sense	Gene3D	32	139	6.4e-33	+	IPR019821	G3DSA:3.30.710.10	#NA
SF21_Tr834_3_135_-_3662	Gene3D	703	778	6.3e-117	+	IPR019821	G3DSA:3.90.1100.10	#NA
SF21_Tr13597_11_1669_-_3702	Gene3D	183	455	4e-81	+	IPR019819	G3DSA:2.120.10.30	#NA
SF21_Tr14310_2_1160_-_3_R_Sense	PRINTS	347	372	0	+	IPR019819	PR01217	signature_desc=Proline rich extensin signature
SF21_Tr6887_2_374_-_1360	PRINTS	236	248	0	+	IPR019819	PR00927	signature_desc=Adenine nucleotide translocator signature
SF21_Tr1755_8_1146_-_490_R_Sense	Gene3D	12	87	2e-09	+	IPR019818	G3DSA:2.30.29.30	#NA
SF21_Tr12932_17_4248_-_1123_R_Sense	Coils	282	303	0	+	IPR019799	#NA	#NA
SF21_Tr8095_5_2115_-_745_R_Sense	Gene3D	16	105	5.1e-05	+	IPR019798	G3DSA:1.20.1250.20	#NA
SF21_Tr2873_4_2102_-_5056	Gene3D	263	299	0.00039	+	IPR019791	G3DSA:4.10.60.10	#NA
SF21_Tr2873_4_2102_-_5056	Gene3D	568	836	2.1e-104	+	IPR019791	G3DSA:3.40.50.620	#NA
SF21_Tr3024_5_1012_-_560_R_Sense	Gene3D	16	80	2.5e-18	+	IPR019791	G3DSA:3.30.70.240	#NA
SF21_Tr3078_8_3078_-_1828_R_Sense	Gene3D	20	191	2.5e-26	+	IPR019791	G3DSA:2.130.10.10	#NA
SF21_Tr3078_8_3078_-_1828_R_Sense	Gene3D	220	351	1.1e-13	+	IPR019791	G3DSA:2.130.10.10	#NA
SF21_Tr3118_9_5190_-_4690_R_Sense	Gene3D	36	149	2.6e-39	+	IPR019791	G3DSA:3.40.50.1000	#NA
SF21_Tr3195_12_15849_-_14554_R_Sense	Gene3D	302	398	2.3e-09	+	IPR019791	G3DSA:3.40.33.10	#NA
SF21_Tr3262_1_1328_-_2596	Gene3D	5	65	0.00029	+	IPR019787	G3DSA:3.30.40.10	#NA
SF21_Tr7425_8_6074_-_3708_R_Sense	ProSiteProfiles	402	430	0	+	IPR019787	PS50157	signature_desc=Zinc finger C2H2 type domain profile.
SF21_Tr7777_5_4099_-_1226_R_Sense	ProSiteProfiles	57	195	0	+	IPR019787	PS51533	signature_desc=ADD domain profile.
SF21_Tr15767_4_6550_-_5606_R_Sense	PRINTS	299	314	0	+	IPR019786	PR01839	signature_desc=DNA repair protein Rad23 signature
SF21_Tr15860_4_1967_-_3592	PRINTS	117	130	0	+	IPR019786	PR00019	signature_desc=Leucine-rich repeat signature
SF21_Tr2823_14_4156_-_2264_R_Sense	Gene3D	273	401	7.7e-22	+	IPR019786	G3DSA:3.10.580.10	#NA
SF21_Tr6894_1_1861_-_2262	PRINTS	46	68	0	+	IPR019786	PR00109	signature_desc=Tyrosine kinase catalytic domain signature
SF21_Tr11847_2_572_-_3_R_Sense	ProSiteProfiles	12	132	0	+	IPR019775	PS51381	signature_desc=B9 domain profile.
SF21_Tr12002_5_1985_-_1098_R_Sense	Coils	93	114	0	+	IPR019775	#NA	#NA
SF21_Tr12101_4_697_-_2_R_Sense	ProSiteProfiles	145	177	0	+	IPR019775	PS50088	signature_desc=Ankyrin repeat profile.
SF21_Tr12234_47_12772_-_1604_R_Sense	Coils	2618	2656	0	+	IPR019775	#NA	#NA
SF21_Tr12585_14_8799_-_4441_R_Sense	Coils	673	694	0	+	IPR019775	#NA	#NA
SF21_Tr12719_8_3254_-_1461_R_Sense	ProSiteProfiles	130	396	0	+	IPR019775	PS50878	signature_desc=Reverse transcriptase (RT) catalytic domain profile.
SF21_Tr12872_1_495_-_1370	Gene3D	50	292	4e-90	+	IPR019775	G3DSA:3.90.230.10	#NA
SF21_Tr12881_21_5929_-_2894_R_Sense	ProSiteProfiles	39	83	0	+	IPR019775	PS50068	signature_desc=LDL-receptor class A (LDLRA) domain profile.
SF21_Tr12952_3_277_-_1410	Gene3D	49	179	1.8e-42	+	IPR019775	G3DSA:1.10.1410.10	#NA
SF21_Tr12977_5_3995_-_1302_R_Sense	SUPERFAMILY	342	408	0	+	IPR019775	SSF48452	#NA
SF21_Tr12981_6_2277_-_1174_R_Sense	ProSiteProfiles	1	112	0	+	IPR019775	PS50011	signature_desc=Protein kinase domain profile.
SF21_Tr13005_3_1110_-_3164	SUPERFAMILY	2	57	0	+	IPR019775	SSF48726	#NA
SF21_Tr13086_1_119_-_1513	SUPERFAMILY	1	68	0	+	IPR019775	SSF117281	#NA
SF21_Tr13158_4_334_-_7260	ProSiteProfiles	1016	1050	0	+	IPR019775	PS50138	signature_desc=BRCA2 repeat profile.
SF21_Tr13208_7_2677_-_3171	Gene3D	18	119	3.1e-15	+	IPR019775	G3DSA:3.40.50.170	#NA
SF21_Tr13426_7_614_-_3_R_Sense	Gene3D	24	203	2.8e-69	+	IPR019775	G3DSA:1.20.120.230	#NA
SF21_Tr14269_1_522_-_2336	PRINTS	543	556	0	+	IPR019775	PR00019	signature_desc=Leucine-rich repeat signature
SF21_Tr16356_10_9130_-_5021_R_Sense	PRINTS	1058	1068	0	+	IPR019775	PR00457	signature_desc=Animal haem peroxidase signature
SF21_Tr2566_26_5819_-_1788_R_Sense	ProSiteProfiles	70	173	0	+	IPR019775	PS50021	signature_desc=Calponin homology domain profile.
SF21_Tr2609_1_176_-_1828	Coils	3	31	0	+	IPR019775	#NA	#NA
SF21_Tr2803_14_2984_-_1758_R_Sense	SUPERFAMILY	366	407	0	+	IPR019775	SSF53098	#NA
SF21_Tr2849_2_148_-_3621	Gene3D	602	788	5.4e-30	+	IPR019775	G3DSA:3.40.50.300	#NA
SF21_Tr2872_3_2234_-_5200	SUPERFAMILY	34	241	0	+	IPR019775	SSF56219	#NA
SF21_Tr2933_4_710_-_1111	SUPERFAMILY	6	88	0	+	IPR019775	SSF52943	#NA
SF21_Tr3008_18_2546_-_3_R_Sense	Gene3D	272	394	2.6e-16	+	IPR019775	G3DSA:2.60.40.150	#NA
SF21_Tr3009_13_1286_-_81_R_Sense	PRINTS	99	119	0	+	IPR019775	PR00597	signature_desc=Gelsolin family signature
SF21_Tr330_2_1957_-_1487_R_Sense	PRINTS	30	54	0	+	IPR019775	PR00122	signature_desc=Vacuolar ATP synthase 16kDa subunit signature
SF21_Tr6895_6_6011_-_5460_R_Sense	PRINTS	99	110	0	+	IPR019775	PR00401	signature_desc=SH2 domain signature
SF21_Tr7186_11_1198_-_173_R_Sense	Gene3D	19	331	8.2e-54	+	IPR019775	G3DSA:3.40.50.1240	#NA
SF21_Tr8128_5_1586_-_837_R_Sense	Gene3D	92	177	2.6e-17	+	IPR019775	G3DSA:2.30.42.10	#NA
SF21_Tr1215_6_437_-_2539	PRINTS	345	367	0	+	IPR019774	PR00109	signature_desc=Tyrosine kinase catalytic domain signature
SF21_Tr16653_2_1098_-_3566	Coils	649	670	0	+	IPR019774	#NA	#NA
SF21_Tr21373_1_1317_-_583_R_Sense	PRINTS	102	116	0	+	IPR019774	PR01625	signature_desc=Omega-class glutathione S-transferase signature
SF21_Tr21373_1_1317_-_583_R_Sense	PRINTS	165	184	0	+	IPR019774	PR01625	signature_desc=Omega-class glutathione S-transferase signature
SF21_Tr21580_1_301_-_927	PRINTS	8	29	0	+	IPR019774	PR00449	signature_desc=Transforming protein P21 ras signature
SF21_Tr21898_3_247_-_2589	PRINTS	26	44	0	+	IPR019774	PR00625	signature_desc=DnaJ domain signature
SF21_Tr21898_3_247_-_2589	PRINTS	44	59	0	+	IPR019774	PR00625	signature_desc=DnaJ domain signature
SF21_Tr21898_3_247_-_2589	PRINTS	60	80	0	+	IPR019774	PR00625	signature_desc=DnaJ domain signature
SF21_Tr21996_3_210_-_1457	PRINTS	200	218	0	+	IPR019774	PR00300	signature_desc=ATP-dependent Clp protease ATP-binding subunit signature
SF21_Tr6724_28_2464_-_563_R_Sense	ProSiteProfiles	554	607	0	+	IPR019774	PS50114	signature_desc=GATA-type zinc finger domain profile.
SF21_Tr7642_7_547_-_2_R_Sense	ProSiteProfiles	80	102	0	+	IPR019774	PS50157	signature_desc=Zinc finger C2H2 type domain profile.
SF21_Tr13568_2_408_-_1838	ProSiteProfiles	108	145	0	+	IPR019760	PS50026	signature_desc=EGF-like domain profile.
SF21_Tr12807_3_352_-_1548	SUPERFAMILY	215	304	0	+	IPR019750	SSF51206	#NA
SF21_Tr12948_2_277_-_2193	SUPERFAMILY	39	231	0	+	IPR019750	SSF81301	#NA
SF21_Tr12948_2_277_-_2193	SUPERFAMILY	384	540	0	+	IPR019750	SSF55003	#NA
SF21_Tr13273_8_2515_-_1076_R_Sense	SUPERFAMILY	3	274	0	+	IPR019750	SSF54001	#NA
SF21_Tr13273_8_2515_-_1076_R_Sense	SUPERFAMILY	316	466	0	+	IPR019750	SSF49785	#NA
SF21_Tr1342_8_2522_-_168_R_Sense	SUPERFAMILY	19	259	0	+	IPR019750	SSF52402	#NA
SF21_Tr13636_6_684_-_3020	SUPERFAMILY	21	520	0	+	IPR019750	SSF48371	#NA
SF21_Tr13636_6_684_-_3020	SUPERFAMILY	571	756	0	+	IPR019750	SSF48371	#NA
SF21_Tr1388_7_3198_-_2266_R_Sense	SUPERFAMILY	7	65	0	+	IPR019750	SSF109905	#NA
SF21_Tr1408_1_1_-_804	SUPERFAMILY	25	178	0	+	IPR019750	SSF54495	#NA
SF21_Tr1410_2_4813_-_5328	SUPERFAMILY	48	68	0	+	IPR019750	SSF57756	#NA
SF21_Tr1455_2_2252_-_1071_R_Sense	SUPERFAMILY	30	69	0	+	IPR019750	SSF57667	#NA
SF21_Tr1547_1_185_-_2230	SUPERFAMILY	83	295	0	+	IPR019750	SSF63829	#NA
SF21_Tr1637_9_4492_-_1256_R_Sense	SUPERFAMILY	809	981	0	+	IPR019750	SSF109885	#NA
SF21_Tr1660_5_890_-_1729	SUPERFAMILY	139	200	0	+	IPR019750	SSF81321	#NA
SF21_Tr1838_1_72_-_437	SUPERFAMILY	40	107	0	+	IPR019750	SSF53335	#NA
SF21_Tr1857_2_5_-_1000	SUPERFAMILY	208	313	0	+	IPR019750	SSF57997	#NA
SF21_Tr7510_8_5648_-_4227_R_Sense	SUPERFAMILY	194	448	0	+	IPR019750	SSF48508	#NA
SF21_Tr8144_7_2574_-_2002_R_Sense	SUPERFAMILY	52	140	0	+	IPR019750	SSF54928	#NA
SF21_Tr8212_8_4365_-_5534	SUPERFAMILY	46	86	0	+	IPR019750	SSF52113	#NA
SF21_Tr964_1_177_-_860	SUPERFAMILY	13	108	0	+	IPR019750	SSF54928	#NA
SF21_Tr12973_19_4174_-_77_R_Sense	SUPERFAMILY	352	484	0	+	IPR019748	SSF48371	#NA
SF21_Tr13438_4_671_-_2143	SUPERFAMILY	25	281	0	+	IPR019748	SSF52540	#NA
SF21_Tr1382_16_7343_-_3405_R_Sense	SUPERFAMILY	1166	1249	0	+	IPR019748	SSF54928	#NA
SF21_Tr1474_3_2095_-_1091_R_Sense	Gene3D	250	334	5.1e-42	+	IPR019748	G3DSA:3.40.50.1000	#NA
SF21_Tr1522_6_3074_-_2082_R_Sense	SUPERFAMILY	28	320	0	+	IPR019748	SSF51735	#NA
SF21_Tr2011_28_2509_-_1925_R_Sense	SUPERFAMILY	1	61	0	+	IPR019748	SSF50465	#NA
SF21_Tr2079_5_1607_-_822_R_Sense	PRINTS	71	92	0	+	IPR019748	PR00449	signature_desc=Transforming protein P21 ras signature
SF21_Tr626_6_2293_-_1199_R_Sense	Gene3D	109	287	5.2e-60	+	IPR019748	G3DSA:3.40.50.720	#NA
SF21_Tr7251_11_4708_-_2_R_Sense	Coils	1137	1165	0	+	IPR019748	#NA	#NA
SF21_Tr7335_3_423_-_1850	Coils	420	448	0	+	IPR019748	#NA	#NA
SF21_Tr7425_8_6074_-_3708_R_Sense	SUPERFAMILY	616	665	0	+	IPR019748	SSF57667	#NA
SF21_Tr13031_5_70_-_2181	SUPERFAMILY	104	141	0	+	IPR019747	SSF57716	#NA
SF21_Tr13457_2_562_-_152_R_Sense	SUPERFAMILY	5	25	0	+	IPR019747	SSF54575	#NA
SF21_Tr13470_6_2196_-_916_R_Sense	SUPERFAMILY	300	341	0	+	IPR019747	SSF158235	#NA
SF21_Tr1365_3_227_-_2344	SUPERFAMILY	23	250	0	+	IPR019747	SSF52540	#NA
SF21_Tr1382_16_7343_-_3405_R_Sense	SUPERFAMILY	738	783	0	+	IPR019747	SSF46934	#NA
SF21_Tr1559_21_3810_-_1480_R_Sense	SUPERFAMILY	26	165	0	+	IPR019747	SSF52799	#NA
SF21_Tr1767_11_1812_-_1168_R_Sense	SUPERFAMILY	1	149	0	+	IPR019747	SSF51735	#NA
SF21_Tr1823_10_1518_-_1_R_Sense	SUPERFAMILY	244	496	0	+	IPR019747	SSF53649	#NA
SF21_Tr7425_8_6074_-_3708_R_Sense	SUPERFAMILY	468	509	0	+	IPR019747	SSF57667	#NA
SF21_Tr8146_3_4100_-_2886_R_Sense	SUPERFAMILY	232	281	0	+	IPR019747	SSF57667	#NA
SF21_Tr2484_2_523_-_209_R_Sense	PRINTS	22	37	0	+	IPR019741	PR00625	signature_desc=DnaJ domain signature
SF21_Tr13390_5_1270_-_7809	SUPERFAMILY	1661	1766	0	+	IPR019734	SSF63748	#NA
SF21_Tr13390_5_1270_-_7809	SUPERFAMILY	1778	1988	0	+	IPR019734	SSF82199	#NA
SF21_Tr13564_9_3020_-_1110_R_Sense	SUPERFAMILY	156	263	0	+	IPR019734	SSF50405	#NA
SF21_Tr13564_9_3020_-_1110_R_Sense	SUPERFAMILY	236	341	0	+	IPR019734	SSF50405	#NA
SF21_Tr13688_12_8757_-_6103_R_Sense	SUPERFAMILY	412	467	0	+	IPR019734	SSF50249	#NA
SF21_Tr13688_12_8757_-_6103_R_Sense	SUPERFAMILY	750	826	0	+	IPR019734	SSF50249	#NA
SF21_Tr1578_4_479_-_2692	SUPERFAMILY	589	661	0	+	IPR019734	SSF48726	#NA
SF21_Tr1602_19_2068_-_221_R_Sense	SUPERFAMILY	68	180	0	+	IPR019734	SSF48452	#NA
SF21_Tr1650_4_1005_-_3380	SUPERFAMILY	56	150	0	+	IPR019734	SSF50156	#NA
SF21_Tr1777_6_2068_-_2589	SUPERFAMILY	1	36	0	+	IPR019734	SSF50891	#NA
SF21_Tr1934_7_77_-_11623	SUPERFAMILY	307	570	0	+	IPR019734	SSF52540	#NA
SF21_Tr1934_7_77_-_11623	SUPERFAMILY	801	962	0	+	IPR019734	SSF52540	#NA
SF21_Tr6529_13_5542_-_2510_R_Sense	PRINTS	223	234	0	+	IPR019734	PR00980	signature_desc=Alanyl-tRNA synthetase signature
SF21_Tr6529_13_5542_-_2510_R_Sense	PRINTS	250	263	0	+	IPR019734	PR00980	signature_desc=Alanyl-tRNA synthetase signature
SF21_Tr6822_2_22_-_663	PRINTS	150	164	0	+	IPR019734	PR00320	signature_desc=G protein beta WD-40 repeat signature
SF21_Tr3071_45_10296_-_679_R_Sense	Gene3D	1908	1963	1.9e-18	+	IPR019018	G3DSA:4.10.410.10	#NA
SF21_Tr563_3_2053_-_2694	Gene3D	86	153	1.7e-17	+	IPR018936	G3DSA:2.40.50.100	#NA
SF21_Tr658_4_1326_-_10_R_Sense	Gene3D	45	436	3.9e-103	+	IPR018936	G3DSA:3.40.50.1820	#NA
SF21_Tr14828_6_54_-_2510	Coils	317	352	0	+	IPR018525	#NA	#NA
SF21_Tr278_2_2038_-_692_R_Sense	PRINTS	351	377	0	+	IPR018525	PR00237	signature_desc=Rhodopsin-like GPCR superfamily signature
SF21_Tr5831_6_2026_-_356_R_Sense	PRINTS	343	364	0	+	IPR018525	PR01692	signature_desc=Lipocalin-1 interacting membrane receptor signature
SF21_Tr12246_16_457_-_7929	ProSiteProfiles	1916	2149	0	+	IPR018506	PS50297	signature_desc=Ankyrin repeat region circular profile.
SF21_Tr1625_14_7374_-_4951_R_Sense	SUPERFAMILY	93	437	0	+	IPR018503	SSF74788	#NA
SF21_Tr12690_3_1868_-_3280	ProSiteProfiles	327	342	0	+	IPR018492	PS50158	signature_desc=Zinc finger CCHC-type profile.
SF21_Tr12730_3_1092_-_3860	ProSiteProfiles	441	468	0	+	IPR018492	PS50103	signature_desc=Zinc finger C3H1-type profile.
SF21_Tr12793_4_2440_-_2886	ProSiteProfiles	1	43	0	+	IPR018492	PS50106	signature_desc=PDZ domain profile.
SF21_Tr12874_5_6434_-_4734_R_Sense	ProSiteProfiles	522	567	0	+	IPR018492	PS50030	signature_desc=Ubiquitin-associated domain (UBA) profile.
SF21_Tr1779_6_4025_-_6649	SUPERFAMILY	180	517	0	+	IPR018492	SSF56219	#NA
SF21_Tr1779_6_4025_-_6649	SUPERFAMILY	636	645	0	+	IPR018492	SSF48350	#NA
SF21_Tr1779_6_4025_-_6649	SUPERFAMILY	672	846	0	+	IPR018492	SSF48350	#NA
SF21_Tr1991_13_6458_-_4239_R_Sense	SUPERFAMILY	311	422	0	+	IPR018492	SSF50729	#NA
SF21_Tr2565_64_24886_-_1355_R_Sense	SUPERFAMILY	2344	2475	0	+	IPR018492	SSF75399	#NA
SF21_Tr2565_64_24886_-_1355_R_Sense	SUPERFAMILY	3539	3665	0	+	IPR018492	SSF75399	#NA
SF21_Tr2565_64_24886_-_1355_R_Sense	SUPERFAMILY	4983	5103	0	+	IPR018492	SSF46966	#NA
SF21_Tr2598_1_134_-_979	SUPERFAMILY	83	139	0	+	IPR018492	SSF54160	#NA
SF21_Tr13280_2_22_-_1899	ProSiteProfiles	455	483	0	+	IPR018490	PS50157	signature_desc=Zinc finger C2H2 type domain profile.
SF21_Tr13737_4_2425_-_1142_R_Sense	Gene3D	105	133	0.00086	+	IPR018490	G3DSA:3.90.890.10	#NA
SF21_Tr13737_4_2425_-_1142_R_Sense	Gene3D	272	422	8e-34	+	IPR018488	G3DSA:2.60.210.10	#NA
SF21_Tr13652_3_705_-_2876	ProSiteProfiles	238	259	0	+	IPR018483	PS51450	signature_desc=Leucine-rich repeat profile.
SF21_Tr13652_3_705_-_2876	ProSiteProfiles	568	589	0	+	IPR018483	PS51450	signature_desc=Leucine-rich repeat profile.
SF21_Tr340_1_82_-_1269	Gene3D	194	216	3.9e-16	+	IPR018483	G3DSA:3.30.160.60	#NA
SF21_Tr675_3_3430_-_2063_R_Sense	Gene3D	69	304	1e-99	+	IPR018483	G3DSA:3.40.640.10	#NA
SF21_Tr7451_1_5_-_403	Gene3D	61	130	6.3e-08	+	IPR018483	G3DSA:3.30.1120.10	#NA
SF21_Tr13710_1_166_-_1632	Gene3D	211	241	1.8e-11	+	IPR018379	G3DSA:3.30.160.60	#NA
SF21_Tr6005_1_389_-_3_R_Sense	SUPERFAMILY	62	91	0	+	IPR018379	SSF50784	#NA
SF21_Tr8546_2_183_-_1718	SUPERFAMILY	295	376	0	+	IPR018379	SSF88697	#NA
SF21_Tr14218_4_268_-_2436	Gene3D	251	570	1.9e-67	+	IPR018378	G3DSA:3.60.21.10	#NA
SF21_Tr7642_7_547_-_2_R_Sense	Gene3D	1	25	0.0001	+	IPR018376	G3DSA:3.30.160.60	#NA
SF21_Tr11557_1_615_-_965	ProSiteProfiles	39	81	0	+	IPR018359	PS50053	signature_desc=Ubiquitin domain profile.
SF21_Tr11669_24_8410_-_1970_R_Sense	ProSiteProfiles	2092	2108	0	+	IPR018359	PS50868	signature_desc=Post-SET domain profile.
SF21_Tr11910_2_34_-_2004	ProSiteProfiles	555	582	0	+	IPR018359	PS50157	signature_desc=Zinc finger C2H2 type domain profile.
SF21_Tr12493_10_5613_-_2056_R_Sense	ProSiteProfiles	1119	1186	0	+	IPR018359	PS50076	signature_desc=dnaJ domain profile.
SF21_Tr13413_10_6686_-_3309_R_Sense	Gene3D	928	1114	5.4e-42	+	IPR018359	G3DSA:1.10.510.10	#NA
SF21_Tr668_2_799_-_1353	PRINTS	112	125	0	+	IPR018357	PR00449	signature_desc=Transforming protein P21 ras signature
SF21_Tr3078_8_3078_-_1828_R_Sense	PRINTS	87	101	0	+	IPR018321	PR00320	signature_desc=G protein beta WD-40 repeat signature
SF21_Tr12690_3_1868_-_3280	Gene3D	327	371	8.4e-09	+	IPR018316	G3DSA:4.10.60.10	#NA
SF21_Tr13178_20_8315_-_4212_R_Sense	Gene3D	756	874	7.9e-38	+	IPR018316	G3DSA:1.10.1000.11	#NA
SF21_Tr14134_1_372_-_1115	Gene3D	17	113	4.2e-14	+	IPR018316	G3DSA:1.10.287.370	#NA
SF21_Tr2646_1_298_-_1479	Gene3D	12	190	1.3e-71	+	IPR018316	G3DSA:3.30.230.10	#NA
SF21_Tr13685_4_978_-_22_R_Sense	ProSiteProfiles	128	206	0	+	IPR018303	PS50102	signature_desc=Eukaryotic RNA Recognition Motif (RRM) profile.
SF21_Tr21373_1_1317_-_583_R_Sense	PRINTS	24	39	0	+	IPR018301	PR01625	signature_desc=Omega-class glutathione S-transferase signature
SF21_Tr2135_8_3902_-_5875	Coils	544	565	0	+	IPR018299	#NA	#NA
SF21_Tr13439_4_2007_-_1003_R_Sense	Gene3D	94	121	2.8e-17	+	IPR018298	G3DSA:3.30.160.60	#NA
SF21_Tr1326_2_407_-_93_R_Sense	SUPERFAMILY	12	86	0	+	IPR018297	SSF52833	#NA
SF21_Tr6479_5_747_-_1_R_Sense	PRINTS	168	182	0	+	IPR018297	PR00742	signature_desc=Glycosyl hydrolase family 35 signature
SF21_Tr7930_4_2442_-_3485	SUPERFAMILY	7	85	0	+	IPR018297	SSF56672	#NA
SF21_Tr8067_1_12_-_1124	ProSiteProfiles	23	313	0	+	IPR018277	PS50878	signature_desc=Reverse transcriptase (RT) catalytic domain profile.
SF21_Tr15018_5_2115_-_3743	PRINTS	147	157	0	+	IPR018266	PR00724	signature_desc=Carboxypeptidase C serine protease (S10) family signature
SF21_Tr21192_4_17_-_3577	PRINTS	907	920	0	+	IPR018266	PR00399	signature_desc=Synaptotagmin signature
SF21_Tr6887_3_1546_-_779_R_Sense	PRINTS	34	47	0	+	IPR018266	PR00926	signature_desc=Mitochondrial carrier protein signature
SF21_Tr1187_18_7846_-_1346_R_Sense	Gene3D	1967	2061	4.9e-15	+	IPR018253	G3DSA:1.20.80.10	#NA
SF21_Tr2906_1_109_-_2436	Gene3D	703	774	3.4e-32	+	IPR018253	G3DSA:1.10.10.10	#NA
SF21_Tr11558_6_2871_-_1351_R_Sense	ProSiteProfiles	82	109	0	+	IPR018247	PS50157	signature_desc=Zinc finger C2H2 type domain profile.
SF21_Tr11601_3_2675_-_1692_R_Sense	ProSiteProfiles	1	36	0	+	IPR018247	PS51004	signature_desc=Sema domain profile.
SF21_Tr11619_6_1865_-_1008_R_Sense	ProSiteProfiles	43	90	0	+	IPR018247	PS50958	signature_desc=Somatomedin B (SMB) domain profile.
SF21_Tr1183_5_2152_-_569_R_Sense	PRINTS	484	496	0	+	IPR018247	PR00131	signature_desc=Glycosyl hydrolase family 1 signature
SF21_Tr12135_12_7421_-_1758_R_Sense	ProSiteProfiles	745	940	0	+	IPR018247	PS51194	signature_desc=Superfamilies 1 and 2 helicase C-terminal domain profile.
SF21_Tr12256_3_969_-_1862	ProSiteProfiles	114	141	0	+	IPR018247	PS50157	signature_desc=Zinc finger C2H2 type domain profile.
SF21_Tr12494_2_90_-_1424	ProSiteProfiles	355	382	0	+	IPR018247	PS50157	signature_desc=Zinc finger C2H2 type domain profile.
SF21_Tr12725_11_400_-_6024	SUPERFAMILY	1281	1541	0	+	IPR018247	SSF52540	#NA
SF21_Tr12881_21_5929_-_2894_R_Sense	SUPERFAMILY	884	921	0	+	IPR018247	SSF57424	#NA
SF21_Tr12881_21_5929_-_2894_R_Sense	SUPERFAMILY	924	965	0	+	IPR018247	SSF57424	#NA
SF21_Tr12990_4_123_-_2111	Gene3D	54	85	8.3e-08	+	IPR018247	G3DSA:2.20.70.10	#NA
SF21_Tr13059_5_4498_-_1052_R_Sense	SUPERFAMILY	785	1102	0	+	IPR018247	SSF52540	#NA
SF21_Tr13070_1_151_-_1809	Gene3D	302	544	7e-61	+	IPR018247	G3DSA:3.40.50.1460	#NA
SF21_Tr13122_6_2909_-_255_R_Sense	SUPERFAMILY	404	628	0	+	IPR018247	SSF56672	#NA
SF21_Tr13390_5_1270_-_7809	Gene3D	94	220	9.2e-19	+	IPR018247	G3DSA:2.30.30.160	#NA
SF21_Tr13390_5_1270_-_7809	Gene3D	1621	1664	1.2e-09	+	IPR018247	G3DSA:3.30.40.10	#NA
SF21_Tr13392_6_2525_-_138_R_Sense	SUPERFAMILY	142	302	0	+	IPR018247	SSF47923	#NA
SF21_Tr13506_8_4352_-_3360_R_Sense	Gene3D	119	318	1.3e-51	+	IPR018247	G3DSA:1.10.565.10	#NA
SF21_Tr13652_3_705_-_2876	SUPERFAMILY	96	304	0	+	IPR018247	SSF52058	#NA
SF21_Tr13730_8_4993_-_2813_R_Sense	Gene3D	185	210	0.00067	+	IPR018247	G3DSA:3.30.160.60	#NA
SF21_Tr13730_8_4993_-_2813_R_Sense	Gene3D	590	613	4.1e-11	+	IPR018247	G3DSA:3.30.160.60	#NA
SF21_Tr15599_3_1298_-_963_R_Sense	PRINTS	54	77	0	+	IPR018247	PR00463	signature_desc=E-class P450 group I signature
SF21_Tr1889_1_374_-_784	SUPERFAMILY	75	113	0	+	IPR018247	SSF55307	#NA
SF21_Tr21671_4_205_-_3312	PRINTS	336	350	0	+	IPR018247	PR00419	signature_desc=Adrenodoxin reductase family signature
SF21_Tr2220_10_1464_-_979_R_Sense	SUPERFAMILY	1	49	0	+	IPR018247	SSF57667	#NA
SF21_Tr2224_9_2647_-_941_R_Sense	SUPERFAMILY	25	307	0	+	IPR018247	SSF56112	#NA
SF21_Tr2552_8_2399_-_3_R_Sense	SUPERFAMILY	415	700	0	+	IPR018247	SSF48371	#NA
SF21_Tr2653_2_2988_-_4088	PRINTS	87	105	0	+	IPR018247	PR00326	signature_desc=GTP1/OBG GTP-binding protein family signature
SF21_Tr2681_7_4053_-_1387_R_Sense	SUPERFAMILY	100	228	0	+	IPR018247	SSF52833	#NA
SF21_Tr2796_7_2589_-_6260	SUPERFAMILY	938	1207	0	+	IPR018247	SSF82199	#NA
SF21_Tr2806_24_4859_-_4221_R_Sense	SUPERFAMILY	7	194	0	+	IPR018247	SSF52540	#NA
SF21_Tr2808_6_3224_-_1074_R_Sense	Gene3D	545	601	4.9e-13	+	IPR018247	G3DSA:1.20.80.10	#NA
SF21_Tr2808_6_3224_-_1074_R_Sense	Gene3D	604	693	1.4e-28	+	IPR018247	G3DSA:2.30.29.30	#NA
SF21_Tr2817_1_1399_-_2214	SUPERFAMILY	2	76	0	+	IPR018247	SSF81340	#NA
SF21_Tr2817_1_1399_-_2214	SUPERFAMILY	76	252	0	+	IPR018247	SSF54631	#NA
SF21_Tr2822_5_1078_-_3519	SUPERFAMILY	400	420	0	+	IPR018247	SSF53901	#NA
SF21_Tr2822_5_1078_-_3519	SUPERFAMILY	633	692	0	+	IPR018247	SSF55048	#NA
SF21_Tr2857_5_2325_-_1690_R_Sense	Gene3D	1	34	0.00041	+	IPR018247	G3DSA:2.60.40.780	#NA
SF21_Tr2865_3_3149_-_3820	SUPERFAMILY	28	105	0	+	IPR018247	SSF56219	#NA
SF21_Tr2877_3_2594_-_2899	SUPERFAMILY	12	51	0	+	IPR018247	SSF51735	#NA
SF21_Tr2971_5_2336_-_159_R_Sense	Gene3D	576	696	7.5e-20	+	IPR018247	G3DSA:1.25.40.240	#NA
SF21_Tr300_1_347_-_658	Gene3D	1	60	2e-13	+	IPR018247	G3DSA:3.20.20.330	#NA
SF21_Tr3070_48_9810_-_679_R_Sense	Gene3D	2047	2161	2.3e-21	+	IPR018247	G3DSA:4.10.410.10	#NA
SF21_Tr3186_19_3222_-_1_R_Sense	SUPERFAMILY	189	279	0	+	IPR018247	SSF54236	#NA
SF21_Tr3248_23_7804_-_2111_R_Sense	SUPERFAMILY	519	643	0	+	IPR018247	SSF47370	#NA
SF21_Tr3248_23_7804_-_2111_R_Sense	SUPERFAMILY	651	768	0	+	IPR018247	SSF63748	#NA
SF21_Tr3270_5_2451_-_1027_R_Sense	SUPERFAMILY	405	470	0	+	IPR018247	SSF51905	#NA
SF21_Tr3323_1_144_-_1247	SUPERFAMILY	209	298	0	+	IPR018247	SSF54928	#NA
SF21_Tr3837_1_210_-_1181	SUPERFAMILY	46	144	0	+	IPR018247	SSF54695	#NA
SF21_Tr617_3_1747_-_95_R_Sense	Gene3D	304	385	7.6e-07	+	IPR018247	G3DSA:1.10.167.10	#NA
SF21_Tr6204_18_10366_-_8882_R_Sense	PRINTS	40	60	0	+	IPR018247	PR00301	signature_desc=70kDa heat shock protein signature
SF21_Tr690_4_1017_-_421_R_Sense	Gene3D	22	82	1.5e-13	+	IPR018247	G3DSA:3.30.60.30	#NA
SF21_Tr7476_3_861_-_397_R_Sense	SUPERFAMILY	7	154	0	+	IPR018247	SSF47473	#NA
SF21_Tr7557_3_167_-_2599	Gene3D	579	610	2.5e-12	+	IPR018247	G3DSA:3.30.160.60	#NA
SF21_Tr7557_3_167_-_2599	Gene3D	692	724	2.7e-06	+	IPR018247	G3DSA:3.30.160.60	#NA
SF21_Tr7647_7_4523_-_3675_R_Sense	SUPERFAMILY	15	128	0	+	IPR018247	SSF54695	#NA
SF21_Tr7859_5_1214_-_3_R_Sense	SUPERFAMILY	9	404	0	+	IPR018247	SSF52540	#NA
SF21_Tr7768_4_1102_-_338_R_Sense	ProSiteProfiles	170	197	0	+	IPR018240	PS50157	signature_desc=Zinc finger C2H2 type domain profile.
SF21_Tr8033_10_6555_-_3979_R_Sense	ProSiteProfiles	673	705	0	+	IPR018240	PS50088	signature_desc=Ankyrin repeat profile.
SF21_Tr1238_3_2728_-_3528	PRINTS	238	256	0	+	IPR018222	PR01228	signature_desc=Eggshell protein signature
SF21_Tr8034_3_4781_-_5269	Coils	57	78	0	+	IPR018222	#NA	#NA
SF21_Tr2318_13_3205_-_1727_R_Sense	PRINTS	258	279	0	+	IPR018209	PR00398	signature_desc=Steroid hormone receptor signature
SF21_Tr14518_5_3495_-_1273_R_Sense	Coils	387	408	0	+	IPR018203	#NA	#NA
SF21_Tr14545_3_2318_-_1278_R_Sense	Coils	110	131	0	+	IPR018203	#NA	#NA
SF21_Tr7590_4_2850_-_3596	Coils	43	78	0	+	IPR018203	#NA	#NA
SF21_Tr7590_4_2850_-_3596	Coils	99	134	0	+	IPR018203	#NA	#NA
SF21_Tr7793_2_380_-_1276	Coils	74	95	0	+	IPR018203	#NA	#NA
SF21_Tr7793_2_380_-_1276	Coils	104	262	0	+	IPR018203	#NA	#NA
SF21_Tr8117_17_3237_-_310_R_Sense	Coils	55	79	0	+	IPR018203	#NA	#NA
SF21_Tr8212_6_88_-_4179	Coils	445	466	0	+	IPR018203	#NA	#NA
SF21_Tr11789_4_5368_-_6354	ProSiteProfiles	201	266	0	+	IPR018200	PS50002	signature_desc=Src homology 3 (SH3) domain profile.
SF21_Tr12610_8_300_-_4871	ProSiteProfiles	663	733	0	+	IPR018200	PS50014	signature_desc=Bromodomain profile.
SF21_Tr12639_6_4941_-_3730_R_Sense	ProSiteProfiles	161	211	0	+	IPR018200	PS50216	signature_desc=Zinc finger DHHC-type profile.
SF21_Tr13029_3_3076_-_2747_R_Sense	ProSiteProfiles	27	64	0	+	IPR018200	PS50865	signature_desc=Zinc finger MYND-type profile.
SF21_Tr13481_31_7143_-_1_R_Sense	Gene3D	1672	1735	8.3e-33	+	IPR018200	G3DSA:1.20.1410.10	#NA
SF21_Tr13677_6_1499_-_297_R_Sense	Gene3D	31	301	4.2e-52	+	IPR018200	G3DSA:3.20.20.190	#NA
SF21_Tr13677_6_1499_-_297_R_Sense	Gene3D	362	387	4.2e-52	+	IPR018200	G3DSA:3.20.20.190	#NA
SF21_Tr13679_1_81_-_563	Gene3D	5	99	1.4e-16	+	IPR018200	G3DSA:3.30.70.60	#NA
SF21_Tr1865_9_4341_-_3190_R_Sense	PRINTS	295	304	0	+	IPR018200	PR00318	signature_desc=Alpha G protein (transducin) signature
SF21_Tr2068_3_536_-_1312	PRINTS	140	156	0	+	IPR018200	PR00114	signature_desc=Serine/threonine phosphatase family signature
SF21_Tr2547_10_790_-_6738	PRINTS	519	547	0	+	IPR018200	PR00193	signature_desc=Myosin heavy chain signature
SF21_Tr2706_20_514_-_12522	Gene3D	936	979	7.9e-22	+	IPR018200	G3DSA:1.20.58.60	#NA
SF21_Tr329_1_170_-_619	Gene3D	12	113	3.3e-43	+	IPR018200	G3DSA:1.10.1090.10	#NA
SF21_Tr6377_40_9353_-_8973_R_Sense	ProSiteProfiles	24	116	0	+	IPR018200	PS50835	signature_desc=Ig-like domain profile.
SF21_Tr1796_32_2166_-_1_R_Sense	Coils	596	620	0	+	IPR018188	#NA	#NA
SF21_Tr12962_1_3_-_419	Gene3D	1	46	1.9e-14	+	IPR018177	G3DSA:3.10.120.10	#NA
SF21_Tr12595_2_1191_-_544_R_Sense	Coils	185	213	0	+	IPR018170	#NA	#NA
SF21_Tr13744_7_1794_-_49_R_Sense	Coils	214	235	0	+	IPR018170	#NA	#NA
SF21_Tr15466_8_2825_-_3172	Coils	46	81	0	+	IPR018170	#NA	#NA
SF21_Tr1605_2_624_-_1508	SUPERFAMILY	111	179	0	+	IPR018170	SSF46785	#NA
SF21_Tr1659_4_246_-_7523	SUPERFAMILY	8	268	0	+	IPR018170	SSF48371	#NA
SF21_Tr2128_24_7245_-_2320_R_Sense	SUPERFAMILY	1509	1563	0	+	IPR018170	SSF50978	#NA
SF21_Tr2603_11_2613_-_1_R_Sense	SUPERFAMILY	321	508	0	+	IPR018170	SSF49265	#NA
SF21_Tr8162_1_1051_-_596_R_Sense	Coils	7	28	0	+	IPR018170	#NA	#NA
SF21_Tr13375_4_1563_-_2792	Gene3D	183	373	3.4e-06	+	IPR018163	G3DSA:1.20.1250.20	#NA
SF21_Tr15233_12_3379_-_1697_R_Sense	PRINTS	65	83	0	+	IPR018152	PR00309	signature_desc=Arrestin signature
SF21_Tr15621_2_284_-_2314	PRINTS	87	113	0	+	IPR018152	PR01088	signature_desc=Na+/H+ exchanger isoform 6 (NHE6) signature
SF21_Tr2886_4_3773_-_1935_R_Sense	Gene3D	312	565	4.8e-96	+	IPR018146	G3DSA:3.40.50.880	#NA
SF21_Tr3163_5_88_-_2763	Gene3D	280	307	3e-24	+	IPR018146	G3DSA:2.40.50.140	#NA
SF21_Tr14954_11_1791_-_574_R_Sense	PRINTS	268	284	0	+	IPR018136	PR00738	signature_desc=Glycosyl hydrolase family 20 signature
SF21_Tr14954_11_1791_-_574_R_Sense	PRINTS	285	302	0	+	IPR018136	PR00738	signature_desc=Glycosyl hydrolase family 20 signature
SF21_Tr15569_3_1126_-_2838	PRINTS	175	194	0	+	IPR018136	PR02062	signature_desc=78 kDa centrosomal protein signature
SF21_Tr198_7_4419_-_2689_R_Sense	PRINTS	451	461	0	+	IPR018136	PR00109	signature_desc=Tyrosine kinase catalytic domain signature
SF21_Tr2814_11_5176_-_3932_R_Sense	PRINTS	27	42	0	+	IPR018136	PR00404	signature_desc=MADS domain signature
SF21_Tr2832_3_315_-_1583	PRINTS	66	86	0	+	IPR018136	PR00075	signature_desc=Fatty acid desaturase family 1 signature
SF21_Tr2037_13_6606_-_7373	Gene3D	51	181	2.4e-06	+	IPR018130	G3DSA:3.40.50.150	#NA
SF21_Tr1267_7_5949_-_4309_R_Sense	SUPERFAMILY	118	363	0	+	IPR018122	SSF52540	#NA
SF21_Tr8075_2_612_-_1_R_Sense	SUPERFAMILY	82	201	0	+	IPR018122	SSF55486	#NA
SF21_Tr13559_5_861_-_1_R_Sense	SUPERFAMILY	1	67	0	+	IPR018120	SSF48371	#NA
SF21_Tr1626_2_177_-_863	SUPERFAMILY	38	149	0	+	IPR018120	SSF55550	#NA
SF21_Tr1693_2_3301_-_4356	SUPERFAMILY	189	252	0	+	IPR018120	SSF57850	#NA
SF21_Tr2133_4_1752_-_2456	SUPERFAMILY	63	215	0	+	IPR018120	SSF144091	#NA
SF21_Tr3210_1_404_-_1969	Gene3D	305	505	1.3e-17	+	IPR018120	G3DSA:1.20.1250.20	#NA
SF21_Tr10306_3_1370_-_2587	Coils	231	266	0	+	IPR018114	#NA	#NA
SF21_Tr12431_4_2503_-_830_R_Sense	Coils	372	393	0	+	IPR018114	#NA	#NA
SF21_Tr1298_1_204_-_1283	SUPERFAMILY	92	250	0	+	IPR018114	SSF52540	#NA
SF21_Tr13040_5_2564_-_3232	Gene3D	2	86	3.1e-13	+	IPR018114	G3DSA:1.20.1070.10	#NA
SF21_Tr13242_9_4078_-_2411_R_Sense	SUPERFAMILY	450	544	0	+	IPR018114	SSF56059	#NA
SF21_Tr13281_4_740_-_4672	SUPERFAMILY	484	705	0	+	IPR018114	SSF48452	#NA
SF21_Tr13411_1_7_-_1512	SUPERFAMILY	357	481	0	+	IPR018114	SSF47923	#NA
SF21_Tr13597_39_4396_-_3767_R_Sense	SUPERFAMILY	48	77	0	+	IPR018114	SSF57424	#NA
SF21_Tr1389_14_4375_-_1814_R_Sense	SUPERFAMILY	16	312	0	+	IPR018114	SSF48452	#NA
SF21_Tr14037_12_5912_-_1026_R_Sense	Gene3D	1322	1619	1.7e-26	+	IPR018114	G3DSA:2.130.10.10	#NA
SF21_Tr18500_4_3874_-_3122_R_Sense	Coils	59	91	0	+	IPR018114	#NA	#NA
SF21_Tr19699_1_43_-_393	PRINTS	21	43	0	+	IPR018114	PR00109	signature_desc=Tyrosine kinase catalytic domain signature
SF21_Tr2715_6_2744_-_3253	Gene3D	6	161	5.3e-24	+	IPR018114	G3DSA:1.20.1560.10	#NA
SF21_Tr2814_11_5176_-_3932_R_Sense	SUPERFAMILY	6	95	0	+	IPR018114	SSF55455	#NA
SF21_Tr2896_5_913_-_2820	SUPERFAMILY	163	298	0	+	IPR018114	SSF51735	#NA
SF21_Tr3067_17_5920_-_644_R_Sense	SUPERFAMILY	64	107	0	+	IPR018114	SSF57667	#NA
SF21_Tr3163_5_88_-_2763	PRINTS	409	420	0	+	IPR018114	PR01658	signature_desc=Mini-chromosome maintenance (MCM) protein 2 signature
SF21_Tr3164_4_860_-_1555	SUPERFAMILY	97	219	0	+	IPR018114	SSF48403	#NA
SF21_Tr3186_19_3222_-_1_R_Sense	PRINTS	753	763	0	+	IPR018114	PR00109	signature_desc=Tyrosine kinase catalytic domain signature
SF21_Tr3210_1_404_-_1969	PRINTS	164	183	0	+	IPR018114	PR00171	signature_desc=Sugar transporter signature
SF21_Tr3211_2_788_-_393_R_Sense	SUPERFAMILY	16	73	0	+	IPR018114	SSF46689	#NA
SF21_Tr3218_3_338_-_2815	Gene3D	68	196	7.8e-38	+	IPR018114	G3DSA:2.70.150.10	#NA
SF21_Tr3273_4_1256_-_4249	SUPERFAMILY	33	252	0	+	IPR018114	SSF56219	#NA
SF21_Tr5992_5_5153_-_3945_R_Sense	Coils	25	53	0	+	IPR018114	#NA	#NA
SF21_Tr7299_12_8902_-_8177_R_Sense	SUPERFAMILY	8	104	0	+	IPR018114	SSF53098	#NA
SF21_Tr7571_3_3_-_2618	Coils	26	75	0	+	IPR018114	#NA	#NA
SF21_Tr7699_9_5542_-_3587_R_Sense	SUPERFAMILY	309	584	0	+	IPR018114	SSF103506	#NA
SF21_Tr7827_6_6936_-_5437_R_Sense	SUPERFAMILY	114	253	0	+	IPR018114	SSF52087	#NA
SF21_Tr8184_1_933_-_187_R_Sense	SUPERFAMILY	131	242	0	+	IPR018114	SSF53335	#NA
SF21_Tr9572_2_1068_-_1_R_Sense	Coils	194	222	0	+	IPR018114	#NA	#NA
SF21_Tr9572_2_1068_-_1_R_Sense	Coils	321	342	0	+	IPR018114	#NA	#NA
SF21_Tr972_9_2857_-_113_R_Sense	Gene3D	108	209	1.2e-09	+	IPR018114	G3DSA:3.40.30.10	#NA
SF21_Tr9929_39_8123_-_867_R_Sense	Coils	718	739	0	+	IPR018114	#NA	#NA
SF21_Tr1129_15_5136_-_2578_R_Sense	Gene3D	307	354	1.9e-12	+	IPR018108	G3DSA:3.30.60.20	#NA
SF21_Tr1129_15_5136_-_2578_R_Sense	Gene3D	530	612	2.3e-22	+	IPR018108	G3DSA:3.30.200.20	#NA
SF21_Tr1256_5_821_-_327_R_Sense	Gene3D	74	94	0.00074	+	IPR018108	G3DSA:3.30.160.60	#NA
SF21_Tr13586_20_4715_-_1335_R_Sense	SUPERFAMILY	202	270	0	+	IPR018108	SSF57535	#NA
SF21_Tr13586_20_4715_-_1335_R_Sense	SUPERFAMILY	696	761	0	+	IPR018108	SSF57535	#NA
SF21_Tr13598_19_4003_-_13536	ProSiteProfiles	703	747	0	+	IPR018108	PS51120	signature_desc=LDL-receptor class B (LDLRB) repeat profile.
SF21_Tr13598_19_4003_-_13536	ProSiteProfiles	1546	1586	0	+	IPR018108	PS50068	signature_desc=LDL-receptor class A (LDLRA) domain profile.
SF21_Tr13598_19_4003_-_13536	ProSiteProfiles	2804	2840	0	+	IPR018108	PS50026	signature_desc=EGF-like domain profile.
SF21_Tr13624_2_610_-_1197	SUPERFAMILY	2	47	0	+	IPR018108	SSF57716	#NA
SF21_Tr13747_56_7805_-_75_R_Sense	Gene3D	308	455	4.8e-42	+	IPR018108	G3DSA:2.60.120.260	#NA
SF21_Tr13747_56_7805_-_75_R_Sense	Gene3D	1460	1519	5.2e-08	+	IPR018108	G3DSA:2.10.25.10	#NA
SF21_Tr16357_6_1876_-_812_R_Sense	PRINTS	320	341	0	+	IPR018108	PR01162	signature_desc=Alpha-tubulin signature
SF21_Tr1723_9_1912_-_3660	PRINTS	137	161	0	+	IPR018108	PR00237	signature_desc=Rhodopsin-like GPCR superfamily signature
SF21_Tr1723_9_1912_-_3660	PRINTS	170	191	0	+	IPR018108	PR00237	signature_desc=Rhodopsin-like GPCR superfamily signature
SF21_Tr1723_9_1912_-_3660	PRINTS	408	434	0	+	IPR018108	PR00237	signature_desc=Rhodopsin-like GPCR superfamily signature
SF21_Tr1727_2_133_-_1086	PRINTS	181	208	0	+	IPR018108	PR00114	signature_desc=Serine/threonine phosphatase family signature
SF21_Tr1727_2_133_-_1086	PRINTS	263	279	0	+	IPR018108	PR00114	signature_desc=Serine/threonine phosphatase family signature
SF21_Tr2034_2_350_-_2899	PRINTS	121	135	0	+	IPR018108	PR00320	signature_desc=G protein beta WD-40 repeat signature
SF21_Tr2490_1_11_-_478	ProSiteProfiles	11	123	0	+	IPR018108	PS50127	signature_desc=Ubiquitin-conjugating enzymes family profile.
SF21_Tr2525_11_4584_-_3205_R_Sense	ProSiteProfiles	44	118	0	+	IPR018108	PS50227	signature_desc=G-protein coupled receptors family 2 profile 1.
SF21_Tr2694_1_191_-_1156	ProSiteProfiles	238	287	0	+	IPR018108	PS50016	signature_desc=Zinc finger PHD-type profile.
SF21_Tr2804_2_175_-_858	SUPERFAMILY	3	54	0	+	IPR018108	SSF118310	#NA
SF21_Tr2822_5_1078_-_3519	SUPERFAMILY	15	370	0	+	IPR018108	SSF53901	#NA
SF21_Tr3186_19_3222_-_1_R_Sense	SUPERFAMILY	402	521	0	+	IPR018108	SSF50729	#NA
SF21_Tr3304_7_4017_-_2191_R_Sense	SUPERFAMILY	318	387	0	+	IPR018108	SSF50978	#NA
SF21_Tr3603_8_6503_-_4602_R_Sense	SUPERFAMILY	55	227	0	+	IPR018108	SSF52540	#NA
SF21_Tr3603_8_6503_-_4602_R_Sense	SUPERFAMILY	241	397	0	+	IPR018108	SSF88697	#NA
SF21_Tr3614_9_17_-_6640	SUPERFAMILY	1328	1365	0	+	IPR018108	SSF57424	#NA
SF21_Tr3770_3_812_-_144_R_Sense	SUPERFAMILY	1	218	0	+	IPR018108	SSF52833	#NA
SF21_Tr5788_4_2471_-_1149_R_Sense	ProSiteProfiles	122	174	0	+	IPR018108	PS50081	signature_desc=Zinc finger phorbol-ester/DAG-type profile.
SF21_Tr5790_12_5963_-_5313_R_Sense	ProSiteProfiles	63	105	0	+	IPR018108	PS50128	signature_desc=SURP motif repeat profile.
SF21_Tr5846_2_473_-_1096	ProSiteProfiles	47	82	0	+	IPR018108	PS50222	signature_desc=EF-hand calcium-binding domain profile.
SF21_Tr5846_2_473_-_1096	ProSiteProfiles	137	208	0	+	IPR018108	PS50031	signature_desc=EH domain profile.
SF21_Tr7186_11_1198_-_173_R_Sense	SUPERFAMILY	20	314	0	+	IPR018108	SSF53254	#NA
SF21_Tr7410_1_3145_-_3666	SUPERFAMILY	7	66	0	+	IPR018108	SSF48652	#NA
SF21_Tr7994_2_1015_-_1353	SUPERFAMILY	2	44	0	+	IPR018108	SSF52833	#NA
SF21_Tr8155_1_321_-_815	PRINTS	148	163	0	+	IPR018108	PR00153	signature_desc=Cyclophilin peptidyl-prolyl cis-trans isomerase signature
SF21_Tr13428_5_4972_-_2849_R_Sense	Gene3D	422	439	3.7e-06	+	IPR018098	G3DSA:3.30.160.60	#NA
SF21_Tr11555_1_207_-_686	ProSiteProfiles	11	144	0	+	IPR018097	PS50127	signature_desc=Ubiquitin-conjugating enzymes family profile.
SF21_Tr11729_5_6070_-_5417_R_Sense	ProSiteProfiles	15	218	0	+	IPR018097	PS51419	signature_desc=small GTPase Rab1 family profile.
SF21_Tr11936_4_800_-_282_R_Sense	ProSiteProfiles	138	160	0	+	IPR018097	PS51122	signature_desc=Calponin-like repeat profile.
SF21_Tr12040_1_293_-_3217	ProSiteProfiles	1	187	0	+	IPR018097	PS50067	signature_desc=Kinesin motor domain profile.
SF21_Tr12755_7_122_-_8689	Coils	2561	2582	0	+	IPR018097	#NA	#NA
SF21_Tr12792_2_1462_-_2295	ProSiteProfiles	215	252	0	+	IPR018097	PS50175	signature_desc=Aspartyl protease, retroviral-type family profile.
SF21_Tr13007_5_1389_-_4655	ProSiteProfiles	83	110	0	+	IPR018097	PS50157	signature_desc=Zinc finger C2H2 type domain profile.
SF21_Tr13143_5_4138_-_3041_R_Sense	ProSiteProfiles	131	152	0	+	IPR018097	PS51450	signature_desc=Leucine-rich repeat profile.
SF21_Tr2240_7_179_-_2935	PRINTS	115	133	0	+	IPR018097	PR00805	signature_desc=Alpha-catenin signature
SF21_Tr2240_7_179_-_2935	PRINTS	134	152	0	+	IPR018097	PR00805	signature_desc=Alpha-catenin signature
SF21_Tr2240_7_179_-_2935	PRINTS	379	399	0	+	IPR018097	PR00805	signature_desc=Alpha-catenin signature
SF21_Tr2240_7_179_-_2935	PRINTS	615	639	0	+	IPR018097	PR00805	signature_desc=Alpha-catenin signature
SF21_Tr2245_11_1868_-_498_R_Sense	PRINTS	57	76	0	+	IPR018097	PR01161	signature_desc=Tubulin signature
SF21_Tr2261_3_2480_-_1671_R_Sense	PRINTS	162	188	0	+	IPR018097	PR00305	signature_desc=14-3-3 protein zeta signature
SF21_Tr2261_3_2480_-_1671_R_Sense	PRINTS	216	245	0	+	IPR018097	PR00305	signature_desc=14-3-3 protein zeta signature
SF21_Tr2411_3_205_-_1710	PRINTS	153	172	0	+	IPR018097	PR00171	signature_desc=Sugar transporter signature
SF21_Tr2508_5_5420_-_6640	PRINTS	60	78	0	+	IPR018097	PR01950	signature_desc=LanC-like protein superfamily signature
SF21_Tr2508_5_5420_-_6640	PRINTS	187	202	0	+	IPR018097	PR01951	signature_desc=Eukaryotic LanC-like protein family signature
SF21_Tr2508_5_5420_-_6640	PRINTS	258	273	0	+	IPR018097	PR01951	signature_desc=Eukaryotic LanC-like protein family signature
SF21_Tr2508_5_5420_-_6640	PRINTS	342	360	0	+	IPR018097	PR01951	signature_desc=Eukaryotic LanC-like protein family signature
SF21_Tr7174_8_3944_-_1356_R_Sense	PRINTS	140	153	0	+	IPR018097	PR00935	signature_desc=Band 4.1 protein family signature
SF21_Tr7199_4_1928_-_993_R_Sense	PRINTS	182	204	0	+	IPR018097	PR00783	signature_desc=Major intrinsic protein family signature
SF21_Tr7443_1_5_-_337	PRINTS	15	36	0	+	IPR018097	PR01609	signature_desc=Adhesion molecule CD36 family signature
SF21_Tr8084_1_425_-_1252	PRINTS	86	105	0	+	IPR018097	PR01039	signature_desc=Tryptophanyl-tRNA synthetase signature
SF21_Tr1865_9_4341_-_3190_R_Sense	PRINTS	327	338	0	+	IPR018039	PR00441	signature_desc=G protein alpha subunit group I signature
SF21_Tr13037_4_813_-_2285	ProSiteProfiles	286	327	0	+	IPR018029	PS50089	signature_desc=Zinc finger RING-type profile.
SF21_Tr13512_12_5180_-_2787_R_Sense	SUPERFAMILY	596	666	0	+	IPR018029	SSF54695	#NA
SF21_Tr3613_11_340_-_7935	SUPERFAMILY	1226	1379	0	+	IPR018029	SSF46966	#NA
SF21_Tr369_7_3736_-_4254	Gene3D	45	131	3e-14	+	IPR018029	G3DSA:1.20.1250.20	#NA
SF21_Tr6017_2_48_-_1970	ProSiteProfiles	512	539	0	+	IPR018029	PS50157	signature_desc=Zinc finger C2H2 type domain profile.
SF21_Tr843_9_2047_-_1523_R_Sense	Gene3D	74	119	4.6e-11	+	IPR018029	G3DSA:2.170.140.10	#NA
SF21_Tr1779_6_4025_-_6649	Coils	497	518	0	+	IPR018028	#NA	#NA
SF21_Tr1832_54_17330_-_7335_R_Sense	Coils	3202	3248	0	+	IPR018028	#NA	#NA
SF21_Tr1832_54_17330_-_7335_R_Sense	Coils	3251	3272	0	+	IPR018028	#NA	#NA
SF21_Tr1934_7_77_-_11623	Coils	2163	2191	0	+	IPR018028	#NA	#NA
SF21_Tr1934_7_77_-_11623	Coils	3404	3432	0	+	IPR018028	#NA	#NA
SF21_Tr1966_6_7616_-_10456	Coils	591	612	0	+	IPR018028	#NA	#NA
SF21_Tr11532_5_260_-_2716	ProSiteProfiles	147	196	0	+	IPR018000	PS50105	signature_desc=SAM domain profile.
SF21_Tr1009_1_140_-_598	Gene3D	30	83	5.4e-20	+	IPR017986	G3DSA:1.20.1390.10	#NA
SF21_Tr1031_3_2892_-_2227_R_Sense	Gene3D	35	192	4.3e-72	+	IPR017986	G3DSA:3.10.110.10	#NA
SF21_Tr11552_3_8_-_6517	Coils	1171	1206	0	+	IPR017986	#NA	#NA
SF21_Tr11552_3_8_-_6517	Coils	1490	1543	0	+	IPR017986	#NA	#NA
SF21_Tr11577_7_4430_-_3099_R_Sense	ProSiteProfiles	175	190	0	+	IPR017986	PS50158	signature_desc=Zinc finger CCHC-type profile.
SF21_Tr11860_12_1660_-_2_R_Sense	ProSiteProfiles	228	262	0	+	IPR017986	PS50103	signature_desc=Zinc finger C3H1-type profile.
SF21_Tr11931_7_491_-_9118	ProSiteProfiles	1	15	0	+	IPR017986	PS51257	signature_desc=Prokaryotic membrane lipoprotein lipid attachment site profile.
SF21_Tr12002_5_1985_-_1098_R_Sense	Coils	43	64	0	+	IPR017986	#NA	#NA
SF21_Tr1210_7_3465_-_2824_R_Sense	Gene3D	107	132	0.00072	+	IPR017986	G3DSA:4.10.60.10	#NA
SF21_Tr12101_4_697_-_2_R_Sense	ProSiteProfiles	79	111	0	+	IPR017986	PS50088	signature_desc=Ankyrin repeat profile.
SF21_Tr12119_5_1785_-_3596	ProSiteProfiles	174	248	0	+	IPR017986	PS50102	signature_desc=Eukaryotic RNA Recognition Motif (RRM) profile.
SF21_Tr12128_12_309_-_1_R_Sense	Coils	9	51	0	+	IPR017986	#NA	#NA
SF21_Tr12173_8_5746_-_3983_R_Sense	ProSiteProfiles	255	278	0	+	IPR017986	PS50157	signature_desc=Zinc finger C2H2 type domain profile.
SF21_Tr12234_47_12772_-_1604_R_Sense	Coils	2159	2180	0	+	IPR017986	#NA	#NA
SF21_Tr12379_2_244_-_2037	Coils	45	66	0	+	IPR017986	#NA	#NA
SF21_Tr12385_5_1597_-_266_R_Sense	Coils	239	281	0	+	IPR017986	#NA	#NA
SF21_Tr12599_1_2189_-_2902	ProSiteProfiles	14	154	0	+	IPR017986	PS51186	signature_desc=Gcn5-related N-acetyltransferase (GNAT) domain profile.
SF21_Tr12673_4_2665_-_3519	SUPERFAMILY	194	280	0	+	IPR017986	SSF63862	#NA
SF21_Tr12821_7_3068_-_153_R_Sense	SUPERFAMILY	12	61	0	+	IPR017986	SSF57667	#NA
SF21_Tr12881_21_5929_-_2894_R_Sense	ProSiteProfiles	214	260	0	+	IPR017986	PS51120	signature_desc=LDL-receptor class B (LDLRB) repeat profile.
SF21_Tr12881_21_5929_-_2894_R_Sense	ProSiteProfiles	701	713	0	+	IPR017986	PS51120	signature_desc=LDL-receptor class B (LDLRB) repeat profile.
SF21_Tr12893_3_342_-_1058	Gene3D	63	182	1.1e-31	+	IPR017986	G3DSA:3.30.1330.30	#NA
SF21_Tr12929_1_118_-_1134	Gene3D	77	325	2.3e-07	+	IPR017986	G3DSA:1.25.10.10	#NA
SF21_Tr12986_11_3573_-_1594_R_Sense	SUPERFAMILY	13	91	0	+	IPR017986	SSF57716	#NA
SF21_Tr13048_5_3390_-_2650_R_Sense	SUPERFAMILY	67	112	0	+	IPR017986	SSF57850	#NA
SF21_Tr13062_1_14_-_1174	Gene3D	73	326	3.7e-30	+	IPR017986	G3DSA:3.90.550.10	#NA
SF21_Tr13143_6_3138_-_2395_R_Sense	Gene3D	16	112	2.6e-24	+	IPR017986	G3DSA:3.80.10.10	#NA
SF21_Tr13158_4_334_-_7260	ProSiteProfiles	891	925	0	+	IPR017986	PS50138	signature_desc=BRCA2 repeat profile.
SF21_Tr13167_5_1317_-_757_R_Sense	ProSiteProfiles	75	166	0	+	IPR017986	PS50004	signature_desc=C2 domain profile.
SF21_Tr13176_3_142_-_3603	SUPERFAMILY	536	577	0	+	IPR017986	SSF57756	#NA
SF21_Tr13184_7_4901_-_5968	Gene3D	59	92	1.1e-13	+	IPR017986	G3DSA:2.40.10.10	#NA
SF21_Tr13184_7_4901_-_5968	Gene3D	93	299	5.8e-39	+	IPR017986	G3DSA:2.40.10.10	#NA
SF21_Tr1322_3_1988_-_1077_R_Sense	Gene3D	7	139	2.1e-43	+	IPR017986	G3DSA:3.40.192.10	#NA
SF21_Tr1322_3_1988_-_1077_R_Sense	Gene3D	140	279	3.1e-47	+	IPR017986	G3DSA:3.40.50.720	#NA
SF21_Tr13329_1_184_-_1509	Gene3D	155	240	2e-14	+	IPR017986	G3DSA:3.30.1330.30	#NA
SF21_Tr13779_6_3019_-_3405	PRINTS	62	74	0	+	IPR017986	PR00008	signature_desc=Diacylglycerol/phorbol-ester binding signature
SF21_Tr1409_2_19_-_1053	Gene3D	34	89	2e-08	+	IPR017986	G3DSA:3.40.50.410	#NA
SF21_Tr14136_2_656_-_2116	PRINTS	121	132	0	+	IPR017986	PR00947	signature_desc=Insect cuticle protein signature
SF21_Tr14210_7_1809_-_1105_R_Sense	PRINTS	43	65	0	+	IPR017986	PR00109	signature_desc=Tyrosine kinase catalytic domain signature
SF21_Tr14247_10_2700_-_1_R_Sense	PRINTS	188	203	0	+	IPR017986	PR00756	signature_desc=Membrane alanyl dipeptidase (M1) family signature
SF21_Tr14250_10_4245_-_4952	PRINTS	24	38	0	+	IPR017986	PR00008	signature_desc=Diacylglycerol/phorbol-ester binding signature
SF21_Tr14361_3_233_-_1495	PRINTS	209	227	0	+	IPR017986	PR00368	signature_desc=FAD-dependent pyridine nucleotide reductase signature
SF21_Tr1493_5_2876_-_84_R_Sense	Gene3D	578	679	1e-14	+	IPR017986	G3DSA:3.80.10.10	#NA
SF21_Tr1493_5_2876_-_84_R_Sense	Gene3D	680	853	1e-21	+	IPR017986	G3DSA:3.10.450.50	#NA
SF21_Tr14942_3_387_-_1_R_Sense	Coils	102	130	0	+	IPR017986	#NA	#NA
SF21_Tr15855_3_732_-_166_R_Sense	PRINTS	76	104	0	+	IPR017986	PR00259	signature_desc=Transmembrane four family signature
SF21_Tr1761_13_3666_-_2596_R_Sense	SUPERFAMILY	75	253	0	+	IPR017986	SSF48065	#NA
SF21_Tr1780_1_725_-_300_R_Sense	PRINTS	91	100	0	+	IPR017986	PR00135	signature_desc=Lysozyme/alpha-lactalbumin superfamily signature
SF21_Tr1928_3_1461_-_2963	PRINTS	144	160	0	+	IPR017986	PR00741	signature_desc=Glycosyl hydrolase family 29 signature
SF21_Tr1938_3_2541_-_4343	Coils	471	495	0	+	IPR017986	#NA	#NA
SF21_Tr1938_3_2541_-_4343	Coils	508	550	0	+	IPR017986	#NA	#NA
SF21_Tr19860_2_24_-_554	Coils	36	71	0	+	IPR017986	#NA	#NA
SF21_Tr19963_1_7_-_510	Coils	58	90	0	+	IPR017986	#NA	#NA
SF21_Tr2053_6_4206_-_6665	PRINTS	113	125	0	+	IPR017986	PR00153	signature_desc=Cyclophilin peptidyl-prolyl cis-trans isomerase signature
SF21_Tr22334_2_155_-_1795	Coils	398	419	0	+	IPR017986	#NA	#NA
SF21_Tr22436_5_233_-_3046	Coils	8	29	0	+	IPR017986	#NA	#NA
SF21_Tr2281_10_2848_-_1118_R_Sense	ProSiteProfiles	140	168	0	+	IPR017986	PS51195	signature_desc=DEAD-box RNA helicase Q motif profile.
SF21_Tr2362_3_1091_-_375_R_Sense	ProSiteProfiles	110	145	0	+	IPR017986	PS50222	signature_desc=EF-hand calcium-binding domain profile.
SF21_Tr2368_4_889_-_380_R_Sense	Coils	100	128	0	+	IPR017986	#NA	#NA
SF21_Tr239_2_693_-_2246	PRINTS	25	44	0	+	IPR017986	PR00967	signature_desc=Acute myeloid leukemia 1 protein signature
SF21_Tr239_2_693_-_2246	PRINTS	86	107	0	+	IPR017986	PR00967	signature_desc=Acute myeloid leukemia 1 protein signature
SF21_Tr2402_3_1316_-_942_R_Sense	SUPERFAMILY	21	124	0	+	IPR017986	SSF48557	#NA
SF21_Tr2609_1_176_-_1828	Coils	515	536	0	+	IPR017986	#NA	#NA
SF21_Tr2701_5_3643_-_3209_R_Sense	Gene3D	1	76	1.3e-17	+	IPR017986	G3DSA:1.10.510.10	#NA
SF21_Tr2737_10_5199_-_3310_R_Sense	Gene3D	104	260	7.7e-31	+	IPR017986	G3DSA:3.80.10.10	#NA
SF21_Tr2792_5_3445_-_3804	SUPERFAMILY	9	82	0	+	IPR017986	SSF50715	#NA
SF21_Tr291_9_2720_-_1116_R_Sense	Gene3D	105	275	2.9e-53	+	IPR017986	G3DSA:3.30.519.10	#NA
SF21_Tr2948_7_757_-_101_R_Sense	Gene3D	39	178	2.4e-39	+	IPR017986	G3DSA:3.10.200.10	#NA
SF21_Tr3009_13_1286_-_81_R_Sense	PRINTS	40	56	0	+	IPR017986	PR00597	signature_desc=Gelsolin family signature
SF21_Tr3009_13_1286_-_81_R_Sense	PRINTS	153	173	0	+	IPR017986	PR00597	signature_desc=Gelsolin family signature
SF21_Tr3030_5_202_-_2667	Gene3D	19	48	1.3e-34	+	IPR017986	G3DSA:1.20.1250.20	#NA
SF21_Tr3033_2_125_-_1585	Gene3D	149	274	2.6e-94	+	IPR017986	G3DSA:3.90.1200.10	#NA
SF21_Tr3148_4_198_-_4658	Gene3D	884	938	5.5e-19	+	IPR017986	G3DSA:1.10.287.10	#NA
SF21_Tr3203_8_3165_-_853_R_Sense	SUPERFAMILY	546	735	0	+	IPR017986	SSF140990	#NA
SF21_Tr3258_1_364_-_1347	SUPERFAMILY	47	326	0	+	IPR017986	SSF51735	#NA
SF21_Tr3264_8_3163_-_1874_R_Sense	Gene3D	349	385	3e-05	+	IPR017986	G3DSA:4.10.60.10	#NA
SF21_Tr3345_5_2132_-_2545	SUPERFAMILY	10	97	0	+	IPR017986	SSF48340	#NA
SF21_Tr3843_4_1384_-_218_R_Sense	SUPERFAMILY	38	332	0	+	IPR017986	SSF51197	#NA
SF21_Tr3958_1_203_-_1309	SUPERFAMILY	67	151	0	+	IPR017986	SSF47095	#NA
SF21_Tr5827_2_324_-_626	ProSiteProfiles	1	71	0	+	IPR017986	PS50292	signature_desc=Animal heme peroxidase superfamily profile.
SF21_Tr5980_10_1426_-_986_R_Sense	Coils	48	76	0	+	IPR017986	#NA	#NA
SF21_Tr6724_30_1569_-_283_R_Sense	PRINTS	196	213	0	+	IPR017986	PR00619	signature_desc=Transcription factor GATA zinc finger signature
SF21_Tr6894_9_3742_-_1976_R_Sense	PRINTS	496	518	0	+	IPR017986	PR00109	signature_desc=Tyrosine kinase catalytic domain signature
SF21_Tr6895_6_6011_-_5460_R_Sense	PRINTS	67	81	0	+	IPR017986	PR00401	signature_desc=SH2 domain signature
SF21_Tr6895_6_6011_-_5460_R_Sense	PRINTS	87	97	0	+	IPR017986	PR00401	signature_desc=SH2 domain signature
SF21_Tr7171_2_159_-_1712	Gene3D	289	499	5.7e-19	+	IPR017986	G3DSA:1.20.1250.20	#NA
SF21_Tr7174_2_1216_-_1797	SUPERFAMILY	15	134	0	+	IPR017986	SSF52799	#NA
SF21_Tr7555_4_2448_-_3422	Gene3D	124	229	9.1e-15	+	IPR017986	G3DSA:2.80.10.50	#NA
SF21_Tr7817_19_12966_-_12496_R_Sense	Gene3D	3	70	2.2e-14	+	IPR017986	G3DSA:3.40.50.300	#NA
SF21_Tr7882_3_1200_-_1946	Gene3D	172	207	7.8e-14	+	IPR017986	G3DSA:3.20.20.80	#NA
SF21_Tr7982_1_20_-_343	ProSiteProfiles	83	104	0	+	IPR017986	PS51216	signature_desc=Nebulin repeat profile.
SF21_Tr8145_5_1378_-_200_R_Sense	ProSiteProfiles	354	382	0	+	IPR017986	PS50157	signature_desc=Zinc finger C2H2 type domain profile.
SF21_Tr842_2_92_-_937	Gene3D	2	197	1.3e-73	+	IPR017986	G3DSA:3.40.50.300	#NA
SF21_Tr890_1_352_-_1026	Gene3D	10	224	1.2e-52	+	IPR017986	G3DSA:3.40.525.10	#NA
SF21_Tr977_5_1292_-_627_R_Sense	PRINTS	157	179	0	+	IPR017986	PR00449	signature_desc=Transforming protein P21 ras signature
SF21_Tr12631_5_3101_-_801_R_Sense	Coils	673	701	0	+	IPR017984	#NA	#NA
SF21_Tr12935_2_84_-_2366	Coils	719	740	0	+	IPR017984	#NA	#NA
SF21_Tr13003_3_922_-_2_R_Sense	Coils	146	169	0	+	IPR017984	#NA	#NA
SF21_Tr1161_1_26_-_1165	Gene3D	53	375	1.9e-96	+	IPR017981	G3DSA:3.40.50.300	#NA
SF21_Tr1901_1_178_-_591	SUPERFAMILY	38	69	0	+	IPR017981	SSF47769	#NA
SF21_Tr1927_3_125_-_1228	SUPERFAMILY	147	212	0	+	IPR017981	SSF47095	#NA
SF21_Tr19503_5_1383_-_334_R_Sense	Coils	281	302	0	+	IPR017981	#NA	#NA
SF21_Tr2297_1_65_-_652	SUPERFAMILY	38	184	0	+	IPR017981	SSF52833	#NA
SF21_Tr7699_9_5542_-_3587_R_Sense	Gene3D	310	588	4.1e-87	+	IPR017981	G3DSA:1.50.40.10	#NA
SF21_Tr14062_1_349_-_789	Gene3D	22	139	5.3e-40	+	IPR017975	G3DSA:3.40.50.150	#NA
SF21_Tr255_1_409_-_774	Gene3D	8	46	2.6e-08	+	IPR017975	G3DSA:3.30.420.10	#NA
SF21_Tr1296_2_159_-_1484	SUPERFAMILY	3	288	0	+	IPR017972	SSF81606	#NA
SF21_Tr13471_11_2275_-_863_R_Sense	SUPERFAMILY	356	408	0	+	IPR017972	SSF57667	#NA
SF21_Tr13730_8_4993_-_2813_R_Sense	ProSiteProfiles	620	647	0	+	IPR017972	PS50157	signature_desc=Zinc finger C2H2 type domain profile.
SF21_Tr13758_3_276_-_1394	Gene3D	176	287	5.7e-25	+	IPR017972	G3DSA:1.10.1300.10	#NA
SF21_Tr14000_1_285_-_1745	Gene3D	428	473	4.8e-26	+	IPR017972	G3DSA:3.40.50.300	#NA
SF21_Tr1496_7_1056_-_76_R_Sense	Gene3D	54	164	2e-41	+	IPR017972	G3DSA:3.40.1010.10	#NA
SF21_Tr16593_13_5338_-_998_R_Sense	Coils	588	616	0	+	IPR017972	#NA	#NA
SF21_Tr23481_2_1166_-_726_R_Sense	ProSiteProfiles	12	120	0	+	IPR017972	PS51084	signature_desc=HIT domain profile.
SF21_Tr2770_1_42_-_2210	Gene3D	591	684	4.5e-28	+	IPR017972	G3DSA:2.40.30.10	#NA
SF21_Tr3028_7_6447_-_4630_R_Sense	Gene3D	214	286	1.2e-15	+	IPR017972	G3DSA:1.10.150.20	#NA
SF21_Tr3056_3_3418_-_2978_R_Sense	Gene3D	19	111	2.8e-10	+	IPR017972	G3DSA:3.30.428.10	#NA
SF21_Tr3693_6_2100_-_1048_R_Sense	SUPERFAMILY	180	349	0	+	IPR017972	SSF56327	#NA
SF21_Tr7248_3_43_-_2172	SUPERFAMILY	7	92	0	+	IPR017972	SSF54236	#NA
SF21_Tr1190_1_1084_-_2238	Gene3D	41	356	5.6e-119	+	IPR017970	G3DSA:2.130.10.10	#NA
SF21_Tr12246_16_457_-_7929	ProSiteProfiles	1526	1562	0	+	IPR017970	PS50258	signature_desc=LNR (Lin-12/Notch) repeat profile.
SF21_Tr12744_2_3850_-_3251_R_Sense	Gene3D	2	154	9.4e-59	+	IPR017970	G3DSA:3.10.110.10	#NA
SF21_Tr12852_7_125_-_2842	Gene3D	467	560	1.4e-08	+	IPR017970	G3DSA:3.30.1360.120	#NA
SF21_Tr13598_19_4003_-_13536	ProSiteProfiles	2673	2713	0	+	IPR017970	PS50068	signature_desc=LDL-receptor class A (LDLRA) domain profile.
SF21_Tr16162_5_1261_-_731_R_Sense	PRINTS	114	123	0	+	IPR017963	PR00053	signature_desc=Fork head domain signature
SF21_Tr16034_3_251_-_1333	PRINTS	106	121	0	+	IPR017961	PR00452	signature_desc=SH3 domain signature
SF21_Tr16458_6_6484_-_5300_R_Sense	PRINTS	338	352	0	+	IPR017961	PR00320	signature_desc=G protein beta WD-40 repeat signature
SF21_Tr588_6_2810_-_1155_R_Sense	PRINTS	354	367	0	+	IPR017945	PR01802	signature_desc=Synembryn family signature
SF21_Tr588_6_2810_-_1155_R_Sense	PRINTS	434	450	0	+	IPR017945	PR01802	signature_desc=Synembryn family signature
SF21_Tr2420_3_1028_-_546_R_Sense	Coils	15	43	0	+	IPR017941	#NA	#NA
SF21_Tr2695_15_3591_-_406_R_Sense	Coils	309	344	0	+	IPR017941	#NA	#NA
SF21_Tr2695_15_3591_-_406_R_Sense	Coils	458	493	0	+	IPR017941	#NA	#NA
SF21_Tr12990_6_1972_-_3441	Coils	145	188	0	+	IPR017940	#NA	#NA
SF21_Tr14994_6_4082_-_4474	PRINTS	75	85	0	+	IPR017940	PR00700	signature_desc=Protein tyrosine phosphatase signature
SF21_Tr15016_6_2875_-_1346_R_Sense	PRINTS	343	367	0	+	IPR017940	PR01609	signature_desc=Adhesion molecule CD36 family signature
SF21_Tr2686_4_2887_-_1643_R_Sense	SUPERFAMILY	38	220	0	+	IPR017940	SSF53098	#NA
SF21_Tr7521_9_281_-_3853	PRINTS	1167	1177	0	+	IPR017940	PR00700	signature_desc=Protein tyrosine phosphatase signature
SF21_Tr7976_1_23_-_1123	PRINTS	106	123	0	+	IPR017940	PR00481	signature_desc=Cytosol aminopeptidase signature
SF21_Tr8723_7_177_-_4577	SUPERFAMILY	241	440	0	+	IPR017940	SSF49265	#NA
SF21_Tr9617_1_4_-_1425	Coils	262	283	0	+	IPR017940	#NA	#NA
SF21_Tr14191_6_8005_-_6983_R_Sense	PRINTS	118	128	0	+	IPR017938	PR00014	signature_desc=Fibronectin type III repeat signature
SF21_Tr7227_3_202_-_1176	PRINTS	84	99	0	+	IPR017938	PR00722	signature_desc=Chymotrypsin serine protease family (S1) signature
SF21_Tr2627_19_7573_-_2711_R_Sense	PRINTS	360	377	0	+	IPR017937	PR00167	signature_desc=Calcium channel signature
SF21_Tr5859_1_269_-_2269	Coils	613	634	0	+	IPR017937	#NA	#NA
SF21_Tr6262_17_4917_-_3658_R_Sense	Coils	55	76	0	+	IPR017937	#NA	#NA
SF21_Tr13579_3_1836_-_2159	SUPERFAMILY	1	58	0	+	IPR017933	SSF47473	#NA
SF21_Tr1809_2_37_-_1794	SUPERFAMILY	403	561	0	+	IPR017933	SSF54001	#NA
SF21_Tr6093_1_461_-_1024	PRINTS	150	165	0	+	IPR017933	PR00719	signature_desc=LMW phosphotyrosine protein phosphatase signature
SF21_Tr6489_6_4154_-_2400_R_Sense	ProSiteProfiles	364	391	0	+	IPR017933	PS50157	signature_desc=Zinc finger C2H2 type domain profile.
SF21_Tr7681_1_100_-_1380	ProSiteProfiles	247	280	0	+	IPR017933	PS50082	signature_desc=Trp-Asp (WD) repeats profile.
SF21_Tr13413_10_6686_-_3309_R_Sense	SUPERFAMILY	333	413	0	+	IPR017932	SSF55550	#NA
SF21_Tr13747_56_7805_-_75_R_Sense	SUPERFAMILY	1458	1519	0	+	IPR017932	SSF57567	#NA
SF21_Tr2093_3_509_-_2107	SUPERFAMILY	172	298	0	+	IPR017932	SSF50729	#NA
SF21_Tr3129_1_1209_-_1_R_Sense	SUPERFAMILY	59	400	0	+	IPR017932	SSF53756	#NA
SF21_Tr2011_7_571_-_2379	Gene3D	332	442	6.2e-34	+	IPR017930	G3DSA:2.40.30.10	#NA
SF21_Tr7971_2_1482_-_796_R_Sense	PRINTS	75	92	0	+	IPR017930	PR01345	signature_desc=C.elegans hypothetical protein (pol-like reverse transciptase) signature
SF21_Tr14053_3_2797_-_1853_R_Sense	PRINTS	96	115	0	+	IPR017927	PR02050	signature_desc=Beta-1, 4-galactosyltransferase family signature
SF21_Tr7264_31_8579_-_2730_R_Sense	PRINTS	1686	1700	0	+	IPR017927	PR00419	signature_desc=Adrenodoxin reductase family signature
SF21_Tr5761_7_3113_-_6751	PRINTS	229	243	0	+	IPR017923	PR01415	signature_desc=Ankyrin repeat signature
SF21_Tr5806_2_260_-_898	PRINTS	5	26	0	+	IPR017923	PR00449	signature_desc=Transforming protein P21 ras signature
SF21_Tr6317_10_2103_-_1177_R_Sense	PRINTS	161	175	0	+	IPR017923	PR00722	signature_desc=Chymotrypsin serine protease family (S1) signature
SF21_Tr12999_9_3819_-_1618_R_Sense	SUPERFAMILY	608	665	0	+	IPR017907	SSF57667	#NA
SF21_Tr13015_3_385_-_2202	ProSiteProfiles	515	538	0	+	IPR017907	PS50157	signature_desc=Zinc finger C2H2 type domain profile.
SF21_Tr13330_7_206_-_5314	SUPERFAMILY	547	643	0	+	IPR017907	SSF50729	#NA
SF21_Tr13551_3_143_-_4363	Coils	450	471	0	+	IPR017907	#NA	#NA
SF21_Tr1406_4_2143_-_4398	SUPERFAMILY	156	591	0	+	IPR017907	SSF56672	#NA
SF21_Tr1459_9_517_-_107_R_Sense	SUPERFAMILY	27	64	0	+	IPR017907	SSF57850	#NA
SF21_Tr16034_3_251_-_1333	PRINTS	199	209	0	+	IPR017907	PR00401	signature_desc=SH2 domain signature
SF21_Tr2087_5_2263_-_1061_R_Sense	SUPERFAMILY	188	277	0	+	IPR017907	SSF74924	#NA
SF21_Tr2122_2_2250_-_4427	ProSiteProfiles	30	108	0	+	IPR017907	PS50175	signature_desc=Aspartyl protease, retroviral-type family profile.
SF21_Tr2505_2_302_-_844	ProSiteProfiles	77	112	0	+	IPR017907	PS50222	signature_desc=EF-hand calcium-binding domain profile.
SF21_Tr2915_4_1920_-_805_R_Sense	Gene3D	10	182	2e-51	+	IPR017907	G3DSA:3.90.180.10	#NA
SF21_Tr6601_5_2398_-_3519	ProSiteProfiles	236	351	0	+	IPR017907	PS50003	signature_desc=PH domain profile.
SF21_Tr937_4_1797_-_61_R_Sense	Gene3D	260	421	1.5e-47	+	IPR017907	G3DSA:3.30.420.10	#NA
SF21_Tr12969_2_1019_-_2239	ProSiteProfiles	283	308	0	+	IPR017906	PS50082	signature_desc=Trp-Asp (WD) repeats profile.
SF21_Tr1889_1_374_-_784	Coils	95	116	0	+	IPR017906	#NA	#NA
SF21_Tr2525_11_4584_-_3205_R_Sense	PRINTS	161	185	0	+	IPR017906	PR00249	signature_desc=Secretin-like GPCR superfamily signature
SF21_Tr13597_39_4396_-_3767_R_Sense	Gene3D	46	69	0.00015	+	IPR017900	G3DSA:4.10.400.10	#NA
SF21_Tr14827_2_81_-_1283	PRINTS	230	242	0	+	IPR017900	PR01217	signature_desc=Proline rich extensin signature
SF21_Tr14829_3_872_-_1690	PRINTS	215	226	0	+	IPR017900	PR00477	signature_desc=Phosphoglycerate kinase family signature
SF21_Tr2840_6_1922_-_282_R_Sense	PRINTS	399	410	0	+	IPR017899	PR00385	signature_desc=P450 superfamily signature
SF21_Tr2840_6_1922_-_282_R_Sense	PRINTS	491	502	0	+	IPR017898	PR00385	signature_desc=P450 superfamily signature
SF21_Tr13312_4_276_-_3356	Gene3D	922	1024	3.8e-20	+	IPR017896	G3DSA:2.60.60.20	#NA
SF21_Tr13549_1_216_-_1052	Gene3D	9	267	8e-57	+	IPR017896	G3DSA:1.50.40.10	#NA
SF21_Tr14827_2_81_-_1283	PRINTS	242	263	0	+	IPR017896	PR01217	signature_desc=Proline rich extensin signature
SF21_Tr14829_3_872_-_1690	PRINTS	179	204	0	+	IPR017896	PR00477	signature_desc=Phosphoglycerate kinase family signature
SF21_Tr13597_2_6_-_635	ProSiteProfiles	68	105	0	+	IPR017884	PS50068	signature_desc=LDL-receptor class A (LDLRA) domain profile.
SF21_Tr19598_3_21_-_935	PRINTS	150	167	0	+	IPR017884	PR00481	signature_desc=Cytosol aminopeptidase signature
SF21_Tr2706_20_514_-_12522	PRINTS	3778	3796	0	+	IPR017884	PR00683	signature_desc=Spectrin pleckstrin homology domain signature
SF21_Tr353_7_3647_-_1485_R_Sense	PRINTS	228	247	0	+	IPR017884	PR00195	signature_desc=Dynamin signature
SF21_Tr2565_64_24886_-_1355_R_Sense	Gene3D	766	855	2.2e-38	+	IPR017881	G3DSA:3.90.1290.10	#NA
SF21_Tr18789_6_1841_-_393_R_Sense	PRINTS	183	196	0	+	IPR017877	PR00503	signature_desc=Bromodomain signature
SF21_Tr2833_10_3382_-_4164	PRINTS	226	241	0	+	IPR017877	PR00043	signature_desc=Jun transcription factor signature
SF21_Tr13761_2_910_-_2127	Gene3D	299	392	3.4e-08	+	IPR017873	G3DSA:3.40.50.2000	#NA
SF21_Tr13849_1_360_-_992	Gene3D	89	114	3.8e-05	+	IPR017873	G3DSA:3.30.160.60	#NA
SF21_Tr13891_6_2111_-_3721	Gene3D	55	523	2.2e-95	+	IPR017873	G3DSA:1.10.630.10	#NA
SF21_Tr13903_1_2560_-_2138_R_Sense	Gene3D	86	124	9e-08	+	IPR017873	G3DSA:3.90.550.10	#NA
SF21_Tr14039_2_37_-_1203	Gene3D	47	102	1.3e-18	+	IPR017873	G3DSA:2.20.100.10	#NA
SF21_Tr14039_2_37_-_1203	Gene3D	287	340	0.00068	+	IPR017873	G3DSA:2.20.100.10	#NA
SF21_Tr14071_8_3364_-_110_R_Sense	Gene3D	37	199	8.9e-44	+	IPR017873	G3DSA:3.40.50.140	#NA
SF21_Tr14071_8_3364_-_110_R_Sense	Gene3D	203	259	9e-45	+	IPR017873	G3DSA:1.10.460.10	#NA
SF21_Tr14071_8_3364_-_110_R_Sense	Gene3D	324	446	9.8e-32	+	IPR017873	G3DSA:1.10.290.10	#NA
SF21_Tr14071_8_3364_-_110_R_Sense	Gene3D	514	620	9e-45	+	IPR017873	G3DSA:1.10.460.10	#NA
SF21_Tr14071_8_3364_-_110_R_Sense	Gene3D	649	691	2.2e-05	+	IPR017873	G3DSA:3.30.65.10	#NA
SF21_Tr14329_13_2819_-_186_R_Sense	Gene3D	103	209	4.3e-25	+	IPR017873	G3DSA:1.10.10.650	#NA
SF21_Tr14329_13_2819_-_186_R_Sense	Gene3D	213	421	3.2e-58	+	IPR017873	G3DSA:1.10.3500.10	#NA
SF21_Tr14329_13_2819_-_186_R_Sense	Gene3D	425	548	8.8e-33	+	IPR017873	G3DSA:3.30.420.140	#NA
SF21_Tr13635_3_19_-_1497	Gene3D	42	234	1.4e-89	+	IPR017871	G3DSA:3.40.50.10490	#NA
SF21_Tr14994_6_4082_-_4474	PRINTS	59	74	0	+	IPR017871	PR00700	signature_desc=Protein tyrosine phosphatase signature
SF21_Tr14997_4_2280_-_946_R_Sense	PRINTS	97	112	0	+	IPR017871	PR00625	signature_desc=DnaJ domain signature
SF21_Tr7521_9_281_-_3853	PRINTS	54	66	0	+	IPR017871	PR00935	signature_desc=Band 4.1 protein family signature
SF21_Tr7887_10_3595_-_1934_R_Sense	PRINTS	354	369	0	+	IPR017871	PR00705	signature_desc=Papain cysteine protease (C1) family signature
SF21_Tr23292_4_549_-_34_R_Sense	Coils	82	103	0	+	IPR017868	#NA	#NA
SF21_Tr12311_6_2587_-_1406_R_Sense	ProSiteProfiles	279	321	0	+	IPR017866	PS51140	signature_desc=CUE domain profile.
SF21_Tr13675_5_275_-_3469	SUPERFAMILY	197	327	0	+	IPR017855	SSF63737	#NA
SF21_Tr15617_10_5962_-_3380_R_Sense	PRINTS	67	80	0	+	IPR017855	PR00360	signature_desc=C2 domain signature
SF21_Tr1829_2_258_-_3260	SUPERFAMILY	713	824	0	+	IPR017855	SSF54001	#NA
SF21_Tr3196_2_852_-_1454	PRINTS	117	141	0	+	IPR017855	PR01366	signature_desc=Major royal jelly protein family signature
SF21_Tr3679_3_108_-_1334	SUPERFAMILY	298	367	0	+	IPR017855	SSF46785	#NA
SF21_Tr1153_5_1844_-_912_R_Sense	SUPERFAMILY	45	288	0	+	IPR017853	SSF52777	#NA
SF21_Tr12225_7_2265_-_1522_R_Sense	Coils	30	62	0	+	IPR017853	#NA	#NA
SF21_Tr13296_4_227_-_3724	Coils	810	860	0	+	IPR017853	#NA	#NA
SF21_Tr1330_2_127_-_2175	Gene3D	7	143	1e-38	+	IPR017853	G3DSA:1.25.40.90	#NA
SF21_Tr13549_1_216_-_1052	SUPERFAMILY	9	264	0	+	IPR017853	SSF103506	#NA
SF21_Tr13764_7_3271_-_3840	Gene3D	27	172	1.4e-45	+	IPR017853	G3DSA:3.40.140.10	#NA
SF21_Tr13793_3_284_-_1507	Gene3D	161	287	3.5e-40	+	IPR017853	G3DSA:3.40.640.10	#NA
SF21_Tr13820_3_3683_-_1908_R_Sense	Gene3D	136	373	5.4e-79	+	IPR017853	G3DSA:3.40.50.300	#NA
SF21_Tr13902_4_2606_-_417_R_Sense	PRINTS	666	684	0	+	IPR017853	PR00503	signature_desc=Bromodomain signature
SF21_Tr1514_5_1092_-_220_R_Sense	SUPERFAMILY	1	96	0	+	IPR017853	SSF47676	#NA
SF21_Tr1626_2_177_-_863	SUPERFAMILY	161	218	0	+	IPR017853	SSF50044	#NA
SF21_Tr1829_2_258_-_3260	SUPERFAMILY	180	353	0	+	IPR017853	SSF50978	#NA
SF21_Tr18904_3_379_-_2_R_Sense	Coils	69	104	0	+	IPR017853	#NA	#NA
SF21_Tr2208_2_738_-_1_R_Sense	SUPERFAMILY	8	173	0	+	IPR017853	SSF52540	#NA
SF21_Tr2307_10_927_-_5864	ProSiteProfiles	527	619	0	+	IPR017853	PS50835	signature_desc=Ig-like domain profile.
SF21_Tr2416_2_326_-_2911	Gene3D	143	172	3e-13	+	IPR017853	G3DSA:3.30.160.60	#NA
SF21_Tr2442_2_560_-_3_R_Sense	Coils	31	52	0	+	IPR017853	#NA	#NA
SF21_Tr2622_2_1279_-_458_R_Sense	Coils	234	255	0	+	IPR017853	#NA	#NA
SF21_Tr2663_8_4841_-_4506_R_Sense	Coils	6	27	0	+	IPR017853	#NA	#NA
SF21_Tr2740_10_7795_-_10170	Gene3D	411	636	2.5e-30	+	IPR017853	G3DSA:1.25.40.10	#NA
SF21_Tr282_3_1618_-_35_R_Sense	Gene3D	427	442	1.3e-27	+	IPR017853	G3DSA:3.40.50.720	#NA
SF21_Tr2850_3_892_-_2_R_Sense	Gene3D	18	83	9.1e-05	+	IPR017853	G3DSA:3.30.40.10	#NA
SF21_Tr7174_8_3944_-_1356_R_Sense	SUPERFAMILY	227	372	0	+	IPR017853	SSF50729	#NA
SF21_Tr7174_8_3944_-_1356_R_Sense	SUPERFAMILY	565	849	0	+	IPR017853	SSF52799	#NA
SF21_Tr7495_15_5076_-_3184_R_Sense	SUPERFAMILY	208	594	0	+	IPR017853	SSF53098	#NA
SF21_Tr7510_10_4383_-_4021_R_Sense	SUPERFAMILY	6	48	0	+	IPR017853	SSF48508	#NA
SF21_Tr7590_6_2903_-_1329_R_Sense	Coils	367	388	0	+	IPR017853	#NA	#NA
SF21_Tr8171_8_1930_-_11178	Coils	1187	1215	0	+	IPR017853	#NA	#NA
SF21_Tr958_1_107_-_1111	SUPERFAMILY	72	121	0	+	IPR017853	SSF57850	#NA
SF21_Tr958_1_107_-_1111	SUPERFAMILY	255	310	0	+	IPR017853	SSF57850	#NA
SF21_Tr970_6_708_-_115_R_Sense	Gene3D	23	192	2.5e-44	+	IPR017853	G3DSA:3.10.490.10	#NA
SF21_Tr15194_3_618_-_283_R_Sense	Coils	59	80	0	+	IPR017850	#NA	#NA
SF21_Tr15503_1_4_-_615	Coils	133	154	0	+	IPR017850	#NA	#NA
SF21_Tr2101_4_4438_-_4881	SUPERFAMILY	6	105	0	+	IPR017850	SSF46689	#NA
SF21_Tr2135_8_3902_-_5875	Coils	587	608	0	+	IPR017850	#NA	#NA
SF21_Tr2404_1_621_-_1241	SUPERFAMILY	69	137	0	+	IPR017850	SSF101912	#NA
SF21_Tr15145_4_1007_-_78_R_Sense	Coils	125	146	0	+	IPR017849	#NA	#NA
SF21_Tr15534_8_1937_-_1023_R_Sense	Coils	64	92	0	+	IPR017849	#NA	#NA
SF21_Tr2442_2_560_-_3_R_Sense	Coils	75	103	0	+	IPR017849	#NA	#NA
SF21_Tr7590_7_1356_-_1_R_Sense	Coils	253	338	0	+	IPR017849	#NA	#NA
SF21_Tr12708_3_481_-_858	SUPERFAMILY	3	44	0	+	IPR017455	SSF54189	#NA
SF21_Tr13327_3_1406_-_60_R_Sense	SUPERFAMILY	75	360	0	+	IPR017455	SSF53335	#NA
SF21_Tr1426_1_127_-_1710	SUPERFAMILY	351	473	0	+	IPR017455	SSF50911	#NA
SF21_Tr3261_1_118_-_435	SUPERFAMILY	9	58	0	+	IPR017455	SSF48371	#NA
SF21_Tr10416_2_173_-_3304	Coils	212	233	0	+	IPR017452	#NA	#NA
SF21_Tr12146_3_199_-_4353	Coils	1291	1312	0	+	IPR017452	#NA	#NA
SF21_Tr12530_3_3018_-_1984_R_Sense	ProSiteProfiles	1	141	0	+	IPR017452	PS51263	signature_desc=ADF-H domain profile.
SF21_Tr12890_3_2742_-_1546_R_Sense	SUPERFAMILY	4	62	0	+	IPR017452	SSF57667	#NA
SF21_Tr13747_42_8730_-_7957_R_Sense	Gene3D	50	109	0.00012	+	IPR017452	G3DSA:2.10.25.10	#NA
SF21_Tr16947_2_185_-_2230	Coils	554	582	0	+	IPR017452	#NA	#NA
SF21_Tr1933_4_239_-_7249	SUPERFAMILY	641	764	0	+	IPR017452	SSF50729	#NA
SF21_Tr2360_5_594_-_2183	Coils	296	334	0	+	IPR017452	#NA	#NA
SF21_Tr2439_10_1845_-_706_R_Sense	ProSiteProfiles	1	28	0	+	IPR017452	PS50020	signature_desc=WW/rsp5/WWP domain profile.
SF21_Tr2850_3_892_-_2_R_Sense	SUPERFAMILY	19	79	0	+	IPR017452	SSF57903	#NA
SF21_Tr6282_9_1822_-_1403_R_Sense	ProSiteProfiles	1	48	0	+	IPR017452	PS50106	signature_desc=PDZ domain profile.
SF21_Tr6319_2_3934_-_3095_R_Sense	Coils	42	70	0	+	IPR017452	#NA	#NA
SF21_Tr9641_2_7_-_4356	Coils	157	199	0	+	IPR017452	#NA	#NA
SF21_Tr1072_4_132_-_1544	Gene3D	5	467	1.4e-115	+	IPR017441	G3DSA:1.10.630.10	#NA
SF21_Tr11912_3_1118_-_1690	ProSiteProfiles	1	53	0	+	IPR017441	PS50127	signature_desc=Ubiquitin-conjugating enzymes family profile.
SF21_Tr1222_8_1576_-_677_R_Sense	Gene3D	73	223	4.5e-09	+	IPR017441	G3DSA:2.60.40.790	#NA
SF21_Tr12246_16_457_-_7929	ProSiteProfiles	1996	2021	0	+	IPR017441	PS50088	signature_desc=Ankyrin repeat profile.
SF21_Tr13062_1_14_-_1174	SUPERFAMILY	71	332	0	+	IPR017441	SSF53448	#NA
SF21_Tr14168_3_148_-_5328	Gene3D	1596	1646	3.8e-17	+	IPR017441	G3DSA:2.30.30.140	#NA
SF21_Tr15079_2_106_-_2931	PRINTS	379	391	0	+	IPR017441	PR00756	signature_desc=Membrane alanyl dipeptidase (M1) family signature
SF21_Tr1675_12_2344_-_152_R_Sense	PRINTS	113	130	0	+	IPR017441	PR00775	signature_desc=90kDa heat shock protein signature
SF21_Tr1777_13_2434_-_257_R_Sense	SUPERFAMILY	8	58	0	+	IPR017441	SSF50891	#NA
SF21_Tr20387_2_389_-_3_R_Sense	PRINTS	99	116	0	+	IPR017441	PR00738	signature_desc=Glycosyl hydrolase family 20 signature
SF21_Tr2361_11_10363_-_5309_R_Sense	ProSiteProfiles	1	38	0	+	IPR017441	PS50965	signature_desc=NERD domain profile.
SF21_Tr5887_9_3838_-_2630_R_Sense	PRINTS	126	139	0	+	IPR017441	PR01161	signature_desc=Tubulin signature
SF21_Tr5933_4_2527_-_647_R_Sense	PRINTS	203	218	0	+	IPR017441	PR01186	signature_desc=Integrin beta subunit signature
SF21_Tr7822_1_4478_-_4993	ProSiteProfiles	1	57	0	+	IPR017441	PS51112	signature_desc=AMMECR1 domain profile.
SF21_Tr3178_4_2546_-_1524_R_Sense	PRINTS	254	269	0	+	IPR017438	PR01808	signature_desc=Annexin type VIII signature
SF21_Tr3178_4_2546_-_1524_R_Sense	PRINTS	108	129	0	+	IPR017437	PR00196	signature_desc=Annexin family signature
SF21_Tr3178_4_2546_-_1524_R_Sense	PRINTS	315	328	0	+	IPR017437	PR00196	signature_desc=Annexin family signature
SF21_Tr12999_9_3819_-_1618_R_Sense	ProSiteProfiles	2	83	0	+	IPR016201	PS50950	signature_desc=Zinc finger THAP-type profile
SF21_Tr12631_5_3101_-_801_R_Sense	Coils	728	749	0	+	IPR016197	#NA	#NA
SF21_Tr12651_14_6528_-_3403_R_Sense	Coils	777	819	0	+	IPR016197	#NA	#NA
SF21_Tr1031_3_2892_-_2227_R_Sense	SUPERFAMILY	39	192	0	+	IPR016196	SSF54495	#NA
SF21_Tr11552_3_8_-_6517	Coils	216	251	0	+	IPR016196	#NA	#NA
SF21_Tr11980_5_3378_-_1399_R_Sense	Coils	11	32	0	+	IPR016196	#NA	#NA
SF21_Tr12082_3_2299_-_1772_R_Sense	ProSiteProfiles	65	106	0	+	IPR016196	PS50082	signature_desc=Trp-Asp (WD) repeats profile.
SF21_Tr1215_6_437_-_2539	Gene3D	30	104	2.2e-23	+	IPR016196	G3DSA:2.30.30.40	#NA
SF21_Tr12465_4_1057_-_1422	ProSiteProfiles	63	91	0	+	IPR016196	PS51293	signature_desc=SANT domain profile.
SF21_Tr12718_2_506_-_1162	Gene3D	30	212	1.3e-73	+	IPR016196	G3DSA:3.90.280.10	#NA
SF21_Tr12862_2_675_-_3020	Coils	26	47	0	+	IPR016196	#NA	#NA
SF21_Tr13140_11_5238_-_346_R_Sense	Gene3D	1419	1556	8.7e-19	+	IPR016196	G3DSA:1.10.510.10	#NA
SF21_Tr13238_7_4367_-_1773_R_Sense	SUPERFAMILY	60	367	0	+	IPR016196	SSF50978	#NA
SF21_Tr13586_20_4715_-_1335_R_Sense	SUPERFAMILY	320	388	0	+	IPR016196	SSF57535	#NA
SF21_Tr13661_5_1825_-_5811	SUPERFAMILY	147	250	0	+	IPR016196	SSF47031	#NA
SF21_Tr1369_1_87_-_932	Gene3D	55	140	8.4e-09	+	IPR016196	G3DSA:3.30.70.330	#NA
SF21_Tr13987_39_8121_-_3499_R_Sense	Gene3D	84	136	2.9e-05	+	IPR016196	G3DSA:3.40.50.300	#NA
SF21_Tr14009_3_185_-_1816	Gene3D	50	84	0.0007	+	IPR016196	G3DSA:2.20.28.30	#NA
SF21_Tr1423_3_534_-_37_R_Sense	PRINTS	97	120	0	+	IPR016196	PR00973	signature_desc=Ribosomal protein S17 family signature
SF21_Tr1423_3_534_-_37_R_Sense	PRINTS	141	148	0	+	IPR016196	PR00973	signature_desc=Ribosomal protein S17 family signature
SF21_Tr1434_1_1642_-_2364	SUPERFAMILY	6	239	0	+	IPR016196	SSF51735	#NA
SF21_Tr14556_3_16_-_2769	PRINTS	103	123	0	+	IPR016196	PR00700	signature_desc=Protein tyrosine phosphatase signature
SF21_Tr15492_4_1137_-_1_R_Sense	Coils	253	274	0	+	IPR016196	#NA	#NA
SF21_Tr1607_9_1684_-_1040_R_Sense	SUPERFAMILY	99	195	0	+	IPR016196	SSF54928	#NA
SF21_Tr1715_10_4807_-_1439_R_Sense	Gene3D	102	240	7.5e-27	+	IPR016196	G3DSA:3.30.470.20	#NA
SF21_Tr1727_2_133_-_1086	Gene3D	9	313	1.4e-145	+	IPR016196	G3DSA:3.60.21.10	#NA
SF21_Tr1817_1_1223_-_1849	SUPERFAMILY	2	63	0	+	IPR016196	SSF118310	#NA
SF21_Tr1870_5_717_-_2024	PRINTS	294	307	0	+	IPR016196	PR00454	signature_desc=ETS domain signature
SF21_Tr1870_5_717_-_2024	PRINTS	318	336	0	+	IPR016196	PR00454	signature_desc=ETS domain signature
SF21_Tr2103_10_5164_-_9456	Coils	983	1025	0	+	IPR016196	#NA	#NA
SF21_Tr22088_5_954_-_1526	Coils	154	189	0	+	IPR016196	#NA	#NA
SF21_Tr22406_1_20_-_994	Coils	151	179	0	+	IPR016196	#NA	#NA
SF21_Tr22648_5_546_-_1_R_Sense	Coils	36	57	0	+	IPR016196	#NA	#NA
SF21_Tr22667_2_1023_-_163_R_Sense	Coils	233	254	0	+	IPR016196	#NA	#NA
SF21_Tr2361_11_10363_-_5309_R_Sense	SUPERFAMILY	1190	1270	0	+	IPR016196	SSF69065	#NA
SF21_Tr2495_3_780_-_1964	Coils	112	137	0	+	IPR016196	#NA	#NA
SF21_Tr2608_1_2_-_877	Coils	210	231	0	+	IPR016196	#NA	#NA
SF21_Tr3024_4_1286_-_708_R_Sense	Gene3D	16	120	1.3e-24	+	IPR016196	G3DSA:3.30.70.240	#NA
SF21_Tr3225_6_1143_-_784_R_Sense	Gene3D	2	45	1.1e-06	+	IPR016196	G3DSA:3.90.550.10	#NA
SF21_Tr3227_2_1927_-_2601	Gene3D	95	152	4.2e-11	+	IPR016196	G3DSA:3.30.40.10	#NA
SF21_Tr3430_5_854_-_219_R_Sense	SUPERFAMILY	3	121	0	+	IPR016196	SSF110069	#NA
SF21_Tr3836_1_127_-_990	SUPERFAMILY	18	61	0	+	IPR016196	SSF55257	#NA
SF21_Tr3836_1_127_-_990	SUPERFAMILY	197	277	0	+	IPR016196	SSF55257	#NA
SF21_Tr3947_2_2691_-_652_R_Sense	SUPERFAMILY	16	67	0	+	IPR016196	SSF81383	#NA
SF21_Tr5972_2_214_-_1803	SUPERFAMILY	37	529	0	+	IPR016196	SSF48264	#NA
SF21_Tr6573_15_23064_-_24602	Coils	104	132	0	+	IPR016196	#NA	#NA
SF21_Tr7044_12_3419_-_3_R_Sense	Coils	335	356	0	+	IPR016196	#NA	#NA
SF21_Tr7146_2_357_-_758	SUPERFAMILY	71	134	0	+	IPR016196	SSF52540	#NA
SF21_Tr7214_5_1591_-_995_R_Sense	Coils	170	191	0	+	IPR016196	#NA	#NA
SF21_Tr7241_1_314_-_2671	Coils	105	126	0	+	IPR016196	#NA	#NA
SF21_Tr7542_1_240_-_734	SUPERFAMILY	17	164	0	+	IPR016196	SSF48452	#NA
SF21_Tr7996_1_506_-_1114	SUPERFAMILY	9	94	0	+	IPR016196	SSF52833	#NA
SF21_Tr8050_4_75_-_4097	ProSiteProfiles	234	250	0	+	IPR016196	PS50158	signature_desc=Zinc finger CCHC-type profile.
SF21_Tr8079_10_4809_-_3754_R_Sense	ProSiteProfiles	117	185	0	+	IPR016196	PS50118	signature_desc=HMG boxes A and B DNA-binding domains profile.
SF21_Tr8095_5_2115_-_745_R_Sense	SUPERFAMILY	15	107	0	+	IPR016196	SSF103473	#NA
SF21_Tr8173_1_1200_-_1565	Coils	45	66	0	+	IPR016196	#NA	#NA
SF21_Tr8212_6_88_-_4179	Coils	325	351	0	+	IPR016196	#NA	#NA
SF21_Tr8244_1_365_-_748	SUPERFAMILY	31	81	0	+	IPR016196	SSF89124	#NA
SF21_Tr9263_6_3135_-_1678_R_Sense	SUPERFAMILY	77	314	0	+	IPR016196	SSF56645	#NA
SF21_Tr934_6_715_-_2574	Gene3D	105	289	2.2e-08	+	IPR016196	G3DSA:1.20.1250.20	#NA
SF21_Tr13194_11_2779_-_2_R_Sense	Coils	476	497	0	+	IPR016193	#NA	#NA
SF21_Tr7040_12_6515_-_2175_R_Sense	ProSiteProfiles	1064	1091	0	+	IPR016193	PS50088	signature_desc=Ankyrin repeat profile.
SF21_Tr7040_12_6515_-_2175_R_Sense	ProSiteProfiles	863	1220	0	+	IPR016192	PS50297	signature_desc=Ankyrin repeat region circular profile.
SF21_Tr12478_9_4859_-_2721_R_Sense	ProSiteProfiles	487	713	0	+	IPR016187	PS51076	signature_desc=MAD homology domain 2 (MH2) profile.
SF21_Tr14218_4_268_-_2436	Gene3D	141	212	1.1e-06	+	IPR016187	G3DSA:1.10.225.10	#NA
SF21_Tr1442_10_967_-_6081	Gene3D	1	42	0.00084	+	IPR016187	G3DSA:2.40.10.10	#NA
SF21_Tr1758_4_629_-_9703	Gene3D	2243	2476	0.00059	+	IPR016187	G3DSA:2.160.20.10	#NA
SF21_Tr2221_6_1185_-_67_R_Sense	ProSiteProfiles	18	283	0	+	IPR016187	PS50067	signature_desc=Kinesin motor domain profile.
SF21_Tr1183_5_2152_-_569_R_Sense	Gene3D	54	514	1.3e-171	+	IPR016186	G3DSA:3.20.20.80	#NA
SF21_Tr12412_6_2168_-_1716_R_Sense	ProSiteProfiles	31	100	0	+	IPR016186	PS50102	signature_desc=Eukaryotic RNA Recognition Motif (RRM) profile.
SF21_Tr14212_3_214_-_720	Gene3D	11	147	4.4e-51	+	IPR016186	G3DSA:1.20.120.550	#NA
SF21_Tr1618_6_441_-_5360	Gene3D	1288	1488	4.8e-70	+	IPR016186	G3DSA:3.90.190.10	#NA
SF21_Tr2281_11_1464_-_814_R_Sense	ProSiteProfiles	1	59	0	+	IPR016186	PS51194	signature_desc=Superfamilies 1 and 2 helicase C-terminal domain profile.
SF21_Tr12303_3_2659_-_1451_R_Sense	ProSiteProfiles	1	102	0	+	IPR016181	PS51352	signature_desc=Thioredoxin domain profile.
SF21_Tr12493_10_5613_-_2056_R_Sense	ProSiteProfiles	57	332	0	+	IPR016181	PS50011	signature_desc=Protein kinase domain profile.
SF21_Tr15708_7_1509_-_193_R_Sense	Coils	200	221	0	+	IPR016181	#NA	#NA
SF21_Tr15708_7_1509_-_193_R_Sense	Coils	339	360	0	+	IPR016181	#NA	#NA
SF21_Tr16064_1_195_-_704	PRINTS	56	72	0	+	IPR016181	PR00031	signature_desc=Lambda-repressor HTH signature
SF21_Tr16402_10_5210_-_1023_R_Sense	PRINTS	876	890	0	+	IPR016181	PR00633	signature_desc=Chromosome condensation regulator RCC1 signature
SF21_Tr1880_1_415_-_1062	PRINTS	61	84	0	+	IPR016181	PR01345	signature_desc=C.elegans hypothetical protein (pol-like reverse transciptase) signature
SF21_Tr1880_1_415_-_1062	PRINTS	148	158	0	+	IPR016181	PR01345	signature_desc=C.elegans hypothetical protein (pol-like reverse transciptase) signature
SF21_Tr20123_2_392_-_48_R_Sense	Coils	7	42	0	+	IPR016181	#NA	#NA
SF21_Tr20552_1_121_-_1050	Coils	106	133	0	+	IPR016181	#NA	#NA
SF21_Tr21754_3_2742_-_1678_R_Sense	Coils	234	262	0	+	IPR016181	#NA	#NA
SF21_Tr21930_6_1741_-_308_R_Sense	Coils	164	193	0	+	IPR016181	#NA	#NA
SF21_Tr6436_13_8049_-_6013_R_Sense	PRINTS	458	469	0	+	IPR016181	PR00406	signature_desc=Cytochrome B5 reductase signature
SF21_Tr6436_13_8049_-_6013_R_Sense	PRINTS	522	536	0	+	IPR016181	PR00406	signature_desc=Cytochrome B5 reductase signature
SF21_Tr6489_6_4154_-_2400_R_Sense	ProSiteProfiles	448	475	0	+	IPR016181	PS50157	signature_desc=Zinc finger C2H2 type domain profile.
SF21_Tr6489_6_4154_-_2400_R_Sense	ProSiteProfiles	476	503	0	+	IPR016181	PS50157	signature_desc=Zinc finger C2H2 type domain profile.
SF21_Tr6489_6_4154_-_2400_R_Sense	ProSiteProfiles	504	528	0	+	IPR016181	PS50157	signature_desc=Zinc finger C2H2 type domain profile.
SF21_Tr6489_6_4154_-_2400_R_Sense	ProSiteProfiles	529	556	0	+	IPR016181	PS50157	signature_desc=Zinc finger C2H2 type domain profile.
SF21_Tr7952_18_2055_-_232_R_Sense	Coils	550	571	0	+	IPR016181	#NA	#NA
SF21_Tr13228_5_608_-_3997	ProSiteProfiles	957	984	0	+	IPR016177	PS50157	signature_desc=Zinc finger C2H2 type domain profile.
SF21_Tr13579_5_2319_-_2708	Gene3D	30	86	3.5e-11	+	IPR016177	G3DSA:1.10.238.10	#NA
SF21_Tr13697_3_294_-_3722	ProSiteProfiles	212	233	0	+	IPR016177	PS51450	signature_desc=Leucine-rich repeat profile.
SF21_Tr2383_7_846_-_1_R_Sense	ProSiteProfiles	25	128	0	+	IPR016177	PS51029	signature_desc=MADF domain profile.
SF21_Tr13182_2_554_-_1420	Gene3D	23	139	2.4e-54	+	IPR016169	G3DSA:3.40.50.300	#NA
SF21_Tr13335_2_650_-_1153	Gene3D	12	43	0.00023	+	IPR016166	G3DSA:1.20.1070.10	#NA
SF21_Tr13506_6_5290_-_4379_R_Sense	Gene3D	95	113	3.2e-10	+	IPR016166	G3DSA:1.10.565.10	#NA
SF21_Tr13457_2_562_-_152_R_Sense	Gene3D	18	91	3.1e-38	+	IPR016164	G3DSA:3.10.440.10	#NA
SF21_Tr13651_6_1137_-_85_R_Sense	Gene3D	214	266	1.5e-07	+	IPR016164	G3DSA:3.30.54.20	#NA
SF21_Tr12487_4_3997_-_2054_R_Sense	Coils	95	134	0	+	IPR016163	#NA	#NA
SF21_Tr16366_5_2713_-_1697_R_Sense	Coils	217	252	0	+	IPR016163	#NA	#NA
SF21_Tr12220_4_4847_-_5692	Coils	119	147	0	+	IPR016162	#NA	#NA
SF21_Tr1990_2_951_-_1679	SUPERFAMILY	89	189	0	+	IPR016162	SSF57716	#NA
SF21_Tr2565_64_24886_-_1355_R_Sense	SUPERFAMILY	6736	6877	0	+	IPR016162	SSF46966	#NA
SF21_Tr12601_5_657_-_4172	Coils	445	466	0	+	IPR016161	#NA	#NA
SF21_Tr16584_5_8928_-_7708_R_Sense	Coils	259	332	0	+	IPR016161	#NA	#NA
SF21_Tr1990_2_951_-_1679	SUPERFAMILY	11	60	0	+	IPR016161	SSF57716	#NA
SF21_Tr2565_64_24886_-_1355_R_Sense	SUPERFAMILY	6220	6334	0	+	IPR016161	SSF46966	#NA
SF21_Tr12487_4_3997_-_2054_R_Sense	Coils	535	581	0	+	IPR016160	#NA	#NA
SF21_Tr1537_10_1895_-_3_R_Sense	SUPERFAMILY	133	240	0	+	IPR016155	SSF50729	#NA
SF21_Tr2106_20_3564_-_631_R_Sense	SUPERFAMILY	556	597	0	+	IPR016155	SSF47862	#NA
SF21_Tr12000_1_219_-_1517	ProSiteProfiles	51	72	0	+	IPR016135	PS51450	signature_desc=Leucine-rich repeat profile.
SF21_Tr12000_1_219_-_1517	ProSiteProfiles	189	210	0	+	IPR016135	PS51450	signature_desc=Leucine-rich repeat profile.
SF21_Tr1728_3_304_-_2229	Coils	188	212	0	+	IPR016135	#NA	#NA
SF21_Tr1728_3_304_-_2229	Coils	507	531	0	+	IPR016135	#NA	#NA
SF21_Tr2158_2_806_-_3952	ProSiteProfiles	33	107	0	+	IPR016135	PS50175	signature_desc=Aspartyl protease, retroviral-type family profile.
SF21_Tr2158_2_806_-_3952	ProSiteProfiles	728	905	0	+	IPR016135	PS50994	signature_desc=Integrase catalytic domain profile.
SF21_Tr21646_3_417_-_6524	PRINTS	477	496	0	+	IPR016135	PR00503	signature_desc=Bromodomain signature
SF21_Tr21896_9_4471_-_7104	PRINTS	827	837	0	+	IPR016135	PR01186	signature_desc=Integrin beta subunit signature
SF21_Tr587_5_1941_-_952_R_Sense	PRINTS	53	72	0	+	IPR016135	PR00821	signature_desc=Triacylglycerol lipase family signature
SF21_Tr587_5_1941_-_952_R_Sense	PRINTS	247	262	0	+	IPR016135	PR00821	signature_desc=Triacylglycerol lipase family signature
SF21_Tr8096_4_2086_-_1781_R_Sense	ProSiteProfiles	1	39	0	+	IPR016135	PS51230	signature_desc=EB1-C terminal (EB1-C) domain profile.
SF21_Tr8117_17_3237_-_310_R_Sense	ProSiteProfiles	724	881	0	+	IPR016135	PS50142	signature_desc=Ribonuclease III family domain profile.
SF21_Tr1371_5_3064_-_4644	PRINTS	376	397	0	+	IPR016133	PR00171	signature_desc=Sugar transporter signature
SF21_Tr14744_7_3442_-_4728	PRINTS	75	91	0	+	IPR016133	PR00633	signature_desc=Chromosome condensation regulator RCC1 signature
SF21_Tr14744_7_3442_-_4728	PRINTS	236	250	0	+	IPR016133	PR00633	signature_desc=Chromosome condensation regulator RCC1 signature
SF21_Tr13140_11_5238_-_346_R_Sense	ProSiteProfiles	1348	1631	0	+	IPR016130	PS50011	signature_desc=Protein kinase domain profile.
SF21_Tr13496_1_90_-_515	SUPERFAMILY	27	129	0	+	IPR016130	SSF48452	#NA
SF21_Tr13579_5_2319_-_2708	SUPERFAMILY	28	85	0	+	IPR016130	SSF47473	#NA
SF21_Tr15018_1_173_-_1570	PRINTS	161	171	0	+	IPR016130	PR00724	signature_desc=Carboxypeptidase C serine protease (S10) family signature
SF21_Tr1988_3_175_-_3189	Coils	231	252	0	+	IPR016130	#NA	#NA
SF21_Tr1988_4_2922_-_3317	SUPERFAMILY	1	88	0	+	IPR016130	SSF56399	#NA
SF21_Tr2276_11_12861_-_13718	SUPERFAMILY	208	260	0	+	IPR016130	SSF50044	#NA
SF21_Tr3620_5_2636_-_2268_R_Sense	SUPERFAMILY	39	109	0	+	IPR016130	SSF53254	#NA
SF21_Tr3765_6_1997_-_60_R_Sense	SUPERFAMILY	171	251	0	+	IPR016130	SSF48452	#NA
SF21_Tr15062_2_1268_-_1963	PRINTS	179	190	0	+	IPR016129	PR00385	signature_desc=P450 superfamily signature
SF21_Tr15767_2_359_-_1243	PRINTS	246	266	0	+	IPR016129	PR00041	signature_desc=cAMP response element binding (CREB) protein signature
SF21_Tr14520_7_1477_-_401_R_Sense	Coils	222	243	0	+	IPR016118	#NA	#NA
SF21_Tr12400_14_1758_-_592_R_Sense	ProSiteProfiles	24	51	0	+	IPR016102	PS50103	signature_desc=Zinc finger C3H1-type profile.
SF21_Tr12479_2_1473_-_856_R_Sense	ProSiteProfiles	12	47	0	+	IPR016102	PS50222	signature_desc=EF-hand calcium-binding domain profile.
SF21_Tr12656_5_2182_-_809_R_Sense	ProSiteProfiles	197	442	0	+	IPR016093	PS51072	signature_desc=Mu homology domain (MHD) profile.
SF21_Tr12757_1_273_-_1322	ProSiteProfiles	8	69	0	+	IPR016093	PS50053	signature_desc=Ubiquitin domain profile.
SF21_Tr13022_6_4238_-_8239	ProSiteProfiles	472	638	0	+	IPR016093	PS50994	signature_desc=Integrase catalytic domain profile.
SF21_Tr13061_6_6332_-_2556_R_Sense	ProSiteProfiles	40	155	0	+	IPR016093	PS50021	signature_desc=Calponin homology domain profile.
SF21_Tr13061_6_6332_-_2556_R_Sense	ProSiteProfiles	736	765	0	+	IPR016093	PS50096	signature_desc=IQ motif profile.
SF21_Tr13061_6_6332_-_2556_R_Sense	ProSiteProfiles	814	843	0	+	IPR016093	PS50096	signature_desc=IQ motif profile.
SF21_Tr13098_3_253_-_2382	ProSiteProfiles	388	442	0	+	IPR016093	PS50105	signature_desc=SAM domain profile.
SF21_Tr2018_8_1353_-_3131	SUPERFAMILY	111	140	0	+	IPR016093	SSF51045	#NA
SF21_Tr2018_8_1353_-_3131	SUPERFAMILY	194	355	0	+	IPR016093	SSF50729	#NA
SF21_Tr2018_8_1353_-_3131	SUPERFAMILY	383	512	0	+	IPR016093	SSF50729	#NA
SF21_Tr2087_6_1374_-_886_R_Sense	SUPERFAMILY	1	34	0	+	IPR016093	SSF74924	#NA
SF21_Tr7812_11_7928_-_7266_R_Sense	SUPERFAMILY	1	36	0	+	IPR016093	SSF52540	#NA
SF21_Tr7927_1_10_-_513	SUPERFAMILY	3	105	0	+	IPR016093	SSF55073	#NA
SF21_Tr8079_11_4396_-_3557_R_Sense	SUPERFAMILY	7	51	0	+	IPR016093	SSF47095	#NA
SF21_Tr8118_8_362_-_3_R_Sense	SUPERFAMILY	76	119	0	+	IPR016093	SSF52540	#NA
SF21_Tr11803_14_7194_-_4819_R_Sense	ProSiteProfiles	223	256	0	+	IPR016071	PS50005	signature_desc=TPR repeat profile.
SF21_Tr11803_14_7194_-_4819_R_Sense	ProSiteProfiles	374	441	0	+	IPR016071	PS50293	signature_desc=TPR repeat region circular profile.
SF21_Tr11931_7_491_-_9118	ProSiteProfiles	2660	2719	0	+	IPR016071	PS50016	signature_desc=Zinc finger PHD-type profile.
SF21_Tr11983_4_1603_-_1055_R_Sense	ProSiteProfiles	12	39	0	+	IPR016071	PS50157	signature_desc=Zinc finger C2H2 type domain profile.
SF21_Tr11983_4_1603_-_1055_R_Sense	ProSiteProfiles	40	67	0	+	IPR016071	PS50157	signature_desc=Zinc finger C2H2 type domain profile.
SF21_Tr3010_7_311_-_3649	PRINTS	553	571	0	+	IPR016064	PR00962	signature_desc=Lethal(2) giant larvae protein signature
SF21_Tr3178_4_2546_-_1524_R_Sense	PRINTS	98	110	0	+	IPR016064	PR01808	signature_desc=Annexin type VIII signature
SF21_Tr3178_4_2546_-_1524_R_Sense	PRINTS	171	189	0	+	IPR016064	PR01808	signature_desc=Annexin type VIII signature
SF21_Tr13008_2_1922_-_3469	ProSiteProfiles	83	117	0	+	IPR016059	PS50026	signature_desc=EGF-like domain profile.
SF21_Tr14269_1_522_-_2336	Gene3D	214	408	4e-37	+	IPR016059	G3DSA:3.80.10.10	#NA
SF21_Tr12936_6_1194_-_1808	Coils	4	32	0	+	IPR016050	#NA	#NA
SF21_Tr7124_9_2588_-_828_R_Sense	Coils	23	44	0	+	IPR016050	#NA	#NA
SF21_Tr11501_17_1910_-_9_R_Sense	Coils	310	339	0	+	IPR016040	#NA	#NA
SF21_Tr11645_5_2115_-_4505	ProSiteProfiles	204	232	0	+	IPR016040	PS51195	signature_desc=DEAD-box RNA helicase Q motif profile.
SF21_Tr11645_5_2115_-_4505	ProSiteProfiles	438	585	0	+	IPR016040	PS51194	signature_desc=Superfamilies 1 and 2 helicase C-terminal domain profile.
SF21_Tr11688_8_2574_-_2089_R_Sense	Coils	38	66	0	+	IPR016040	#NA	#NA
SF21_Tr1199_6_166_-_3744	Gene3D	947	1024	1e-28	+	IPR016040	G3DSA:3.40.50.10050	#NA
SF21_Tr12028_2_3512_-_2520_R_Sense	Coils	238	288	0	+	IPR016040	#NA	#NA
SF21_Tr12041_1_87_-_4181	ProSiteProfiles	41	664	0	+	IPR016040	PS51211	signature_desc=Vitellogenin domain profile.
SF21_Tr12515_5_2426_-_807_R_Sense	Coils	68	89	0	+	IPR016040	#NA	#NA
SF21_Tr12821_7_3068_-_153_R_Sense	Coils	99	120	0	+	IPR016040	#NA	#NA
SF21_Tr12845_5_1763_-_3997	Gene3D	217	249	2.1e-51	+	IPR016040	G3DSA:3.60.21.10	#NA
SF21_Tr13206_3_2503_-_2841	ProSiteProfiles	1	97	0	+	IPR016040	PS50293	signature_desc=TPR repeat region circular profile.
SF21_Tr1345_15_6762_-_2266_R_Sense	Gene3D	316	412	2.2e-10	+	IPR016040	G3DSA:2.60.40.60	#NA
SF21_Tr1352_2_1297_-_257_R_Sense	PRINTS	147	171	0	+	IPR016040	PR00114	signature_desc=Serine/threonine phosphatase family signature
SF21_Tr13624_3_1202_-_2761	Coils	405	426	0	+	IPR016040	#NA	#NA
SF21_Tr13747_56_7805_-_75_R_Sense	SUPERFAMILY	2190	2265	0	+	IPR016040	SSF57603	#NA
SF21_Tr13747_56_7805_-_75_R_Sense	SUPERFAMILY	2331	2402	0	+	IPR016040	SSF57603	#NA
SF21_Tr1390_4_237_-_2684	Gene3D	705	722	7.4e-05	+	IPR016040	G3DSA:3.30.160.60	#NA
SF21_Tr14276_7_7341_-_5830_R_Sense	Gene3D	65	181	5e-32	+	IPR016040	G3DSA:3.30.710.10	#NA
SF21_Tr14377_7_2078_-_4558	Gene3D	4	98	1.3e-08	+	IPR016040	G3DSA:3.40.50.300	#NA
SF21_Tr14686_6_3880_-_2915_R_Sense	PRINTS	174	184	0	+	IPR016040	PR00707	signature_desc=Ubiquitin C-terminal hydrolase (C12) family signature
SF21_Tr14720_2_81_-_1466	PRINTS	313	331	0	+	IPR016040	PR01163	signature_desc=Beta-tubulin signature
SF21_Tr15263_2_326_-_1357	Coils	287	326	0	+	IPR016040	#NA	#NA
SF21_Tr15330_9_5843_-_3825_R_Sense	Coils	527	548	0	+	IPR016040	#NA	#NA
SF21_Tr1571_5_3578_-_2430_R_Sense	Gene3D	205	356	2e-36	+	IPR016040	G3DSA:3.40.50.620	#NA
SF21_Tr15780_14_2113_-_182_R_Sense	PRINTS	343	357	0	+	IPR016040	PR00320	signature_desc=G protein beta WD-40 repeat signature
SF21_Tr17075_4_555_-_1043	Coils	97	125	0	+	IPR016040	#NA	#NA
SF21_Tr18746_1_118_-_1047	PRINTS	28	47	0	+	IPR016040	PR00391	signature_desc=Phosphatidylinositol transfer protein signature
SF21_Tr18814_1_219_-_1475	PRINTS	191	212	0	+	IPR016040	PR00789	signature_desc=O-sialoglycoprotein endopeptidase (M22) metallo-protease family signature
SF21_Tr19090_6_1763_-_636_R_Sense	PRINTS	72	84	0	+	IPR016040	PR00258	signature_desc=Speract receptor signature
SF21_Tr19887_3_1497_-_2183	PRINTS	49	66	0	+	IPR016040	PR01245	signature_desc=Repair protein Rad1/Rec1 family signature
SF21_Tr23505_12_5491_-_689_R_Sense	Coils	1197	1218	0	+	IPR016040	#NA	#NA
SF21_Tr2353_4_5804_-_9871	Gene3D	477	500	0.00033	+	IPR016040	G3DSA:3.30.160.60	#NA
SF21_Tr2491_4_447_-_1988	ProSiteProfiles	273	300	0	+	IPR016040	PS50157	signature_desc=Zinc finger C2H2 type domain profile.
SF21_Tr2524_3_2015_-_4906	SUPERFAMILY	6	240	0	+	IPR016040	SSF56219	#NA
SF21_Tr2525_11_4584_-_3205_R_Sense	PRINTS	280	295	0	+	IPR016040	PR01127	signature_desc=Diuretic hormone receptor signature
SF21_Tr2565_64_24886_-_1355_R_Sense	SUPERFAMILY	2721	2849	0	+	IPR016040	SSF75399	#NA
SF21_Tr289_1_428_-_2146	Gene3D	338	530	6.2e-52	+	IPR016040	G3DSA:3.40.309.10	#NA
SF21_Tr3009_11_4520_-_1731_R_Sense	PRINTS	59	71	0	+	IPR016040	PR00301	signature_desc=70kDa heat shock protein signature
SF21_Tr310_1_403_-_1302	Gene3D	16	74	1.1e-10	+	IPR016040	G3DSA:3.10.20.90	#NA
SF21_Tr3103_1_539_-_859	Gene3D	12	79	1.1e-24	+	IPR016040	G3DSA:2.30.30.100	#NA
SF21_Tr3148_4_198_-_4658	Gene3D	202	271	9e-37	+	IPR016040	G3DSA:3.40.50.620	#NA
SF21_Tr3152_1_4133_-_4759	SUPERFAMILY	39	111	0	+	IPR016040	SSF48403	#NA
SF21_Tr3157_7_3266_-_1998_R_Sense	SUPERFAMILY	46	360	0	+	IPR016040	SSF53335	#NA
SF21_Tr3192_15_4307_-_1359_R_Sense	PRINTS	580	594	0	+	IPR016040	PR01415	signature_desc=Ankyrin repeat signature
SF21_Tr3196_2_852_-_1454	SUPERFAMILY	5	42	0	+	IPR016040	SSF46689	#NA
SF21_Tr3243_7_1500_-_2261	PRINTS	66	79	0	+	IPR016040	PR01127	signature_desc=Diuretic hormone receptor signature
SF21_Tr3284_2_264_-_1646	SUPERFAMILY	145	243	0	+	IPR016040	SSF48726	#NA
SF21_Tr338_1_189_-_1112	Gene3D	118	215	3.4e-24	+	IPR016040	G3DSA:3.30.70.330	#NA
SF21_Tr348_1_238_-_1554	PRINTS	283	297	0	+	IPR016040	PR00320	signature_desc=G protein beta WD-40 repeat signature
SF21_Tr3608_13_2762_-_1785_R_Sense	SUPERFAMILY	139	237	0	+	IPR016040	SSF55550	#NA
SF21_Tr3665_5_3019_-_2408_R_Sense	SUPERFAMILY	40	91	0	+	IPR016040	SSF56672	#NA
SF21_Tr445_6_1935_-_859_R_Sense	PRINTS	108	130	0	+	IPR016040	PR01262	signature_desc=Innexin signature
SF21_Tr605_1_192_-_1415	Gene3D	310	340	1.8e-05	+	IPR016040	G3DSA:3.30.160.60	#NA
SF21_Tr6288_4_2364_-_5084	ProSiteProfiles	145	166	0	+	IPR016040	PS51450	signature_desc=Leucine-rich repeat profile.
SF21_Tr6288_4_2364_-_5084	ProSiteProfiles	215	236	0	+	IPR016040	PS51450	signature_desc=Leucine-rich repeat profile.
SF21_Tr7557_3_167_-_2599	ProSiteProfiles	552	579	0	+	IPR016040	PS50157	signature_desc=Zinc finger C2H2 type domain profile.
SF21_Tr7563_2_496_-_1440	ProSiteProfiles	51	85	0	+	IPR016040	PS51446	signature_desc=Pacifastin domain profile.
SF21_Tr7593_1_116_-_463	SUPERFAMILY	5	55	0	+	IPR016040	SSF56112	#NA
SF21_Tr7778_2_129_-_1439	SUPERFAMILY	50	311	0	+	IPR016040	SSF50978	#NA
SF21_Tr7822_4_5360_-_4782_R_Sense	Gene3D	93	158	3.7e-22	+	IPR016040	G3DSA:3.30.1490.150	#NA
SF21_Tr8004_6_121_-_3231	SUPERFAMILY	539	782	0	+	IPR016040	SSF51445	#NA
SF21_Tr8033_10_6555_-_3979_R_Sense	PRINTS	450	467	0	+	IPR016040	PR00405	signature_desc=HIV Rev interacting protein signature
SF21_Tr8220_3_1066_-_2808	SUPERFAMILY	219	280	0	+	IPR016040	SSF56037	#NA
SF21_Tr8418_2_291_-_2021	SUPERFAMILY	51	281	0	+	IPR016040	SSF48403	#NA
SF21_Tr854_5_1524_-_109_R_Sense	PRINTS	355	376	0	+	IPR016040	PR00171	signature_desc=Sugar transporter signature
SF21_Tr8883_11_5281_-_4181_R_Sense	SUPERFAMILY	140	186	0	+	IPR016040	SSF57667	#NA
SF21_Tr9291_1_979_-_1500	SUPERFAMILY	15	73	0	+	IPR016040	SSF57667	#NA
SF21_Tr12259_12_5290_-_7302	ProSiteProfiles	1	62	0	+	IPR016039	PS51111	signature_desc=REJ domain profile.
SF21_Tr12282_1_77_-_1138	ProSiteProfiles	14	96	0	+	IPR016039	PS51029	signature_desc=MADF domain profile.
SF21_Tr6052_1_27_-_395	ProSiteProfiles	1	61	0	+	IPR016039	PS50950	signature_desc=Zinc finger THAP-type profile
SF21_Tr12125_1_449_-_1630	ProSiteProfiles	132	281	0	+	IPR016038	PS51184	signature_desc=JmjC domain profile.
SF21_Tr12186_6_899_-_117_R_Sense	ProSiteProfiles	21	261	0	+	IPR016038	PS50240	signature_desc=Serine proteases, trypsin domain profile.
SF21_Tr12186_7_453_-_1_R_Sense	ProSiteProfiles	1	112	0	+	IPR016038	PS50240	signature_desc=Serine proteases, trypsin domain profile.
SF21_Tr12315_11_5653_-_3959_R_Sense	ProSiteProfiles	206	338	0	+	IPR016038	PS50146	signature_desc=DAG-kinase catalytic (DAGKc) domain profile.
SF21_Tr6380_3_3472_-_5283	ProSiteProfiles	100	592	0	+	IPR016038	PS50011	signature_desc=Protein kinase domain profile.
SF21_Tr3056_4_2727_-_2209_R_Sense	PRINTS	85	103	0	+	IPR016035	PR00332	signature_desc=Histidine triad family signature
SF21_Tr21553_1_178_-_933	PRINTS	135	153	0	+	IPR016025	PR00821	signature_desc=Triacylglycerol lipase family signature
SF21_Tr6905_14_5172_-_3733_R_Sense	PRINTS	109	130	0	+	IPR016025	PR00261	signature_desc=Low density lipoprotein (LDL) receptor signature
SF21_Tr113_2_372_-_1_R_Sense	PRINTS	69	80	0	+	IPR016024	PR00947	signature_desc=Insect cuticle protein signature
SF21_Tr11983_2_275_-_1483	ProSiteProfiles	244	271	0	+	IPR016024	PS50157	signature_desc=Zinc finger C2H2 type domain profile.
SF21_Tr12128_3_68_-_1750	Coils	193	240	0	+	IPR016024	#NA	#NA
SF21_Tr12465_5_1327_-_26_R_Sense	ProSiteProfiles	62	114	0	+	IPR016024	PS51293	signature_desc=SANT domain profile.
SF21_Tr12969_4_1749_-_2384	ProSiteProfiles	3	44	0	+	IPR016024	PS50082	signature_desc=Trp-Asp (WD) repeats profile.
SF21_Tr12969_4_1749_-_2384	ProSiteProfiles	45	86	0	+	IPR016024	PS50082	signature_desc=Trp-Asp (WD) repeats profile.
SF21_Tr12969_4_1749_-_2384	ProSiteProfiles	96	121	0	+	IPR016024	PS50082	signature_desc=Trp-Asp (WD) repeats profile.
SF21_Tr12969_4_1749_-_2384	ProSiteProfiles	131	163	0	+	IPR016024	PS50082	signature_desc=Trp-Asp (WD) repeats profile.
SF21_Tr13005_2_599_-_1336	SUPERFAMILY	25	120	0	+	IPR016024	SSF48726	#NA
SF21_Tr13040_3_1728_-_2870	ProSiteProfiles	75	337	0	+	IPR016024	PS50262	signature_desc=G-protein coupled receptors family 1 profile.
SF21_Tr13212_6_3879_-_1561_R_Sense	ProSiteProfiles	160	228	0	+	IPR016024	PS50053	signature_desc=Ubiquitin domain profile.
SF21_Tr13212_6_3879_-_1561_R_Sense	ProSiteProfiles	630	701	0	+	IPR016024	PS50033	signature_desc=UBX domain profile.
SF21_Tr13326_6_3095_-_417_R_Sense	ProSiteProfiles	651	734	0	+	IPR016024	PS50835	signature_desc=Ig-like domain profile.
SF21_Tr13333_1_249_-_1049	ProSiteProfiles	14	62	0	+	IPR016024	PS50181	signature_desc=F-box domain profile.
SF21_Tr13333_1_249_-_1049	ProSiteProfiles	72	264	0	+	IPR016024	PS50188	signature_desc=B30.2/SPRY domain profile.
SF21_Tr13351_3_1615_-_998_R_Sense	ProSiteProfiles	43	204	0	+	IPR016024	PS50294	signature_desc=Trp-Asp (WD) repeats circular profile.
SF21_Tr13351_3_1615_-_998_R_Sense	ProSiteProfiles	169	204	0	+	IPR016024	PS50082	signature_desc=Trp-Asp (WD) repeats profile.
SF21_Tr13481_31_7143_-_1_R_Sense	Gene3D	1958	2079	9.4e-13	+	IPR016024	G3DSA:1.20.1440.10	#NA
SF21_Tr13507_8_2234_-_801_R_Sense	ProSiteProfiles	404	462	0	+	IPR016024	PS50178	signature_desc=Zinc finger FYVE/FYVE-related type profile.
SF21_Tr13599_13_3465_-_3022_R_Sense	ProSiteProfiles	23	61	0	+	IPR016024	PS50068	signature_desc=LDL-receptor class A (LDLRA) domain profile.
SF21_Tr13622_3_645_-_10_R_Sense	ProSiteProfiles	62	212	0	+	IPR016024	PS51186	signature_desc=Gcn5-related N-acetyltransferase (GNAT) domain profile.
SF21_Tr13673_2_6_-_770	ProSiteProfiles	1	238	0	+	IPR016024	PS50850	signature_desc=Major facilitator superfamily (MFS) profile.
SF21_Tr13779_6_3019_-_3405	PRINTS	21	35	0	+	IPR016024	PR00008	signature_desc=Diacylglycerol/phorbol-ester binding signature
SF21_Tr13888_2_265_-_2238	Gene3D	344	371	2.6e-09	+	IPR016024	G3DSA:3.30.160.60	#NA
SF21_Tr13888_2_265_-_2238	Gene3D	511	542	6e-07	+	IPR016024	G3DSA:3.30.160.60	#NA
SF21_Tr14082_1_177_-_2222	Gene3D	94	169	1.9e-23	+	IPR016024	G3DSA:3.30.200.20	#NA
SF21_Tr14115_4_3989_-_1323_R_Sense	PRINTS	104	122	0	+	IPR016024	PR02060	signature_desc=Wolframin family signature
SF21_Tr14115_4_3989_-_1323_R_Sense	PRINTS	447	463	0	+	IPR016024	PR02060	signature_desc=Wolframin family signature
SF21_Tr14115_4_3989_-_1323_R_Sense	PRINTS	673	693	0	+	IPR016024	PR02060	signature_desc=Wolframin family signature
SF21_Tr14250_15_2570_-_957_R_Sense	Gene3D	15	91	1.7e-34	+	IPR016024	G3DSA:3.30.200.20	#NA
SF21_Tr14478_3_9_-_776	PRINTS	6	18	0	+	IPR016024	PR00834	signature_desc=HtrA/DegQ protease family signature
SF21_Tr14478_3_9_-_776	PRINTS	106	123	0	+	IPR016024	PR00834	signature_desc=HtrA/DegQ protease family signature
SF21_Tr14581_14_3508_-_2075_R_Sense	PRINTS	88	97	0	+	IPR016024	PR00452	signature_desc=SH3 domain signature
SF21_Tr14581_14_3508_-_2075_R_Sense	PRINTS	100	112	0	+	IPR016024	PR00452	signature_desc=SH3 domain signature
SF21_Tr1594_8_287_-_4390	Gene3D	781	920	1e-14	+	IPR016024	G3DSA:3.30.420.140	#NA
SF21_Tr16476_3_190_-_1179	PRINTS	182	204	0	+	IPR016024	PR00616	signature_desc=CCAAT-binding transcription factor subunit B signature
SF21_Tr16476_3_190_-_1179	PRINTS	213	236	0	+	IPR016024	PR00616	signature_desc=CCAAT-binding transcription factor subunit B signature
SF21_Tr16576_4_108_-_2549	PRINTS	408	423	0	+	IPR016024	PR00047	signature_desc=C4-type steroid receptor zinc finger signature
SF21_Tr16576_4_108_-_2549	PRINTS	596	617	0	+	IPR016024	PR00398	signature_desc=Steroid hormone receptor signature
SF21_Tr16576_4_108_-_2549	PRINTS	710	725	0	+	IPR016024	PR00398	signature_desc=Steroid hormone receptor signature
SF21_Tr16595_3_2667_-_3566	PRINTS	110	118	0	+	IPR016024	PR00360	signature_desc=C2 domain signature
SF21_Tr1988_3_175_-_3189	Gene3D	390	463	0.0001	+	IPR016024	G3DSA:3.40.50.10190	#NA
SF21_Tr1988_3_175_-_3189	Gene3D	794	1002	7.2e-80	+	IPR016024	G3DSA:3.90.228.10	#NA
SF21_Tr2182_2_1303_-_953_R_Sense	SUPERFAMILY	20	76	0	+	IPR016024	SSF46938	#NA
SF21_Tr2184_2_1083_-_1412	SUPERFAMILY	19	103	0	+	IPR016024	SSF54928	#NA
SF21_Tr21849_5_9504_-_7981_R_Sense	Coils	60	81	0	+	IPR016024	#NA	#NA
SF21_Tr2224_9_2647_-_941_R_Sense	ProSiteProfiles	489	557	0	+	IPR016024	PS50078	signature_desc=POLO box domain profile.
SF21_Tr3071_45_10296_-_679_R_Sense	Gene3D	613	664	1.3e-06	+	IPR016024	G3DSA:2.20.100.10	#NA
SF21_Tr309_1_388_-_768	Gene3D	1	65	1.6e-25	+	IPR016024	G3DSA:3.40.30.10	#NA
SF21_Tr3144_6_1745_-_1050_R_Sense	Gene3D	2	103	6.9e-24	+	IPR016024	G3DSA:3.30.70.240	#NA
SF21_Tr3208_3_737_-_2707	Gene3D	194	256	2.3e-06	+	IPR016024	G3DSA:1.20.900.10	#NA
SF21_Tr3208_3_737_-_2707	Gene3D	554	624	2.3e-06	+	IPR016024	G3DSA:1.20.900.10	#NA
SF21_Tr3427_7_2674_-_2342_R_Sense	SUPERFAMILY	6	68	0	+	IPR016024	SSF56112	#NA
SF21_Tr3597_8_1273_-_284_R_Sense	SUPERFAMILY	32	234	0	+	IPR016024	SSF52540	#NA
SF21_Tr366_5_34_-_3261	Gene3D	1003	1071	0.00053	+	IPR016024	G3DSA:1.10.287.380	#NA
SF21_Tr422_8_2541_-_85_R_Sense	PRINTS	331	343	0	+	IPR016024	PR02012	signature_desc=RNA (C5-cytosine) methyltransferase NOP2 subfamily signature
SF21_Tr422_8_2541_-_85_R_Sense	PRINTS	395	409	0	+	IPR016024	PR02008	signature_desc=RNA (C5-cytosine) methyltransferase signature
SF21_Tr422_8_2541_-_85_R_Sense	PRINTS	424	434	0	+	IPR016024	PR02008	signature_desc=RNA (C5-cytosine) methyltransferase signature
SF21_Tr422_8_2541_-_85_R_Sense	PRINTS	490	502	0	+	IPR016024	PR02008	signature_desc=RNA (C5-cytosine) methyltransferase signature
SF21_Tr525_2_212_-_1819	Gene3D	6	102	1.3e-32	+	IPR016024	G3DSA:3.40.390.10	#NA
SF21_Tr571_6_10172_-_10603	Gene3D	5	102	9.9e-39	+	IPR016024	G3DSA:2.170.270.10	#NA
SF21_Tr5854_1_14_-_2110	ProSiteProfiles	96	203	0	+	IPR016024	PS50268	signature_desc=Cadherins domain profile.
SF21_Tr5905_14_11143_-_10322_R_Sense	ProSiteProfiles	19	93	0	+	IPR016024	PS50102	signature_desc=Eukaryotic RNA Recognition Motif (RRM) profile.
SF21_Tr6069_7_3509_-_5755	ProSiteProfiles	60	483	0	+	IPR016024	PS51651	signature_desc=DHR-2 domain profile.
SF21_Tr6094_9_1719_-_5306	ProSiteProfiles	913	1096	0	+	IPR016024	PS50025	signature_desc=Laminin G domain profile.
SF21_Tr630_1_49_-_2292	Gene3D	285	420	5.2e-39	+	IPR016024	G3DSA:3.40.50.300	#NA
SF21_Tr678_10_3792_-_2386_R_Sense	PRINTS	235	245	0	+	IPR016024	PR01764	signature_desc=MAP kinase phosphatase signature
SF21_Tr6905_14_5172_-_3733_R_Sense	PRINTS	66	87	0	+	IPR016024	PR00261	signature_desc=Low density lipoprotein (LDL) receptor signature
SF21_Tr6905_14_5172_-_3733_R_Sense	PRINTS	147	168	0	+	IPR016024	PR00261	signature_desc=Low density lipoprotein (LDL) receptor signature
SF21_Tr6979_5_198_-_2399	PRINTS	19	32	0	+	IPR016024	PR00301	signature_desc=70kDa heat shock protein signature
SF21_Tr6979_5_198_-_2399	PRINTS	47	59	0	+	IPR016024	PR00301	signature_desc=70kDa heat shock protein signature
SF21_Tr6979_5_198_-_2399	PRINTS	156	176	0	+	IPR016024	PR00301	signature_desc=70kDa heat shock protein signature
SF21_Tr7040_12_6515_-_2175_R_Sense	PRINTS	1111	1125	0	+	IPR016024	PR01415	signature_desc=Ankyrin repeat signature
SF21_Tr7065_26_9806_-_2934_R_Sense	ProSiteProfiles	1810	2137	0	+	IPR016024	PS50989	signature_desc=Acetyl-coenzyme A carboxyltransferase domain C-terminal region profile.
SF21_Tr707_4_257_-_1636	Gene3D	232	264	1.6e-10	+	IPR016024	G3DSA:2.10.25.10	#NA
SF21_Tr7572_6_2627_-_1530_R_Sense	Gene3D	144	331	3e-80	+	IPR016024	G3DSA:3.40.50.150	#NA
SF21_Tr7610_5_592_-_2_R_Sense	ProSiteProfiles	88	123	0	+	IPR016024	PS50222	signature_desc=EF-hand calcium-binding domain profile.
SF21_Tr7641_2_1814_-_1506_R_Sense	Gene3D	14	42	2.6e-11	+	IPR016024	G3DSA:3.30.160.60	#NA
SF21_Tr7641_2_1814_-_1506_R_Sense	Gene3D	43	67	1.1e-09	+	IPR016024	G3DSA:3.30.160.60	#NA
SF21_Tr7681_1_100_-_1380	Gene3D	20	281	9e-43	+	IPR016024	G3DSA:2.130.10.10	#NA
SF21_Tr7681_1_100_-_1380	Gene3D	290	364	1.9e-17	+	IPR016024	G3DSA:3.30.40.10	#NA
SF21_Tr7681_1_100_-_1380	Gene3D	365	403	9e-43	+	IPR016024	G3DSA:2.130.10.10	#NA
SF21_Tr7827_6_6936_-_5437_R_Sense	Gene3D	110	253	6.4e-13	+	IPR016024	G3DSA:3.40.525.10	#NA
SF21_Tr7827_6_6936_-_5437_R_Sense	Gene3D	297	498	5e-50	+	IPR016024	G3DSA:1.10.555.10	#NA
SF21_Tr8096_1_79_-_561	Gene3D	25	111	1.2e-39	+	IPR016024	G3DSA:1.10.418.10	#NA
SF21_Tr8888_4_2672_-_798_R_Sense	SUPERFAMILY	364	410	0	+	IPR016024	SSF57667	#NA
SF21_Tr996_8_324_-_3821	Gene3D	951	1024	1.1e-26	+	IPR016024	G3DSA:1.10.8.270	#NA
SF21_Tr5854_1_14_-_2110	ProSiteProfiles	321	441	0	+	IPR016021	PS50268	signature_desc=Cadherins domain profile.
SF21_Tr6258_2_2542_-_2892	ProSiteProfiles	1	31	0	+	IPR016021	PS50103	signature_desc=Zinc finger C3H1-type profile.
SF21_Tr7065_26_9806_-_2934_R_Sense	ProSiteProfiles	54	551	0	+	IPR016021	PS50979	signature_desc=Biotin carboxylation domain profile.
SF21_Tr1845_6_343_-_2673	Coils	738	759	0	+	IPR015974	#NA	#NA
SF21_Tr7607_6_1526_-_552_R_Sense	Coils	114	142	0	+	IPR015974	#NA	#NA
SF21_Tr16621_4_560_-_2284	Coils	512	533	0	+	IPR015972	#NA	#NA
SF21_Tr1820_2_1473_-_2756	Coils	385	410	0	+	IPR015972	#NA	#NA
SF21_Tr12734_11_2283_-_1843_R_Sense	Gene3D	3	109	2.7e-23	+	IPR015955	G3DSA:2.130.10.10	#NA
SF21_Tr12963_2_281_-_589	Gene3D	1	44	4.2e-10	+	IPR015955	G3DSA:3.10.120.10	#NA
SF21_Tr7486_6_1589_-_3_R_Sense	Gene3D	3	46	4.3e-10	+	IPR015955	G3DSA:3.60.15.10	#NA
SF21_Tr7486_6_1589_-_3_R_Sense	Gene3D	196	323	4.3e-10	+	IPR015955	G3DSA:3.60.15.10	#NA
SF21_Tr7640_1_1032_-_511_R_Sense	Gene3D	2	171	6.3e-36	+	IPR015955	G3DSA:2.40.320.10	#NA
SF21_Tr7957_3_48_-_1622	Gene3D	242	348	3.9e-05	+	IPR015955	G3DSA:1.25.10.10	#NA
SF21_Tr1065_4_1055_-_36_R_Sense	Gene3D	33	226	1.1e-53	+	IPR015943	G3DSA:3.40.630.10	#NA
SF21_Tr1077_1_54_-_1160	Gene3D	225	257	3.6e-13	+	IPR015943	G3DSA:3.30.160.60	#NA
SF21_Tr11552_3_8_-_6517	Coils	584	615	0	+	IPR015943	#NA	#NA
SF21_Tr11589_7_3051_-_2212_R_Sense	ProSiteProfiles	166	229	0	+	IPR015943	PS50217	signature_desc=Basic-leucine zipper (bZIP) domain profile.
SF21_Tr11917_7_1535_-_57_R_Sense	Coils	447	487	0	+	IPR015943	#NA	#NA
SF21_Tr12128_12_309_-_1_R_Sense	Coils	59	101	0	+	IPR015943	#NA	#NA
SF21_Tr12173_8_5746_-_3983_R_Sense	ProSiteProfiles	525	552	0	+	IPR015943	PS50157	signature_desc=Zinc finger C2H2 type domain profile.
SF21_Tr12184_1_237_-_2174	ProSiteProfiles	109	181	0	+	IPR015943	PS50076	signature_desc=dnaJ domain profile.
SF21_Tr12235_1_285_-_1337	Coils	30	51	0	+	IPR015943	#NA	#NA
SF21_Tr12245_6_402_-_4124	ProSiteProfiles	1082	1160	0	+	IPR015943	PS50106	signature_desc=PDZ domain profile.
SF21_Tr1228_6_2397_-_4226	Gene3D	511	568	2.5e-11	+	IPR015943	G3DSA:1.20.5.170	#NA
SF21_Tr12452_5_907_-_4422	ProSiteProfiles	51	148	0	+	IPR015943	PS50003	signature_desc=PH domain profile.
SF21_Tr12641_2_736_-_2160	Gene3D	321	350	0.00053	+	IPR015943	G3DSA:3.30.40.10	#NA
SF21_Tr12673_4_2665_-_3519	SUPERFAMILY	39	180	0	+	IPR015943	SSF63999	#NA
SF21_Tr12840_7_2343_-_3233	SUPERFAMILY	2	139	0	+	IPR015943	SSF48371	#NA
SF21_Tr12881_21_5929_-_2894_R_Sense	ProSiteProfiles	929	965	0	+	IPR015943	PS50068	signature_desc=LDL-receptor class A (LDLRA) domain profile.
SF21_Tr12882_1_230_-_1084	SUPERFAMILY	17	272	0	+	IPR015943	SSF103506	#NA
SF21_Tr12952_3_277_-_1410	Gene3D	181	302	1.4e-24	+	IPR015943	G3DSA:3.30.70.590	#NA
SF21_Tr13030_2_6303_-_7040	ProSiteProfiles	61	96	0	+	IPR015943	PS50222	signature_desc=EF-hand calcium-binding domain profile.
SF21_Tr13158_4_334_-_7260	ProSiteProfiles	588	622	0	+	IPR015943	PS50138	signature_desc=BRCA2 repeat profile.
SF21_Tr1327_12_2764_-_1007_R_Sense	PRINTS	359	373	0	+	IPR015943	PR00411	signature_desc=Pyridine nucleotide disulphide reductase class-I signature
SF21_Tr13351_5_1008_-_4_R_Sense	Gene3D	6	130	1.6e-22	+	IPR015943	G3DSA:2.130.10.10	#NA
SF21_Tr13688_12_8757_-_6103_R_Sense	Gene3D	175	244	5.4e-05	+	IPR015943	G3DSA:2.40.50.140	#NA
SF21_Tr13688_12_8757_-_6103_R_Sense	Gene3D	418	492	3e-20	+	IPR015943	G3DSA:2.40.50.140	#NA
SF21_Tr13688_12_8757_-_6103_R_Sense	Gene3D	761	825	2.6e-18	+	IPR015943	G3DSA:2.40.50.140	#NA
SF21_Tr13697_1_20_-_811	Gene3D	104	241	6.4e-24	+	IPR015943	G3DSA:3.80.10.10	#NA
SF21_Tr14050_3_468_-_1952	PRINTS	435	446	0	+	IPR015943	PR00385	signature_desc=P450 superfamily signature
SF21_Tr1409_2_19_-_1053	Gene3D	131	229	2e-08	+	IPR015943	G3DSA:3.40.50.410	#NA
SF21_Tr14115_4_3989_-_1323_R_Sense	PRINTS	361	381	0	+	IPR015943	PR02060	signature_desc=Wolframin family signature
SF21_Tr14136_2_656_-_2116	PRINTS	86	97	0	+	IPR015943	PR00947	signature_desc=Insect cuticle protein signature
SF21_Tr1418_4_23_-_1375	Gene3D	391	411	2.7e-06	+	IPR015943	G3DSA:3.30.160.60	#NA
SF21_Tr14210_7_1809_-_1105_R_Sense	PRINTS	87	109	0	+	IPR015943	PR00109	signature_desc=Tyrosine kinase catalytic domain signature
SF21_Tr14361_3_233_-_1495	PRINTS	160	178	0	+	IPR015943	PR00368	signature_desc=FAD-dependent pyridine nucleotide reductase signature
SF21_Tr14608_5_3800_-_2277_R_Sense	Coils	129	157	0	+	IPR015943	#NA	#NA
SF21_Tr15855_3_732_-_166_R_Sense	PRINTS	19	42	0	+	IPR015943	PR00259	signature_desc=Transmembrane four family signature
SF21_Tr16518_4_2427_-_3518	PRINTS	86	104	0	+	IPR015943	PR00326	signature_desc=GTP1/OBG GTP-binding protein family signature
SF21_Tr16518_4_2427_-_3518	PRINTS	113	128	0	+	IPR015943	PR00326	signature_desc=GTP1/OBG GTP-binding protein family signature
SF21_Tr1761_13_3666_-_2596_R_Sense	SUPERFAMILY	260	326	0	+	IPR015943	SSF50729	#NA
SF21_Tr1764_6_974_-_3_R_Sense	Gene3D	228	300	4.3e-24	+	IPR015943	G3DSA:3.30.160.20	#NA
SF21_Tr1942_5_953_-_2113	PRINTS	361	374	0	+	IPR015943	PR01049	signature_desc=Phosphorylase kinase family signature
SF21_Tr19929_6_2150_-_1074_R_Sense	Coils	123	154	0	+	IPR015943	#NA	#NA
SF21_Tr2037_21_11320_-_17115	Coils	7	28	0	+	IPR015943	#NA	#NA
SF21_Tr2053_6_4206_-_6665	PRINTS	35	50	0	+	IPR015943	PR00153	signature_desc=Cyclophilin peptidyl-prolyl cis-trans isomerase signature
SF21_Tr2247_5_1867_-_2469	ProSiteProfiles	83	112	0	+	IPR015943	PS50057	signature_desc=FERM domain profile.
SF21_Tr22822_4_1059_-_82_R_Sense	Coils	159	184	0	+	IPR015943	#NA	#NA
SF21_Tr23274_1_78_-_2972	Coils	813	841	0	+	IPR015943	#NA	#NA
SF21_Tr239_2_693_-_2246	PRINTS	130	152	0	+	IPR015943	PR00967	signature_desc=Acute myeloid leukemia 1 protein signature
SF21_Tr2443_2_742_-_2022	Coils	31	52	0	+	IPR015943	#NA	#NA
SF21_Tr2665_3_974_-_1531	SUPERFAMILY	3	178	0	+	IPR015943	SSF56655	#NA
SF21_Tr2722_4_1366_-_749_R_Sense	SUPERFAMILY	13	194	0	+	IPR015943	SSF53335	#NA
SF21_Tr2737_10_5199_-_3310_R_Sense	Gene3D	261	404	1.1e-30	+	IPR015943	G3DSA:3.80.10.10	#NA
SF21_Tr2845_6_2464_-_257_R_Sense	Gene3D	467	493	2.2e-05	+	IPR015943	G3DSA:3.30.160.60	#NA
SF21_Tr2845_6_2464_-_257_R_Sense	Gene3D	616	648	3.9e-08	+	IPR015943	G3DSA:3.30.160.60	#NA
SF21_Tr3033_2_125_-_1585	Gene3D	100	148	3.5e-29	+	IPR015943	G3DSA:3.10.450.110	#NA
SF21_Tr3083_11_3328_-_2876_R_Sense	PRINTS	47	57	0	+	IPR015943	PR01850	signature_desc=Groucho/transducin-like enhancer protein signature
SF21_Tr3148_4_198_-_4658	Gene3D	805	861	4.2e-21	+	IPR015943	G3DSA:1.10.287.10	#NA
SF21_Tr3160_7_1_-_3579	Gene3D	766	787	2.1e-09	+	IPR015943	G3DSA:2.130.10.30	#NA
SF21_Tr3203_8_3165_-_853_R_Sense	SUPERFAMILY	291	533	0	+	IPR015943	SSF52540	#NA
SF21_Tr3381_6_5259_-_3514_R_Sense	SUPERFAMILY	12	187	0	+	IPR015943	SSF88723	#NA
SF21_Tr3812_3_373_-_2_R_Sense	SUPERFAMILY	1	76	0	+	IPR015943	SSF52833	#NA
SF21_Tr3934_5_1031_-_636_R_Sense	SUPERFAMILY	1	66	0	+	IPR015943	SSF52540	#NA
SF21_Tr443_4_2246_-_192_R_Sense	Gene3D	294	422	6e-16	+	IPR015943	G3DSA:3.10.580.10	#NA
SF21_Tr443_4_2246_-_192_R_Sense	Gene3D	445	569	9.2e-19	+	IPR015943	G3DSA:3.20.20.70	#NA
SF21_Tr5835_3_3562_-_1652_R_Sense	ProSiteProfiles	304	397	0	+	IPR015943	PS50172	signature_desc=BRCT domain profile.
SF21_Tr5844_2_284_-_1408	ProSiteProfiles	287	334	0	+	IPR015943	PS51497	signature_desc=UMA domain profile.
SF21_Tr5980_2_11_-_937	Coils	97	142	0	+	IPR015943	#NA	#NA
SF21_Tr6724_30_1569_-_283_R_Sense	PRINTS	214	231	0	+	IPR015943	PR00619	signature_desc=Transcription factor GATA zinc finger signature
SF21_Tr6895_6_6011_-_5460_R_Sense	PRINTS	130	144	0	+	IPR015943	PR00401	signature_desc=SH2 domain signature
SF21_Tr7496_1_213_-_1307	SUPERFAMILY	8	90	0	+	IPR015943	SSF57716	#NA
SF21_Tr7977_1_188_-_514	Gene3D	2	109	2.6e-38	+	IPR015943	G3DSA:3.10.20.30	#NA
SF21_Tr8199_4_3501_-_1447_R_Sense	ProSiteProfiles	610	636	0	+	IPR015943	PS50035	signature_desc=Phospholipase D phosphodiesterase active site profile.
SF21_Tr868_4_1778_-_3_R_Sense	PRINTS	308	318	0	+	IPR015943	PR00010	signature_desc=Type II EGF-like signature
SF21_Tr1345_15_6762_-_2266_R_Sense	SUPERFAMILY	833	938	0	+	IPR015941	SSF49313	#NA
SF21_Tr13735_1_415_-_2_R_Sense	SUPERFAMILY	20	132	0	+	IPR015941	SSF49562	#NA
SF21_Tr2135_8_3902_-_5875	SUPERFAMILY	81	207	0	+	IPR015941	SSF49879	#NA
SF21_Tr9068_2_23_-_1144	SUPERFAMILY	9	150	0	+	IPR015941	SSF56112	#NA
SF21_Tr12648_2_34_-_1236	ProSiteProfiles	262	349	0	+	IPR015940	PS50835	signature_desc=Ig-like domain profile.
SF21_Tr12776_1_412_-_825	ProSiteProfiles	1	105	0	+	IPR015940	PS50405	signature_desc=Soluble glutathione S-transferase C-terminal domain profile.
SF21_Tr12981_2_1045_-_1650	ProSiteProfiles	1	137	0	+	IPR015940	PS50011	signature_desc=Protein kinase domain profile.
SF21_Tr5861_2_981_-_3530	ProSiteProfiles	242	264	0	+	IPR015940	PS50157	signature_desc=Zinc finger C2H2 type domain profile.
SF21_Tr7306_3_2014_-_3021	Coils	99	134	0	+	IPR015940	#NA	#NA
SF21_Tr7656_6_6989_-_6612_R_Sense	ProSiteProfiles	1	40	0	+	IPR015940	PS50003	signature_desc=PH domain profile.
SF21_Tr7973_1_151_-_555	Coils	74	102	0	+	IPR015940	#NA	#NA
SF21_Tr8199_4_3501_-_1447_R_Sense	ProSiteProfiles	395	422	0	+	IPR015939	PS50035	signature_desc=Phospholipase D phosphodiesterase active site profile.
SF21_Tr14954_11_1791_-_574_R_Sense	PRINTS	87	105	0	+	IPR015932	PR00738	signature_desc=Glycosyl hydrolase family 20 signature
SF21_Tr14482_5_136_-_2400	PRINTS	637	654	0	+	IPR015931	PR01661	signature_desc=Mini-chromosome maintenance (MCM) protein 5 signature
SF21_Tr14954_11_1791_-_574_R_Sense	PRINTS	39	56	0	+	IPR015931	PR00738	signature_desc=Glycosyl hydrolase family 20 signature
SF21_Tr14954_11_1791_-_574_R_Sense	PRINTS	109	122	0	+	IPR015931	PR00738	signature_desc=Glycosyl hydrolase family 20 signature
SF21_Tr15569_3_1126_-_2838	PRINTS	113	128	0	+	IPR015931	PR02062	signature_desc=78 kDa centrosomal protein signature
SF21_Tr16499_4_1164_-_1_R_Sense	PRINTS	263	284	0	+	IPR015931	PR01431	signature_desc=Tuberin signature
SF21_Tr1848_3_485_-_1162	PRINTS	58	75	0	+	IPR015931	PR00194	signature_desc=Tropomyosin signature
SF21_Tr2814_11_5176_-_3932_R_Sense	PRINTS	42	63	0	+	IPR015931	PR00404	signature_desc=MADS domain signature
SF21_Tr2832_3_315_-_1583	PRINTS	91	113	0	+	IPR015931	PR00075	signature_desc=Fatty acid desaturase family 1 signature
SF21_Tr322_18_5100_-_1_R_Sense	PRINTS	1594	1615	0	+	IPR015931	PR01217	signature_desc=Proline rich extensin signature
SF21_Tr806_1_473_-_3928	PRINTS	301	322	0	+	IPR015931	PR00380	signature_desc=Kinesin heavy chain signature
SF21_Tr1848_3_485_-_1162	PRINTS	94	114	0	+	IPR015928	PR00194	signature_desc=Tropomyosin signature
SF21_Tr1848_3_485_-_1162	PRINTS	149	172	0	+	IPR015928	PR00194	signature_desc=Tropomyosin signature
SF21_Tr372_8_1903_-_239_R_Sense	PRINTS	166	180	0	+	IPR015928	PR00082	signature_desc=Glutamate/leucine/phenylalanine/valine dehydrogenase signature
SF21_Tr372_8_1903_-_239_R_Sense	PRINTS	428	439	0	+	IPR015928	PR00082	signature_desc=Glutamate/leucine/phenylalanine/valine dehydrogenase signature
SF21_Tr6283_7_1883_-_6013	Coils	292	313	0	+	IPR015927	#NA	#NA
SF21_Tr11573_9_2694_-_4655	Coils	66	104	0	+	IPR015919	#NA	#NA
SF21_Tr13264_3_3832_-_4248	Coils	28	49	0	+	IPR015919	#NA	#NA
SF21_Tr13464_16_9016_-_2180_R_Sense	Coils	1338	1359	0	+	IPR015919	#NA	#NA
SF21_Tr14464_2_31_-_1653	PRINTS	168	182	0	+	IPR015919	PR01546	signature_desc=Saccharomyces cerevisiae 73.5kDa hypothetical protein signature
SF21_Tr14464_2_31_-_1653	PRINTS	508	521	0	+	IPR015919	PR01546	signature_desc=Saccharomyces cerevisiae 73.5kDa hypothetical protein signature
SF21_Tr19594_3_1838_-_1191_R_Sense	Coils	29	64	0	+	IPR015919	#NA	#NA
SF21_Tr22421_9_502_-_2_R_Sense	Coils	99	120	0	+	IPR015919	#NA	#NA
SF21_Tr5837_9_5620_-_4112_R_Sense	Coils	290	311	0	+	IPR015919	#NA	#NA
SF21_Tr6548_1_662_-_1534	Coils	174	195	0	+	IPR015919	#NA	#NA
SF21_Tr7092_5_1319_-_2200	Coils	118	139	0	+	IPR015919	#NA	#NA
SF21_Tr13597_3_304_-_732	ProSiteProfiles	8	44	0	+	IPR015917	PS50068	signature_desc=LDL-receptor class A (LDLRA) domain profile.
SF21_Tr13597_3_304_-_732	ProSiteProfiles	47	91	0	+	IPR015917	PS50068	signature_desc=LDL-receptor class A (LDLRA) domain profile.
SF21_Tr13692_7_1332_-_844_R_Sense	ProSiteProfiles	32	128	0	+	IPR015917	PS01179	signature_desc=Phosphotyrosine interaction domain (PID) profile.
SF21_Tr13720_10_4120_-_2318_R_Sense	ProSiteProfiles	206	321	0	+	IPR015917	PS51471	signature_desc=Fe(2+) 2-oxoglutarate dioxygenase domain profile.
SF21_Tr15451_3_722_-_165_R_Sense	PRINTS	14	35	0	+	IPR015917	PR00450	signature_desc=Recoverin family signature
SF21_Tr15451_3_722_-_165_R_Sense	PRINTS	38	57	0	+	IPR015917	PR00450	signature_desc=Recoverin family signature
SF21_Tr15451_3_722_-_165_R_Sense	PRINTS	60	78	0	+	IPR015917	PR00450	signature_desc=Recoverin family signature
SF21_Tr15751_3_138_-_1478	PRINTS	166	183	0	+	IPR015917	PR00740	signature_desc=Glycosyl hydrolase family 27 signature
SF21_Tr15751_3_138_-_1478	PRINTS	191	209	0	+	IPR015917	PR00740	signature_desc=Glycosyl hydrolase family 27 signature
SF21_Tr15767_2_359_-_1243	PRINTS	133	155	0	+	IPR015917	PR00041	signature_desc=cAMP response element binding (CREB) protein signature
SF21_Tr15767_2_359_-_1243	PRINTS	228	244	0	+	IPR015917	PR00041	signature_desc=cAMP response element binding (CREB) protein signature
SF21_Tr13490_19_4936_-_1760_R_Sense	ProSiteProfiles	454	475	0	+	IPR015916	PS51450	signature_desc=Leucine-rich repeat profile.
SF21_Tr2547_10_790_-_6738	ProSiteProfiles	945	974	0	+	IPR015916	PS50096	signature_desc=IQ motif profile.
SF21_Tr12176_13_2454_-_1519_R_Sense	ProSiteProfiles	1	49	0	+	IPR015915	PS50002	signature_desc=Src homology 3 (SH3) domain profile.
SF21_Tr12176_13_2454_-_1519_R_Sense	ProSiteProfiles	149	208	0	+	IPR015915	PS50002	signature_desc=Src homology 3 (SH3) domain profile.
SF21_Tr1877_5_228_-_2771	Gene3D	5	40	5.9e-48	+	IPR015915	G3DSA:3.30.420.40	#NA
SF21_Tr2142_4_1247_-_540_R_Sense	PRINTS	156	164	0	+	IPR015915	PR01703	signature_desc=Manganese superoxide dismutase signature
SF21_Tr2968_16_1434_-_325_R_Sense	PRINTS	30	53	0	+	IPR015915	PR00259	signature_desc=Transmembrane four family signature
SF21_Tr2968_16_1434_-_325_R_Sense	PRINTS	238	264	0	+	IPR015915	PR00259	signature_desc=Transmembrane four family signature
SF21_Tr11_1_8_-_340	Gene3D	23	93	2.2e-07	+	IPR015914	G3DSA:1.20.1390.10	#NA
SF21_Tr1809_14_5667_-_3868_R_Sense	Gene3D	146	219	3.8e-22	+	IPR015866	G3DSA:3.90.530.10	#NA
SF21_Tr2080_6_1975_-_200_R_Sense	Gene3D	382	586	1e-20	+	IPR015847	G3DSA:1.20.1250.20	#NA
SF21_Tr3133_2_1161_-_1709	Gene3D	2	80	8.4e-21	+	IPR015819	G3DSA:3.30.530.20	#NA
SF21_Tr3226_14_6778_-_9642	Gene3D	476	782	8.5e-118	+	IPR015819	G3DSA:1.20.1110.10	#NA
SF21_Tr2878_5_3337_-_2699_R_Sense	Gene3D	1	95	3.9e-24	+	IPR015816	G3DSA:3.40.50.1000	#NA
SF21_Tr3226_14_6778_-_9642	Gene3D	57	362	1.4e-71	+	IPR015816	G3DSA:1.20.1110.10	#NA
SF21_Tr2552_8_2399_-_3_R_Sense	PRINTS	131	152	0	+	IPR015813	PR01547	signature_desc=Saccharomyces cerevisiae 175.8kDa hypothetical protein signature
SF21_Tr2552_8_2399_-_3_R_Sense	PRINTS	310	337	0	+	IPR015813	PR01547	signature_desc=Saccharomyces cerevisiae 175.8kDa hypothetical protein signature
SF21_Tr2552_8_2399_-_3_R_Sense	PRINTS	421	451	0	+	IPR015813	PR01547	signature_desc=Saccharomyces cerevisiae 175.8kDa hypothetical protein signature
SF21_Tr2552_8_2399_-_3_R_Sense	PRINTS	454	475	0	+	IPR015813	PR01547	signature_desc=Saccharomyces cerevisiae 175.8kDa hypothetical protein signature
SF21_Tr2552_8_2399_-_3_R_Sense	PRINTS	501	517	0	+	IPR015806	PR01547	signature_desc=Saccharomyces cerevisiae 175.8kDa hypothetical protein signature
SF21_Tr1020_10_7081_-_5345_R_Sense	PRINTS	150	158	0	+	IPR015797	PR00047	signature_desc=C4-type steroid receptor zinc finger signature
SF21_Tr13253_7_4158_-_4742	ProSiteProfiles	80	141	0	+	IPR015797	PS50011	signature_desc=Protein kinase domain profile.
SF21_Tr13294_2_997_-_2952	ProSiteProfiles	445	596	0	+	IPR015797	PS50994	signature_desc=Integrase catalytic domain profile.
SF21_Tr13387_1_19_-_885	ProSiteProfiles	84	272	0	+	IPR015797	PS51229	signature_desc=DCUN1 domain profile.
SF21_Tr13485_4_1529_-_4069	ProSiteProfiles	503	750	0	+	IPR015797	PS50878	signature_desc=Reverse transcriptase (RT) catalytic domain profile.
SF21_Tr13575_7_4126_-_3683_R_Sense	ProSiteProfiles	1	34	0	+	IPR015797	PS50948	signature_desc=PAN/Apple domain profile.
SF21_Tr2459_3_343_-_1866	Coils	69	105	0	+	IPR015797	#NA	#NA
SF21_Tr2542_1_305_-_1462	Coils	110	131	0	+	IPR015797	#NA	#NA
SF21_Tr291_9_2720_-_1116_R_Sense	PRINTS	11	29	0	+	IPR015797	PR00891	signature_desc=Rab GDI/REP protein family signature
SF21_Tr291_9_2720_-_1116_R_Sense	PRINTS	259	276	0	+	IPR015797	PR00891	signature_desc=Rab GDI/REP protein family signature
SF21_Tr2970_13_3256_-_266_R_Sense	Gene3D	30	88	0.00071	+	IPR015797	G3DSA:1.10.357.10	#NA
SF21_Tr2972_12_3110_-_417_R_Sense	Gene3D	355	586	1.9e-17	+	IPR015797	G3DSA:3.40.50.300	#NA
SF21_Tr3666_15_4496_-_357_R_Sense	SUPERFAMILY	1040	1083	0	+	IPR015797	SSF57196	#NA
SF21_Tr3666_15_4496_-_357_R_Sense	SUPERFAMILY	1091	1199	0	+	IPR015797	SSF49854	#NA
SF21_Tr6109_3_984_-_2027	SUPERFAMILY	5	143	0	+	IPR015797	SSF52540	#NA
SF21_Tr6109_3_984_-_2027	SUPERFAMILY	143	280	0	+	IPR015797	SSF47446	#NA
SF21_Tr2552_8_2399_-_3_R_Sense	PRINTS	345	369	0	+	IPR015795	PR01547	signature_desc=Saccharomyces cerevisiae 175.8kDa hypothetical protein signature
SF21_Tr2552_8_2399_-_3_R_Sense	PRINTS	270	290	0	+	IPR015794	PR01547	signature_desc=Saccharomyces cerevisiae 175.8kDa hypothetical protein signature
SF21_Tr13390_5_1270_-_7809	SUPERFAMILY	1617	1676	0	+	IPR015792	SSF57903	#NA
SF21_Tr13564_9_3020_-_1110_R_Sense	SUPERFAMILY	25	155	0	+	IPR015792	SSF50405	#NA
SF21_Tr13688_12_8757_-_6103_R_Sense	SUPERFAMILY	247	318	0	+	IPR015792	SSF50249	#NA
SF21_Tr13688_12_8757_-_6103_R_Sense	SUPERFAMILY	596	677	0	+	IPR015792	SSF50249	#NA
SF21_Tr1578_4_479_-_2692	SUPERFAMILY	539	567	0	+	IPR015792	SSF103575	#NA
SF21_Tr1602_19_2068_-_221_R_Sense	SUPERFAMILY	245	527	0	+	IPR015792	SSF48452	#NA
SF21_Tr1650_4_1005_-_3380	SUPERFAMILY	296	396	0	+	IPR015792	SSF50156	#NA
SF21_Tr1957_9_982_-_629_R_Sense	SUPERFAMILY	13	74	0	+	IPR015792	SSF57667	#NA
SF21_Tr16346_14_3622_-_728_R_Sense	PRINTS	774	790	0	+	IPR015500	PR00830	signature_desc=Endopeptidase La (Lon) serine protease (S16) signature
SF21_Tr16346_14_3622_-_728_R_Sense	PRINTS	859	878	0	+	IPR015500	PR00830	signature_desc=Endopeptidase La (Lon) serine protease (S16) signature
SF21_Tr16346_14_3622_-_728_R_Sense	PRINTS	889	908	0	+	IPR015500	PR00830	signature_desc=Endopeptidase La (Lon) serine protease (S16) signature
SF21_Tr6214_6_2640_-_1003_R_Sense	ProSiteProfiles	302	448	0	+	IPR015425	PS50125	signature_desc=Guanylate cyclase domain profile.
SF21_Tr6377_12_8430_-_8867	ProSiteProfiles	1	87	0	+	IPR015425	PS50835	signature_desc=Ig-like domain profile.
SF21_Tr6727_1_516_-_28_R_Sense	PRINTS	102	114	0	+	IPR015425	PR00153	signature_desc=Cyclophilin peptidyl-prolyl cis-trans isomerase signature
SF21_Tr6796_8_4266_-_1534_R_Sense	PRINTS	334	352	0	+	IPR015425	PR00380	signature_desc=Kinesin heavy chain signature
SF21_Tr14829_3_872_-_1690	PRINTS	238	255	0	+	IPR015424	PR00477	signature_desc=Phosphoglycerate kinase family signature
SF21_Tr16226_1_194_-_1096	Coils	218	239	0	+	IPR015424	#NA	#NA
SF21_Tr16423_2_873_-_1514	PRINTS	64	86	0	+	IPR015424	PR00449	signature_desc=Transforming protein P21 ras signature
SF21_Tr1894_1_524_-_2980	PRINTS	113	127	0	+	IPR015424	PR01415	signature_desc=Ankyrin repeat signature
SF21_Tr2739_5_2594_-_4120	PRINTS	332	350	0	+	IPR015424	PR00454	signature_desc=ETS domain signature
SF21_Tr3073_34_6618_-_679_R_Sense	PRINTS	1059	1073	0	+	IPR015424	PR00759	signature_desc=Basic protease (Kunitz-type) inhibitor family signature
SF21_Tr5909_20_17087_-_16437_R_Sense	PRINTS	13	33	0	+	IPR015424	PR00348	signature_desc=Ubiquitin signature
SF21_Tr600_7_2283_-_748_R_Sense	PRINTS	251	258	0	+	IPR015424	PR01072	signature_desc=Presenilin family signature
SF21_Tr6125_3_2913_-_3587	PRINTS	100	114	0	+	IPR015424	PR01415	signature_desc=Ankyrin repeat signature
SF21_Tr6636_5_4165_-_6006	PRINTS	437	455	0	+	IPR015424	PR00109	signature_desc=Tyrosine kinase catalytic domain signature
SF21_Tr7065_26_9806_-_2934_R_Sense	Coils	2105	2133	0	+	IPR015424	#NA	#NA
SF21_Tr7813_3_1920_-_1003_R_Sense	Gene3D	105	134	1.5e-08	+	IPR015424	G3DSA:3.30.160.60	#NA
SF21_Tr9341_7_407_-_4513	Coils	244	265	0	+	IPR015424	#NA	#NA
SF21_Tr9473_5_1047_-_565_R_Sense	Coils	86	125	0	+	IPR015424	#NA	#NA
SF21_Tr16332_2_570_-_55_R_Sense	PRINTS	52	56	0	+	IPR015422	PR01166	signature_desc=Cytochrome c oxidase subunit II signature
[truncated: 51,722 more rows]
